# Supplementary material for: System-wide vitreous proteome dissection reveals impaired sheddase activity in diabetic retinopathy
Source: Theranostics. 2022 Sep 11;12(15):6682–704. doi: 10.7150/thno.72947 (PMC9516227; doi:10.7150/thno.72947)
Supplement: Supplementary file 2 — Supplementary table 1. [file thnov12p6682s2.xlsx]

## Sheet: Discovery Cohort
Supplementary Table S1: Clinical demographics data
Table S1A: Clinical demographics data of discovery cohort used for vitreous proteome profiling
sample_id	Sample Type	Study ID	Gender	Age	Diagnosis	Study Eye	Presenting VA (Study Eye)		IOP (Study Eye)		HbA1c	Experiments Used	Comments
							RE	LE	RE	LE
1	PDR	OBS0023	Male	58	PDR	Left		+0.40 NIPH		15	7	Proteome Profiling; APP PRM	None
2	PDR	OBS0039	Female	42	PDR	Left		CF		26	8.5	Proteome Profiling; APP PRM; APP Western	None
3	PDR	OBS0056	Male	39	PDR	Right	CF PH +1.30		19		8.4	Proteome Profiling; APP PRM; APP Western	None
4	PDR	OBS0058	Female	65	PDR	Right	HM		16		8.8	Proteome Profiling; APP PRM; APP Western	None
5	PDR	OBS0064	Female	58	PDR	Right	+0.90 NIPH		18		8.1	Proteome Profiling; APP Western	None
6	PDR	OBS0069	Male	65	PDR	Right	+1.04 PH +0.90		12		10.6	Proteome Profiling; APP Western	None
7	PDR	OBS0088	Female	50	PDR	Right	CF NIPH		19		10.6	Proteome Profiling	None
8	PDR	OBS0103	Male	66	PDR	Right	CF NIPH		18		9.8	Proteome Profiling	None
9	PDR	OBS0107	Female	41	PDR	Right	HM NIPH		21		6.4	Proteome Profiling	None
10	PDR	OBS0108	Male	66	PDR	Left		CF PH +0.52		29	7.4	Proteome Profiling	None
11	PDR	OBS0111	Male	53	PDR	Right	HM		16		8.9	Proteome Profiling	None
12	PDR	OBS0116	Male	25	PDR	Left		+0.86 PH +0.50		24	5.8	Proteome Profiling	None
13	PDR	OBS0126	Male	61	PDR	Left		CF NIPH		17	6.1	Proteome Profiling	None
14	PDR	OBS0134	Male	58	PDR	Left		+0.92 NIPH		17	7.3	Proteome Profiling	None
15	PDR	OBS0142	Female	59	PDR	Right	CF NIPH		15		6.4	Proteome Profiling	None
16	PDR	OBS0151	Male	57	PDR	Right	HM		20		7	Proteome Profiling	None
17	PDR	OBS0172	Male	53	PDR	Right	+0.92 NIPH		13		7.5	Proteome Profiling	None
18	PDR	OBS0178	Male	66	PDR	Left		HM		19	9.7	Proteome Profiling	None
19	PDR	OBS0187	Male	56	PDR	Left		+1.30 NIPH		18	10.7	Proteome Profiling	None
20	PDR	OBS0191	Male	62	PDR	Right	+0.98 PH +0.21		13		7.1	Proteome Profiling	None
21	ERM	OBS0001	Female	71	ERM	Left		+0.66 NIPH		14		Proteome Profiling; APP Western	None
22	ERM	OBS0010	Male	63	ERM	Right	+0.16		17			Proteome Profiling	None
23	ERM	OBS0019	Female	63	ERM	Right	+1.30 PH +1.00		13			Proteome Profiling	None
24	ERM	OBS0030	Female	66	ERM	Right	+0.34 PH +0.32		17		5.9	Proteome Profiling; APP PRM	None
25	ERM	OBS0036	Male	58	ERM	Left		+0.70 NIPH		17	8.6	Proteome Profiling; APP PRM	None
26	ERM	OBS0040	Male	67	ERM	Left		+0.60 NIPH		15		Proteome Profiling; APP PRM	None
27	ERM	OBS0049	Female	61	ERM	Right	+0.84 PH +0.44		15		5.3	Proteome Profiling; APP PRM	None
28	ERM	OBS0050	Male	58	ERM	Left		+0.66 PH +0.36		16		Proteome Profiling; APP Western	None
29	ERM	OBS0065	Female	64	ERM	Right	+0.54 NIPH		18			Proteome Profiling	<excluded from proteome>
30	ERM	OBS0066	Male	78	ERM	Left		+0.38 PH +0.28		13		Proteome Profiling; APP PRM	None
31	ERM	OBS0074	Male	68	ERM	Right	+0.74 NIPH		13			Proteome Profiling; APP PRM	None
32	ERM	OBS0076	Female	70	ERM	Right	+1.20 PH +0.98		17			Proteome Profiling	None
33	ERM	OBS0078	Male	73	ERM	Right	+0.28 NIPH		14		5.8	Proteome Profiling	<excluded from proteome>
34	ERM	OBS0089	Female	72	ERM	Right	+0.90 NIPH		18			Proteome Profiling	None
35	ERM	OBS0094	Male	66	ERM	Right	+0.44 PH +0.30		14			Proteome Profiling; APP Western	<excluded from proteome>
36	ERM	OBS0101	Female	62	ERM	Left		+0.54 PH +0.48		16		Proteome Profiling; APP Western	None
37	ERM	OBS0119	Female	57	ERM	Left		+0.80 NIPH		17		Proteome Profiling; APP Western	None
38	ERM	OBS0124	Male	64	ERM	Left		+0.56 PH +0.44		19		Proteome Profiling	<excluded from proteome>
39	ERM	OBS0125	Male	68	ERM	Left		+0.46 PH +0.26		16		Proteome Profiling	None
40	ERM	OBS0131	Female	70	ERM	Left		+0.66 NIPH		14	6.5	Proteome Profiling	None

## Sheet: Validation Cohort
Supplementary Table S1B: Clinical demographics data of validation cohort used for Western blot and PRM experiments
Study_id	Sample Type	Gender	Age	Diagnosis	Study Eye	Presenting VA (Study Eye)		IOP (Study Eye)		HbA1c	Experiments Used
						RE	LE	RE	LE
OBS0213	PDR	MALE	72	PDR (VH)	RIGHT	HM	+0.50 PH +0.20	17	20	6.3	APP/ITM2B PRM
OBS0236	PDR	FEMALE	77	PDR (VH)	LEFT	+0.36 NIPH	CF @ 1M	19	20	7.8	APP Western
OBS0245	PDR	FEMALE	38	PDR (VH)	LEFT	+0.50 PH +0.30	CF @ 0.5M	21	18	10.6	APP Western
OBS0246	PDR	FEMALE	55	PDR (VH)	RIGHT	CF @ 1.3M PH +1.30	+0.32 NIPH	19	18	6.1	APP Western
OBS0259	PDR	FEMALE	49	PDR (VH)	LEFT	+0.64 PH +0.56	+1.30 NIPH	16	20	7.7	APP Western
OBS0263	PDR	MALE	49	PDR (VH)	LEFT	+0.20	CF @ 0.5M	18	15	5.7	APP Western
OBS0275	PDR	MALE	61	PDR (VH)	LEFT	+0.24	CF @ 0.5M	16	17	NIL	APP/ITM2B PRM
OBS0322	PDR	FEMALE	58	PDR (VH)	LEFT	+0.54 PH +0.36	CF@0.5M NIPH	19	19	6.8	APP/ITM2B PRM
OBS0114	PDR	MALE	42	PDR (NON-VH); TRD	RIGHT	+1.00 PH +0.98	HM	18	20	12.4	APP Western
OBS0118	PDR	MALE	58	PDR (NON-VH)	RIGHT	+0.42 NIPH	+0.22	16	17	8.8	APP Western
OBS0192	PDR	MALE	66	PDR (NON-VH); DME	RIGHT	+0.90 PH +0.68	+0.30 PH +0.22	20	18	7.3	APP/ITM2B PRM
OBS0214	PDR	FEMALE	59	PDR (NON-VH)	LEFT	CF @ 1M NIPH	+0.90 NIPH	37	15	7.6	APP/ITM2B PRM
OBS0220	PDR	MALE	40	PDR (NON-VH)	LEFT	+0.90 NIPH	+0.60 NIPH	14	16	9.2	APP Western
OBS0274	PDR	MALE	31	PDR (NON-VH)	RIGHT	+0.40 NIPH	+0.12	17	15	7.7	APP Western
OBS0289	PDR	FEMALE	63	PDR (NON-VH)	LEFT	+0.36 PH +0.32	+0.74 NIPH	16	18	7.6	APP Western
OBS0301	PDR	FEMALE	48	PDR (NON-VH)	LEFT	+0.20	CF@2.5M	22	22	6.1	APP/ITM2B PRM
OBS0135	ERM	FEMALE	62	ERM	LEFT	+0.02	+0.26 NIPH	14	15	NIL	APP Western; APP/ITM2B PRM
OBS0162	ERM	MALE	79	ERM	RIGHT	+0.50 NIPH	+0.06	12	12	5.7	APP Western;APP/ ITM2B PRM
OBS0190	ERM	FEMALE	68	ERM	RIGHT	+0.70 PH +0.48	+0.02	17	15	6.2	APP Western
OBS0244	ERM	FEMALE	66	ERM	RIGHT	+0.64 PH +0.44	+0.32 PH +0.14	16	20	5.5	APP Western; APP/ITM2B PRM
OBS0253	ERM	FEMALE	75	ERM	LEFT	+0.38 PH +0.34	+0.68 PH +0.58	15	15	NIL	APP Western
OBS0265	ERM	FEMALE	66	ERM	RIGHT	+0.44 NIPH	+0.00	19	18	5.7	APP Western
OBS0290	ERM	FEMALE	60	ERM	LEFT	+0.06	+0.48 PH +0.28	14	15	NIL	APP/ITM2B PRM
OBS0307	ERM	FEMALE	70	ERM	LEFT	+0.24	+0.92 PH +0.56	14	15	5.8	APP Western
OBS0333	ERM	FEMALE	59	ERM	LEFT	+0.02	+0.54 NIPH	15	15	NIL	APP Western

## Sheet: Abbreviations
Abbreviations
HM – Hand movement
NIPH – No improvement in pinhole
PH – Pinhole
NPL – No perception of light
CF – counting finger
VA - Visual acquity
IOP - Intraocular Pressure
RE - Right Eye
LE - Left Eye
