# Supplementary material for: System-wide vitreous proteome dissection reveals impaired sheddase activity in diabetic retinopathy
Source: Theranostics. 2022 Sep 11;12(15):6682–704. doi: 10.7150/thno.72947 (PMC9516227; doi:10.7150/thno.72947)
Supplement: Supplementary file 3 — Supplementary table 2. [file thnov12p6682s3.xlsx]

## Sheet: Vitreous Proteome
Supplementary Table S2: Vitreous proteome profiling of PDR and ERM groups
Supplementary Table S2A: Vitreous proteome profiling of PDR and ERM groups using TMT-based MS analysis													F1_P_ctrl 2	F1_P_PDR1	F1_P_PDR2	PDR_13	PDR_17	PDR_2	PDR_15	ERM_30	ERM_37	F2_P_PDR1	PDR_16	PDR_9	PDR_11	ERM_39	ERM_36	ERM_32	PDR_6	PDR_8	F3_P_PDR1	PDR_12	PDR_20	PDR_7	PDR_5	ERM_25	ERM_28	ERM_21	ERM_27	F4_P_PDR1	PDR_10	PDR_14	PDR_4	ERM_31	ERM_35	ERM_34	ERM_29	ERM_23	F5_P_PDR1
Protein Group IDs	Accession	Description	FASTA Title Lines	Coverage	# Peptides	# PSMs	# Protein Unique Peptides	# Unique Peptides	# Protein Groups	# AAs	MW [kDa]	calc. pI	Abundance Ratio: (F1, 127N) / (F1, 126)	Abundance Ratio: (F1, 127C) / (F1, 126)	Abundance Ratio: (F1, 128N) / (F1, 126)	Abundance Ratio: (F1, 128C) / (F1, 126)	Abundance Ratio: (F1, 129N) / (F1, 126)	Abundance Ratio: (F1, 129C) / (F1, 126)	Abundance Ratio: (F1, 130N) / (F1, 126)	Abundance Ratio: (F1, 130C) / (F1, 126)	Abundance Ratio: (F1, 131) / (F1, 126)	Abundance Ratio: (F2, 127N) / (F2, 126)	Abundance Ratio: (F2, 127C) / (F2, 126)	Abundance Ratio: (F2, 128N) / (F2, 126)	Abundance Ratio: (F2, 128C) / (F2, 126)	Abundance Ratio: (F2, 129N) / (F2, 126)	Abundance Ratio: (F2, 129C) / (F2, 126)	Abundance Ratio: (F2, 130N) / (F2, 126)	Abundance Ratio: (F2, 130C) / (F2, 126)	Abundance Ratio: (F2, 131) / (F2, 126)	Abundance Ratio: (F3, 127N) / (F3, 126)	Abundance Ratio: (F3, 127C) / (F3, 126)	Abundance Ratio: (F3, 128N) / (F3, 126)	Abundance Ratio: (F3, 128C) / (F3, 126)	Abundance Ratio: (F3, 129N) / (F3, 126)	Abundance Ratio: (F3, 129C) / (F3, 126)	Abundance Ratio: (F3, 130N) / (F3, 126)	Abundance Ratio: (F3, 130C) / (F3, 126)	Abundance Ratio: (F3, 131) / (F3, 126)	Abundance Ratio: (F4, 127N) / (F4, 126)	Abundance Ratio: (F4, 127C) / (F4, 126)	Abundance Ratio: (F4, 128N) / (F4, 126)	Abundance Ratio: (F4, 128C) / (F4, 126)	Abundance Ratio: (F4, 129N) / (F4, 126)	Abundance Ratio: (F4, 129C) / (F4, 126)	Abundance Ratio: (F4, 130N) / (F4, 126)	Abundance Ratio: (F4, 130C) / (F4, 126)	Abundance Ratio: (F4, 131) / (F4, 126)	Abundance Ratio: (F5, 127N) / (F5, 126)
201	P02768	Serum albumin OS=Homo sapiens GN=ALB PE=1 SV=2	>sp|P02768|ALBU_HUMAN Serum albumin OS=Homo sapiens GN=ALB PE=1 SV=2	95.0739	122	130298	0	7	1	609	69.321	6.28	1.103	1.545	1.204	1.152	1.208	0.827	1.131	0.877	0.782	1.351	0.725	0.619	1.014	0.572	1.094	0.533	1.184	1.103	1.313	0.91	0.989	0.764	1.055	1.317	1.214	0.867	0.675	0.958	0.614	0.869	0.878	0.628	0.822	0.624	0.628	0.628	1.108
596	A0A0C4DGB6	Isoform of P02768, Serum albumin OS=Homo sapiens GN=ALB PE=1 SV=1	>tr|A0A0C4DGB6|A0A0C4DGB6_HUMAN Isoform of P02768, Serum albumin OS=Homo sapiens GN=ALB PE=1 SV=1	94.2053	117	118888	2	2	1	604	69.181	6.37	0.717	1.837	1.024	1.163	1.408	0.554	1.056	1.16	0.622	1.002	0.702	0.562	1.031	0.222	0.887	0.36	1.312	1.093	1.153	0.659	0.784	0.961	0.702	0.899	0.765	0.837	0.599	0.908	0.309	0.478	0.453	0.992	1.121	0.919	1.052	1.009	1.14
1226	P02787	Serotransferrin OS=Homo sapiens GN=TF PE=1 SV=3	>sp|P02787|TRFE_HUMAN Serotransferrin OS=Homo sapiens GN=TF PE=1 SV=3	92.1203	102	38945	62	81	1	698	77.014	7.12	0.951	0.703	0.627	0.714	0.505	0.729	0.558	1.125	0.838	0.799	0.479	0.616	0.611	0.936	0.839	1.22	0.774	0.739	0.692	0.621	0.772	0.63	0.62	0.758	0.801	1.089	0.97	0.518	0.637	0.434	0.498	1.177	0.455	0.851	0.679	0.821	0.606
1696	H7C013	Isoform of P02768, Serum albumin (Fragment) OS=Homo sapiens GN=ALB PE=1 SV=1	>tr|H7C013|H7C013_HUMAN Isoform of P02768, Serum albumin (Fragment) OS=Homo sapiens GN=ALB PE=1 SV=1	85.7868	35	38322	1	1	1	197	22.844	6.34	1.252	1.882	1.073	2.017	2.233	0.936	1.424	1.011	1.429	1.159	0.647	0.889	1.129	0.01	1.363	0.711	1.534	2.187	2.75	3.822	1.992	2.463	2.536	1.236	1.478	1.207	1.41	1.562	1.882	2.442	2.867	1.398	1.405	1.183	0.01	1.392	1.626
545	P01024	Complement C3 OS=Homo sapiens GN=C3 PE=1 SV=2	>sp|P01024|CO3_HUMAN Complement C3 OS=Homo sapiens GN=C3 PE=1 SV=2	90.5592	172	15463	131	166	1	1663	187.03	6.4	0.902	1.147	1.314	0.929	1.086	1.588	1.172	0.945	1.025	1.343	1.344	1.503	1.758	0.918	0.826	0.462	1.077	1.209	1.224	1.569	1.022	1.639	1.148	1.16	1.257	0.891	0.855	1.318	1.249	0.92	0.958	0.763	1.892	0.938	0.679	0.777	1.227
1818	P10745	Retinol-binding protein 3 OS=Homo sapiens GN=RBP3 PE=1 SV=2	>sp|P10745|RET3_HUMAN Retinol-binding protein 3 OS=Homo sapiens GN=RBP3 PE=1 SV=2	83.6407	73	12031	73	73	1	1247	135.278	5.11	1.188	0.292	0.347	0.911	0.478	0.402	0.382	1.219	1.343	0.361	0.279	0.377	0.257	0.847	1.027	1.419	0.614	0.342	0.317	0.371	0.703	0.302	0.375	0.522	0.458	1.362	1.548	0.369	0.728	0.504	0.763	1.32	0.261	1.186	1.177	1.552	0.406
713	P01009	Alpha-1-antitrypsin OS=Homo sapiens GN=SERPINA1 PE=1 SV=3	>sp|P01009|A1AT_HUMAN Alpha-1-antitrypsin OS=Homo sapiens GN=SERPINA1 PE=1 SV=3	75.8373	54	12698	0	4	1	418	46.707	5.59	0.871	1.774	1.378	1.145	1.476	0.886	1.994	0.893	0.774	1.705	1.491	1.243	1.975	0.819	1.086	0.443	1.144	1.002	1.203	1.751	0.972	1.293	1.582	1.189	1.033	0.864	0.592	1.211	1.113	1.465	1.783	0.698	2.413	0.988	0.553	0.737	1.226
407	A0A024R6I7	Isoform of P01009, Alpha-1-antitrypsin OS=Homo sapiens GN=SERPINA1 PE=1 SV=1	>tr|A0A024R6I7|A0A024R6I7_HUMAN Isoform of P01009, Alpha-1-antitrypsin OS=Homo sapiens GN=SERPINA1 PE=1 SV=1	74.6411	52	12350	0	2	1	418	46.679	5.59	0.41	0.095	0.09	0.195	0.213	0.081	0.099	0.069	1.658	0.032	0.061	0.021	0.028	0.094	0.039	0.055	0.03	0.044																			0.059
1631	P0C0L5	Complement C4-B OS=Homo sapiens GN=C4B PE=1 SV=2	>sp|P0C0L5|CO4B_HUMAN Complement C4-B OS=Homo sapiens GN=C4B PE=1 SV=2	73.0505	112	10397	0	1	1	1744	192.631	7.27	1.017	0.608	0.874	0.554	0.869	0.99	0.866	1.194	1.343	0.858	0.518	1.544	0.736	0.891	0.859	0.716	0.954	0.682	0.808	1.014	1.001	0.963	0.816	0.839	1.845	0.737	0.917	0.881	1.659	0.569	1.062	1.018	1.081	1.122	0.92	0.936	0.839
1377	P0C0L4	Complement C4-A OS=Homo sapiens GN=C4A PE=1 SV=2	>sp|P0C0L4|CO4A_HUMAN Complement C4-A OS=Homo sapiens GN=C4A PE=1 SV=2	72.7064	110	10347	0	1	1	1744	192.664	7.08	0.849	0.76	0.903	0.364	0.614	0.889	0.99	1.202	0.88	0.909	0.643	1.659	0.858	0.838	0.565	0.782	1.053	0.638	0.785	1.033	1.028	0.778	0.907	0.774	1.903	0.869	0.809	0.741	0.905	0.436	0.736	0.985	1	1.057	0.761	0.683	0.729
864	P01023	Alpha-2-macroglobulin OS=Homo sapiens GN=A2M PE=1 SV=3	>sp|P01023|A2MG_HUMAN Alpha-2-macroglobulin OS=Homo sapiens GN=A2M PE=1 SV=3	73.3379	100	10131	76	90	1	1474	163.188	6.46	0.829	0.71	0.826	0.802	0.469	0.774	0.451	1.209	0.732	0.819	0.627	0.832	0.693	1.156	0.838	1.661	1.054	1.092	0.709	1.472	1.135	0.807	0.788	0.605	0.535	1.237	1.132	0.963	1.407	0.529	0.778	1.655	0.356	1.274	1.239	1.721	0.792
1557	A0A140TA29	Isoform of P0C0L5, Complement C4-B OS=Homo sapiens GN=C4B PE=1 SV=1	>tr|A0A140TA29|A0A140TA29_HUMAN Isoform of P0C0L5, Complement C4-B OS=Homo sapiens GN=C4B PE=1 SV=1	72.5559	108	9902	0	0	1	1698	187.549	7.33
430	A0A140TA32	Isoform of P0C0L4, Complement C4-A OS=Homo sapiens GN=C4A PE=1 SV=1	>tr|A0A140TA32|A0A140TA32_HUMAN Isoform of P0C0L4, Complement C4-A OS=Homo sapiens GN=C4A PE=1 SV=1	72.2026	106	9928	0	0	1	1698	187.646	7.12
424	P01859	Ig gamma-2 chain C region OS=Homo sapiens GN=IGHG2 PE=1 SV=2	>sp|P01859|IGHG2_HUMAN Ig gamma-2 chain C region OS=Homo sapiens GN=IGHG2 PE=1 SV=2;>tr|A0A0G2JN06|A0A0G2JN06_HUMAN Isoform of P01859, Ig gamma-2 chain C region (Fragment) OS=Homo sapiens GN=IGHG2 PE=1 SV=2	92.9448	23	8724	12	12	1	326	35.878	7.59	0.886	1.387	1.27	1.61	1.325	1.293	0.791	1.412	0.706	1.399	1.954	0.837	1.06	0.478	0.785	0.532	0.161	1.511	1.248	1.156	1.275	1.73	1.417	1.357	1.133	0.761	0.669	1.058	0.904	0.903	1.066	0.697	1.138	1.097	0.513	0.48	1.272
1131	A0A087WV47	Isoform of P01857, Ig gamma-1 chain C region OS=Homo sapiens GN=IGHG1 PE=1 SV=1	>tr|A0A087WV47|A0A087WV47_HUMAN Isoform of P01857, Ig gamma-1 chain C region OS=Homo sapiens GN=IGHG1 PE=1 SV=1	76.1803	34	8308	0	2	1	466	51.121	7.55	1.091	1.074	1.249	2.078	1.792	1.08	0.879	1.208	1.402	1.192	1.046	0.879	1.583	0.578	1.077	0.389	1.244	1.361	1.105	0.821	1.272	1.394	1.289	1.019	0.901	1.032	0.797	1.656	1.019	1.576	1.446	1.016	2.003	1.399	1.078	1.143	1.365
812	A0A087WYC5	Isoform of P01857, Ig gamma-1 chain C region OS=Homo sapiens GN=IGHG1 PE=1 SV=1	>tr|A0A087WYC5|A0A087WYC5_HUMAN Isoform of P01857, Ig gamma-1 chain C region OS=Homo sapiens GN=IGHG1 PE=1 SV=1	84.8421	37	8081	0	4	1	475	52.393	8.21	1.017	1.292	1.453	1.294	1.037	1.036	0.84	0.833	0.776	1.686	1.682	1.274	1.366	0.794	1.362	0.589	1.705	1.486	1.407	1.052	1.672	1.217	2.196	1.23	1.143	0.811	0.566	1.255	0.804	0.844	1.424	0.723	0.925	0.986	0.623	0.695	1.45
134	A0A087X1C7	Isoform of P01857, Ig gamma-1 chain C region OS=Homo sapiens GN=IGHG1 PE=1 SV=1	>tr|A0A087X1C7|A0A087X1C7_HUMAN Isoform of P01857, Ig gamma-1 chain C region OS=Homo sapiens GN=IGHG1 PE=1 SV=1	75.1082	32	7726	0	1	1	462	50.456	8.44	0.657	0.781	1.3	1.217	0.525	0.565	1.055	0.716	0.378	1.18	1.942	0.73	0.811	0.175	3.367	0.456	1.678	0.919	1.04	1.123	1.281	0.826	1.006	0.645	0.737	0.558	0.414	0.947	0.957	0.7	1.846	0.597	1.259	0.713	0.349	0.452	1.083
320	A0A0G2JNK4	Isoform of P01857, Ig gamma-1 chain C region OS=Homo sapiens GN=IGHG1 PE=1 SV=1	>tr|A0A0G2JNK4|A0A0G2JNK4_HUMAN Isoform of P01857, Ig gamma-1 chain C region OS=Homo sapiens GN=IGHG1 PE=1 SV=1	68.9655	30	7701	1	1	1	464	50.883	7.91	1.596	1.104	1.514	2.938	1.965	0.924	1.413	1.091	1.766	1.245	1.396	2.041	1.42	0.95	1.066	0.529	1.48	3.615	1.204	1.455	1.463	5.265	2.01	1.107	1.431	0.951	0.898	2.039	1.878	1.752	2.27	1.185	1.67	0.978	3.8	1.511	1.656
108	P01857	Ig gamma-1 chain C region OS=Homo sapiens GN=IGHG1 PE=1 SV=1	>sp|P01857|IGHG1_HUMAN Ig gamma-1 chain C region OS=Homo sapiens GN=IGHG1 PE=1 SV=1	95.4545	30	7681	0	1	1	330	36.083	8.19										1.059	4.231	1.355	1.225	0.01	1.223	0.905	1.194	1.384	1.126	1.899	1.503	2.854	3.486	2.556	1.136	0.609	0.591										1.041
539	P00450	Ceruloplasmin OS=Homo sapiens GN=CP PE=1 SV=1	>sp|P00450|CERU_HUMAN Ceruloplasmin OS=Homo sapiens GN=CP PE=1 SV=1	76.2441	75	7421	3	12	1	1065	122.128	5.72	0.813	1.02	0.955	0.893	0.789	1.314	0.682	0.979	0.952	1.016	0.951	1.081	1.101	0.816	0.943	0.576	0.936	0.889	1.014	0.84	1.122	0.964	0.724	1.009	1.081	0.792	0.985	0.988	1.183	0.753	0.895	1.016	1.405	1.006	0.824	0.969	0.878
1425	P36955	Pigment epithelium-derived factor OS=Homo sapiens GN=SERPINF1 PE=1 SV=4	>sp|P36955|PEDF_HUMAN Pigment epithelium-derived factor OS=Homo sapiens GN=SERPINF1 PE=1 SV=4	71.0526	28	7213	11	27	1	418	46.283	6.38	0.862	0.425	0.418	0.581	0.333	0.7	0.297	1	0.585	0.495	0.389	0.468	0.346	0.873	0.982	1.345	0.595	0.479	0.373	0.436	0.656	0.423	0.342	0.558	0.642	1.24	1.122	0.367	0.712	0.404	0.53	1.292	0.145	1.167	0.464	1.235	0.398
263	H7C5R1	Isoform of P00450, Ceruloplasmin (Fragment) OS=Homo sapiens GN=CP PE=1 SV=1	>tr|H7C5R1|H7C5R1_HUMAN Isoform of P00450, Ceruloplasmin (Fragment) OS=Homo sapiens GN=CP PE=1 SV=1	75.4695	56	5246	1	1	1	852	97.651	5.49										0.818	0.705	0.984	1.47	0.223	0.805	0.375	0.906	0.368
1733	A0A087WZW8	Isoform of P01834, Ig kappa chain C region OS=Homo sapiens GN=IGKC PE=1 SV=2	>tr|A0A087WZW8|A0A087WZW8_HUMAN Isoform of P01834, Ig kappa chain C region OS=Homo sapiens GN=IGKC PE=1 SV=2	94.1176	17	5987	0	12	1	119	12.988	7.24	0.721	1.921	1.425	1.043	0.897	1.088	0.873	0.939	0.613	1.46	1.616	1.062	1.648	0.623	1.292	0.494	1.338	1.217	1.27	1.109	1.377	1.234	1.86	1.159	1.134	0.768	0.573	1.247	1.04	0.816	1.462	0.875	1.092	1.018	0.785	0.639	1.396
1613	P02790	Hemopexin OS=Homo sapiens GN=HPX PE=1 SV=2	>sp|P02790|HEMO_HUMAN Hemopexin OS=Homo sapiens GN=HPX PE=1 SV=2	75.7576	37	5151	14	37	1	462	51.643	7.02	1.051	0.707	0.743	0.621	0.94	0.405	0.734	0.918	1.13	0.836	0.438	0.898	0.862	0.673	0.852	0.676	1.168	0.541	0.643	0.561	0.697	1.087	1.045	1.196	1.169	1.031	1.109	0.7	0.44	0.791	1.065	0.801	1.725	1.067	0.94	0.948	0.74
32	D6RF35	Isoform of P02774, Vitamin D-binding protein OS=Homo sapiens GN=GC PE=1 SV=1	>tr|D6RF35|D6RF35_HUMAN Isoform of P02774, Vitamin D-binding protein OS=Homo sapiens GN=GC PE=1 SV=1	80.4622	42	4931	2	2	1	476	52.986	5.52	0.536	0.598	0.644	0.681	0.111	0.104	0.078	0.664	0.527	0.586	0.942	0.093	1.11	0.093	0.815	0.065	0.799	0.127	0.562	0.282	0.145	1.496	0.976	0.985	1.421	0.105	0.618	0.53	0.793	0.329	1.1	0.479	0.715	1.056	0.37	0.14	0.49
1581	P02774-3	Isoform of P02774, Isoform 3 of Vitamin D-binding protein OS=Homo sapiens GN=GC	>sp|P02774-3|VTDB_HUMAN Isoform of P02774, Isoform 3 of Vitamin D-binding protein OS=Homo sapiens GN=GC	82.3529	43	4903	0	3	1	493	55.087	5.74	0.768	1.548	1.199	1.185	1.272	0.943	1.431	0.858	0.765	1.385	1.087	0.827	1.404	0.666	1.069	0.553	1.054	1.038	1.223	0.771	0.898	0.738	0.751	1.2	1.118	0.836	0.614	1.192	0.544	0.91	0.82	0.694	1.511	0.895	0.51	0.79	1.064
1514	P02766	Transthyretin OS=Homo sapiens GN=TTR PE=1 SV=1	>sp|P02766|TTHY_HUMAN Transthyretin OS=Homo sapiens GN=TTR PE=1 SV=1	80.2721	19	4230	0	19	1	147	15.877	5.76	0.853	0.36	0.626	0.831	0.424	0.622	0.272	0.767	0.724	0.873	0.436	0.626	0.713	0.725	1.664	1.12	0.903	0.629	0.332	0.498	0.873	0.427	0.464	0.701	0.736	1.131	1.024	0.581	0.638	0.555	0.641	1.676	0.296	1.192	1.146	1.216	0.462
128	A0A087WXL8	Isoform of P01860, Ig gamma-3 chain C region OS=Homo sapiens GN=IGHG3 PE=1 SV=1	>tr|A0A087WXL8|A0A087WXL8_HUMAN Isoform of P01860, Ig gamma-3 chain C region OS=Homo sapiens GN=IGHG3 PE=1 SV=1	65.1838	26	5330	0	12	1	517	56.853	8.25	1.424	1.071	1.546	1.988	1.896	1.192	1.061	0.854	1.409	1.582	1.319	1.439	1.373	1.94	0.774	0.729	1.646	2.311	1.324	0.774	1.63	1.001	0.918	0.965	1.388	1.089	0.937	1.83	1.026	1.008	1.208	1.026	1.771	1.344	2.165	1.318	1.726
1395	P41222	Prostaglandin-H2 D-isomerase OS=Homo sapiens GN=PTGDS PE=1 SV=1	>sp|P41222|PTGDS_HUMAN Prostaglandin-H2 D-isomerase OS=Homo sapiens GN=PTGDS PE=1 SV=1	68.4211	12	5515	2	12	1	190	21.015	7.8	1.282	0.411	0.362	0.677	0.364	0.47	0.263	1.121	1.113	0.392	0.344	0.508	0.327	0.839	0.989	1.522	0.578	0.563	0.337	0.289	0.66	0.271	0.275	0.751	0.8	1.272	1.319	0.317	0.475	0.348	0.385	1.342	0.173	0.944	0.946	1.359	0.387
175	A0A0G2JPD4	Isoform of P01861, Ig gamma-4 chain C region (Fragment) OS=Homo sapiens GN=IGHG4 PE=1 SV=2	>tr|A0A0G2JPD4|A0A0G2JPD4_HUMAN Isoform of P01861, Ig gamma-4 chain C region (Fragment) OS=Homo sapiens GN=IGHG4 PE=1 SV=2;>sp|P01861|IGHG4_HUMAN Ig gamma-4 chain C region OS=Homo sapiens GN=IGHG4 PE=1 SV=1	87.4618	20	4695	12	12	1	327	35.918	7.36	0.78	1.415	1.272	1.079	0.842	1.45	1.081	1.031	0.705	1.267	1.132	0.339	0.608	0.243	1.064	0.326	0.209	0.9	1.041	1.395	1.535	0.814	1.632	1.161	1.212	0.274	1.068	1.191	0.936	0.612	1.015	0.731	0.947	1.271	0.703	0.828	1.19
638	P68871	Hemoglobin subunit beta OS=Homo sapiens GN=HBB PE=1 SV=2	>sp|P68871|HBB_HUMAN Hemoglobin subunit beta OS=Homo sapiens GN=HBB PE=1 SV=2	100	20	4238	7	12	1	147	15.988	7.28	1.245	11.225	9.272	12.848	6.947	14.053	37.73	0.608	2.402	10.149	29.095	5.656	6.74	3.059	0.89	0.625	1.105	1.85	11.815	5.556	9.412	8.935	12.358	0.53	0.976	0.589	0.986	10.371	14.505	20.466	1.565	0.621	0.629	0.635	1.571	0.64	12.344
1493	Q9Y6R7	IgGFc-binding protein OS=Homo sapiens GN=FCGBP PE=1 SV=3	>sp|Q9Y6R7|FCGBP_HUMAN IgGFc-binding protein OS=Homo sapiens GN=FCGBP PE=1 SV=3	51.0823	116	4342	3	116	1	5405	571.639	5.34	1.25	0.721	1.045	1.106	1.621	2.685	0.634	2.356	1.399	0.987	0.491	0.584	0.573	0.863	0.971	1.562	1.171	1.442	0.903	0.622	1.559	1.737	0.792	0.903	0.886	0.691	1.138	1.222	1.279	0.858	1.264	0.442	1.142	2.254	1.189	1.214	1.126
265	P01876	Ig alpha-1 chain C region OS=Homo sapiens GN=IGHA1 PE=1 SV=2	>sp|P01876|IGHA1_HUMAN Ig alpha-1 chain C region OS=Homo sapiens GN=IGHA1 PE=1 SV=2	86.119	23	3913	8	8	1	353	37.631	6.51	1.051	1.5	1.827	0.879	1.31	1.443	1.817	0.79	1.264	2.126	2.064	1.804	3.807	1.261	1.075	0.45	1.804	2.166	1.608	1.271	1.467	1.44	1.761	0.981	0.858	0.86	0.73	1.824	1.263	0.583	1.476	0.493	2.604	1.029	1.363	0.689	1.811
1385	P02647	Apolipoprotein A-I OS=Homo sapiens GN=APOA1 PE=1 SV=1	>sp|P02647|APOA1_HUMAN Apolipoprotein A-I OS=Homo sapiens GN=APOA1 PE=1 SV=1	81.6479	41	4984	7	41	1	267	30.759	5.76	0.946	1.246	1.158	1.103	1.062	1.031	1.654	0.807	0.926	1.586	0.938	1.125	1.926	0.776	1.094	0.403	1.089	0.985	1.042	1.729	0.939	1.535	1.486	1.122	1.098	0.973	0.598	0.944	1.151	0.989	0.874	0.639	1.11	0.572	0.643	0.672	1.071
33	P69905	Hemoglobin subunit alpha OS=Homo sapiens GN=HBA1 PE=1 SV=2	>sp|P69905|HBA_HUMAN Hemoglobin subunit alpha OS=Homo sapiens GN=HBA1 PE=1 SV=2	97.1831	16	3755	3	16	1	142	15.248	8.68	1.393	5.955	7.883	10.579	5.739	11.813	33.609	0.663	2.639	9.392	29.067	5.847	6.881	3.483	0.852	0.554	1.085	1.847	13.63	6.253	9.773	11.451	17.233	0.354	1.022	0.564	1.063	11.132	16.357	26.782	1.32	0.679	0.563	0.613	0.549	0.639	12.53
789	P02675	Fibrinogen beta chain OS=Homo sapiens GN=FGB PE=1 SV=2	>sp|P02675|FIBB_HUMAN Fibrinogen beta chain OS=Homo sapiens GN=FGB PE=1 SV=2	79.2261	46	3969	13	46	1	491	55.892	8.27	0.979	5.562	7.233	2.127	3.897	11.133	3.476	1.175	1.147	5.109	9.765	9.117	6.158	4.555	1.189	0.715	4.672	4.587	6.942	5.23	3.302	9.044	5.138	1.012	0.79	0.851	0.807	10.563	6.393	2.062	2.755	0.674	3.62	0.772	2.441	1.069	7.397
1262	P10909-2	Isoform of P10909, Isoform 2 of Clusterin OS=Homo sapiens GN=CLU	>sp|P10909-2|CLUS_HUMAN Isoform of P10909, Isoform 2 of Clusterin OS=Homo sapiens GN=CLU	60.0798	34	3970	0	14	1	501	57.796	6.68	0.941	0.481	0.561	0.754	0.502	0.796	0.42	1.231	0.988	0.591	0.436	0.54	0.522	0.933	0.767	1.388	0.626	0.431	0.554	0.739	0.765	0.717	0.597	0.802	1.009	1.116	1.33	0.378	0.652	0.469	0.509	1.03	0.268	0.805	0.616	0.877	0.548
624	P02671	Fibrinogen alpha chain OS=Homo sapiens GN=FGA PE=1 SV=2	>sp|P02671|FIBA_HUMAN Fibrinogen alpha chain OS=Homo sapiens GN=FGA PE=1 SV=2	53.8106	53	4119	1	52	1	866	94.914	6.01	1.144	5.768	6.269	1.724	3.92	7.674	3.589	1.077	1.37	4.911	10.341	10.04	5.356	4.353	1.149	0.682	4.578	4.681	6.343	7.55	3.168	9.338	6.124	1.084	0.938	0.867	0.958	6.669	7.189	4.455	4.047	0.738	3.01	0.814	2.113	1.089	5.488
644	A0A075B6L0	Isoform of P0CG06, Ig lambda-3 chain C regions (Fragment) OS=Homo sapiens GN=IGLC3 PE=1 SV=2	>tr|A0A075B6L0|A0A075B6L0_HUMAN Isoform of P0CG06, Ig lambda-3 chain C regions (Fragment) OS=Homo sapiens GN=IGLC3 PE=1 SV=2	96.2264	14	3317	0	8	1	106	11.312	7.24	1.006	1.969	1.548	0.96	1.01	1.243	1.022	0.924	0.624	2.241	2.194	1.337	1.492	0.842	1.305	0.48	1.657	1.456	2.487	1.402	1.35	2.278	2.065	1.242	0.955	0.824	0.586	1.395	0.89	0.948	1.735	0.603	1.268	0.929	0.647	0.628	1.583
488	C9JVG0	Isoform of P02787, Serotransferrin (Fragment) OS=Homo sapiens GN=TF PE=1 SV=1	>tr|C9JVG0|C9JVG0_HUMAN Isoform of P02787, Serotransferrin (Fragment) OS=Homo sapiens GN=TF PE=1 SV=1	91.0448	17	3346	1	1	1	134	14.681	7.14	0.383	0.547	0.669	0.556	0.351	0.85	0.62	1.182	0.674	0.488	0.409	0.328	0.683	1.027	0.541	1.524	0.648	0.392
1352	P01034	Cystatin-C OS=Homo sapiens GN=CST3 PE=1 SV=1	>sp|P01034|CYTC_HUMAN Cystatin-C OS=Homo sapiens GN=CST3 PE=1 SV=1	62.3288	8	3383	8	8	1	146	15.789	8.75	1.199	0.311	0.425	0.702	0.462	0.543	0.352	1.053	1.339	0.424	0.389	0.519	0.358	0.7	1.005	1.159	0.559	0.48	0.354	0.519	0.685	0.492	0.546	0.76	0.737	1.346	1.44	0.445	1.016	0.881	1.006	1.505	0.345	1.2	2.025	1.819	0.408
1540	B4E1Z4	Uncharacterized protein OS=Homo sapiens PE=1 SV=1	>tr|B4E1Z4|B4E1Z4_HUMAN Uncharacterized protein OS=Homo sapiens PE=1 SV=1	57.5829	79	3603	0	53	1	1266	140.853	7.18	0.857	1.134	1.179	0.933	1.042	1.267	1.22	0.874	1.021	1.214	1.335	1.03	1.661	0.84	0.87	0.525	1.059	1.155	1.047	1.404	1.038	1.527	1.243	1.254	1.3	0.664	0.779	1.04	1.146	0.923	1.202	0.574	2.221	0.833	0.833	0.698	1.068
1313	P06727	Apolipoprotein A-IV OS=Homo sapiens GN=APOA4 PE=1 SV=3	>sp|P06727|APOA4_HUMAN Apolipoprotein A-IV OS=Homo sapiens GN=APOA4 PE=1 SV=3	87.1212	49	3450	48	49	1	396	45.371	5.38	0.864	1.948	1.952	1.051	2.403	1.289	3.353	0.898	0.974	1.94	1.773	1.421	2.304	0.966	0.904	0.517	1.649	1.58	1.964	2.465	1.371	1.71	1.991	2.118	1.209	0.684	0.706	2.163	1.905	4.428	2.827	0.741	1.089	0.8	0.906	0.763	1.664
1358	P02751	Fibronectin OS=Homo sapiens GN=FN1 PE=1 SV=4	>sp|P02751|FINC_HUMAN Fibronectin OS=Homo sapiens GN=FN1 PE=1 SV=4	53.4367	98	3504	0	98	1	2386	262.46	5.71	1.138	0.778	1.702	1.64	2.046	1.951	0.83	1.054	1.462	1.629	1.866	1.912	1.267	1.132	0.851	0.9	1.746	4.182	1.422	2.392	2.208	1.382	1.426	0.9	1.183	1.046	1.439	2.03	1.807	1.213	1.194	1.931	1.025	1.232	2.606	1.626	1.7
1480	P01011	Alpha-1-antichymotrypsin OS=Homo sapiens GN=SERPINA3 PE=1 SV=2	>sp|P01011|AACT_HUMAN Alpha-1-antichymotrypsin OS=Homo sapiens GN=SERPINA3 PE=1 SV=2	62.1749	29	3581	0	29	1	423	47.621	5.52	0.904	1.232	1.27	1.233	1.117	1.509	0.988	1.2	1.086	1.397	1.464	1.852	1.517	1.004	0.857	0.601	1.013	1.755	1.112	1.785	1.105	1.881	1.431	1.192	1.418	0.728	0.974	1.149	1.215	1.325	1.615	0.86	2.034	1.045	0.624	0.645	1.156
1497	P02649	Apolipoprotein E OS=Homo sapiens GN=APOE PE=1 SV=1	>sp|P02649|APOE_HUMAN Apolipoprotein E OS=Homo sapiens GN=APOE PE=1 SV=1	82.9653	33	3557	11	33	1	317	36.132	5.73	1.265	0.367	0.78	1.125	0.809	1.037	0.472	1.053	1.746	0.787	0.608	1.301	0.855	1.068	1.064	1.603	0.968	1.128	0.817	1.039	0.929	0.895	0.743	0.506	0.777	1.332	1.969	0.87	1.101	0.669	0.686	1.637	0.517	1.288	1.279	1.696	0.794
783	C9JB55	Isoform of P02787, Serotransferrin (Fragment) OS=Homo sapiens GN=TF PE=1 SV=7	>tr|C9JB55|C9JB55_HUMAN Isoform of P02787, Serotransferrin (Fragment) OS=Homo sapiens GN=TF PE=1 SV=7	97.3684	6	3093	1	1	1	76	8.084	4.72	0.699	1.033	0.881	0.995	0.771	0.858	0.771	1.23	0.861
888	G3V2B9	Isoform of P01009, Alpha-1-antitrypsin (Fragment) OS=Homo sapiens GN=SERPINA1 PE=1 SV=1	>tr|G3V2B9|G3V2B9_HUMAN Isoform of P01009, Alpha-1-antitrypsin (Fragment) OS=Homo sapiens GN=SERPINA1 PE=1 SV=1	65.7143	15	3411	0	1	1	105	11.791	4.64										1.231	1.367	3.007	1.585	1.281	1.582	0.434	0.996	1.918
1019	P00747	Plasminogen OS=Homo sapiens GN=PLG PE=1 SV=2	>sp|P00747|PLMN_HUMAN Plasminogen OS=Homo sapiens GN=PLG PE=1 SV=2	80.2469	63	3236	49	49	1	810	90.51	7.24	0.989	0.928	1.23	0.992	1.836	1.154	1.554	0.863	1.228	1.208	0.943	1.098	1.559	0.789	1.157	0.499	1.381	1.169	1.044	0.913	1.178	0.803	0.777	1.234	1.228	1.003	0.819	1.347	0.556	1.086	0.968	0.866	1.719	1.006	1.406	1.004	1.233
1117	P01042-2	Isoform of P01042, Isoform LMW of Kininogen-1 OS=Homo sapiens GN=KNG1	>sp|P01042-2|KNG1_HUMAN Isoform of P01042, Isoform LMW of Kininogen-1 OS=Homo sapiens GN=KNG1	72.1311	41	2975	0	7	1	427	47.853	6.65	0.847	1.543	1.321	1	1.633	1.242	1.916	0.863	0.944	1.267	1.147	1.027	1.89	0.756	1.029	0.543	1.297	1.249	1.305	0.978	1.212	1.19	0.873	1.079	1.206	0.916	0.789	1.061	0.807	0.867	0.966	0.546	1.374	0.68	0.769	0.622	1.185
1220	P01042	Kininogen-1 OS=Homo sapiens GN=KNG1 PE=1 SV=2	>sp|P01042|KNG1_HUMAN Kininogen-1 OS=Homo sapiens GN=KNG1 PE=1 SV=2	51.2422	39	2868	5	5	1	644	71.912	6.81	1.003	1.695	1.628	1.142	1.816	1.414	1.296	0.904	1.114	1.418	1.427	1.431	3.082	1.51	1.153	0.389	1.502	1.069	1.209	0.843	1.145	0.747	0.611	0.863	0.994	0.852	0.837	1.407	2.275	1.449	1.247	0.66	2.247	0.651	4.804	0.402	1.225
1753	P07339	Cathepsin D OS=Homo sapiens GN=CTSD PE=1 SV=1	>sp|P07339|CATD_HUMAN Cathepsin D OS=Homo sapiens GN=CTSD PE=1 SV=1	65.0485	25	3073	0	25	1	412	44.524	6.54	0.957	0.421	0.452	0.869	0.348	0.659	0.334	0.914	1.171	0.476	0.317	0.346	0.452	0.46	1.224	0.716	0.636	0.422	0.426	0.405	0.834	0.445	0.443	0.725	0.676	1.45	1.646	0.457	0.953	0.415	0.477	1.198	0.218	1.054	1.07	1.747	0.466
1324	A0A0G2JMB2	Isoform of P01877, Ig alpha-2 chain C region (Fragment) OS=Homo sapiens GN=IGHA2 PE=1 SV=1	>tr|A0A0G2JMB2|A0A0G2JMB2_HUMAN Isoform of P01877, Ig alpha-2 chain C region (Fragment) OS=Homo sapiens GN=IGHA2 PE=1 SV=1	81.1765	19	2711	0	1	1	340	36.485	6.1	0.956	0.167	1.633	0.299	0.515	1.13	0.697	0.693	0.797	1.587	2.026	0.858	5.997	0.931	1.208	0.55	1.563	2.936	1.341	1.451	2.19	1.262	2.573	1.816	0.782	0.596	0.284	1.614	2.916	1.056	1.23	0.555	7.628	0.651	4.555	0.565	1.427
64	Q06481	Amyloid-like protein 2 OS=Homo sapiens GN=APLP2 PE=1 SV=2	>sp|Q06481|APLP2_HUMAN Amyloid-like protein 2 OS=Homo sapiens GN=APLP2 PE=1 SV=2	56.2254	39	2927	0	37	1	763	86.9	4.79	0.931	0.215	0.181	0.364	0.226	0.156	0.173	1.073	0.714	0.175	0.152	0.171	0.124	1.092	0.903	2.076	0.322	0.251	0.167	0.243	0.256	0.219	0.244	0.321	0.376	1.354	1.483	0.234	0.594	0.484	0.563	1.682	0.142	1.577	1.051	1.785	0.236
855	P06396	Gelsolin OS=Homo sapiens GN=GSN PE=1 SV=1	>sp|P06396|GELS_HUMAN Gelsolin OS=Homo sapiens GN=GSN PE=1 SV=1	68.4143	50	2740	2	39	1	782	85.644	6.28	0.862	0.897	0.951	0.933	1.135	0.906	1	1.057	0.899	0.858	0.934	0.79	0.957	0.74	0.975	0.832	0.894	0.857	0.804	1.003	0.853	0.897	1.044	1.31	1.205	0.7	0.898	0.965	1.122	1.502	1.417	1.336	0.58	1.072	1.25	1.223	0.894
117	P02042	Hemoglobin subunit delta OS=Homo sapiens GN=HBD PE=1 SV=2	>sp|P02042|HBD_HUMAN Hemoglobin subunit delta OS=Homo sapiens GN=HBD PE=1 SV=2	100	18	2659	3	5	1	147	16.045	8.05	1.386	5.905	5.162	7.577	4.736	7.789	19.372	0.842	1.951	6.038	22.743	4.188	5.205	1.881	0.832	0.644	1.142	1.532	6.741	4.428	6.129	5.893	7.833	0.575	0.942	0.836	1.068	6.168	12.001	15.78	1.722	0.848	0.762	0.862	0.576	0.908	6.603
1192	P02679	Fibrinogen gamma chain OS=Homo sapiens GN=FGG PE=1 SV=3	>sp|P02679|FIBG_HUMAN Fibrinogen gamma chain OS=Homo sapiens GN=FGG PE=1 SV=3	75.9382	35	2650	0	22	1	453	51.479	5.62	0.929	6.71	6.934	1.432	2.95	10.569	3.712	1.086	1.095	5.833	12.506	9.744	7.091	4.346	1.131	0.6	5.233	4.439	6.605	7.435	3.176	12.595	6.989	1.067	0.872	0.864	0.843	7.003	7.118	1.771	2.543	0.606	2.504	0.695	1.666	0.853	6.586
456	P02765	Alpha-2-HS-glycoprotein OS=Homo sapiens GN=AHSG PE=1 SV=1	>sp|P02765|FETUA_HUMAN Alpha-2-HS-glycoprotein OS=Homo sapiens GN=AHSG PE=1 SV=1	56.9482	21	2573	2	21	1	367	39.3	5.72	0.815	1.3	1.197	1.124	1.411	0.871	1.782	0.644	0.815	1.819	0.807	1.059	1.717	0.919	1.165	0.555	0.96	1.213	1.179	0.943	1.211	0.883	1.063	1.491	1.281	0.803	0.715	1.442	0.924	1.16	1.134	0.867	1.55	1.005	0.603	0.664	1.149
409	A0A0B4J231	Isoform of B9A064, Immunoglobulin lambda-like polypeptide 5 OS=Homo sapiens GN=IGLL5 PE=1 SV=1	>tr|A0A0B4J231|A0A0B4J231_HUMAN Isoform of B9A064, Immunoglobulin lambda-like polypeptide 5 OS=Homo sapiens GN=IGLL5 PE=1 SV=1	51.1628	13	2670	0	6	1	215	23.136	8.84	0.696	2.15	1.531	0.74	0.765	1.307	1.06	0.794	0.463	1.831	1.953	1.402	2.237	1.012	1.143	0.608	1.495	1.066	2.399	1.493	1.604	2.303	2.361	0.913	0.887	0.769	0.503	1.212	1.328	1.17	1.786	0.532	0.966	1.012	0.56	0.646	1.428
1519	H0YC35	Isoform of P10909, Clusterin (Fragment) OS=Homo sapiens GN=CLU PE=1 SV=1	>tr|H0YC35|H0YC35_HUMAN Isoform of P10909, Clusterin (Fragment) OS=Homo sapiens GN=CLU PE=1 SV=1	83.4507	21	2541	1	1	1	284	33.508	5.74	1.081	1.334	0.896	1.579	1.69	0.788	0.908	1.212	1.349	0.651	0.539	0.797	0.719	0.01	0.934	1.185	0.908	1.167	0.843	1.078	0.995	1.088	1.129	0.919	1.096	1.317	1.557	0.696	0.769	1.003	1.051	1.037	0.674	0.978	0.676	0.91	0.9
1364	P08603	Complement factor H OS=Homo sapiens GN=CFH PE=1 SV=4	>sp|P08603|CFAH_HUMAN Complement factor H OS=Homo sapiens GN=CFH PE=1 SV=4	68.8058	68	2720	29	29	1	1231	139.005	6.61	0.975	1.311	1.721	1.085	1.383	1.724	1.154	0.963	1.191	1.546	2.076	2.04	2.51	1.222	0.98	0.645	1.691	1.727	1.428	1.28	1.355	1.163	0.97	1.006	1.124	1.007	0.899	1.739	1.524	1.009	1.12	0.87	1.859	0.983	1.623	0.933	1.772
767	P01008	Antithrombin-III OS=Homo sapiens GN=SERPINC1 PE=1 SV=1	>sp|P01008|ANT3_HUMAN Antithrombin-III OS=Homo sapiens GN=SERPINC1 PE=1 SV=1	74.1379	43	2826	20	43	1	464	52.569	6.71	0.835	1.076	1.252	1.093	1.518	1.032	1.417	0.774	0.929	1.224	0.969	0.872	1.577	0.607	1.125	0.455	1.157	1.204	1.067	1.39	0.967	1.311	1.381	1.267	1.109	0.831	0.807	1.068	1.034	1.429	1.317	0.561	1.423	0.826	0.832	0.755	1.218
1070	O94985-2	Isoform of O94985, Isoform 2 of Calsyntenin-1 OS=Homo sapiens GN=CLSTN1	>sp|O94985-2|CSTN1_HUMAN Isoform of O94985, Isoform 2 of Calsyntenin-1 OS=Homo sapiens GN=CLSTN1	52.1112	50	2773	1	1	1	971	108.574	4.93	0.802	0.058	0.282	0.454	0.274	0.408	0.276	0.943	0.581	0.274	0.244	0.298	0.212	0.657	1.119	1.306	0.423	0.204	0.234	0.131	0.467	0.109	0.15	0.621	0.588	1.023	1.212	0.309	0.275	0.278	0.296	1.175	0.067	1.289	0.629	1.702	0.281
1585	P02749	Beta-2-glycoprotein 1 OS=Homo sapiens GN=APOH PE=1 SV=3	>sp|P02749|APOH_HUMAN Beta-2-glycoprotein 1 OS=Homo sapiens GN=APOH PE=1 SV=3	78.5507	25	2368	10	25	1	345	38.273	7.97	0.78	1.78	1.474	0.93	1.721	1.124	1.754	0.89	0.812	1.515	1.541	1.542	2.078	0.962	0.818	0.517	1.263	1.36	1.283	1.01	1.177	0.947	0.746	1.381	1.248	0.763	0.67	1.173	0.545	1.004	0.742	0.527	1.092	0.682	0.669	0.637	1.244
742	P04217	Alpha-1B-glycoprotein OS=Homo sapiens GN=A1BG PE=1 SV=4	>sp|P04217|A1BG_HUMAN Alpha-1B-glycoprotein OS=Homo sapiens GN=A1BG PE=1 SV=4	49.697	16	2484	0	16	1	495	54.22	5.86	1.349	0.893	1.199	1.82	2.286	1.179	1.384	0.972	1.706	1.193	0.935	1.038	1.576	0.772	1.05	0.551	1.028	1.643	0.989	1.347	1.202	1.389	1.194	1.061	1.081	1.176	1.064	1.284	1.139	1.296	1.481	0.985	2.558	1.347	1.452	1.159	1.223
260	O94985	Calsyntenin-1 OS=Homo sapiens GN=CLSTN1 PE=1 SV=1	>sp|O94985|CSTN1_HUMAN Calsyntenin-1 OS=Homo sapiens GN=CLSTN1 PE=1 SV=1	51.4781	50	2676	1	1	1	981	109.724	4.91	0.982	0.371	0.344	0.59	0.407	0.479	0.313	0.975	0.859	0.337	0.313	0.362	0.266	0.703	1.119	1.217	0.453	0.336	0.345	0.385	0.561	0.325	0.352	0.663	0.659	1.125	1.577	0.467	0.776	0.625	0.596	1.506	0.336	1.473	1.44	2.11	0.369
457	P00738	Haptoglobin OS=Homo sapiens GN=HP PE=1 SV=1	>sp|P00738|HPT_HUMAN Haptoglobin OS=Homo sapiens GN=HP PE=1 SV=1	63.0542	30	2676	0	15	1	406	45.177	6.58	0.784	0.776	0.729	0.059	0.132	0.198	0.085	0.303	1.46	0.796	1.008	3.624	0.091	1.961	1.428	1.138	0.333	0.361	0.632	0.559	0.219	0.368	0.294	1.291	0.343	0.365	0.231	0.643	0.333	0.394	0.727	0.458	1.996	1.379	0.527	0.834	0.737
918	Q12805	EGF-containing fibulin-like extracellular matrix protein 1 OS=Homo sapiens GN=EFEMP1 PE=1 SV=2	>sp|Q12805|FBLN3_HUMAN EGF-containing fibulin-like extracellular matrix protein 1 OS=Homo sapiens GN=EFEMP1 PE=1 SV=2	60.6491	29	2331	0	2	1	493	54.604	5.07	1.16	0.332	0.517	0.778	0.643	0.807	0.437	1.032	1.429	0.497	0.488	0.629	0.446	0.81	0.987	1.187	0.643	0.595	0.458	0.353	0.864	0.382	0.401	1.003	1.117	1.19	1.426	0.673	0.65	0.724	0.74	1.695	0.699	1.618	2.387	2.128	0.586
1032	P00734	Prothrombin OS=Homo sapiens GN=F2 PE=1 SV=2	>sp|P00734|THRB_HUMAN Prothrombin OS=Homo sapiens GN=F2 PE=1 SV=2	62.0579	39	2004	6	39	1	622	69.992	5.9	1.057	1.046	1.28	1.309	2.165	1.141	1.715	0.846	1.497	1.207	1.107	1.12	1.681	0.797	1.083	0.525	1.161	1.2	1.193	1.013	0.893	1.05	1.049	1.224	1.196	1.013	0.873	1.205	0.972	0.886	0.932	0.74	1.826	0.943	1.103	0.966	1.192
43	P19823	Inter-alpha-trypsin inhibitor heavy chain H2 OS=Homo sapiens GN=ITIH2 PE=1 SV=2	>sp|P19823|ITIH2_HUMAN Inter-alpha-trypsin inhibitor heavy chain H2 OS=Homo sapiens GN=ITIH2 PE=1 SV=2	48.0973	42	2438	0	42	1	946	106.397	6.86	1.069	1.182	1.515	1.686	2.347	1.406	1.795	0.937	1.27	1.526	0.923	1.365	2.513	0.786	1.263	0.339	1.769	1.388	1.395	2.361	1.576	1.956	2.269	1.083	1.026	1.045	0.961	1.6	2.031	1.524	1.309	0.938	1.789	0.555	2.346	1.103	1.477
1009	A0A087WWV8	Protein IGKV1-12 OS=Homo sapiens GN=IGKV1-12 PE=1 SV=2	>tr|A0A087WWV8|A0A087WWV8_HUMAN Protein IGKV1-12 OS=Homo sapiens GN=IGKV1-12 PE=1 SV=2	41.0811	7	2136	0	1	1	185	20.055	8.06	1.767	1.075	1.315	2.731	2.603	0.977	1.155	1.198	2.282	1.278	1.533	1.369	1.456	0.714	1.023	0.641	1.373	1.757	1.158	2.308	1.439	2.301	2.792	1.176	2.013	1.528	1.365	1.485	2.055	2.453	2.65	1.202	2.013	1.421	1.56	1.512	1.454
1718	A0M8Q6	Ig lambda-7 chain C region OS=Homo sapiens GN=IGLC7 PE=4 SV=2	>sp|A0M8Q6|LAC7_HUMAN Ig lambda-7 chain C region OS=Homo sapiens GN=IGLC7 PE=4 SV=2	91.5094	9	1894	1	3	1	106	11.296	8.28	0.642	1.336	1.191	0.35	0.713	1.278	1.156	0.428	0.446	1.164	0.83	1.268	2.613	1.29	2.771	0.457	0.71	1.156	1.215	1.428	1.053	0.832	2.184	1.877	0.538	0.453	0.527	1.35	0.639	0.873	1.044	0.875	1.265	1.525	1.903	1.908	1.047
1369	P02763	Alpha-1-acid glycoprotein 1 OS=Homo sapiens GN=ORM1 PE=1 SV=1	>sp|P02763|A1AG1_HUMAN Alpha-1-acid glycoprotein 1 OS=Homo sapiens GN=ORM1 PE=1 SV=1	65.6716	17	2140	10	10	1	201	23.497	5.02	0.673	1.901	1.41	0.577	1.067	0.99	0.64	0.725	0.716	1.749	2.291	1.627	1.21	1.081	0.772	0.482	1.022	0.885	1.845	0.95	1.029	1.327	0.869	1.197	1.063	0.746	0.6	1.441	0.765	1.326	2.469	0.454	4.308	1.196	1.002	0.747	1.096
1628	Q14624	Inter-alpha-trypsin inhibitor heavy chain H4 OS=Homo sapiens GN=ITIH4 PE=1 SV=4	>sp|Q14624|ITIH4_HUMAN Inter-alpha-trypsin inhibitor heavy chain H4 OS=Homo sapiens GN=ITIH4 PE=1 SV=4	59.6774	43	2050	1	43	1	930	103.293	6.98	1.047	1.256	1.496	1.269	2.026	1.661	1.846	0.853	1.367	1.419	1.683	2.121	2.108	1.129	0.986	0.383	1.297	1.518	1.268	2.355	1.037	1.8	1.609	1.041	1.191	1.035	0.953	1.361	1.484	1.391	1.191	0.741	2.034	0.978	0.774	0.874	1.451
1533	Q12805-5	Isoform of Q12805, Isoform 5 of EGF-containing fibulin-like extracellular matrix protein 1 OS=Homo sapiens GN=EFEMP1	>sp|Q12805-5|FBLN3_HUMAN Isoform of Q12805, Isoform 5 of EGF-containing fibulin-like extracellular matrix protein 1 OS=Homo sapiens GN=EFEMP1	73.2394	25	2090	0	1	1	355	39.169	6.49	2.081	0.817	0.871	1.788	2.13	1.083	0.783	1.18	2.268	1.704	0.461	0.759	0.465	0.01	1.17	1.338	0.734	0.994	1.992	0.496	1.255	0.594	0.486	1.044	1.051	1.241	1.505	1.051	0.415	0.91	0.898	1.516	0.793	1.415	3.529	1.451	0.693
1535	Q9UBP4	Dickkopf-related protein 3 OS=Homo sapiens GN=DKK3 PE=1 SV=2	>sp|Q9UBP4|DKK3_HUMAN Dickkopf-related protein 3 OS=Homo sapiens GN=DKK3 PE=1 SV=2	60	16	1751	2	2	1	350	38.365	4.65	1.022	0.233	0.45	0.67	0.533	0.572	0.306	1.098	1.491	0.4	0.34	0.428	0.423	0.858	0.903	1.452	0.507	0.432	0.429	0.616	0.684	0.686	0.6	0.659	0.625	1.081	1.6	0.61	0.865	0.964	0.845	1.815	0.246	1.076	1.827	1.612	0.481
1579	Q13822-3	Isoform of Q13822, Isoform 3 of Ectonucleotide pyrophosphatase/phosphodiesterase family member 2 OS=Homo sapiens GN=ENPP2	>sp|Q13822-3|ENPP2_HUMAN Isoform of Q13822, Isoform 3 of Ectonucleotide pyrophosphatase/phosphodiesterase family member 2 OS=Homo sapiens GN=ENPP2	57.545	42	1984	0	42	1	888	101.902	7.59	0.756	0.462	0.447	0.531	0.369	0.665	0.369	0.841	0.656	0.423	0.374	0.412	0.366	0.738	0.978	1.113	0.607	0.407	0.416	0.447	0.701	0.46	0.492	0.821	0.659	1.291	1.102	0.539	1.051	0.782	0.794	1.455	0.351	1.481	0.961	1.455	0.407
936	P05155-3	Isoform of P05155, Isoform 3 of Plasma protease C1 inhibitor OS=Homo sapiens GN=SERPING1	>sp|P05155-3|IC1_HUMAN Isoform of P05155, Isoform 3 of Plasma protease C1 inhibitor OS=Homo sapiens GN=SERPING1	44.1584	30	2177	0	30	1	505	55.734	6.4	0.982	0.85	0.846	0.975	0.778	1.092	0.498	1.135	1.033	0.835	0.681	0.9	1.028	0.851	0.882	0.873	0.741	0.775	0.712	0.939	0.995	1.006	0.62	0.995	1.084	0.759	1.148	0.79	0.957	0.697	0.838	1.262	0.935	1.188	0.783	0.997	0.753
1217	F6SYF8	Isoform of Q9UBP4, Dickkopf-related protein 3 OS=Homo sapiens GN=DKK3 PE=1 SV=1	>tr|F6SYF8|F6SYF8_HUMAN Isoform of Q9UBP4, Dickkopf-related protein 3 OS=Homo sapiens GN=DKK3 PE=1 SV=1	60.7143	16	1707	2	2	1	364	39.924	4.7	1.186	0.734	0.712	0.961	0.648	0.841	0.585	1.27	1.282	0.488	0.629	0.494	0.466	0.529	0.69	1.062	0.578	0.723	0.361	0.158	0.648	0.185	0.145	0.657	0.709	1.371	1.806										0.909
125	E9PEW8	Isoform of P02042, Hemoglobin subunit delta (Fragment) OS=Homo sapiens GN=HBD PE=1 SV=1	>tr|E9PEW8|E9PEW8_HUMAN Isoform of P02042, Hemoglobin subunit delta (Fragment) OS=Homo sapiens GN=HBD PE=1 SV=1	100	11	1699	1	1	1	104	11.339	6.37	1.452	4.249	3.715	9.621	3.519	3.287	6.811	1.234	2.011	16.784	18.98	1.135	1.044	0.01	0.259	1.136	1.165	7.507	8.428	2.312	1.54	2.302	3.006	1.28	1.325	0.894	1.72	0.773	3.1	1.864	1.377	0.622	0.475	0.537	0.57	0.547	16.623
94	P01031	Complement C5 OS=Homo sapiens GN=C5 PE=1 SV=4	>sp|P01031|CO5_HUMAN Complement C5 OS=Homo sapiens GN=C5 PE=1 SV=4	55.9666	88	2022	88	88	1	1676	188.186	6.52	1.017	1.592	1.566	1.262	1.675	1.551	1.564	1.022	1.067	1.507	1.741	1.921	2.374	1.058	1.022	0.488	1.703	1.656	1.393	1.822	1.189	1.859	1.429	1.087	1.089	1.075	0.899	1.873	1.775	1.652	1.635	0.944	2.693	1.279	1.493	1.237	1.552
641	A0A075B6N7	Isoform of P01877, Ig alpha-2 chain C region (Fragment) OS=Homo sapiens GN=IGHA2 PE=1 SV=1	>tr|A0A075B6N7|A0A075B6N7_HUMAN Isoform of P01877, Ig alpha-2 chain C region (Fragment) OS=Homo sapiens GN=IGHA2 PE=1 SV=1	77.0588	18	1876	5	5	1	340	36.568	6.27	0.988	1.764	1.416	1.321	0.999	0.943	0.942	1	0.601	1.597	4.852	1.564	0.831	1.041	0.59	0.361	0.57	0.739	1.503	0.66	0.319	0.922	1.065	0.289	0.829	0.708	0.628	1.409	1.208	1.519	1.477	3.629	4.55	0.808	3.587	0.565	1.742
860	P07998	Ribonuclease pancreatic OS=Homo sapiens GN=RNASE1 PE=1 SV=4	>sp|P07998|RNAS1_HUMAN Ribonuclease pancreatic OS=Homo sapiens GN=RNASE1 PE=1 SV=4	64.1026	7	1857	1	7	1	156	17.633	8.79	0.893	0.458	0.449	0.713	0.438	0.614	0.352	0.936	1.026	0.54	0.481	0.684	0.43	0.894	0.991	1.214	0.681	0.72	0.604	0.228	0.807	0.241	0.266	0.73	0.849	1.226	1.443	0.695	0.254	0.343	0.352	2.085	0.348	1.816	2.251	2.079	0.477
547	E7ETH0	Isoform of P05156, Complement factor I OS=Homo sapiens GN=CFI PE=1 SV=1	>tr|E7ETH0|E7ETH0_HUMAN Isoform of P05156, Complement factor I OS=Homo sapiens GN=CFI PE=1 SV=1	55.3299	31	1684	0	31	1	591	66.581	7.59	0.9	0.733	0.864	1.078	0.797	1.233	0.694	1.144	1.084	0.81	0.861	0.84	1.023	0.752	0.884	0.859	0.616	0.821	0.719	0.403	1.009	0.437	0.367	1.064	1.131	0.921	0.946	0.851	0.522	0.472	0.476	0.978	0.861	1.079	0.779	1.087	0.792
1799	P04114	Apolipoprotein B-100 OS=Homo sapiens GN=APOB PE=1 SV=2	>sp|P04114|APOB_HUMAN Apolipoprotein B-100 OS=Homo sapiens GN=APOB PE=1 SV=2	43.7651	172	1914	4	4	1	4563	515.283	7.05	1.237	6.798	6.414	7.535	2.343	5.447	4.103	1.026	1.375	5.302	4.287	12.736	1.78	5.411	1.048	0.76	4.8	13.534	6.117	7.388	5.001	3.542	3.551	1.519	0.811	0.822	1.004	5.709	8.911	2.399	2.239	0.711	0.837	0.854	4.396	1.909	5.672
1800	P43652	Afamin OS=Homo sapiens GN=AFM PE=1 SV=1	>sp|P43652|AFAM_HUMAN Afamin OS=Homo sapiens GN=AFM PE=1 SV=1	68.1135	47	1865	47	47	1	599	69.024	5.9	0.827	1.027	1.007	1.182	1.088	0.799	1.441	0.76	0.817	1.025	0.61	0.635	1.258	0.626	0.975	0.559	0.652	0.71	1.28	0.579	0.836	0.657	0.757	1.261	1.291	0.878	0.739	1.217	0.784	0.826	0.611	0.945	1.212	0.929	0.626	1.05	0.938
1682	A0A087WTM7	Isoform of P04114, Apolipoprotein B-100 OS=Homo sapiens GN=APOB PE=1 SV=1	>tr|A0A087WTM7|A0A087WTM7_HUMAN Isoform of P04114, Apolipoprotein B-100 OS=Homo sapiens GN=APOB PE=1 SV=1	45.5341	169	1865	1	1	1	4344	489.527	7.15										3.108	1.773	7.552	1.278	1.921	1.07	1.018	3.56	8.173
1694	P05067	Amyloid beta A4 protein OS=Homo sapiens GN=APP PE=1 SV=3	>sp|P05067|A4_HUMAN Amyloid beta A4 protein OS=Homo sapiens GN=APP PE=1 SV=3	40.6494	30	1643	0	28	1	770	86.888	4.82	0.949	0.275	0.292	0.569	0.388	0.297	0.294	1.017	0.791	0.342	0.306	0.326	0.261	1.193	0.935	1.628	0.548	0.331	0.372	0.383	0.513	0.346	0.372	0.453	0.524	1.382	1.553	0.442	0.744	0.621	0.692	1.979	0.312	1.675	1.753	2.019	0.423
1150	Q9Y5W5	Wnt inhibitory factor 1 OS=Homo sapiens GN=WIF1 PE=1 SV=3	>sp|Q9Y5W5|WIF1_HUMAN Wnt inhibitory factor 1 OS=Homo sapiens GN=WIF1 PE=1 SV=3	56.2005	18	1545	4	10	1	379	41.5	7.58	1.061	0.454	0.426	0.722	0.571	0.527	0.347	1.058	1.108	0.382	0.382	0.517	0.31	0.886	1.011	1.27	0.566	0.383	0.341	0.362	0.513	0.329	0.318	0.601	0.908	1.046	1.762	0.471	0.725	0.564	0.498	1.504	0.358	1.207	2.06	1.988	0.422
1438	P19827	Inter-alpha-trypsin inhibitor heavy chain H1 OS=Homo sapiens GN=ITIH1 PE=1 SV=3	>sp|P19827|ITIH1_HUMAN Inter-alpha-trypsin inhibitor heavy chain H1 OS=Homo sapiens GN=ITIH1 PE=1 SV=3	49.067	31	1593	0	31	1	911	101.326	6.79	0.968	2.398	2.296	1.239	2.777	2.721	2.106	1.03	1.189	2.117	1.77	1.754	2.91	1.102	1.294	0.457	2.259	1.999	1.928	2.978	2.736	3.774	3.725	1.126	1.048	0.944	0.885	2.439	2.389	1.571	1.57	0.983	2.175	0.681	2.565	1.161	2.172
1456	P20742	Pregnancy zone protein OS=Homo sapiens GN=PZP PE=1 SV=4	>sp|P20742|PZP_HUMAN Pregnancy zone protein OS=Homo sapiens GN=PZP PE=1 SV=4	24.7638	30	1998	2	20	1	1482	163.76	6.38	1.426	1.482	2.362	1.645	1.937	4.971	1.247	1.268	2.182	2.139	4.075	7.648	1.642	2.106	1.33	0.809	2.675	5.55	0.691	2.119	1.151	1.971	2.307	0.889	0.848	1.362	1.388	0.942	1.719	1.478	1.855	1.615	0.641	1.775	0.6	2.633	1.394
92	P02760	Protein AMBP OS=Homo sapiens GN=AMBP PE=1 SV=1	>sp|P02760|AMBP_HUMAN Protein AMBP OS=Homo sapiens GN=AMBP PE=1 SV=1	56.25	19	1538	4	19	1	352	38.974	6.25	1.236	2.057	2.849	1.457	4.462	1.316	3.661	0.926	1.413	2.565	2.797	3.654	2.74	1.235	1.019	0.577	1.503	2.724	2.448	1.307	1.368	1.488	1.165	1.359	1.162	1.055	0.956	3.309	0.838	5.906	3.401	1.008	2.314	0.979	1.299	1.028	2.937
925	P22352	Glutathione peroxidase 3 OS=Homo sapiens GN=GPX3 PE=1 SV=2	>sp|P22352|GPX3_HUMAN Glutathione peroxidase 3 OS=Homo sapiens GN=GPX3 PE=1 SV=2	61.0619	17	2113	0	15	1	226	25.537	8.13	1.044	0.52	0.59	0.938	0.636	0.826	0.434	0.9	1.256	0.634	0.506	0.524	0.576	0.724	1.058	1.214	0.836	0.892	0.546	0.585	0.94	0.605	0.529	0.667	0.925	1.144	1.423	0.657	1.028	0.633	0.736	1.548	0.463	1.157	1.058	1.431	0.615
1030	P04196	Histidine-rich glycoprotein OS=Homo sapiens GN=HRG PE=1 SV=1	>sp|P04196|HRG_HUMAN Histidine-rich glycoprotein OS=Homo sapiens GN=HRG PE=1 SV=1	49.3333	25	1531	25	25	1	525	59.541	7.5	1.131	0.84	1.139	1.439	1.74	0.642	2.181	0.89	1.183	1.103	0.744	1.023	1.819	0.692	1.02	0.443	0.956	1.356	0.947	1.425	1.157	1.325	1.238	1.239	1.446	1.226	1.251	1.085	0.912	1.087	1.187	0.738	1.061	0.947	0.83	0.771	1.143
836	P25311	Zinc-alpha-2-glycoprotein OS=Homo sapiens GN=AZGP1 PE=1 SV=2	>sp|P25311|ZA2G_HUMAN Zinc-alpha-2-glycoprotein OS=Homo sapiens GN=AZGP1 PE=1 SV=2	60.4027	26	1532	7	26	1	298	34.237	6.05	0.894	1.059	1.527	1.248	2.485	0.914	1.586	0.9	0.97	1.492	1.527	1.361	1.45	0.774	0.819	0.561	1.168	1.796	1.3	1.607	1.163	1.818	1.144	1.335	1.151	0.819	0.743	1.688	1.217	2.718	2.646	1.141	1.588	1.025	0.837	0.767	1.495
520	P04264	Keratin, type II cytoskeletal 1 OS=Homo sapiens GN=KRT1 PE=1 SV=6	>sp|P04264|K2C1_HUMAN Keratin, type II cytoskeletal 1 OS=Homo sapiens GN=KRT1 PE=1 SV=6	69.8758	48	1269	42	42	1	644	65.999	8.12	0.382	0.936	0.67	0.695	0.8	0.845	1.453	0.949	0.726	0.677	1.606	0.549	0.824	10.885	1.181	1.253	8.679	0.99	0.401	0.496	0.758	0.451	0.394	0.83	0.819	0.473	0.346	1.445	2.62	1.284	1.101	1.108	2.061	4.572	0.3	0.917	1.207
213	P16870	Carboxypeptidase E OS=Homo sapiens GN=CPE PE=1 SV=1	>sp|P16870|CBPE_HUMAN Carboxypeptidase E OS=Homo sapiens GN=CPE PE=1 SV=1	60.2941	30	1482	0	30	1	476	53.117	5.14	0.949	0.344	0.313	0.596	0.411	0.361	0.264	1.06	0.956	0.274	0.273	0.298	0.2	0.622	1.077	1.216	0.559	0.246	0.28	0.328	0.655	0.299	0.372	0.612	0.59	1.122	1.229	0.372	0.811	0.693	0.77	1.639	0.418	1.273	2.527	1.869	0.32
731	A0A087X2C0	Isoform of P01871, Ig mu chain C region OS=Homo sapiens GN=IGHM PE=1 SV=1	>tr|A0A087X2C0|A0A087X2C0_HUMAN Isoform of P01871, Ig mu chain C region OS=Homo sapiens GN=IGHM PE=1 SV=1	56.4626	30	1778	0	1	1	588	64.066	7.14	1.534	0.779	1.422	2.281	2.423	0.963	0.98	1.248	1.534	1.104	1.406	1.655	1.629	0.331	1.439	1.048	1.658	3.409										1.406	1.574	2.169	2.422	0.93	2.197	1.184	0.01	1.199
741	V9GYM3	Isoform of P02652, Apolipoprotein A-II OS=Homo sapiens GN=APOA2 PE=1 SV=1	>tr|V9GYM3|V9GYM3_HUMAN Isoform of P02652, Apolipoprotein A-II OS=Homo sapiens GN=APOA2 PE=1 SV=1	51.8797	10	1427	0	10	1	133	14.905	8.27	0.68	1.618	1.066	0.685	0.649	0.841	1.953	0.743	0.524	1.26	0.764	0.71	1.591	0.548	0.951	0.307	1.032	0.527	1.008	1.368	0.89	1.104	0.988	1.164	1.015	1.025	0.439	0.911	1.052	0.787	0.609	0.65	0.969	0.424	0.652	0.609	0.817
369	P98160	Basement membrane-specific heparan sulfate proteoglycan core protein OS=Homo sapiens GN=HSPG2 PE=1 SV=4	>sp|P98160|PGBM_HUMAN Basement membrane-specific heparan sulfate proteoglycan core protein OS=Homo sapiens GN=HSPG2 PE=1 SV=4	46.823	127	1511	116	127	1	4391	468.532	6.51	1.406	0.521	0.655	0.877	1.033	0.587	0.568	0.872	1.494	0.618	0.644	0.959	0.528	1.042	1.185	1.49	0.879	1.036	0.625	0.874	1.061	0.765	0.83	0.652	0.885	1.322	1.795	0.868	0.963	1.731	1.392	1.609	0.916	2.233	8.644	1.738	0.822
1452	P19652	Alpha-1-acid glycoprotein 2 OS=Homo sapiens GN=ORM2 PE=1 SV=2	>sp|P19652|A1AG2_HUMAN Alpha-1-acid glycoprotein 2 OS=Homo sapiens GN=ORM2 PE=1 SV=2	61.6915	15	1550	8	8	1	201	23.588	5.11	0.634	1.232	1.345	0.59	1.278	1.008	1.678	0.801	0.831	1.402	1.486	1.194	1.294	0.93	0.806	0.569	0.876	0.598	1.067	1.012	1.053	1.386	0.933	1.196	0.535	0.737	0.518	1.41	1.362	1.501	1.822	0.654	1.631	1.182	0.829	0.899	0.959
1837	P13611-2	Isoform of P13611, Isoform V1 of Versican core protein OS=Homo sapiens GN=VCAN	>sp|P13611-2|CSPG2_HUMAN Isoform of P13611, Isoform V1 of Versican core protein OS=Homo sapiens GN=VCAN	15.9402	36	1412	0	1	1	2409	264.886	4.54	0.72	0.174	0.249	0.17	0.254	0.524	0.304	1.303	0.394	0.244	0.133	0.177	0.162	1.129	0.601	2.596	0.292	0.217	0.2	0.139	0.574	0.158	0.19	0.146	0.271	1.644	0.823	0.32	0.539	0.417	0.395	2.007	0.02	1.221	0.21	0.668	0.325
277	P36222	Chitinase-3-like protein 1 OS=Homo sapiens GN=CHI3L1 PE=1 SV=2	>sp|P36222|CH3L1_HUMAN Chitinase-3-like protein 1 OS=Homo sapiens GN=CHI3L1 PE=1 SV=2	71.2794	29	1370	19	29	1	383	42.598	8.46	1.237	1.273	1.411	2.099	1.003	1.8	0.602	0.738	2.622	1.329	0.582	4.201	0.602	1.874	0.852	0.941	1.07	5.193	1.093	2.114	1.708	1.909	1.089	1.142	1.894	0.82	1.519	1.223	1.637	0.7	1.05	1.059	0.509	0.923	2.123	0.558	1.382
526	P10451-5	Isoform of P10451, Isoform 5 of Osteopontin OS=Homo sapiens GN=SPP1	>sp|P10451-5|OSTP_HUMAN Isoform of P10451, Isoform 5 of Osteopontin OS=Homo sapiens GN=SPP1	50.3333	13	1092	1	1	1	300	33.823	4.61	0.854	0.904	0.413	0.566	0.241	0.537	0.251	1.116	0.492	0.397	0.311	0.424	0.28	1.274	1.007	2.052	0.512	0.504	0.315	0.515	0.794	0.408	0.359	0.434	0.642	1.242	1.218	0.557	1.21	0.678	0.804	2.419	0.166	2.39	0.913	1.974	0.427
1779	P02748	Complement component C9 OS=Homo sapiens GN=C9 PE=1 SV=2	>sp|P02748|CO9_HUMAN Complement component C9 OS=Homo sapiens GN=C9 PE=1 SV=2	52.5939	29	1276	27	29	1	559	63.133	5.59	0.961	1.443	1.499	1.349	2.239	1.208	1.338	1.022	1.247	1.409	2.04	1.549	1.914	0.832	0.833	0.561	1.402	1.555	1.286	1.655	1.063	1.845	1.393	1.177	1.082	0.98	0.887	1.658	1.271	2.3	2.538	0.858	3.577	1.515	1.463	1.003	1.426
1823	O43505	Beta-1,4-glucuronyltransferase 1 OS=Homo sapiens GN=B4GAT1 PE=1 SV=1	>sp|O43505|B4GA1_HUMAN Beta-1,4-glucuronyltransferase 1 OS=Homo sapiens GN=B4GAT1 PE=1 SV=1	63.6145	20	1135	20	20	1	415	47.089	7.2	0.994	0.252	0.37	0.717	0.46	0.452	0.299	1.043	0.951	0.311	0.292	0.347	0.266	1.048	0.949	1.693	0.54	0.389	0.338	0.366	0.592	0.37	0.385	0.469	0.627	1.242	1.267	0.434	0.674	0.493	0.577	1.758	0.255	1.38	1.4	1.635	0.409
46	A0A087WYJ9	Isoform of P01871, Ig mu chain C region OS=Homo sapiens GN=IGHM PE=1 SV=1	>tr|A0A087WYJ9|A0A087WYJ9_HUMAN Isoform of P01871, Ig mu chain C region OS=Homo sapiens GN=IGHM PE=1 SV=1	53.2554	31	1565	0	4	1	599	65.66	6.95	1.628	2.771	3.239	4.996	2.88	3.392	2.234	0.994	1.651	2.993	3.411	3.144	3.169	1.328	0.84	0.608	3.32	5.657	2.647	5.974	2.087	2.475	4.241	0.993	1.169	0.909	1.041	3.875	2.581	2.419	3.185	0.833	3.792	1.352	1.16	1.407	3.288
811	P13611	Versican core protein OS=Homo sapiens GN=VCAN PE=1 SV=3	>sp|P13611|CSPG2_HUMAN Versican core protein OS=Homo sapiens GN=VCAN PE=1 SV=3	11.7491	37	1327	0	2	1	3396	372.59	4.51	0.991	0.262	0.335	0.281	0.466	0.507	0.271	1.299	0.67	0.313	0.201	0.261	0.228	1.112	0.632	2.399	0.379	0.41	0.332	0.366	0.668	0.401	0.392	0.258	0.366	1.751	1.196	0.368	0.435	0.535	0.551	1.872	0.107	1.344	1.068	1.074	0.364
1067	P01019	Angiotensinogen OS=Homo sapiens GN=AGT PE=1 SV=1	>sp|P01019|ANGT_HUMAN Angiotensinogen OS=Homo sapiens GN=AGT PE=1 SV=1	50.7216	22	1231	22	22	1	485	53.121	6.32	0.729	0.644	0.975	0.766	0.78	0.947	1.041	0.936	0.741	0.965	0.908	0.924	1.154	0.906	1.161	0.8	0.744	0.732	1.34	0.916	0.979	1.144	0.855	0.849	0.976	0.972	0.95	1.082	1.209	1.242	1.426	1.064	1.203	1.261	1.187	1.066	0.893
152	Q9HCB6	Spondin-1 OS=Homo sapiens GN=SPON1 PE=1 SV=2	>sp|Q9HCB6|SPON1_HUMAN Spondin-1 OS=Homo sapiens GN=SPON1 PE=1 SV=2	47.8315	33	1350	33	33	1	807	90.914	6.11	1.006	0.5	0.477	0.899	0.518	0.72	0.383	1.315	0.894	0.438	0.447	0.551	0.319	0.641	0.92	1.14	0.576	0.418	0.406	0.443	0.682	0.453	0.416	0.74	0.876	1.157	1.611	0.553	0.686	0.646	0.671	1.495	0.353	1.371	1.62	1.866	0.499
806	P10451	Osteopontin OS=Homo sapiens GN=SPP1 PE=1 SV=1	>sp|P10451|OSTP_HUMAN Osteopontin OS=Homo sapiens GN=SPP1 PE=1 SV=1	52.5478	14	988	0	1	1	314	35.401	4.58	1.167	0.586	0.513	0.859	0.539	0.713	0.347	1.111	0.992	0.454	0.327	0.454	0.285	0.822	1.035	1.577	0.552	0.535	0.471	0.617	0.83	0.557	0.565	0.609	0.694	1.16	1.178	0.815	1.455	1.075	1.024	2.048	0.545	1.738	1.46	1.927	0.539
511	P00739-2	Isoform of P00739, Isoform 2 of Haptoglobin-related protein OS=Homo sapiens GN=HPR	>sp|P00739-2|HPTR_HUMAN Isoform of P00739, Isoform 2 of Haptoglobin-related protein OS=Homo sapiens GN=HPR	60.2597	24	1349	0	9	1	385	43.049	7.08	1.151	4.047	2.958	1.745	1.812	3.873	1.358	0.888	1.594	3.383	4.851	3.394	2.715	2.448	1.523	0.539	4.196	7.041	3.001	4.147	3.459	4.873	2.192	1.917	0.76	0.778	0.766	3.134	3.212	2.411	1.966	1.093	2.594	1.216	2.465	1.33	2.949
1098	O75326	Semaphorin-7A OS=Homo sapiens GN=SEMA7A PE=1 SV=1	>sp|O75326|SEM7A_HUMAN Semaphorin-7A OS=Homo sapiens GN=SEMA7A PE=1 SV=1	59.4595	35	1262	4	35	1	666	74.776	7.64	1.091	0.392	0.4	0.762	0.459	0.484	0.314	1.125	0.891	0.323	0.282	0.321	0.244	0.905	0.985	1.637	0.614	0.317	0.389	0.442	0.648	0.408	0.461	0.428	0.544	1.42	1.407	0.508	0.696	0.613	0.719	1.796	0.257	1.626	1.569	1.854	0.439
578	P02750	Leucine-rich alpha-2-glycoprotein OS=Homo sapiens GN=LRG1 PE=1 SV=2	>sp|P02750|A2GL_HUMAN Leucine-rich alpha-2-glycoprotein OS=Homo sapiens GN=LRG1 PE=1 SV=2	54.1787	18	1167	18	18	1	347	38.154	6.95	1.229	0.849	1.61	1.675	2.735	1.136	2.663	1.022	1.609	1.499	2.182	2.888	1.668	1.141	0.832	0.596	1.236	2.023	1.309	1.435	1.143	1.868	1.365	1.14	0.927	1.143	1.136	2.076	1.116	3.052	2.994	0.962	6.505	1.94	1.015	1.271	1.581
1345	A0A0B4J278	Isoform of P01009, Alpha-1-antitrypsin (Fragment) OS=Homo sapiens GN=SERPINA1 PE=1 SV=1	>tr|A0A0B4J278|A0A0B4J278_HUMAN Isoform of P01009, Alpha-1-antitrypsin (Fragment) OS=Homo sapiens GN=SERPINA1 PE=1 SV=1	33.3333	4	973	1	1	1	144	15.728	4.74	1.426	0.785	1.412	2.694	3.929	1.353	2.149	1.576	1.656	0.791	0.117	0.121	0.868	0.01	0.829	0.619	1.158	0.984	1.246	2.598	0.729	2.571	3.82	0.657	0.609	1.339	0.964	1.286	1.771	1.967	3.244	1.183	1.694	1.498	0.01	1.489	1.66
706	P02753	Retinol-binding protein 4 OS=Homo sapiens GN=RBP4 PE=1 SV=3	>sp|P02753|RET4_HUMAN Retinol-binding protein 4 OS=Homo sapiens GN=RBP4 PE=1 SV=3	75.1244	12	1191	0	12	1	201	22.995	6.07	0.904	1.059	1.829	0.86	2.049	1.153	2.417	0.955	1.009	1.882	1.976	2.383	1.689	1.34	0.871	0.856	1.103	1.891	1.672	1.82	1.093	2.064	1.622	1.087	1.249	1.013	0.851	1.313	0.978	4.115	2.692	0.633	0.568	0.642	0.655	0.758	1.839
218	P04004	Vitronectin OS=Homo sapiens GN=VTN PE=1 SV=1	>sp|P04004|VTNC_HUMAN Vitronectin OS=Homo sapiens GN=VTN PE=1 SV=1	42.4686	17	1189	11	17	1	478	54.271	5.8	1.034	0.677	1.183	1.044	1.825	1.285	2.03	0.836	1.341	1.157	0.846	0.792	1.677	0.666	0.875	0.512	1.055	1.226	1.008	1.312	1.019	1.472	1.167	1.374	1.303	0.969	0.9	1.258	1.041	1.088	0.989	0.741	2.455	0.91	1.1	0.869	1.181
161	P08697	Alpha-2-antiplasmin OS=Homo sapiens GN=SERPINF2 PE=1 SV=3	>sp|P08697|A2AP_HUMAN Alpha-2-antiplasmin OS=Homo sapiens GN=SERPINF2 PE=1 SV=3	57.4338	26	1016	0	16	1	491	54.531	6.29	0.84	1.233	1.229	0.957	1.246	1.248	1.706	0.819	1.075	1.148	0.91	1.059	1.399	0.619	1.158	0.562	1.136	0.942	0.994	1.005	0.928	1.107	1.036	1.134	0.997	0.998	0.894	1.521	1.276	1.458	1.331	1.031	2.125	1.34	1.178	1.242	1.12
1142	P10643	Complement component C7 OS=Homo sapiens GN=C7 PE=1 SV=2	>sp|P10643|CO7_HUMAN Complement component C7 OS=Homo sapiens GN=C7 PE=1 SV=2	65.0059	45	1051	44	44	1	843	93.457	6.48	0.952	1.537	1.589	1.917	2.468	1.405	1.425	1.019	1.153	1.526	1.244	1.669	3.012	1.27	1.129	0.745	1.449	1.581	1.378	0.854	1.387	1.117	1.696	1.281	1.164	0.842	0.926	1.752	0.955	1.075	1.626	0.981	1.977	1.126	1.702	0.949	1.65
941	P51693	Amyloid-like protein 1 OS=Homo sapiens GN=APLP1 PE=1 SV=3	>sp|P51693|APLP1_HUMAN Amyloid-like protein 1 OS=Homo sapiens GN=APLP1 PE=1 SV=3	44	27	1049	0	27	1	650	72.131	5.8	1.307	0.307	0.356	0.793	0.561	0.447	0.289	1.137	1.253	0.417	0.353	0.398	0.303	1.009	0.932	1.74	0.58	0.405	0.373	0.547	0.565	0.51	0.496	0.446	0.654	1.594	1.992	0.516	0.841	0.835	0.859	2.271	0.411	1.723	2.677	2.203	0.448
653	A0A0D9SG88	Isoform of P08603, Complement factor H OS=Homo sapiens GN=CFH PE=1 SV=1	>tr|A0A0D9SG88|A0A0D9SG88_HUMAN Isoform of P08603, Complement factor H OS=Homo sapiens GN=CFH PE=1 SV=1	84.6325	31	990	0	1	1	449	50.974	7.09										1.863	1.28	3.642	2.753	3.131	2.489	1.737	2.078	3.984
114	Q9UBM4	Opticin OS=Homo sapiens GN=OPTC PE=1 SV=1	>sp|Q9UBM4|OPT_HUMAN Opticin OS=Homo sapiens GN=OPTC PE=1 SV=1	46.988	14	1049	11	14	1	332	37.237	5.59	1.31	0.171	0.455	0.647	0.507	0.52	0.356	0.854	1.526	0.419	0.417	0.551	0.388	0.846	1.202	1.623	0.57	0.654	0.355	0.368	0.973	0.368	0.371	1.328	0.875	0.864	1.098	0.474	0.787	0.717	0.701	1.793	0.528	3.087	0.312	1.039	0.454
945	O00468-6	Isoform of O00468, Isoform 6 of Agrin OS=Homo sapiens GN=AGRN	>sp|O00468-6|AGRIN_HUMAN Isoform of O00468, Isoform 6 of Agrin OS=Homo sapiens GN=AGRN	45.2812	63	1037	0	63	1	2045	214.706	6.4	1.353	0.491	0.472	0.794	0.678	0.67	0.5	1.489	1.279	0.432	0.516	0.496	0.356	1.021	0.929	1.676	0.56	0.749	0.418	0.667	0.768	0.704	0.701	0.711	0.759	1.546	2.225	0.655	1.013	1.232	1.172	2.023	0.691	1.666	3.647	2.039	0.534
615	O14773	Tripeptidyl-peptidase 1 OS=Homo sapiens GN=TPP1 PE=1 SV=2	>sp|O14773|TPP1_HUMAN Tripeptidyl-peptidase 1 OS=Homo sapiens GN=TPP1 PE=1 SV=2	57.3712	18	866	0	18	1	563	61.21	6.48	1.144	0.387	0.389	0.799	0.438	0.381	0.31	1.049	1.263	0.321	0.287	0.351	0.286	0.641	1.18	1.188	0.651	0.349	0.355	0.451	0.645	0.456	0.522	0.64	0.74	1.258	1.576	0.435	0.941	0.776	0.808	1.088	0.407	1.314	2.08	1.794	0.395
1328	P43251-2	Isoform of P43251, Isoform 2 of Biotinidase OS=Homo sapiens GN=BTD	>sp|P43251-2|BTD_HUMAN Isoform of P43251, Isoform 2 of Biotinidase OS=Homo sapiens GN=BTD	35.9633	14	978	0	14	1	545	61.471	6.14	0.99	0.435	0.41	0.715	0.497	0.538	0.322	1.047	0.846	0.376	0.347	0.354	0.373	0.948	1.018	1.569	0.565	0.458	0.424	0.394	0.596	0.441	0.444	0.531	0.629	1.342	1.496	0.584	0.705	0.781	0.763	2.335	0.493	1.852	1.485	2.149	0.452
454	M0R0Q9	Isoform of P01024, Complement C3 (Fragment) OS=Homo sapiens GN=C3 PE=1 SV=1	>tr|M0R0Q9|M0R0Q9_HUMAN Isoform of P01024, Complement C3 (Fragment) OS=Homo sapiens GN=C3 PE=1 SV=1	84.1584	7	1307	1	1	1	101	11.148	4.77	1.037	1.459	1.437	1.822	2.542	1.623	1.203	1.592	2.177
106	Q14515	SPARC-like protein 1 OS=Homo sapiens GN=SPARCL1 PE=1 SV=2	>sp|Q14515|SPRL1_HUMAN SPARC-like protein 1 OS=Homo sapiens GN=SPARCL1 PE=1 SV=2	55.5723	32	826	0	32	1	664	75.161	4.81	0.936	0.486	0.603	0.886	0.8	0.771	0.618	1.005	0.838	0.569	0.669	0.5	0.549	1.06	1.03	1.325	0.692	0.652	0.576	0.803	0.847	0.665	0.594	0.571	0.622	1.05	1.901	0.774	0.986	1.243	1.035	1.705	0.511	1.647	2.471	1.716	0.661
86	B4DPQ0	Isoform of P00736, Complement C1r subcomponent OS=Homo sapiens GN=C1R PE=1 SV=1	>tr|B4DPQ0|B4DPQ0_HUMAN Isoform of P00736, Complement C1r subcomponent OS=Homo sapiens GN=C1R PE=1 SV=1	58.2754	33	985	0	31	1	719	81.837	6.37	1.024	0.536	0.82	1.178	0.832	1.299	0.566	1.232	1.032	0.746	0.71	0.995	0.785	0.742	0.825	0.797	0.838	1.051	0.708	0.961	0.981	0.901	0.777	1.443	1.402	0.802	1.486	0.929	1.093	0.907	0.914	1.773	0.698	1.252	0.734	1.312	0.761
291	Q92823-5	Isoform of Q92823, Isoform 5 of Neuronal cell adhesion molecule OS=Homo sapiens GN=NRCAM	>sp|Q92823-5|NRCAM_HUMAN Isoform of Q92823, Isoform 5 of Neuronal cell adhesion molecule OS=Homo sapiens GN=NRCAM	42.8899	39	975	0	2	1	1308	144.285	5.67	1.175	0.552	0.47	0.974	0.795	0.536	0.407	1.155	1.012	0.391	0.323	0.378	0.321	0.932	0.893	1.66	0.578	0.4	0.466	0.559	0.571	0.561	0.592	0.471	0.64	1.401	1.67	0.544	0.729	0.738	0.784	1.841	0.391	1.434	1.568	1.616	0.504
1296	F8W775	Isoform of Q92823, Neuronal cell adhesion molecule OS=Homo sapiens GN=NRCAM PE=1 SV=2	>tr|F8W775|F8W775_HUMAN Isoform of Q92823, Neuronal cell adhesion molecule OS=Homo sapiens GN=NRCAM PE=1 SV=2	40.8006	38	968	1	1	1	1299	143.228	5.69
1713	P35527	Keratin, type I cytoskeletal 9 OS=Homo sapiens GN=KRT9 PE=1 SV=3	>sp|P35527|K1C9_HUMAN Keratin, type I cytoskeletal 9 OS=Homo sapiens GN=KRT9 PE=1 SV=3	72.3917	30	766	13	29	1	623	62.027	5.24	0.473	1.176	0.632	0.857	1.019	1.008	1.488	1.199	1.02	0.73	1.335	0.976	0.843	10.001	1.416	1.641	6.208	1.229	0.305	0.421	0.69	0.346	0.282	0.699	0.782	0.467	0.291	2.408	0.923	1.33	1.053	1.44	2.862	7.421	0.34	1.482	0.974
973	P00915	Carbonic anhydrase 1 OS=Homo sapiens GN=CA1 PE=1 SV=2	>sp|P00915|CAH1_HUMAN Carbonic anhydrase 1 OS=Homo sapiens GN=CA1 PE=1 SV=2	63.6015	14	929	0	14	1	261	28.852	7.12	1.224	9.595	7.435	6.435	5.335	10.884	21.672	0.816	2.047	8.022	29.422	4.854	4.028	2.058	0.849	0.691	1.273	3.266	9.009	5.003	4.258	9.386	8.211	0.805	0.965	0.838	1.133	6.596	16.771	18.315	2.169	0.912	0.891	0.836	1.626	0.811	10.466
1609	P01623	Ig kappa chain V-III region WOL OS=Homo sapiens PE=1 SV=1	>sp|P01623|KV305_HUMAN Ig kappa chain V-III region WOL OS=Homo sapiens PE=1 SV=1	77.0642	9	967	1	3	1	109	11.739	8.91	1.258	0.323	1.4	2.009	1.714	1.249	0.925	1.008	1.468	1.422	1.583	1.526	1.672	0.729	1.52	0.551	1.245	1.812	1.143	1.476	1.132	1.713	1.681	1.188	0.982	0.934	0.768	1.418	1.528	1.644	2.368	0.911	1.779	1.16	0.636	0.835	1.444
282	Q92520	Protein FAM3C OS=Homo sapiens GN=FAM3C PE=1 SV=1	>sp|Q92520|FAM3C_HUMAN Protein FAM3C OS=Homo sapiens GN=FAM3C PE=1 SV=1	58.5903	12	898	5	12	1	227	24.665	8.29	0.817	0.443	0.361	0.533	0.365	0.478	0.29	1.031	0.725	0.352	0.342	0.383	0.304	0.901	1.039	1.617	0.585	0.394	0.374	0.461	0.617	0.455	0.454	0.488	0.612	1.067	1.172	0.384	0.835	0.664	0.728	1.721	0.291	1.254	1.289	1.56	0.358
480	P05546	Heparin cofactor 2 OS=Homo sapiens GN=SERPIND1 PE=1 SV=3	>sp|P05546|HEP2_HUMAN Heparin cofactor 2 OS=Homo sapiens GN=SERPIND1 PE=1 SV=3	76.1523	30	1023	30	30	1	499	57.034	6.9	0.997	1.166	1.341	1.302	1.725	1.218	1.552	0.785	1.23	1.272	1.179	1.319	1.82	0.827	1.16	0.512	1.281	1.364	1.137	1.477	1.167	1.388	1.279	1.212	1.133	0.837	0.752	1.541	1.58	1.614	1.432	0.748	1.1	0.856	1.058	0.91	1.309
1373	P08571	Monocyte differentiation antigen CD14 OS=Homo sapiens GN=CD14 PE=1 SV=2	>sp|P08571|CD14_HUMAN Monocyte differentiation antigen CD14 OS=Homo sapiens GN=CD14 PE=1 SV=2	62.1333	19	896	8	19	1	375	40.051	6.23	1.05	0.681	1.111	1.628	1.243	1.738	0.979	1.242	1.323	1.108	0.891	1.407	1.198	0.91	1.023	0.936	1.094	2.248	0.89	0.973	1.309	1.17	0.883	0.964	1.11	1.037	1.352	1.273	1.5	1.427	1.531	1.651	1.071	1.393	1.555	1.245	1.099
234	D6RE86	Isoform of P00450, Ceruloplasmin (Fragment) OS=Homo sapiens GN=CP PE=1 SV=7	>tr|D6RE86|D6RE86_HUMAN Isoform of P00450, Ceruloplasmin (Fragment) OS=Homo sapiens GN=CP PE=1 SV=7	51.3966	9	723	1	1	1	179	20.85	7.24	1.013	1.596	1.269	1.183	0.983	1.58	1.39	0.931	1.078	0.966	0.771	0.797	1.001	0.715	1	0.899	0.816	0.526
292	Q96PD5-2	Isoform of Q96PD5, Isoform 2 of N-acetylmuramoyl-L-alanine amidase OS=Homo sapiens GN=PGLYRP2	>sp|Q96PD5-2|PGRP2_HUMAN Isoform of Q96PD5, Isoform 2 of N-acetylmuramoyl-L-alanine amidase OS=Homo sapiens GN=PGLYRP2	49.8423	18	721	0	18	1	634	67.957	7.68	1.144	0.521	1.222	1.654	2.382	0.959	1.949	0.967	1.456	1.141	0.628	1.021	1.569	0.832	1.018	0.569	1.259	1.682	1.023	1.451	1.31	1.125	1.556	1.216	1.325	1.26	0.938	1.312	1.4	1.651	1.592	1.001	2.074	1.146	2.072	0.864	1.196
1206	P01620	Ig kappa chain V-III region SIE OS=Homo sapiens PE=1 SV=1	>sp|P01620|KV302_HUMAN Ig kappa chain V-III region SIE OS=Homo sapiens PE=1 SV=1	66.055	6	820	1	1	1	109	11.768	8.48	1.115	0.513	1.277	2.471	1.671	1.076	0.785	0.864	1.226	1.203	1.554	1.013	1.641	0.391	1.196	0.466	1.437	1.185	0.909	1.042	0.822	0.875	1.233	0.794	0.741	0.821	0.845	1.051	0.405	0.778	1.388	3.833	0.94	1.567	5.111	2.425	1.149
981	Q8N475	Follistatin-related protein 5 OS=Homo sapiens GN=FSTL5 PE=2 SV=2	>sp|Q8N475|FSTL5_HUMAN Follistatin-related protein 5 OS=Homo sapiens GN=FSTL5 PE=2 SV=2	59.5041	45	974	0	43	1	847	95.69	5.95	0.949	0.464	0.477	0.704	0.603	0.699	0.461	1.046	1.081	0.439	0.497	0.422	0.353	0.725	1.262	1.227	0.466	0.528	0.432	0.565	0.697	0.448	0.501	0.671	0.529	1.176	1.443	0.584	1.623	1.052	0.979	1.327	0.471	1.245	2.283	2.465	0.453
1068	C9JU00	Isoform of P02679, Fibrinogen gamma chain (Fragment) OS=Homo sapiens GN=FGG PE=1 SV=1	>tr|C9JU00|C9JU00_HUMAN Isoform of P02679, Fibrinogen gamma chain (Fragment) OS=Homo sapiens GN=FGG PE=1 SV=1	86.9919	14	754	0	1	1	123	13.979	7.2	1.516	4.89	6.43	0.01	4.136	11.335	2.776	1.256	1.401	6.272	10.436	9.597	6.851	3.908	2.169	0.898	5.523	5.45	4.81	5.389	2.21	14.668	5.402	0.949	0.949	0.952	0.862										4.025
284	Q9NQ79	Cartilage acidic protein 1 OS=Homo sapiens GN=CRTAC1 PE=1 SV=2	>sp|Q9NQ79|CRAC1_HUMAN Cartilage acidic protein 1 OS=Homo sapiens GN=CRTAC1 PE=1 SV=2	51.8911	28	810	1	28	1	661	71.376	5.12	1.536	0.217	0.376	0.934	0.615	0.392	0.362	1.036	1.559	0.348	0.319	0.459	0.382	0.891	0.982	1.569	0.552	0.441	0.326	0.361	0.607	0.376	0.406	0.607	0.753	1.279	1.7	0.401	0.499	0.529	0.576	1.879	0.187	1.481	0.893	1.801	0.379
501	P13645	Keratin, type I cytoskeletal 10 OS=Homo sapiens GN=KRT10 PE=1 SV=6	>sp|P13645|K1C10_HUMAN Keratin, type I cytoskeletal 10 OS=Homo sapiens GN=KRT10 PE=1 SV=6	60.6164	35	793	26	31	1	584	58.792	5.21	0.339	0.607	0.533	0.745	0.811	0.555	1.027	0.614	0.705	0.7	1.532	0.493	0.882	12.079	0.967	1.096	7.402	1.289	0.695	0.719	0.921	0.684	0.6	0.958	1.096	0.541	0.55	1.42	4.47	1.552	1.302	1.189	2.444	3.528	1.064	0.887	1.641
507	Q99574	Neuroserpin OS=Homo sapiens GN=SERPINI1 PE=1 SV=1	>sp|Q99574|NEUS_HUMAN Neuroserpin OS=Homo sapiens GN=SERPINI1 PE=1 SV=1	59.0244	21	886	5	21	1	410	46.397	4.91	0.917	0.394	0.301	0.493	0.335	0.356	0.304	0.927	0.813	0.256	0.26	0.29	0.194	0.757	1.193	1.242	0.539	0.295	0.293	0.389	0.535	0.326	0.41	0.584	0.624	1.066	1.367	0.362	0.858	0.726	0.819	1.519	0.254	1.317	1.518	2.04	0.327
937	P10451-3	Isoform of P10451, Isoform C of Osteopontin OS=Homo sapiens GN=SPP1	>sp|P10451-3|OSTP_HUMAN Isoform of P10451, Isoform C of Osteopontin OS=Homo sapiens GN=SPP1	48.0836	12	705	1	1	1	287	32.336	4.55										0.206	0.215	0.148	0.251	1.922	0.962	1.91	0.351	0.131	0.104	0.229	0.197	0.216	0.307	0.241	0.299	0.923	0.417	0.505	2.537	3.813	3.516	3.67	0.744	1.817	0.01	1.833
1510	Q8IZJ3	C3 and PZP-like alpha-2-macroglobulin domain-containing protein 8 OS=Homo sapiens GN=CPAMD8 PE=1 SV=2	>sp|Q8IZJ3|CPMD8_HUMAN C3 and PZP-like alpha-2-macroglobulin domain-containing protein 8 OS=Homo sapiens GN=CPAMD8 PE=1 SV=2	40.1061	52	790	0	47	1	1885	206.571	6.42	1.275	0.473	0.593	0.846	0.674	0.794	0.559	0.859	1.471	0.548	0.48	0.766	0.475	1.218	1.192	1.2	0.781	1.015	0.55	0.681	1.199	0.657	0.718	1.463	1.161	1.019	1.474	0.706	1.353	1.184	1.052	1.211	0.919	1.666	1.723	1.804	0.626
628	Q9BXP8	Pappalysin-2 OS=Homo sapiens GN=PAPPA2 PE=1 SV=4	>sp|Q9BXP8|PAPP2_HUMAN Pappalysin-2 OS=Homo sapiens GN=PAPPA2 PE=1 SV=4	43.9419	52	781	30	52	1	1791	198.411	5.47	1.464	0.727	0.774	1.155	0.848	1.484	0.438	1.62	1.664	0.66	0.499	0.709	0.693	0.626	0.761	0.754	0.602	0.897	0.683	0.797	0.971	1.089	0.738	1.332	1.254	0.914	1.827	0.913	0.79	1.027	1.075	1.686	0.679	1.493	1.985	1.304	0.74
1599	P61916	Epididymal secretory protein E1 OS=Homo sapiens GN=NPC2 PE=1 SV=1	>sp|P61916|NPC2_HUMAN Epididymal secretory protein E1 OS=Homo sapiens GN=NPC2 PE=1 SV=1	70.1987	13	801	0	13	1	151	16.559	7.65	0.786	0.623	0.423	0.616	0.288	0.584	0.281	1.026	0.659	0.375	0.358	0.497	0.331	0.638	1.032	1.024	0.623	0.403	0.389	0.262	0.789	0.273	0.268	0.75	0.882	1.117	0.96	0.649	0.649	0.464	0.55	1.757	0.226	1.792	0.792	2.215	0.393
103	P13671	Complement component C6 OS=Homo sapiens GN=C6 PE=1 SV=3	>sp|P13671|CO6_HUMAN Complement component C6 OS=Homo sapiens GN=C6 PE=1 SV=3	53.7473	44	792	40	44	1	934	104.718	6.76	0.913	1.628	1.413	1.24	1.514	1.362	1.453	0.863	1.125	1.43	1.26	1.609	2.082	1.025	1.217	0.53	1.343	1.332	1.309	1.246	0.981	1.272	1.127	1.044	1.199	0.978	0.9	1.524	1.336	1.34	1.364	0.862	2.053	1.266	1.773	1.023	1.329
553	P51884	Lumican OS=Homo sapiens GN=LUM PE=1 SV=2	>sp|P51884|LUM_HUMAN Lumican OS=Homo sapiens GN=LUM PE=1 SV=2	44.3787	16	811	16	16	1	338	38.405	6.61	0.911	1.182	1.109	0.953	1.306	0.682	1.046	0.958	0.876	1.033	1.081	0.994	2.195	0.9	0.94	0.99	1.035	1.071	1.024	1.158	0.888	1.108	1.741	1.303	1.047	0.97	0.976	1.003	1.27	1.362	2.03	1.11	0.806	0.89	1.505	1.01	0.968
1807	Q08380	Galectin-3-binding protein OS=Homo sapiens GN=LGALS3BP PE=1 SV=1	>sp|Q08380|LG3BP_HUMAN Galectin-3-binding protein OS=Homo sapiens GN=LGALS3BP PE=1 SV=1	40.6838	20	802	13	20	1	585	65.289	5.27	1.332	0.348	0.383	0.652	0.546	0.525	0.275	1.263	1.476	0.296	0.258	0.389	0.205	0.652	0.89	1.714	0.275	0.73	0.318	0.538	0.556	0.581	0.456	0.654	0.693	1.078	1.857	0.471	0.683	0.639	0.699	1.436	0.383	1.537	1.479	2.079	0.446
349	S4R460	Isoform of A0A0B4J2B5, Protein IGHV3OR16-9 OS=Homo sapiens GN=IGHV3OR16-9 PE=1 SV=2	>tr|S4R460|S4R460_HUMAN Isoform of A0A0B4J2B5, Protein IGHV3OR16-9 OS=Homo sapiens GN=IGHV3OR16-9 PE=1 SV=2	60.4167	4	746	1	2	1	96	10.423	7.97	1.547	0.491	1.457	2.161	1.813	0.799	0.801	1.23	2.306	1.465	1.099	0.944	1.189	0.148	0.908	0.647	1.473	1.837	1.854	3.385	2.351	4.126	4.779	1.094	1.877	1.372	2.379	1.506	2.512	3.048	2.808	1.215	1.289	1.333	3.01	1.247
930	Q14767	Latent-transforming growth factor beta-binding protein 2 OS=Homo sapiens GN=LTBP2 PE=1 SV=3	>sp|Q14767|LTBP2_HUMAN Latent-transforming growth factor beta-binding protein 2 OS=Homo sapiens GN=LTBP2 PE=1 SV=3	26.4141	39	775	0	38	1	1821	194.923	5.19	1.262	0.56	0.764	0.951	1.034	1.2	0.724	0.927	1.625	0.689	0.695	1.096	0.527	0.963	0.998	1.225	0.742	1.18	0.743	0.556	1.383	0.616	0.601	1.38	1.3	0.936	1.223	0.985	1.145	1.473	0.951	1.417	1.185	1.62	3.321	2.671	0.875
1367	Q12860	Contactin-1 OS=Homo sapiens GN=CNTN1 PE=1 SV=1	>sp|Q12860|CNTN1_HUMAN Contactin-1 OS=Homo sapiens GN=CNTN1 PE=1 SV=1	50.5894	45	864	0	45	1	1018	113.249	5.9	1.168	0.418	0.48	0.888	0.663	0.597	0.387	1.171	1.02	0.485	0.38	0.466	0.382	1.183	0.796	1.685	0.663	0.485	0.403	0.664	0.689	0.633	0.676	0.516	0.594	1.471	1.555	0.662	0.969	0.964	1.177	1.655	0.755	1.717	2.515	1.875	0.498
1594	P29622	Kallistatin OS=Homo sapiens GN=SERPINA4 PE=1 SV=3	>sp|P29622|KAIN_HUMAN Kallistatin OS=Homo sapiens GN=SERPINA4 PE=1 SV=3	57.6112	24	737	24	24	1	427	48.511	7.75	0.895	0.849	1.059	1.258	1.195	0.873	1.223	0.917	0.914	1.007	0.62	0.595	1.46	0.613	1.012	0.628	0.971	0.886	0.892	1.109	1.08	0.833	0.971	1.218	1.089	0.824	0.753	1.433	1.457	1.693	1.475	1.157	1.08	1.082	1.771	1.131	0.905
206	A0A087WW89	Isoform of A0A0B4J1Y9, Protein IGHV3-72 OS=Homo sapiens GN=IGHV3-72 PE=1 SV=1	>tr|A0A087WW89|A0A087WW89_HUMAN Isoform of A0A0B4J1Y9, Protein IGHV3-72 OS=Homo sapiens GN=IGHV3-72 PE=1 SV=1	88.1188	7	680	0	2	1	101	11.16	7.97	1.497	1.875	1.685	2.458	2.556	1.21	1.251	1.051	1.788	1.318	1.348	1.252	1.515	0.725	1.024	0.661	1.518	2.74	1.194	1.786	1.838	2.399	3.479	0.908	1.263	1.121	0.863	2.02	1.68	2.411	2.563	1.016	2.764	1.501	0.989	1.041	1.449
474	P01622	Ig kappa chain V-III region Ti OS=Homo sapiens PE=1 SV=1	>sp|P01622|KV304_HUMAN Ig kappa chain V-III region Ti OS=Homo sapiens PE=1 SV=1	71.5596	7	723	3	3	1	109	11.781	8.5	1.926	0.486	1.729	2.291	4.401	1.272	1.301	1.135	3.599	1.424	1.231	1.837	1.466	1.027	1.429	0.507	1.108	3.985	1.157	3.675	1.246	2.929	1.905	1.812	0.989	1.042	1.024	1.484	1.454	2.598	1.951	1.028	3.949	1.25	1.597	1.254	1.773
859	P06681	Complement C2 OS=Homo sapiens GN=C2 PE=1 SV=2	>sp|P06681|CO2_HUMAN Complement C2 OS=Homo sapiens GN=C2 PE=1 SV=2	52.2606	34	785	0	8	1	752	83.214	7.42	1.713	0.611	1.387	2.309	2.73	1.35	1.07	1.156	2.416	1.288	1.139	1.734	1.771	1.062	0.957	0.618	1.28	2.281	1.087	1.698	1.405	2.524	1.887	1.133	1.385	1.111	1.734	1.654	1.6	2.098	2.189	1.106	2.501	1.187	5.814	1.34	1.936
374	P04206	Ig kappa chain V-III region GOL OS=Homo sapiens PE=1 SV=1	>sp|P04206|KV307_HUMAN Ig kappa chain V-III region GOL OS=Homo sapiens PE=1 SV=1	87.156	9	702	3	3	1	109	11.823	9.25	1.168	0.535	1.433	1.983	1.608	1.075	0.794	1.095	1.977	1.199	1.025	1.343	1.549	0.852	1.332	0.547	2.014	1.485	1.286	0.999	1.071	1.086	1.781	1.324	0.764	0.66	0.738	2.032	3.369	1.393	2.003	1.063	1.591	0.966	6.689	1.79	1.057
140	D3YTG3	Isoform of Q7Z7G0, Target of Nesh-SH3 OS=Homo sapiens GN=ABI3BP PE=1 SV=1	>tr|D3YTG3|D3YTG3_HUMAN Isoform of Q7Z7G0, Target of Nesh-SH3 OS=Homo sapiens GN=ABI3BP PE=1 SV=1	17.4451	26	723	0	26	1	1777	195.204	9.73	0.942	0.323	0.362	0.425	0.506	0.451	0.368	0.82	0.991	0.352	0.239	0.333	0.288	0.98	1.096	1.621	0.57	0.423	0.335	0.437	0.769	0.468	0.563	0.509	0.65	0.919	1.662	0.455	0.767	0.712	0.815	1.458	0.308	1.09	1.357	2.298	0.371
1201	A0A0U1RRJ0	Isoform of Q9Y4C0, Neurexin-3-beta OS=Homo sapiens GN=NRXN3 PE=1 SV=1	>tr|A0A0U1RRJ0|A0A0U1RRJ0_HUMAN Isoform of Q9Y4C0, Neurexin-3-beta OS=Homo sapiens GN=NRXN3 PE=1 SV=1	34.0547	47	808	0	32	1	1571	173.549	6.15	0.988	0.398	0.362	0.607	0.432	0.403	0.308	1.116	0.82	0.312	0.284	0.318	0.253	0.906	0.938	1.796	0.542	0.346	0.287	0.399	0.508	0.429	0.406	0.407	0.518	1.289	1.362	0.436	0.93	0.758	0.856	1.86	0.279	1.649	1.734	1.928	0.347
147	P04220	Ig mu heavy chain disease protein OS=Homo sapiens PE=1 SV=1	>sp|P04220|MUCB_HUMAN Ig mu heavy chain disease protein OS=Homo sapiens PE=1 SV=1	58.0563	20	869	2	2	1	391	43.03	5.24										16.192	9.402	4.928	9.964	1.624	0.951	1.09	8.704	9.112	0.626	1.363	1.02	1.27	1.122	0.501	0.766	0.952	1.203
1225	Q08629	Testican-1 OS=Homo sapiens GN=SPOCK1 PE=1 SV=1	>sp|Q08629|TICN1_HUMAN Testican-1 OS=Homo sapiens GN=SPOCK1 PE=1 SV=1	63.5535	23	693	0	21	1	439	49.092	6.1	0.996	0.251	0.263	0.515	0.322	0.32	0.243	1.391	0.713	0.218	0.179	0.282	0.13	0.79	0.942	1.46	0.41	0.207	0.274	0.4	0.479	0.415	0.401	0.553	0.632	1.206	1.837	0.456	0.982	0.899	1.027	2.093	0.25	1.693	1.996	2.397	0.312
910	Q53EL9	Seizure protein 6 homolog OS=Homo sapiens GN=SEZ6 PE=1 SV=2	>sp|Q53EL9|SEZ6_HUMAN Seizure protein 6 homolog OS=Homo sapiens GN=SEZ6 PE=1 SV=2	32.8974	23	588	0	23	1	994	107.357	5.34	1.123	0.321	0.343	0.718	0.487	0.404	0.291	1.172	0.89	0.368	0.317	0.358	0.311	1.254	0.932	1.874	0.562	0.466	0.33	0.469	0.551	0.48	0.454	0.415	0.499	1.621	1.804	0.503	0.902	1.041	1.155	1.888	0.512	1.698	2.613	1.881	0.458
988	Q5T0I1	Isoform of P06396, Gelsolin (Fragment) OS=Homo sapiens GN=GSN PE=1 SV=1	>tr|Q5T0I1|Q5T0I1_HUMAN Isoform of P06396, Gelsolin (Fragment) OS=Homo sapiens GN=GSN PE=1 SV=1	57.0175	12	703	1	1	1	228	25.841	7.08	1.839	1.057	0.995	1.826	2.544	0.979	0.972	1.411	2.508	1.064	0.874	1.205	1.28	0.257	1.044	0.911	1.136	2.242	1.134	2.603	1.354	2.859	2.955	1.214	1.755	1.169	1.735	1.625	3.129	4.228	7.917	2.224	2.855	1.924	2.367	2.19	2.004
196	P23515	Oligodendrocyte-myelin glycoprotein OS=Homo sapiens GN=OMG PE=1 SV=2	>sp|P23515|OMGP_HUMAN Oligodendrocyte-myelin glycoprotein OS=Homo sapiens GN=OMG PE=1 SV=2	22.7273	10	668	10	10	1	440	49.576	7.94	1.081	0.319	0.265	0.392	0.41	0.654	0.256	1.712	0.505	0.236	0.139	0.209	0.155	1.905	0.53	3.531	0.07	0.337	0.239	0.385	0.311	0.513	0.324	0.196	0.29	1.892	1.203	0.405	0.519	0.529	0.714	2.231	0.136	1.205	1.237	1.892	0.308
858	P23142-4	Isoform of P23142, Isoform C of Fibulin-1 OS=Homo sapiens GN=FBLN1	>sp|P23142-4|FBLN1_HUMAN Isoform of P23142, Isoform C of Fibulin-1 OS=Homo sapiens GN=FBLN1	47.4378	24	680	0	7	1	683	74.384	5.24	1.006	0.46	0.609	0.86	0.798	0.787	0.475	0.992	0.787	0.518	0.618	0.541	0.652	0.875	0.914	1.641	0.697	0.545	0.52	0.541	1.021	0.532	0.618	0.998	0.954	1.138	1.145	0.575	0.791	0.812	0.708	1.41	0.93	1.549	1.152	1.302	0.52
1316	P23142	Fibulin-1 OS=Homo sapiens GN=FBLN1 PE=1 SV=4	>sp|P23142|FBLN1_HUMAN Fibulin-1 OS=Homo sapiens GN=FBLN1 PE=1 SV=4	47.7952	26	651	7	9	1	703	77.162	5.22	1.236	0.4	0.647	0.952	1.002	0.771	0.518	0.929	1.286	0.633	0.651	0.719	1.258	0.977	1.001	1.283	0.775	0.8	0.62	0.657	1.063	0.652	0.709	1.032	1.01	1.16	1.375	0.843	0.801	0.985	1.162	1.644	1.099	1.822	2.715	1.981	0.719
245	P35908	Keratin, type II cytoskeletal 2 epidermal OS=Homo sapiens GN=KRT2 PE=1 SV=2	>sp|P35908|K22E_HUMAN Keratin, type II cytoskeletal 2 epidermal OS=Homo sapiens GN=KRT2 PE=1 SV=2	78.0908	40	650	28	29	1	639	65.393	8	0.283	1.195	0.481	0.631	0.575	0.51	0.899	0.564	0.489	0.747	1.791	0.381	0.833	14.57	0.901	0.888	5.888	1.001	0.547	0.676	0.919	0.641	0.569	0.889	0.932	0.471	0.389	0.977	2.748	0.986	1.066	0.766	1.444	1.692	1.028	0.558	1.223
725	P98164	Low-density lipoprotein receptor-related protein 2 OS=Homo sapiens GN=LRP2 PE=1 SV=3	>sp|P98164|LRP2_HUMAN Low-density lipoprotein receptor-related protein 2 OS=Homo sapiens GN=LRP2 PE=1 SV=3	9.12997	37	714	9	9	1	4655	521.616	5.08	1.115	0.411	0.454	0.742	0.565	0.547	0.341	1.208	0.936	0.368	0.289	0.499	0.303	0.855	0.908	1.641	0.547	0.435	0.389	0.492	0.611	0.502	0.5	0.611	0.616	1.305	1.615	0.537	1.023	0.856	0.941	1.702	0.481	1.962	1.583	1.695	0.438
111	D6R9C5	Isoform of P10451, Osteopontin (Fragment) OS=Homo sapiens GN=SPP1 PE=1 SV=1	>tr|D6R9C5|D6R9C5_HUMAN Isoform of P10451, Osteopontin (Fragment) OS=Homo sapiens GN=SPP1 PE=1 SV=1	36.5145	8	544	1	1	1	241	27.093	4.53	1.751	0.264	0.345	1.046	0.034	0.229	0.182	1.211	1.647	0.291	0.207	0.398	0.164	1.706	0.841	1.778	0.437	0.64										0.451	0.946	0.85	0.865	1.758	0.503	1.161	4.181	1.028	0.32
102	P01766	Ig heavy chain V-III region BRO OS=Homo sapiens PE=1 SV=1	>sp|P01766|HV305_HUMAN Ig heavy chain V-III region BRO OS=Homo sapiens PE=1 SV=1	50	4	587	2	2	1	120	13.218	6.57	1.487	1.051	1.143	2.045	2.342	0.74	0.719	1.19	2.753	1.122	1.677	1.103	0.912	0.045	0.99	0.456	2.36	2.371	1.04	1.225	1.42	2.168	1.746	0.843	1.369	1.043	1.247	1.176	0.597	1.773	0.757	0.605	2.083	1.07	1.058	0.818	1.173
338	P01593	Ig kappa chain V-I region AG OS=Homo sapiens PE=1 SV=1	>sp|P01593|KV101_HUMAN Ig kappa chain V-I region AG OS=Homo sapiens PE=1 SV=1	42.5926	5	612	2	2	1	108	11.985	5.99	1.234	1.683	1.695	1.794	1.755	1.177	1.271	0.94	1.468	1.321	1.94	1.075	1.79	0.721	1.16	0.589	1.357	1.219	1.339	2.109	1.537	1.694	3.658	1.212	1.039	0.761	0.695	1.385	1.333	1.728	2.186	0.938	1.374	1.125	1.557	0.905	1.665
883	Q8WXD2	Secretogranin-3 OS=Homo sapiens GN=SCG3 PE=1 SV=3	>sp|Q8WXD2|SCG3_HUMAN Secretogranin-3 OS=Homo sapiens GN=SCG3 PE=1 SV=3	69.4444	33	658	12	33	1	468	52.973	5.03	0.583	0.49	0.374	0.421	0.255	0.491	0.33	0.942	0.428	0.384	0.383	0.404	0.359	0.733	0.926	1.257	0.675	0.3	0.354	0.461	0.448	0.389	0.349	0.449	0.492	0.9	1.004	0.415	0.953	0.596	0.775	1.731	0.16	1.373	0.85	1.518	0.324
1064	C9JPV4	Isoform of P08697, Alpha-2-antiplasmin (Fragment) OS=Homo sapiens GN=SERPINF2 PE=1 SV=1	>tr|C9JPV4|C9JPV4_HUMAN Isoform of P08697, Alpha-2-antiplasmin (Fragment) OS=Homo sapiens GN=SERPINF2 PE=1 SV=1	50	11	573	0	1	1	264	29.524	6.93										0.938	0.598	1.58	1.126	1.068	0.925	1.396	1	2.379
238	A0A0U1RQL8	Isoform of P06396, Gelsolin (Fragment) OS=Homo sapiens GN=GSN PE=1 SV=1	>tr|A0A0U1RQL8|A0A0U1RQL8_HUMAN Isoform of P06396, Gelsolin (Fragment) OS=Homo sapiens GN=GSN PE=1 SV=1	57.7586	12	647	1	1	1	232	26.284	7.08	1.05	1.396	1.375	2.396	1.519	0.936	0.774	1.263	1.088
173	O00533-2	Isoform of O00533, Isoform 2 of Neural cell adhesion molecule L1-like protein OS=Homo sapiens GN=CHL1	>sp|O00533-2|NCHL1_HUMAN Isoform of O00533, Isoform 2 of Neural cell adhesion molecule L1-like protein OS=Homo sapiens GN=CHL1	39.951	39	687	0	38	1	1224	136.613	5.8	0.896	0.598	0.557	0.866	0.564	0.759	0.37	1.179	0.689	0.5	0.398	0.449	0.463	0.897	0.966	1.562	0.699	0.492	0.53	1.035	0.787	0.85	0.763	0.538	0.725	1.163	1.386	0.741	1.207	1.242	1.284	1.906	0.762	1.663	2.641	1.578	0.562
915	P60709	Actin, cytoplasmic 1 OS=Homo sapiens GN=ACTB PE=1 SV=1	>sp|P60709|ACTB_HUMAN Actin, cytoplasmic 1 OS=Homo sapiens GN=ACTB PE=1 SV=1	62.1333	16	585	0	8	1	375	41.71	5.48	1.008	1.202	1.324	2.102	1.093	1.209	0.958	1.324	1.156	1.231	0.795	1.746	1.905	1.186	1.01	0.712	1.075	0.879	1.271	1.583	2.385	1.173	1.232	2.94	1.17	0.793	1.041	1.423	4.079	2.045	2.056	0.937	1.133	0.811	3.5	0.815	1.4
1029	P08185	Corticosteroid-binding globulin OS=Homo sapiens GN=SERPINA6 PE=1 SV=1	>sp|P08185|CBG_HUMAN Corticosteroid-binding globulin OS=Homo sapiens GN=SERPINA6 PE=1 SV=1	39.2593	12	638	6	12	1	405	45.112	6.04	1.058	0.992	1.168	1.289	1.508	1.075	1.429	0.821	1.214	1.086	0.971	0.9	1.193	0.729	1.161	0.591	1.079	1.083	0.915	0.962	1.073	1.121	1.286	1.174	0.798	1.174	1.129	1.466	1.451	1.785	2.2	1.273	1.956	1.637	1.137	1.274	1.024
552	P02458	Collagen alpha-1(II) chain OS=Homo sapiens GN=COL2A1 PE=1 SV=3	>sp|P02458|CO2A1_HUMAN Collagen alpha-1(II) chain OS=Homo sapiens GN=COL2A1 PE=1 SV=3	16.6779	25	702	1	24	1	1487	141.699	6.92	1.128	0.327	0.345	0.746	0.423	0.497	0.287	1.574	0.671	0.347	0.214	0.469	0.258	1.174	0.879	1.863	0.375	0.377	0.319	0.358	0.685	0.305	0.301	0.738	0.623	1.168	1.342	0.522	0.678	0.734	0.6	2.807	0.413	4.432	0.613	1.517	0.421
690	P05543	Thyroxine-binding globulin OS=Homo sapiens GN=SERPINA7 PE=1 SV=2	>sp|P05543|THBG_HUMAN Thyroxine-binding globulin OS=Homo sapiens GN=SERPINA7 PE=1 SV=2	50.1205	18	699	18	18	1	415	46.295	6.3	0.78	1.387	1.083	1.356	1.253	0.95	1.583	0.939	0.754	1.032	0.63	0.753	0.926	0.638	1.069	0.379	1.128	0.611	0.978	1.212	0.963	1.371	1.505	1.451	1.041	0.853	0.754	1.084	0.823	1.559	1.297	0.516	1.566	0.939	0.354	0.678	0.968
257	P18136	Ig kappa chain V-III region HIC OS=Homo sapiens PE=1 SV=2	>sp|P18136|KV313_HUMAN Ig kappa chain V-III region HIC OS=Homo sapiens PE=1 SV=2	62.0155	6	593	1	1	1	129	14.08	6.6	1.101	0.39	1.359	1.863	1.245	1.081	0.819	1.041	1.569	1.257	1.838	2.057	1.652	1.138	1.796	0.797	1	1.227	1.12	2.057	1.308	1.87	1.482	1.036	0.896	0.894	0.644	1.095	1.101	1.406	2.52	0.683	1.519	0.876	0.978	0.882	1.392
978	P04406	Glyceraldehyde-3-phosphate dehydrogenase OS=Homo sapiens GN=GAPDH PE=1 SV=3	>sp|P04406|G3P_HUMAN Glyceraldehyde-3-phosphate dehydrogenase OS=Homo sapiens GN=GAPDH PE=1 SV=3	78.209	22	646	2	22	1	335	36.03	8.46	0.985	0.918	0.879	1.231	1.019	1.065	1.203	1.182	1.218	0.826	0.988	0.677	1.066	1.331	0.805	1.268	0.838	0.649	0.905	0.926	1.317	0.789	0.808	1.197	0.81	1.059	0.991	0.964	2.16	1.297	0.996	1.879	0.505	1.534	0.736	1.597	0.783
1004	Q13510-2	Isoform of Q13510, Isoform 2 of Acid ceramidase OS=Homo sapiens GN=ASAH1	>sp|Q13510-2|ASAH1_HUMAN Isoform of Q13510, Isoform 2 of Acid ceramidase OS=Homo sapiens GN=ASAH1	43.309	20	684	0	20	1	411	46.474	7.85	1.25	0.362	0.309	0.712	0.375	0.318	0.269	1.186	1.469	0.24	0.182	0.284	0.202	0.589	0.996	1.147	0.525	0.214	0.288	0.527	0.623	0.424	0.444	0.538	0.759	1.512	1.854	0.502	1.137	0.873	1.009	1.709	0.461	1.65	4.175	2.434	0.376
921	P07358	Complement component C8 beta chain OS=Homo sapiens GN=C8B PE=1 SV=3	>sp|P07358|CO8B_HUMAN Complement component C8 beta chain OS=Homo sapiens GN=C8B PE=1 SV=3	66.6667	31	559	2	31	1	591	67.003	8.13	1.084	0.796	1.288	1.116	1.895	1.292	1.343	0.972	1.431	1.269	1.177	0.955	1.936	0.72	1.058	0.576	1.316	1.236	1.19	1.304	1.102	1.411	1.211	1.151	1.304	1.083	0.938	1.422	1.255	1.268	1.424	1.049	2.551	1.24	2.891	1.132	1.327
399	P09871	Complement C1s subcomponent OS=Homo sapiens GN=C1S PE=1 SV=1	>sp|P09871|C1S_HUMAN Complement C1s subcomponent OS=Homo sapiens GN=C1S PE=1 SV=1	48.2558	29	603	0	28	1	688	76.635	4.96	0.952	0.655	0.69	0.937	0.741	0.995	0.526	1.297	0.975	0.667	0.626	0.786	0.657	0.777	0.837	0.805	0.802	0.855	0.603	0.858	0.82	0.81	0.791	1.309	1.166	0.841	1.329	0.735	1.104	1.018	0.988	1.462	0.589	1.106	1.044	1.163	0.642
1260	P08253	72 kDa type IV collagenase OS=Homo sapiens GN=MMP2 PE=1 SV=2	>sp|P08253|MMP2_HUMAN 72 kDa type IV collagenase OS=Homo sapiens GN=MMP2 PE=1 SV=2	65.1515	38	648	2	38	1	660	73.835	5.47	1.115	0.447	0.64	1.067	0.865	0.857	0.522	1.128	1.322	0.589	0.487	0.618	0.552	0.774	0.773	1.289	0.842	0.626	0.534	0.687	1.066	0.597	0.746	0.947	0.899	1.071	1.273	0.718	1.168	0.937	1.138	1.661	0.535	1.178	2.519	2.151	0.6
683	A0A087WZH9	Isoform of A0A0B4J1U0, Protein IGKV1-33 OS=Homo sapiens GN=IGKV1D-33 PE=1 SV=1	>tr|A0A087WZH9|A0A087WZH9_HUMAN Isoform of A0A0B4J1U0, Protein IGKV1-33 OS=Homo sapiens GN=IGKV1D-33 PE=1 SV=1	53.7037	3	483	0	1	1	108	11.835	5.34	0.4	0.321	0.966	0.509	0.392	0.833	0.716	0.843	0.406	0.888	1.51	0.793	0.919	0.446	1.16	0.439	0.761	0.434
640	P61769	Beta-2-microglobulin OS=Homo sapiens GN=B2M PE=1 SV=1	>sp|P61769|B2MG_HUMAN Beta-2-microglobulin OS=Homo sapiens GN=B2M PE=1 SV=1	37.8151	4	479	1	4	1	119	13.706	6.52	0.782	0.901	1.204	0.627	0.685	0.984	1.034	1.236	0.673	1.209	1.558	2.77	0.913	1.968	0.953	0.821	0.671	0.474	0.942	0.516	1.13	0.572	0.445	1.155	1.048	0.872	0.87	1.007	0.915	1.653	1.656	0.922	0.5	1.031	0.583	0.873	0.914
1157	P05154	Plasma serine protease inhibitor OS=Homo sapiens GN=SERPINA5 PE=1 SV=3	>sp|P05154|IPSP_HUMAN Plasma serine protease inhibitor OS=Homo sapiens GN=SERPINA5 PE=1 SV=3	48.5222	18	610	2	18	1	406	45.646	9.26	1.132	0.898	0.965	0.822	1.307	1.168	0.987	1.156	1.189	0.972	0.691	0.957	1.454	0.781	0.678	0.796	1.191	1.04	0.757	1.323	0.775	1.377	1.028	1.28	1.888	0.723	1.452	1.134	0.981	0.997	0.818	1.646	1.016	0.897	2.485	1.127	0.953
153	I3L425	Isoform of P36955, Pigment epithelium-derived factor (Fragment) OS=Homo sapiens GN=SERPINF1 PE=1 SV=1	>tr|I3L425|I3L425_HUMAN Isoform of P36955, Pigment epithelium-derived factor (Fragment) OS=Homo sapiens GN=SERPINF1 PE=1 SV=1	36.7816	2	540	1	1	1	87	9.098	4.51	1.204	1.169	1.11	1.21	1.108	0.982	0.837	1.532	1.763										0.711	1.948	1.12	2.346	1.834	0.671	1.543	1.692	0.558										0.998
746	Q86UD1	Out at first protein homolog OS=Homo sapiens GN=OAF PE=2 SV=1	>sp|Q86UD1|OAF_HUMAN Out at first protein homolog OS=Homo sapiens GN=OAF PE=2 SV=1	45.7875	10	556	4	10	1	273	30.669	6.84	1.103	0.34	0.474	0.868	0.668	0.638	0.398	1.272	0.996	0.44	0.434	0.528	0.442	0.985	0.883	1.57	0.706	0.391	0.404	0.469	0.58	0.475	0.474	0.645	0.813	1.324	1.329	0.494	0.603	0.549	0.653	1.753	0.319	1.23	1.405	1.652	0.497
250	Q9BSG5-2	Isoform of Q9BSG5, Isoform 2 of Retbindin OS=Homo sapiens GN=RTBDN	>sp|Q9BSG5-2|RTBDN_HUMAN Isoform of Q9BSG5, Isoform 2 of Retbindin OS=Homo sapiens GN=RTBDN	49.0421	8	418	0	2	1	261	28.146	7.74	1.032	0.558	0.61	0.958	0.796	0.946	0.657	1.16	1.468	0.427	0.367	0.551	0.412	0.869	0.934	1.165	0.635	0.37	0.41	0.682	0.799	0.592	0.607	0.618	0.678	1.136	1.226	0.478	1.1	0.64	0.644	1.419	0.625	1.111	1.525	1.589	0.389
337	A6PVI2	Isoform of P00747, Plasminogen (Fragment) OS=Homo sapiens GN=PLG PE=1 SV=1	>tr|A6PVI2|A6PVI2_HUMAN Isoform of P00747, Plasminogen (Fragment) OS=Homo sapiens GN=PLG PE=1 SV=1	53.012	15	612	1	1	1	166	18.734	7.85	2.186	0.396	1.459	2.538	4.361	1.296	1.821	1.169	3.136	1.449	0.751	1.549	1.807	0.101	1.195	0.563	1.593	2.577	0.993	2.458	1.457	2.028	2	0.944	1.287	1.347	1.106	1.938	1.823	2.989	3.233	1.285	3.469	1.516	0.865	1.742	1.832
397	P19022	Cadherin-2 OS=Homo sapiens GN=CDH2 PE=1 SV=4	>sp|P19022|CADH2_HUMAN Cadherin-2 OS=Homo sapiens GN=CDH2 PE=1 SV=4	27.2627	21	577	2	21	1	906	99.747	4.81	0.754	0.524	0.432	0.585	0.364	0.628	0.345	1.036	0.673	0.415	0.409	0.452	0.387	0.804	0.948	1.143	0.587	0.425	0.393	0.508	0.744	0.488	0.496	0.637	0.77	1.112	1.045	0.508	1.343	0.835	0.956	1.628	0.403	1.524	0.773	1.757	0.39
464	Q7Z7M0	Multiple epidermal growth factor-like domains protein 8 OS=Homo sapiens GN=MEGF8 PE=1 SV=2	>sp|Q7Z7M0|MEGF8_HUMAN Multiple epidermal growth factor-like domains protein 8 OS=Homo sapiens GN=MEGF8 PE=1 SV=2	28.6819	50	589	3	48	1	2845	302.901	6.87	1.419	0.353	0.512	1.115	0.805	0.611	0.398	1.152	1.356	0.523	0.483	0.693	0.461	1.066	0.859	1.658	0.63	0.709	0.49	0.616	0.701	0.625	0.64	0.584	0.676	1.283	2.26	0.717	0.836	1.074	1.036	2.284	0.639	1.641	5.277	1.824	0.685
110	P01765	Ig heavy chain V-III region TIL OS=Homo sapiens PE=1 SV=1	>sp|P01765|HV304_HUMAN Ig heavy chain V-III region TIL OS=Homo sapiens PE=1 SV=1	50.4348	4	560	1	1	1	115	12.348	9.13	1.518	1.506	1.557	3.537	2.207	1.129	0.896	1.15	2.007	1.341	1.772	0.952	1.654	1.042	1.149	0.716	1.615	2.253	1.148	2.382	1.537	3.222	2.738	1.18	0.999	0.96	0.945	1.356	1.538	2.046	2.729	0.83	2.298	0.904	1.611	0.962	1.43
1839	P01608	Ig kappa chain V-I region Roy OS=Homo sapiens PE=1 SV=1	>sp|P01608|KV116_HUMAN Ig kappa chain V-I region Roy OS=Homo sapiens PE=1 SV=1	24.0741	2	469	1	1	1	108	11.775	5.36	0.781	0.776	1.371	1.336	1.001	1.16	0.904	0.895	0.734	1.39	2.428	1.216	1.555	0.545	1.655	0.544	1.542	1.55	1.028	1.315	1.115	1.227	1.744	1.549	0.718	0.639	0.469	1.044	1.378	1.09	1.21	0.66	1.016	0.969	0.748	0.677	0.966
359	Q16270	Insulin-like growth factor-binding protein 7 OS=Homo sapiens GN=IGFBP7 PE=1 SV=1	>sp|Q16270|IBP7_HUMAN Insulin-like growth factor-binding protein 7 OS=Homo sapiens GN=IGFBP7 PE=1 SV=1	59.5745	16	547	1	16	1	282	29.111	7.9	1.016	0.497	0.551	0.71	0.504	0.772	0.466	0.884	1.079	0.481	0.542	0.619	0.425	0.766	0.996	0.887	0.644	0.707	0.467	0.391	1.014	0.389	0.414	1.174	1.338	0.828	1.262	0.687	0.922	0.886	0.749	1.358	0.529	1.527	1.507	1.852	0.576
486	P69891	Hemoglobin subunit gamma-1 OS=Homo sapiens GN=HBG1 PE=1 SV=2	>sp|P69891|HBG1_HUMAN Hemoglobin subunit gamma-1 OS=Homo sapiens GN=HBG1 PE=1 SV=2	81.6327	12	708	1	10	1	147	16.13	7.2	0.979	5.764	4.148	4.849	2.588	10.885	13.733	0.932	1.399	12.614	9.754	7.587	4.872	2.722	0.809	0.649	1.036	2.125	7.337	5.449	6.57	4.992	2.847	0.765	1.269	0.914	0.972	5.377	3.248	17.67	2.267	1.054	1.15	1.24	1.276	1.296	6.461
1428	P01609	Ig kappa chain V-I region Scw OS=Homo sapiens PE=1 SV=1	>sp|P01609|KV117_HUMAN Ig kappa chain V-I region Scw OS=Homo sapiens PE=1 SV=1	42.5926	3	428	2	2	1	108	11.757	6	0.906	0.092	0.401	0.47	0.716	0.306	0.344	0.295	0.579	0.427	0.744	0.468	0.336	0.513	0.331	0.198	0.475	0.587	0.652	0.573	0.636	0.63	0.74	0.562	10.406	0.055	0.783	0.755	0.336	0.258	0.405	0.592	0.831	0.606	1.975	0.482	0.802
1185	P00748	Coagulation factor XII OS=Homo sapiens GN=F12 PE=1 SV=3	>sp|P00748|FA12_HUMAN Coagulation factor XII OS=Homo sapiens GN=F12 PE=1 SV=3	43.7398	23	570	23	23	1	615	67.748	7.74	1.413	0.618	1.101	1.406	2.542	0.868	0.814	1.093	1.66	1.062	0.741	0.889	1.18	0.758	0.889	0.415	0.893	2.028	1.054	0.787	0.846	1.184	0.715	0.804	1.513	1.151	1.415	1.297	0.665	0.84	0.849	1.166	1.381	0.941	2.838	1.36	1.237
906	P07602-3	Isoform of P07602, Isoform Sap-mu-9 of Prosaposin OS=Homo sapiens GN=PSAP	>sp|P07602-3|SAP_HUMAN Isoform of P07602, Isoform Sap-mu-9 of Prosaposin OS=Homo sapiens GN=PSAP	50.4744	22	639	0	1	1	527	58.445	5.14	0.797	1.085	0.594	0.313	0.23	0.862	0.191	1.177	1.28	0.352	0.376	0.105	0.323	0.01	0.761	1.007	0.634	0.291
1670	Q03591	Complement factor H-related protein 1 OS=Homo sapiens GN=CFHR1 PE=1 SV=2	>sp|Q03591|FHR1_HUMAN Complement factor H-related protein 1 OS=Homo sapiens GN=CFHR1 PE=1 SV=2	69.0909	16	556	1	2	1	330	37.626	7.39	0.832	0.489	1.367	0.793	1.393	1.199	1.502	0.867	1.168	1.167	1.814	1.152	1.989	0.669	1.053	0.609	1.27	0.906	1.173	0.618	1.007	0.965	0.698	1.238	0.803	0.884	0.799	1.405	0.685	0.888	1.017	0.85	0.843	1.207	0.88	0.965	1.265
122	A0A087WX77	Isoform of P13591, Neural cell adhesion molecule 1 OS=Homo sapiens GN=NCAM1 PE=1 SV=1	>tr|A0A087WX77|A0A087WX77_HUMAN Isoform of P13591, Neural cell adhesion molecule 1 OS=Homo sapiens GN=NCAM1 PE=1 SV=1	37.0629	31	584	0	2	1	858	94.484	4.87	0.976	0.577	0.49	0.763	0.543	0.604	0.339	1.166	0.815	0.456	0.388	0.42	0.438	0.887	0.915	1.407	0.663	0.487	0.509	0.576	0.682	0.651	0.573	0.565	0.716	1.099	1.186	0.427	0.741	0.574	0.749	1.455	0.298	1.183	0.828	1.015	0.446
1760	P07602	Prosaposin OS=Homo sapiens GN=PSAP PE=1 SV=2	>sp|P07602|SAP_HUMAN Prosaposin OS=Homo sapiens GN=PSAP PE=1 SV=2	50.1908	22	636	1	1	1	524	58.074	5.17	0.918	0.532	0.38	0.605	0.288	0.425	0.286	0.994	0.877	0.351	0.318	0.392	0.309	0.723	0.953	1.144	0.643	0.258	0.307	0.358	0.756	0.293	0.317	0.629	0.834	1.159	1.414	0.535	1.585	0.772	0.904	2.528	0.249	2.089	1.06	3.009	0.35
27	A0A087WTF6	Isoform of P13591, Neural cell adhesion molecule 1 OS=Homo sapiens GN=NCAM1 PE=1 SV=1	>tr|A0A087WTF6|A0A087WTF6_HUMAN Isoform of P13591, Neural cell adhesion molecule 1 OS=Homo sapiens GN=NCAM1 PE=1 SV=1	36.3208	30	574	0	1	1	848	93.272	4.87	1.513	0.65	0.819	1.634	0.992	0.989	0.452	1.26	1.788	0.599	0.433	0.841	0.528	1.162	0.881	1.34	0.716	1.033	0.733	0.763	1.055	1.393	0.886	0.911	1.125	1.192	2.154	0.91	1.479	1.92	1.747	2.191	1.159	1.617	0.01	1.708	0.856
310	P07225	Vitamin K-dependent protein S OS=Homo sapiens GN=PROS1 PE=1 SV=1	>sp|P07225|PROS_HUMAN Vitamin K-dependent protein S OS=Homo sapiens GN=PROS1 PE=1 SV=1	43.787	26	530	0	26	1	676	75.074	5.67	0.944	0.956	0.959	1.118	0.894	1.174	0.696	1.062	1.014	0.899	0.858	1.104	0.993	0.897	0.964	1.026	0.89	1.203	0.871	0.97	1.072	0.851	0.712	0.915	1.079	1.09	1.316	1.084	1.169	1.232	1.13	1.578	0.931	1.298	1.608	1.4	0.936
389	Q15582	Transforming growth factor-beta-induced protein ig-h3 OS=Homo sapiens GN=TGFBI PE=1 SV=1	>sp|Q15582|BGH3_HUMAN Transforming growth factor-beta-induced protein ig-h3 OS=Homo sapiens GN=TGFBI PE=1 SV=1	56.9546	29	505	3	29	1	683	74.634	7.71	1.244	0.863	1.032	1.434	1.413	1.192	1.055	1.42	1.248	0.951	1.001	0.856	1.294	0.786	0.884	0.702	1.026	1.489	1.077	1.381	1.199	1.532	1.256	2.501	1.005	0.872	1.147	0.995	1.356	1.286	1.553	0.988	0.687	0.964	1.71	0.953	1.033
301	P01033	Metalloproteinase inhibitor 1 OS=Homo sapiens GN=TIMP1 PE=1 SV=1	>sp|P01033|TIMP1_HUMAN Metalloproteinase inhibitor 1 OS=Homo sapiens GN=TIMP1 PE=1 SV=1	53.1401	7	422	0	7	1	207	23.156	8.1	1.742	0.88	0.997	1.757	1.465	1.313	0.704	1.052	2.484	0.953	0.752	1.351	0.959	1.223	1.021	0.808	0.876	2.182	0.795	1.11	1.507	1.042	1.091	1.471	1.531	1.03	1.849	1.047	1.301	1.158	1.164	1.585	0.867	1.319	2.568	1.965	1.012
675	Q6UX71	Plexin domain-containing protein 2 OS=Homo sapiens GN=PLXDC2 PE=1 SV=1	>sp|Q6UX71|PXDC2_HUMAN Plexin domain-containing protein 2 OS=Homo sapiens GN=PLXDC2 PE=1 SV=1	27.4102	14	546	3	13	1	529	59.546	6.46	1.41	0.357	0.494	0.952	0.647	0.628	0.378	1.023	1.25	0.479	0.496	0.577	0.449	1.278	0.971	1.943	0.72	0.608	0.453	0.684	0.883	1.003	0.684	0.48	0.658	1.704	2.061	0.629	1.013	1.062	1.051	2.234	0.502	1.993	5.019	1.882	0.525
957	Q12841	Follistatin-related protein 1 OS=Homo sapiens GN=FSTL1 PE=1 SV=1	>sp|Q12841|FSTL1_HUMAN Follistatin-related protein 1 OS=Homo sapiens GN=FSTL1 PE=1 SV=1	59.7403	20	535	0	20	1	308	34.963	5.52	0.859	0.29	0.458	0.598	0.416	0.751	0.36	0.991	0.77	0.442	0.381	0.428	0.351	0.75	1.069	1.189	0.585	0.446	0.497	0.381	0.872	0.354	0.351	0.803	0.846	0.889	1.467	0.709	1.142	0.813	0.703	2.003	0.352	1.658	3.751	2.113	0.475
702	E9PC35	Isoform of P98164, Low-density lipoprotein receptor-related protein 2 OS=Homo sapiens GN=LRP2 PE=1 SV=1	>tr|E9PC35|E9PC35_HUMAN Isoform of P98164, Low-density lipoprotein receptor-related protein 2 OS=Homo sapiens GN=LRP2 PE=1 SV=1	29.0612	29	530	1	1	1	1225	136.146	4.96	1.307	1.508	1.056	1.35	1.167	1.098	0.775	1.165	1.332	1.225	1.476	1.187	0.925	0.281	1.24	1.624	1.044	1.851
1025	P01599	Ig kappa chain V-I region Gal OS=Homo sapiens PE=1 SV=1	>sp|P01599|KV107_HUMAN Ig kappa chain V-I region Gal OS=Homo sapiens PE=1 SV=1	43.5185	4	399	1	1	1	108	11.807	8.88										1.231	0.977	0.765	7.989	0.878	1.658	0.775	0.758	1.353
1666	K7ERG9	Isoform of P00746, Complement factor D OS=Homo sapiens GN=CFD PE=1 SV=1	>tr|K7ERG9|K7ERG9_HUMAN Isoform of P00746, Complement factor D OS=Homo sapiens GN=CFD PE=1 SV=1	57.3077	12	453	0	12	1	260	27.845	7.25	1.24	0.823	1.871	1.472	3.009	1.001	1.91	1.07	1.364	1.529	1.933	2.738	1.241	1.219	0.798	0.892	0.919	1.566	1.573	1.062	1.191	1.329	1.487	2.276	1.494	0.998	1.16	1.985	1.385	6.478	4.395	1.114	1.312	1.21	1.904	1.294	1.874
835	O15537	Retinoschisin OS=Homo sapiens GN=RS1 PE=1 SV=2	>sp|O15537|XLRS1_HUMAN Retinoschisin OS=Homo sapiens GN=RS1 PE=1 SV=2	41.5179	9	534	9	9	1	224	25.576	5.68	1.066	0.2	0.232	0.387	0.269	0.37	0.227	0.582	1.268	0.264	0.209	0.335	0.202	1.3	1.117	2.627	0.083	0.305	0.215	0.256	0.459	0.246	0.303	0.349	0.31	2.096	1.398	0.297	0.54	0.488	0.562	0.86	0.256	1.945	1.727	2.383	0.276
1283	P01594	Ig kappa chain V-I region AU OS=Homo sapiens PE=1 SV=1	>sp|P01594|KV102_HUMAN Ig kappa chain V-I region AU OS=Homo sapiens PE=1 SV=1	53.7037	3	387	2	2	1	108	11.932	5.33	0.39	0.35	0.941	0.633	0.302	1.071	0.634	0.935	0.429	1.275	1.478	2.302	1.205	0.206	1.45	0.66	0.893	1.14
461	P39060	Collagen alpha-1(XVIII) chain OS=Homo sapiens GN=COL18A1 PE=1 SV=5	>sp|P39060|COIA1_HUMAN Collagen alpha-1(XVIII) chain OS=Homo sapiens GN=COL18A1 PE=1 SV=5	17.1038	22	499	0	22	1	1754	178.077	6.01	1.309	0.385	0.626	0.83	0.887	0.809	0.537	1.253	1.888	0.525	0.52	0.803	0.496	1.036	0.914	1.31	0.592	0.699	0.588	0.856	0.879	0.868	0.858	0.939	1.299	1.288	2.067	0.726	1.303	1.517	1.403	1.594	0.63	1.53	2.424	2.215	0.597
1513	P01600	Ig kappa chain V-I region Hau OS=Homo sapiens PE=1 SV=1	>sp|P01600|KV108_HUMAN Ig kappa chain V-I region Hau OS=Homo sapiens PE=1 SV=1	38.8889	3	382	1	1	1	108	11.664	8.48										1.141	1.875	0.875	0.915	1.16	1.105	0.537	1.103	0.835
121	P01610	Ig kappa chain V-I region WEA OS=Homo sapiens PE=1 SV=1	>sp|P01610|KV118_HUMAN Ig kappa chain V-I region WEA OS=Homo sapiens PE=1 SV=1	55.5556	4	382	2	2	1	108	11.833	8.91										0.615	0.396	0.403	0.744	0.041	4.983	0.41	1.07	0.862	0.885	1.142	1.037	1.409	1.758	0.964	1.143	1.393	1.26
922	P01607	Ig kappa chain V-I region Rei OS=Homo sapiens PE=1 SV=1	>sp|P01607|KV115_HUMAN Ig kappa chain V-I region Rei OS=Homo sapiens PE=1 SV=1	29.6296	3	381	2	2	1	108	11.895	6.51										1.472	1.405	1.985	2.839	1.596	1.566	0.42	1.61	1.181
1426	P07357	Complement component C8 alpha chain OS=Homo sapiens GN=C8A PE=1 SV=2	>sp|P07357|CO8A_HUMAN Complement component C8 alpha chain OS=Homo sapiens GN=C8A PE=1 SV=2	42.637	23	472	23	23	1	584	65.121	6.47	1.021	0.848	1.327	1.128	1.514	1.35	1.402	0.938	1.173	1.352	1.33	0.956	2.25	0.87	1.159	0.614	1.347	1.279	1.115	1.676	1.071	1.79	1.376	1.087	1.265	0.986	0.923	1.353	1.681	1.633	1.914	1.1	2.165	1.224	1.31	1.076	1.178
828	P02746	Complement C1q subcomponent subunit B OS=Homo sapiens GN=C1QB PE=1 SV=3	>sp|P02746|C1QB_HUMAN Complement C1q subcomponent subunit B OS=Homo sapiens GN=C1QB PE=1 SV=3	49.4071	11	556	0	11	1	253	26.704	8.63	1.346	0.821	1.121	2.038	1.685	1.595	0.825	1.448	1.722	1.073	0.968	1.61	0.966	1.039	0.832	0.867	1.223	1.909	0.961	1.015	1.647	1.28	1.03	0.852	1.355	1.051	2.019	1.233	1.506	1.119	1.079	2.055	0.556	1.419	0.742	1.151	1.205
298	F5GWQ8	Isoform of Q15846, Clusterin OS=Homo sapiens GN=CLUL1 PE=1 SV=1	>tr|F5GWQ8|F5GWQ8_HUMAN Isoform of Q15846, Clusterin OS=Homo sapiens GN=CLUL1 PE=1 SV=1	44.4015	24	474	0	24	1	518	60.096	5.4	1.058	0.564	0.528	0.819	0.758	0.818	0.459	1.076	1.147	0.43	0.393	0.359	0.356	0.965	0.873	1.433	0.641	0.41	0.456	0.474	1.02	0.464	0.468	0.478	0.561	1.965	1.425	0.609	0.685	0.674	0.762	1.349	0.59	1.599	1.431	1.565	0.512
1788	P12109	Collagen alpha-1(VI) chain OS=Homo sapiens GN=COL6A1 PE=1 SV=3	>sp|P12109|CO6A1_HUMAN Collagen alpha-1(VI) chain OS=Homo sapiens GN=COL6A1 PE=1 SV=3	41.0506	31	511	1	31	1	1028	108.462	5.43	1.074	0.538	0.47	0.803	0.584	0.578	0.341	1.04	1.058	0.424	0.347	0.445	0.331	0.773	0.983	1.351	0.528	0.466	0.517	0.821	0.642	0.654	0.646	0.619	0.745	1.425	1.862	0.625	0.896	1.059	0.915	2.057	0.692	1.761	4.246	1.804	0.58
1675	Q6MZW2	Follistatin-related protein 4 OS=Homo sapiens GN=FSTL4 PE=2 SV=3	>sp|Q6MZW2|FSTL4_HUMAN Follistatin-related protein 4 OS=Homo sapiens GN=FSTL4 PE=2 SV=3	50.5938	33	492	0	31	1	842	93.037	6.32	1.119	0.37	0.389	0.72	0.484	0.439	0.344	1.102	1.145	0.361	0.364	0.415	0.338	0.883	0.951	1.577	0.544	0.396	0.382	0.795	0.577	0.867	0.945	0.469	0.619	1.258	1.576	0.568	1.351	1.373	1.491	1.789	0.524	1.375	3.741	2.052	0.406
330	O95428	Papilin OS=Homo sapiens GN=PAPLN PE=2 SV=4	>sp|O95428|PPN_HUMAN Papilin OS=Homo sapiens GN=PAPLN PE=2 SV=4	46.8701	37	418	0	37	1	1278	137.612	6.89	1.198	0.518	0.685	1.131	0.861	0.914	0.579	1.149	1.408	0.594	0.592	0.851	0.54	1.009	0.983	1.132	0.768	0.847	0.601	0.809	0.903	0.844	0.802	1.021	1.152	1.307	1.669	0.881	1.242	1.493	1.491	1.288	1.076	1.389	3.089	1.585	0.697
1612	A0A0C4DH25	Protein IGKV3D-20 (Fragment) OS=Homo sapiens GN=IGKV3D-20 PE=1 SV=1	>tr|A0A0C4DH25|A0A0C4DH25_HUMAN Protein IGKV3D-20 (Fragment) OS=Homo sapiens GN=IGKV3D-20 PE=1 SV=1	27.5862	4	472	1	1	1	116	12.507	4.59	1.641	0.546	1.254	2.656	2.205	1.193	0.895	0.936	1.805	1.096	1.238	1.794	1.202	1.321	2.7	0.518	1.634	1.939	0.993	1.423	1.321	1.285	1.614	0.955	0.906	0.868	0.825	1.441	1.079	2.039	1.899	0.821	1.691	1.347	1.543	1.118	1.415
1721	P32119	Peroxiredoxin-2 OS=Homo sapiens GN=PRDX2 PE=1 SV=5	>sp|P32119|PRDX2_HUMAN Peroxiredoxin-2 OS=Homo sapiens GN=PRDX2 PE=1 SV=5	75.2525	16	487	5	15	1	198	21.878	5.97	2.074	2.679	6.388	5.92	5.068	10.249	18.943	0.811	1.782	6.808	19.986	3.275	3.583	1.558	0.896	0.843	1.18	2.005	5.41	3.136	4.016	5.176	5.412	0.969	0.83	0.839	1.009	4.686	16.776	13.363	8.817	0.798	0.518	0.87	0.795	0.829	8.22
400	P05060	Secretogranin-1 OS=Homo sapiens GN=CHGB PE=1 SV=2	>sp|P05060|SCG1_HUMAN Secretogranin-1 OS=Homo sapiens GN=CHGB PE=1 SV=2	42.5406	26	442	11	26	1	677	78.229	5.07	0.777	0.407	0.34	0.544	0.388	0.365	0.294	1.025	0.776	0.318	0.278	0.331	0.287	0.841	1.008	1.461	0.537	0.314	0.37	0.469	0.533	0.436	0.5	0.463	0.591	1.119	1.385	0.593	1.021	1.277	1.097	2.169	0.627	1.615	10.409	2.259	0.358
49	P01625	Ig kappa chain V-IV region Len OS=Homo sapiens PE=1 SV=2	>sp|P01625|KV402_HUMAN Ig kappa chain V-IV region Len OS=Homo sapiens PE=1 SV=2	53.5088	5	430	2	2	1	114	12.632	7.93	1.083	1.423	1.533	1.855	1.644	1.279	1.063	0.978	1.024	1.448	1.805	1.728	1.706	1.024	1.318	0.568	1.283	1.372	1.381	1.976	1.315	2.077	2.224	1.183	1.238	0.936	0.707	1.445	1.249	1.919	2.251	0.817	1.576	1.327	1.092	0.908	1.387
1785	H0YAC1	Isoform of P03952, Plasma kallikrein (Fragment) OS=Homo sapiens GN=KLKB1 PE=1 SV=1	>tr|H0YAC1|H0YAC1_HUMAN Isoform of P03952, Plasma kallikrein (Fragment) OS=Homo sapiens GN=KLKB1 PE=1 SV=1	58.0175	31	461	0	31	1	686	76.833	8.06	1.068	1.362	1.528	1.503	1.488	1.73	1.519	0.912	1.427	1.45	1.514	1.665	2.209	1.175	1.223	0.528	1.512	2.031	1.307	1.934	1.156	1.538	1.422	1.232	1.119	0.922	0.806	1.479	1.382	1.213	1.336	0.761	1.817	0.952	2.263	0.946	1.569
506	Q15904	V-type proton ATPase subunit S1 OS=Homo sapiens GN=ATP6AP1 PE=1 SV=2	>sp|Q15904|VAS1_HUMAN V-type proton ATPase subunit S1 OS=Homo sapiens GN=ATP6AP1 PE=1 SV=2	18.5106	7	400	0	7	1	470	51.993	6.14	1.117	0.287	0.369	0.741	0.502	0.44	0.383	1.107	1.351	0.321	0.323	0.353	0.278	1.026	1.008	1.373	0.525	0.436	0.285	0.503	0.579	0.539	0.605	0.501	0.65	1.353	1.503	0.724	1.393	1.058	1.016	2.058	0.432	1.877	3.206	2.685	0.408
1420	P01776	Ig heavy chain V-III region WAS OS=Homo sapiens PE=1 SV=1	>sp|P01776|HV315_HUMAN Ig heavy chain V-III region WAS OS=Homo sapiens PE=1 SV=1	40.1709	3	454	2	2	1	117	13.082	7.99	1.567	0.918	1.217	2.11	2.107	0.831	1.27	1.121	1.844	0.935	1.068	1.219	1.109	1.253	1.335	0.714	1.259	2.424	1.18	1.666	2.344	2.01	2.167	1.395	1.211	0.852	1.077	1.533	1.447	1.821	1.678	1.232	1.651	1.619	2.474	1.407	1.469
1208	Q07954	Prolow-density lipoprotein receptor-related protein 1 OS=Homo sapiens GN=LRP1 PE=1 SV=2	>sp|Q07954|LRP1_HUMAN Prolow-density lipoprotein receptor-related protein 1 OS=Homo sapiens GN=LRP1 PE=1 SV=2	20.2905	74	510	63	74	1	4544	504.276	5.39	1.245	0.5	0.567	1.065	0.843	0.638	0.474	1.268	1.164	0.571	0.51	0.601	0.461	1.283	0.931	1.563	0.743	0.812	0.531	0.701	0.743	0.82	0.788	0.658	0.795	1.198	1.615	0.79	1.213	1.516	1.43	1.722	0.833	1.608	4.988	1.578	0.668
20	O14594	Neurocan core protein OS=Homo sapiens GN=NCAN PE=1 SV=3	>sp|O14594|NCAN_HUMAN Neurocan core protein OS=Homo sapiens GN=NCAN PE=1 SV=3	22.4073	23	520	22	23	1	1321	143.003	5.38	1.452	0.398	0.5	0.579	0.636	0.959	0.779	2.044	1.457	0.361	0.216	0.523	0.249	0.775	0.62	1.781	0.438	0.32	0.367	0.543	0.376	0.795	0.651	0.358	0.829	1.694	1.404	0.47	0.632	0.685	0.72	2.158	0.328	1.069	1.897	1.39	0.414
1256	Q9BU40-4	Isoform of Q9BU40, Isoform 4 of Chordin-like protein 1 OS=Homo sapiens GN=CHRDL1	>sp|Q9BU40-4|CRDL1_HUMAN Isoform of Q9BU40, Isoform 4 of Chordin-like protein 1 OS=Homo sapiens GN=CHRDL1	56.7686	20	385	0	20	1	458	52.249	8.24	0.939	0.589	0.682	1.18	0.684	1.032	0.59	1.16	1.102	0.59	0.607	0.594	0.446	0.939	0.935	1.172	0.607	0.534	0.828	0.72	0.966	0.858	0.752	0.952	0.986	0.99	1.718	0.744	1.391	1.08	1.042	1.39	0.592	1.189	3.69	1.667	0.618
1538	O00391	Sulfhydryl oxidase 1 OS=Homo sapiens GN=QSOX1 PE=1 SV=3	>sp|O00391|QSOX1_HUMAN Sulfhydryl oxidase 1 OS=Homo sapiens GN=QSOX1 PE=1 SV=3	48.4605	32	461	1	32	1	747	82.526	8.92	1.296	0.727	0.732	1.324	1.079	0.951	0.525	1.097	1.487	0.635	0.505	0.923	0.646	0.967	1.237	1.108	0.81	0.686	0.643	0.609	1.023	0.605	0.658	0.91	1.033	1.149	1.717	0.72	0.94	0.775	0.786	1.398	0.783	1.385	1.234	1.173	0.636
1439	P01617	Ig kappa chain V-II region TEW OS=Homo sapiens PE=1 SV=1	>sp|P01617|KV204_HUMAN Ig kappa chain V-II region TEW OS=Homo sapiens PE=1 SV=1	38.9381	4	403	0	1	1	113	12.308	6	0.933	1.243	1.254	1.867	1.569	1.051	0.87	1.129	1.587	1.13	1.428	1.254	1.206	0.646	1.099	0.675	1.244	1.629	1.125	1.945	1.361	2.339	2.599	1.004	1.264	0.923	0.852	0.732	1.086	1.097	1.362	0.662	0.823	0.702	0.303	0.541	1.031
1716	Q92752	Tenascin-R OS=Homo sapiens GN=TNR PE=1 SV=3	>sp|Q92752|TENR_HUMAN Tenascin-R OS=Homo sapiens GN=TNR PE=1 SV=3	29.0133	32	488	1	32	1	1358	149.467	4.82	1.254	0.39	0.365	0.647	0.639	0.419	0.371	1.105	1.271	0.33	0.344	0.315	0.251	0.986	0.862	1.964	0.456	0.527	0.351	0.672	0.537	0.659	0.665	0.598	0.542	1.456	2.434	0.614	1.033	1.101	1.078	2.357	0.628	2.315	1.511	2.164	0.432
237	P80748	Ig lambda chain V-III region LOI OS=Homo sapiens PE=1 SV=1	>sp|P80748|LV302_HUMAN Ig lambda chain V-III region LOI OS=Homo sapiens PE=1 SV=1	45.9459	4	429	3	3	1	111	11.928	5.08	1.069	1.771	1.629	1.355	1.545	1.225	1.047	0.825	0.857	1.609	2.425	1.687	1.809	1.182	1.497	0.54	1.579	1.894	1.377	1.667	1.357	2.463	2.414	1.34	1.121	0.954	0.717	1.526	1.299	1.341	3.121	0.98	1.213	1.171	0.935	1.101	1.574
1810	P01774	Ig heavy chain V-III region POM OS=Homo sapiens PE=1 SV=1	>sp|P01774|HV313_HUMAN Ig heavy chain V-III region POM OS=Homo sapiens PE=1 SV=1	31.9328	2	406	1	1	1	119	12.945	7.99										1.492	0.776	1.423	1.828	1.104	1.941	0.468	2.081	2.248
1845	Q02818	Nucleobindin-1 OS=Homo sapiens GN=NUCB1 PE=1 SV=4	>sp|Q02818|NUCB1_HUMAN Nucleobindin-1 OS=Homo sapiens GN=NUCB1 PE=1 SV=4	66.1605	32	437	11	31	1	461	53.846	5.25	0.92	0.446	0.492	0.868	0.493	0.691	0.373	1.034	1.056	0.473	0.392	0.596	0.379	0.998	1.019	1.267	0.627	0.393	0.49	0.769	0.852	0.675	0.72	0.768	0.935	0.985	1.447	0.624	1.302	0.948	1.029	1.2	0.506	1.448	2.172	1.57	0.547
131	P27169	Serum paraoxonase/arylesterase 1 OS=Homo sapiens GN=PON1 PE=1 SV=3	>sp|P27169|PON1_HUMAN Serum paraoxonase/arylesterase 1 OS=Homo sapiens GN=PON1 PE=1 SV=3	63.662	16	436	11	13	1	355	39.706	5.22	1.023	1.887	1.35	1.751	1.464	0.917	1.015	0.8	1.059	1.235	1.051	1.652	1.72	0.931	1.184	0.286	1.339	0.966	1.149	2.137	0.666	1.325	1.551	1.013	1.039	0.942	0.798	1.449	2.183	1.579	1.266	0.935	2.318	0.646	1.034	0.971	1.269
1087	Q92765	Secreted frizzled-related protein 3 OS=Homo sapiens GN=FRZB PE=1 SV=2	>sp|Q92765|SFRP3_HUMAN Secreted frizzled-related protein 3 OS=Homo sapiens GN=FRZB PE=1 SV=2	43.6923	10	476	10	10	1	325	36.23	8.46	0.913	0.257	0.47	0.727	0.506	0.749	0.326	1.19	0.845	0.449	0.487	0.76	0.351	1.055	0.908	1.403	0.547	0.429	0.383	0.387	0.689	0.372	0.327	0.659	0.813	1.126	1.402	0.541	1.177	0.657	0.547	1.632	0.338	1.246	0.868	1.863	0.415
412	A0A0J9YY99	Uncharacterized protein (Fragment) OS=Homo sapiens PE=1 SV=1	>tr|A0A0J9YY99|A0A0J9YY99_HUMAN Uncharacterized protein (Fragment) OS=Homo sapiens PE=1 SV=1	52.1368	6	545	1	3	1	117	12.956	8.92	0.944	0.971	2.582	0.993	1.3	0.972	0.791	0.926	0.916	1.647	1.599	1.158	1.226	0.75	1.237	0.773	1.51	1.793	1.681	1.208	3.94	1.428	1.593	1.01	0.915	0.724	0.846	2.491	1.082	1.435	1.582	0.608	1.583	1.347	0.876	0.85	2.277
1774	B0YIW2	Isoform of P02656, Apolipoprotein C-III OS=Homo sapiens GN=APOC3 PE=1 SV=1	>tr|B0YIW2|B0YIW2_HUMAN Isoform of P02656, Apolipoprotein C-III OS=Homo sapiens GN=APOC3 PE=1 SV=1	47.0085	5	378	0	5	1	117	12.807	8.18	1.005	3.106	3.862	0.8	3.133	3.811	4.169	0.6	1.517	3.436	3.538	7.196	4.07	2.46	1.425	0.342	3.039	3.773	3.063	5.727	1.236	5.37	3.175	0.866	1.285	0.733	0.592	3.653	2.985	3.177	1.597	0.508	2.501	0.762	1.492	0.92	3.337
1437	Q17R60	Interphotoreceptor matrix proteoglycan 1 OS=Homo sapiens GN=IMPG1 PE=1 SV=2	>sp|Q17R60|IMPG1_HUMAN Interphotoreceptor matrix proteoglycan 1 OS=Homo sapiens GN=IMPG1 PE=1 SV=2	20.7026	16	430	2	16	1	797	89.331	4.89	0.756	0.431	0.404	0.604	0.362	0.755	0.349	0.995	0.763	0.4	0.416	0.406	0.315	0.73	0.971	1.37	0.598	0.382	0.33	0.446	0.61	0.367	0.41	0.556	0.528	1.272	1.088	0.417	1.123	0.474	0.428	1.553	0.271	1.351	0.806	1.631	0.328
1112	Q16769	Glutaminyl-peptide cyclotransferase OS=Homo sapiens GN=QPCT PE=1 SV=1	>sp|Q16769|QPCT_HUMAN Glutaminyl-peptide cyclotransferase OS=Homo sapiens GN=QPCT PE=1 SV=1	47.6454	11	399	2	11	1	361	40.851	6.61	1.422	0.395	0.431	0.881	0.559	0.555	0.325	1.117	1.443	0.361	0.446	0.559	0.366	1.406	0.79	1.732	0.619	0.669	0.396	0.583	0.826	0.506	0.465	0.591	0.804	1.589	2.134	0.485	0.805	0.737	0.754	2.062	0.503	1.635	3.801	1.764	0.405
1640	Q14118	Dystroglycan OS=Homo sapiens GN=DAG1 PE=1 SV=2	>sp|Q14118|DAG1_HUMAN Dystroglycan OS=Homo sapiens GN=DAG1 PE=1 SV=2	21.3408	16	356	15	16	1	895	97.381	8.56	1.174	0.6	0.592	0.918	0.704	0.723	0.516	1.125	1.208	0.543	0.559	0.657	0.639	0.925	0.925	1.258	0.7	0.632	0.573	0.895	0.847	0.852	0.802	0.719	0.941	1.285	1.564	0.682	1.293	1.286	1.239	1.887	0.506	1.498	2.469	1.906	0.574
356	P15586	N-acetylglucosamine-6-sulfatase OS=Homo sapiens GN=GNS PE=1 SV=3	>sp|P15586|GNS_HUMAN N-acetylglucosamine-6-sulfatase OS=Homo sapiens GN=GNS PE=1 SV=3	42.9348	17	421	1	17	1	552	62.042	8.31	1.045	0.373	0.38	0.656	0.432	0.411	0.283	1.083	1.036	0.343	0.27	0.374	0.31	0.82	1.045	1.328	0.635	0.4	0.363	0.568	0.678	0.609	0.641	0.601	0.708	1.374	1.649	0.463	0.952	0.772	0.866	1.354	0.445	1.442	1.574	1.83	0.467
825	K7EM70	Isoform of Q9BSG5, Retbindin (Fragment) OS=Homo sapiens GN=RTBDN PE=1 SV=1	>tr|K7EM70|K7EM70_HUMAN Isoform of Q9BSG5, Retbindin (Fragment) OS=Homo sapiens GN=RTBDN PE=1 SV=1	62.1762	7	335	1	1	1	193	21.23	7.97	1.373	1.127	0.695	1.929	1.171	0.905	0.666	0.986	1.621	0.926	1.426	2.25	1.138	0.01	1.386	0.617	0.385	0.602
980	O75882-2	Isoform of O75882, Isoform 2 of Attractin OS=Homo sapiens GN=ATRN	>sp|O75882-2|ATRN_HUMAN Isoform of O75882, Isoform 2 of Attractin OS=Homo sapiens GN=ATRN	36.3208	41	453	0	40	1	1272	141.335	7.02	1.052	0.758	0.867	1.026	0.835	1.051	0.741	1.041	1.134	0.856	0.803	0.897	1.18	1.029	1.064	1.117	1.01	1.018	0.76	0.987	0.871	0.937	0.831	0.783	0.758	1.243	1.296	0.919	1.258	0.946	0.89	1.618	0.957	1.26	2.276	1.52	0.846
1834	Q96S96	Phosphatidylethanolamine-binding protein 4 OS=Homo sapiens GN=PEBP4 PE=1 SV=3	>sp|Q96S96|PEBP4_HUMAN Phosphatidylethanolamine-binding protein 4 OS=Homo sapiens GN=PEBP4 PE=1 SV=3	58.1498	12	404	12	12	1	227	25.717	6.54	1.03	0.419	0.501	0.694	0.557	0.396	0.427	0.99	0.728	0.485	0.479	0.661	0.371	1.143	1.151	1.646	0.597	0.597	0.489	0.492	0.796	0.503	0.539	0.774	0.775	1.54	1.551	0.54	0.801	0.963	1.116	0.604	0.467	1.502	0.708	1.893	0.55
1492	P01781	Ig heavy chain V-III region GAL OS=Homo sapiens PE=1 SV=1	>sp|P01781|HV320_HUMAN Ig heavy chain V-III region GAL OS=Homo sapiens PE=1 SV=1	40.5172	4	490	1	2	1	116	12.722	8.48	0.976	0.492	1.219	1.855	1.627	1.019	1.038	0.942	1.17	1.347	1.38	1.406	1.219	0.91	0.853	0.535	1.461	2.601	1.068	1.229	0.986	1.572	1.642	1.273	1.173	1.303	1.26	1.393	2.123	2.309	2.216	1.207	1.312	1.316	1.473	1.348	1.655
216	P24821-6	Isoform of P24821, Isoform 6 of Tenascin OS=Homo sapiens GN=TNC	>sp|P24821-6|TENA_HUMAN Isoform of P24821, Isoform 6 of Tenascin OS=Homo sapiens GN=TNC	39.7698	45	408	1	1	1	1564	171.249	5.1	0.906	0.807	0.534	0.706	0.706	1.022	0.418	0.844	0.829	0.574	0.46	0.525	0.471	1.442	0.703	0.981	0.549	0.728	0.444	0.209	0.318	0.919	0.369	0.842	1.468	0.432	1.176	0.873	1.904	0.957	2.528	2.279	0.729	1.153	0.585	1.02	0.562
150	C9JF17	Isoform of P05090, Apolipoprotein D (Fragment) OS=Homo sapiens GN=APOD PE=1 SV=1	>tr|C9JF17|C9JF17_HUMAN Isoform of P05090, Apolipoprotein D (Fragment) OS=Homo sapiens GN=APOD PE=1 SV=1	33.4884	9	407	0	9	1	215	24.142	5.6	0.785	1.603	1.222	1.178	1.345	0.696	1.385	0.948	0.848	1.174	1.795	1.3	2.379	0.726	0.863	0.361	1.109	1.127	1.024	1.099	0.952	0.933	1.158	3.329	0.771	0.641	0.5	1.503	1.442	1.879	1.556	0.838	2.091	0.746	1.03	0.772	1.224
1453	P35555	Fibrillin-1 OS=Homo sapiens GN=FBN1 PE=1 SV=3	>sp|P35555|FBN1_HUMAN Fibrillin-1 OS=Homo sapiens GN=FBN1 PE=1 SV=3	19.7492	48	447	29	45	1	2871	312.022	4.93	1.369	0.584	0.65	1.024	0.975	0.959	0.576	0.937	1.57	0.628	0.759	0.756	0.508	0.788	1.005	0.936	0.821	0.938	0.565	0.444	0.88	0.458	0.489	1.241	1.101	1.098	1.394	0.886	0.996	1.099	1.002	1.591	1.045	1.67	3.541	2.403	0.704
344	A0A0C4DH37	Protein IGHV3-48 (Fragment) OS=Homo sapiens GN=IGHV3-48 PE=1 SV=1	>tr|A0A0C4DH37|A0A0C4DH37_HUMAN Protein IGHV3-48 (Fragment) OS=Homo sapiens GN=IGHV3-48 PE=1 SV=1	35.0427	3	491	1	1	1	117	12.804	5.36	1.766	1.127	4.773	1.625	2.157	1.172	1.785	0.956	1.695	1.993	2.361	4.794	1.307	1.283	1.162	0.705	1.496	1.554	1.907	2.709	4.735	2.804	3.213	1.172	0.982	0.981	1.428	0.579	1.179	1.096	1.132	0.673	0.491	0.727	0.01	0.611	1.695
542	P24821	Tenascin OS=Homo sapiens GN=TNC PE=1 SV=3	>sp|P24821|TENA_HUMAN Tenascin OS=Homo sapiens GN=TNC PE=1 SV=3	28.4871	45	394	0	1	1	2201	240.7	4.89	1.129	0.782	0.661	0.929	1.2	1.078	0.381	0.923	1.266	0.676	0.606	0.609	0.54	0.72	0.786	1.03	0.592	1.066	0.712	0.819	0.636	1.329	1.084	0.884	1.439	0.687	1.507	1.058	1.189	1.238	1.533	2.452	0.695	1.391	2.169	1.188	0.759
1448	P01767	Ig heavy chain V-III region BUT OS=Homo sapiens PE=1 SV=1	>sp|P01767|HV306_HUMAN Ig heavy chain V-III region BUT OS=Homo sapiens PE=1 SV=1	35.6522	3	425	2	2	1	115	12.371	9.25	1.595	2.12	1.441	2.372	2.795	1.293	1.182	1.225	1.926	1.561	1.54	2.333	1.3	1.258	1.329	0.655	1.391	3.15	1.329	2.464	1.373	3.314	2.991	1.212	0.966	1.055	0.951	1.449	2.082	2.179	2.989	1.102	1.701	1.183	1.796	1.296	1.422
1596	P68032	Actin, alpha cardiac muscle 1 OS=Homo sapiens GN=ACTC1 PE=1 SV=1	>sp|P68032|ACTC_HUMAN Actin, alpha cardiac muscle 1 OS=Homo sapiens GN=ACTC1 PE=1 SV=1	27.8515	9	388	0	1	1	377	41.992	5.39	0.702	1.711	1.413	1.572	0.763	1.63	1.032	1.384	0.686	1.418	0.593	1.263	2.298	1.511	1.052	0.6	1.165	0.431	1.13	1.762	2.169	1.466	1.558	3.797	1.064	0.747	0.932										0.993
1108	Q92743	Serine protease HTRA1 OS=Homo sapiens GN=HTRA1 PE=1 SV=1	>sp|Q92743|HTRA1_HUMAN Serine protease HTRA1 OS=Homo sapiens GN=HTRA1 PE=1 SV=1	61.25	25	420	14	24	1	480	51.255	7.83	0.913	0.863	0.759	1.169	0.981	1.146	0.735	1.098	1.039	0.695	0.884	0.669	0.756	0.82	0.843	1.098	0.735	0.664	0.618	0.58	0.81	0.594	0.473	0.759	1.033	1.286	1.708	0.843	1.352	1.012	0.859	1.391	0.76	1.297	3.045	1.839	0.692
968	A0A0A0MRJ7	Isoform of P12259, Coagulation factor V OS=Homo sapiens GN=F5 PE=1 SV=1	>tr|A0A0A0MRJ7|A0A0A0MRJ7_HUMAN Isoform of P12259, Coagulation factor V OS=Homo sapiens GN=F5 PE=1 SV=1	25.2131	51	446	0	51	1	2229	252.078	6.05	1.007	0.522	0.505	0.678	0.535	0.567	0.424	0.866	0.979	0.475	0.472	0.519	0.414	1.097	1.203	1.454	0.75	0.687	0.434	0.572	0.854	0.531	0.581	1.124	0.917	1.196	1.076	0.665	1.169	1.251	1.212	1.256	0.789	1.453	1.572	1.908	0.467
843	P15814	Immunoglobulin lambda-like polypeptide 1 OS=Homo sapiens GN=IGLL1 PE=1 SV=1	>sp|P15814|IGLL1_HUMAN Immunoglobulin lambda-like polypeptide 1 OS=Homo sapiens GN=IGLL1 PE=1 SV=1	22.0657	4	401	2	2	1	213	22.949	10.07	1.53	2.186	1.504	2.244	2.94	1.227	1.134	1.272	1.683	1.228	1.253	1.509	1.324	1.261	1.553	0.805	1.353	2.308	1.291	2.596	1.739	3.678	3.783	1.411	1.344	1.172	1.004	1.388	1.717	1.96	3.381	0.949	1.266	1.537	0.369	1.369	1.836
881	Q6EMK4	Vasorin OS=Homo sapiens GN=VASN PE=1 SV=1	>sp|Q6EMK4|VASN_HUMAN Vasorin OS=Homo sapiens GN=VASN PE=1 SV=1	26.5973	11	358	11	11	1	673	71.668	7.39	1.489	0.558	0.728	1.599	1.253	0.879	0.687	1.242	1.819	0.669	0.744	1.073	0.695	1.102	1.08	1.356	0.766	1.094	0.612	0.966	0.987	1.078	0.94	0.79	0.827	1.667	1.231	0.792	1.221	1.349	1.522	1.724	0.785	1.56	3.225	1.824	0.865
26	Q9UHL4	Dipeptidyl peptidase 2 OS=Homo sapiens GN=DPP7 PE=1 SV=3	>sp|Q9UHL4|DPP2_HUMAN Dipeptidyl peptidase 2 OS=Homo sapiens GN=DPP7 PE=1 SV=3	50	20	375	5	20	1	492	54.307	6.32	1.494	0.235	0.357	0.864	0.626	0.441	0.259	0.949	1.76	0.378	0.231	0.425	0.342	0.875	1.149	1.519	0.59	0.368	0.855	0.72	0.815	0.711	0.738	0.538	0.9	1.578	1.454	0.49	0.812	0.954	0.909	1.972	0.426	1.796	1.686	2.151	0.457
1299	A0A0B4J1U9	Protein IGHV3-11 (Fragment) OS=Homo sapiens GN=IGHV3-11 PE=1 SV=1	>tr|A0A0B4J1U9|A0A0B4J1U9_HUMAN Protein IGHV3-11 (Fragment) OS=Homo sapiens GN=IGHV3-11 PE=1 SV=1	35.0427	3	477	1	1	1	117	12.9	8.6	1.374	1.798	1.336	2.13	2.364	1.121	1.112	1.256	0.456	1.183	1.205	1.11	1.267	0.847	1.122	0.853	1.707	1.747										1.168	1.578	2.491	3.407	0.775	0.796	1.342	0.01	1.579
1566	J3KRP0	Isoform of Q96KN2, Beta-Ala-His dipeptidase OS=Homo sapiens GN=CNDP1 PE=1 SV=2	>tr|J3KRP0|J3KRP0_HUMAN Isoform of Q96KN2, Beta-Ala-His dipeptidase OS=Homo sapiens GN=CNDP1 PE=1 SV=2	52.5862	21	409	1	1	1	464	51.88	5.4	0.418	0.265	0.469	0.376	0.228	0.617	0.389	1.192	0.238	0.455	0.374	0.335	0.364	0.01	0.833	1.257	0.608	0.417	0.381	0.482	0.394	0.643	0.664	0.715	0.416	1.083	0.63	0.744	1.639	2.607	2.889	0.933	0.25	0.937	0.01	1.254	0.471
1416	P08294	Extracellular superoxide dismutase [Cu-Zn] OS=Homo sapiens GN=SOD3 PE=1 SV=2	>sp|P08294|SODE_HUMAN Extracellular superoxide dismutase [Cu-Zn] OS=Homo sapiens GN=SOD3 PE=1 SV=2	42.9167	7	337	6	7	1	240	25.835	6.61	1.713	0.309	0.572	1.16	0.847	0.637	0.466	1.296	1.916	0.538	0.458	0.816	0.547	0.89	0.798	1.852	0.736	1.054	0.538	0.616	0.756	0.877	0.692	0.837	1.11	1.296	2.086	0.719	0.949	1.107	1.322	2.189	0.848	1.782	2.994	2.02	0.654
1144	O15240	Neurosecretory protein VGF OS=Homo sapiens GN=VGF PE=1 SV=2	>sp|O15240|VGF_HUMAN Neurosecretory protein VGF OS=Homo sapiens GN=VGF PE=1 SV=2	42.6016	23	370	6	23	1	615	67.218	4.78	1.096	0.395	0.447	0.801	0.428	0.593	0.368	1.156	1.683	0.352	0.36	0.319	0.273	0.571	0.835	1.266	0.465	0.34	0.447	0.544	0.67	0.534	0.49	0.497	0.669	1.461	1.991	0.579	1.36	1.079	1.128	2.131	0.443	1.349	3.698	1.93	0.49
834	Q9UBX1	Cathepsin F OS=Homo sapiens GN=CTSF PE=1 SV=1	>sp|Q9UBX1|CATF_HUMAN Cathepsin F OS=Homo sapiens GN=CTSF PE=1 SV=1	44.2149	20	422	8	20	1	484	53.332	8.22	1.294	0.41	0.43	0.972	0.656	0.546	0.381	1.259	1.333	0.452	0.449	0.514	0.433	0.806	1.03	1.431	0.644	0.534	0.405	0.586	0.726	0.69	0.595	0.635	0.614	1.518	1.763	0.704	1.047	0.769	0.906	1.338	0.535	1.573	1.986	1.91	0.583
1762	Q9UHG2	ProSAAS OS=Homo sapiens GN=PCSK1N PE=1 SV=1	>sp|Q9UHG2|PCSK1_HUMAN ProSAAS OS=Homo sapiens GN=PCSK1N PE=1 SV=1	48.4615	9	352	8	8	1	260	27.356	6.62	1.691	0.382	0.602	1.478	0.9	0.773	0.5	1.24	2.458	0.534	0.478	1.049	0.457	0.777	1.066	1.575	0.624	0.678	0.522	0.911	1.159	0.757	0.715	0.888	1.365	1.487	2.648	0.718	1.652	1.131	1.119	2.068	0.495	1.416	2.048	1.778	0.715
177	Q96KN2	Beta-Ala-His dipeptidase OS=Homo sapiens GN=CNDP1 PE=1 SV=4	>sp|Q96KN2|CNDP1_HUMAN Beta-Ala-His dipeptidase OS=Homo sapiens GN=CNDP1 PE=1 SV=4	44.9704	21	399	1	1	1	507	56.67	5.3	1.004	0.42	0.522	0.925	0.888	0.678	0.479	1.355	0.945	0.488	0.357	0.439	0.398	0.935	0.956	1.513	0.718	0.78	0.533	0.623	0.532	0.924	0.76	0.759	0.675	1.303	1.166	0.575	1.029	0.896	0.974	1.227	0.778	1.256	0.794	1.318	0.58
886	A0A0C4DH38	Protein IGHV5-51 (Fragment) OS=Homo sapiens GN=IGHV5-51 PE=1 SV=1	>tr|A0A0C4DH38|A0A0C4DH38_HUMAN Protein IGHV5-51 (Fragment) OS=Homo sapiens GN=IGHV5-51 PE=1 SV=1	52.9915	5	406	3	3	1	117	12.666	8.27	0.829	0.982	1.237	0.593	0.929	1.291	1.125	0.78	0.672	1.442	1.814	1.317	1.344	1.023	1.272	0.576	1.853	1.672	1.334	1.656	1.094	1.076	1.397	1.184	1.089	0.685	0.503	1.628	1.541	0.872	0.522	1.134	1.819	0.956	0.396	0.977	1.098
1597	H3BP20	Isoform of P06865, Beta-hexosaminidase OS=Homo sapiens GN=HEXA PE=1 SV=1	>tr|H3BP20|H3BP20_HUMAN Isoform of P06865, Beta-hexosaminidase OS=Homo sapiens GN=HEXA PE=1 SV=1	41.2963	22	389	0	21	1	540	61.96	5.21	1.143	0.561	0.463	0.89	0.522	0.553	0.382	1.267	1.308	0.377	0.346	0.39	0.37	0.769	0.983	1.192	0.617	0.347	0.45	0.881	0.77	0.913	0.987	0.714	0.819	1.477	1.637	0.492	1.236	1.183	1.072	1.433	0.451	1.233	2.097	1.702	0.465
1042	P15291	Beta-1,4-galactosyltransferase 1 OS=Homo sapiens GN=B4GALT1 PE=1 SV=5	>sp|P15291|B4GT1_HUMAN Beta-1,4-galactosyltransferase 1 OS=Homo sapiens GN=B4GALT1 PE=1 SV=5	52.7638	15	349	0	15	1	398	43.892	8.65	1.035	0.579	0.498	0.922	0.606	0.672	0.484	1.242	1.105	0.424	0.412	0.417	0.445	0.893	0.977	1.455	0.666	0.608	0.537	0.55	0.841	0.519	0.541	0.632	0.634	1.608	1.501	0.826	1.574	1.238	1.366	2.675	0.655	2.204	3.012	2.736	0.6
1335	J3KNP4	Isoform of Q9NPR2, Semaphorin-4B OS=Homo sapiens GN=SEMA4B PE=1 SV=1	>tr|J3KNP4|J3KNP4_HUMAN Isoform of Q9NPR2, Semaphorin-4B OS=Homo sapiens GN=SEMA4B PE=1 SV=1	36.5591	23	417	0	21	1	837	92.707	7.05	1.035	0.358	0.416	0.764	0.484	0.623	0.31	0.987	0.843	0.419	0.402	0.527	0.408	1.061	1.144	1.647	0.609	0.573	0.478	0.676	0.74	0.644	0.58	0.579	0.643	1.582	1.554	0.593	0.97	0.835	0.908	1.99	0.295	1.641	1.824	2.069	0.488
203	P24592	Insulin-like growth factor-binding protein 6 OS=Homo sapiens GN=IGFBP6 PE=1 SV=1	>sp|P24592|IBP6_HUMAN Insulin-like growth factor-binding protein 6 OS=Homo sapiens GN=IGFBP6 PE=1 SV=1	31.6667	8	299	1	8	1	240	25.306	7.81	0.902	0.281	0.754	0.711	0.717	0.806	0.61	0.781	0.853	0.835	0.89	1.255	0.88	1.051	0.991	0.903	0.831	1.218	0.707	0.816	1.463	0.88	0.916	1.351	1.339	1.214	1.662	1.082	0.779	1.866	1.083	1.848	1.317	1.86	2.582	1.859	0.823
188	P55058	Phospholipid transfer protein OS=Homo sapiens GN=PLTP PE=1 SV=1	>sp|P55058|PLTP_HUMAN Phospholipid transfer protein OS=Homo sapiens GN=PLTP PE=1 SV=1	32.6572	14	369	0	14	1	493	54.705	7.01	1.653	0.738	0.918	1.847	1.484	1.526	0.631	1.569	1.961	0.892	0.673	1.216	0.803	0.775	1.024	1.329	0.978	1.654	0.813	1.253	1.089	1.416	1.106	0.942	0.909	1.337	1.604	1.124	1.296	1.203	1.308	1.586	0.953	1.639	2.174	1.674	1.026
280	A0A087X0P6	Isoform of A0A075B6S2, Protein IGKV2D-29 OS=Homo sapiens GN=IGKV2D-29 PE=1 SV=1	>tr|A0A087X0P6|A0A087X0P6_HUMAN Isoform of A0A075B6S2, Protein IGKV2D-29 OS=Homo sapiens GN=IGKV2D-29 PE=1 SV=1	53.9216	5	340	1	3	1	102	11.185	5.94	1.024	0.31	1.302	2.001	1.988	0.849	0.7	1.017	1.064	1.236	1.497	1.102	1.142	0.535	1.349	0.372	1.349	1.475	1.098	0.984	1.401	1.176	1.113	0.958	1.452	0.597	0.605	1.671	1.531	1.761	3.021	0.921	1.648	1.477	0.544	0.844	1.34
769	A0A096LPE2	Protein SAA2-SAA4 OS=Homo sapiens GN=SAA2-SAA4 PE=4 SV=1	>tr|A0A096LPE2|A0A096LPE2_HUMAN Protein SAA2-SAA4 OS=Homo sapiens GN=SAA2-SAA4 PE=4 SV=1	43.75	9	431	0	6	1	208	23.338	8.98	0.945	0.347	1.202	0.481	0.968	1.056	0.858	0.653	1.425	1.223	2.168	2.098	1.45	0.915	1.007	0.307	1.294	1.098	1.068	1.609	0.796	2.393	1.242	0.864	1.172	0.953	0.787	1.31	1.107	1.451	1.783	0.704	4.59	0.942	2.024	1.113	1.243
1442	P16035	Metalloproteinase inhibitor 2 OS=Homo sapiens GN=TIMP2 PE=1 SV=2	>sp|P16035|TIMP2_HUMAN Metalloproteinase inhibitor 2 OS=Homo sapiens GN=TIMP2 PE=1 SV=2	67.7273	15	358	1	15	1	220	24.383	7.49	0.758	0.633	0.492	0.608	0.419	0.693	0.47	0.914	0.717	0.541	0.4	0.456	0.468	0.612	0.995	1.006	0.694	0.367	0.515	0.512	0.822	0.494	0.545	1.026	0.827	0.86	1.024	0.583	0.905	0.763	0.795	1.379	0.416	1.136	1.717	1.823	0.459
35	P43320	Beta-crystallin B2 OS=Homo sapiens GN=CRYBB2 PE=1 SV=2	>sp|P43320|CRBB2_HUMAN Beta-crystallin B2 OS=Homo sapiens GN=CRYBB2 PE=1 SV=2	74.6341	14	309	14	14	1	205	23.365	7.01	1.085	0.737	0.938	0.317	0.348	0.274	1.027	0.872	0.325	0.958	1.036	0.376	0.647	0.259	2.283	0.332	4.975	0.36	0.746	0.811	2.644	0.86	1.013	0.497	5.364	0.252	0.441	0.924	4.427	1.886	1.553	0.803	1.586	1.958	1.572	0.663	0.868
1664	O15031	Plexin-B2 OS=Homo sapiens GN=PLXNB2 PE=1 SV=3	>sp|O15031|PLXB2_HUMAN Plexin-B2 OS=Homo sapiens GN=PLXNB2 PE=1 SV=3	23.9391	30	382	16	30	1	1838	204.997	6.24	1.604	0.404	0.642	1.352	1.12	0.754	0.506	1.347	1.692	0.613	0.533	0.747	0.52	1.086	0.973	1.793	0.804	0.857	0.54	0.512	0.8	0.643	0.584	0.648	1.019	1.525	2.029	0.872	0.956	1.264	1.304	1.948	0.793	1.77	3.978	2.108	0.694
1522	P07360	Complement component C8 gamma chain OS=Homo sapiens GN=C8G PE=1 SV=3	>sp|P07360|CO8G_HUMAN Complement component C8 gamma chain OS=Homo sapiens GN=C8G PE=1 SV=3	69.3069	12	304	4	12	1	202	22.264	8.31	1.184	0.565	1.238	1.083	1.666	1.205	1.308	1.037	1.654	1.319	1.248	1.284	1.849	0.979	0.989	0.723	1.187	1.326	1.143	1.736	1.15	1.72	1.346	1.027	1.193	1.112	0.961	0.973	1.233	0.995	1.251	0.717	2.046	0.996	1.029	0.759	1.269
421	P10645	Chromogranin-A OS=Homo sapiens GN=CHGA PE=1 SV=7	>sp|P10645|CMGA_HUMAN Chromogranin-A OS=Homo sapiens GN=CHGA PE=1 SV=7	56.674	21	324	7	21	1	457	50.658	4.6	0.829	0.311	0.409	0.504	0.398	0.45	0.347	1.145	0.675	0.319	0.39	0.305	0.24	0.794	0.883	1.462	0.45	0.287	0.355	0.554	0.513	0.512	0.506	0.4	0.55	1.366	1.287	0.524	0.933	0.833	0.856	1.953	0.353	1.336	1.128	1.881	0.369
1235	Q92859	Neogenin OS=Homo sapiens GN=NEO1 PE=1 SV=2	>sp|Q92859|NEO1_HUMAN Neogenin OS=Homo sapiens GN=NEO1 PE=1 SV=2	25.8727	26	329	0	26	1	1461	159.917	6.54	1.248	0.403	0.469	0.917	0.548	0.634	0.348	1.227	1.167	0.482	0.5	0.503	0.497	0.972	1.007	1.583	0.623	0.616	0.4	0.634	0.673	0.627	0.838	0.499	0.633	1.528	1.835	0.61	0.981	0.912	1.084	1.973	0.485	1.634	2.408	1.977	0.519
1111	P61626	Lysozyme C OS=Homo sapiens GN=LYZ PE=1 SV=1	>sp|P61626|LYSC_HUMAN Lysozyme C OS=Homo sapiens GN=LYZ PE=1 SV=1	61.4865	9	359	3	9	1	148	16.526	9.16	1.33	0.626	1.724	1.802	2.606	1.2	2.462	1.005	2.299	1.444	2.739	4.17	1.321	1.723	0.827	0.793	0.914	1.687	1.297	0.716	1.334	1.02	0.86	1.365	1.368	0.867	1.166	1.68	1.165	4.576	2.878	1.025	1.379	1.05	1.256	1.178	1.94
904	J3KQ66	Isoform of P78509, Reelin OS=Homo sapiens GN=RELN PE=1 SV=1	>tr|J3KQ66|J3KQ66_HUMAN Isoform of P78509, Reelin OS=Homo sapiens GN=RELN PE=1 SV=1	20.3757	54	403	0	54	1	3460	388.185	5.88	1.353	0.341	0.404	0.751	0.55	0.507	0.401	1.242	1.468	0.438	0.565	0.584	0.392	0.934	0.929	1.509	0.516	0.639	0.421	0.509	0.621	0.628	0.513	0.738	0.753	1.395	1.617	0.587	0.868	0.865	0.847	1.857	0.415	1.544	2.701	1.729	0.519
1017	P35858-2	Isoform of P35858, Isoform 2 of Insulin-like growth factor-binding protein complex acid labile subunit OS=Homo sapiens GN=IGFALS	>sp|P35858-2|ALS_HUMAN Isoform of P35858, Isoform 2 of Insulin-like growth factor-binding protein complex acid labile subunit OS=Homo sapiens GN=IGFALS	36.3919	20	339	0	20	1	643	70.192	6.93	1.374	0.497	1.056	1.843	1.949	1.385	0.822	0.941	1.8	1.049	0.835	1.117	1.128	1.027	0.988	0.772	0.92	1.46	0.918	1.58	0.948	1.506	1.394	0.901	1.096	1.183	1.741	1.151	1.645	1.692	1.348	1.216	1.638	1.27	2.257	1.415	1.217
308	P22304	Iduronate 2-sulfatase OS=Homo sapiens GN=IDS PE=1 SV=1	>sp|P22304|IDS_HUMAN Iduronate 2-sulfatase OS=Homo sapiens GN=IDS PE=1 SV=1	35.8182	13	306	0	13	1	550	61.834	5.45	1.379	0.363	0.38	0.945	0.529	0.439	0.373	1.109	1.372	0.352	0.379	0.413	0.308	0.803	0.951	1.677	0.599	0.447	0.486	0.661	0.63	0.659	0.785	0.482	0.671	1.493	1.736	0.444	0.982	0.797	0.94	1.683	0.465	1.55	1.843	1.721	0.432
699	A0A0G2JP38	Protein IGHV4-34 (Fragment) OS=Homo sapiens GN=IGHV4-34 PE=1 SV=1	>tr|A0A0G2JP38|A0A0G2JP38_HUMAN Protein IGHV4-34 (Fragment) OS=Homo sapiens GN=IGHV4-34 PE=1 SV=1	41.9355	4	286	0	1	1	124	13.863	9.33	1.03	3.308	2.005	1.288	1.054	1.559	0.587	0.715	1.129	1.597	2.561	1.375	1.137	0.923	1.424	0.941	1.122	1.487	1.054	2.219	0.978	3.004	2.285	0.742	0.912	0.893	0.78										1.688
448	P01596	Ig kappa chain V-I region CAR OS=Homo sapiens PE=1 SV=1	>sp|P01596|KV104_HUMAN Ig kappa chain V-I region CAR OS=Homo sapiens PE=1 SV=1	43.9252	3	274	2	3	1	107	11.696	9.41	1.172	1.265	1.294	2.056	1.642	1.246	1.126	1.094	1.37	1.292	1.761	1.191	1.261	0.492	1.263	0.491	1.18	1.297	1.028	1.895	1.117	1.787	2.153	1.209	1.04	0.881	0.859	1.297	1.416	2.425	3.257	1.292	1.326	1.055	1.379	1.243	1.264
1277	H0YFK7	Isoform of Q9Y5W5, Wnt inhibitory factor 1 (Fragment) OS=Homo sapiens GN=WIF1 PE=1 SV=1	>tr|H0YFK7|H0YFK7_HUMAN Isoform of Q9Y5W5, Wnt inhibitory factor 1 (Fragment) OS=Homo sapiens GN=WIF1 PE=1 SV=1	66.4062	9	300	1	1	1	128	13.968	8.09										0.305	0.253	0.377	0.202	0.475	1.116	1.307	0.438	0.346
1676	A0A087WSY6	Protein IGKV3D-15 (Fragment) OS=Homo sapiens GN=IGKV3D-15 PE=1 SV=5	>tr|A0A087WSY6|A0A087WSY6_HUMAN Protein IGKV3D-15 (Fragment) OS=Homo sapiens GN=IGKV3D-15 PE=1 SV=5	31.8966	3	316	1	2	1	116	12.623	5.19	1.236	0.184	1.267	2.291	1.502	1.129	0.806	1.078	1.672	1.106	1.526	1.239	1.647	0.659	1.382	0.674	1.038	1.566	1.106	1.707	1.2	2.311	2.185	1.136	1.054	0.839	1.05	1.09	1.401	1.429	2.157	0.89	1.283	0.892	1.309	0.974	1.451
726	Q99969	Retinoic acid receptor responder protein 2 OS=Homo sapiens GN=RARRES2 PE=1 SV=1	>sp|Q99969|RARR2_HUMAN Retinoic acid receptor responder protein 2 OS=Homo sapiens GN=RARRES2 PE=1 SV=1	58.8957	7	319	2	7	1	163	18.606	9.09	1.461	0.492	0.55	0.807	0.833	0.725	0.564	1.057	1.736	0.482	0.412	0.602	0.473	0.758	0.921	1.018	0.685	0.492	0.466	0.527	1.007	0.424	0.497	1.222	1.557	0.984	1.676	0.874	0.798	1.105	1.046	2.045	0.884	1.807	4.664	2.718	0.514
939	Q13275	Semaphorin-3F OS=Homo sapiens GN=SEMA3F PE=2 SV=2	>sp|Q13275|SEM3F_HUMAN Semaphorin-3F OS=Homo sapiens GN=SEMA3F PE=2 SV=2	50.4459	30	324	2	2	1	785	88.325	8.27	1.268	0.493	0.527	0.985	0.773	0.73	0.485	1.121	1.58	0.497	0.478	0.593	0.437	1.156	0.998	1.641	0.684	0.695	0.463	0.644	0.769	0.628	0.62	0.555	0.652	1.187	1.404	0.671	1.169	1.135	1.07	1.686	0.746	1.62	3.194	2.098	0.555
946	K7ES70	Isoform of P55083, Microfibril-associated glycoprotein 4 OS=Homo sapiens GN=MFAP4 PE=1 SV=1	>tr|K7ES70|K7ES70_HUMAN Isoform of P55083, Microfibril-associated glycoprotein 4 OS=Homo sapiens GN=MFAP4 PE=1 SV=1	22.1429	4	241	0	4	1	280	31.306	5.87	1.02	0.391	0.385	0.716	0.591	0.433	0.34	1.308	0.843	0.329	0.309	0.445	0.228	0.76	0.896	1.578	0.543	0.446	0.309	0.308	0.632	0.285	0.322	0.877	0.793	0.958	1.332	0.32	0.743	0.465	0.62	1.068	0.223	1.389	0.2	1.173	0.352
1734	Q99972	Myocilin OS=Homo sapiens GN=MYOC PE=1 SV=2	>sp|Q99972|MYOC_HUMAN Myocilin OS=Homo sapiens GN=MYOC PE=1 SV=2	59.127	27	313	10	27	1	504	56.937	5.54	0.881	0.503	0.555	0.813	0.458	0.776	0.421	0.643	0.984	0.499	0.435	0.55	0.807	0.522	1.349	0.668	0.397	0.561	0.668	0.845	1.077	0.918	0.94	1.354	1.723	0.995	1.703	0.555	1.29	1.046	1.009	0.599	0.585	1.185	1.372	0.596	0.565
1588	A0A0A0MS13	Protein IGHV4-39 (Fragment) OS=Homo sapiens GN=IGHV4-39 PE=1 SV=1	>tr|A0A0A0MS13|A0A0A0MS13_HUMAN Protein IGHV4-39 (Fragment) OS=Homo sapiens GN=IGHV4-39 PE=1 SV=1	41.6	4	279	1	1	1	125	13.908	9.26	0.615	0.344	1.425	0.624	0.755	1.268	0.93	0.792	0.703	1.369	2.13	1.212	1.448	0.917	1.303	0.633	1.405	1.035	1.131	0.896	0.952	0.94	0.947	1.07	0.913	0.719	0.341	1.284	0.817	0.802	1.122	0.779	1.79	1.172	1.061	0.776	1.243
347	P07858	Cathepsin B OS=Homo sapiens GN=CTSB PE=1 SV=3	>sp|P07858|CATB_HUMAN Cathepsin B OS=Homo sapiens GN=CTSB PE=1 SV=3	46.3127	13	285	5	13	1	339	37.797	6.3	0.768	0.984	0.641	1.018	0.426	0.693	0.464	1.088	0.713	0.593	0.494	0.609	0.611	0.725	1.043	0.983	0.726	0.415	0.572	0.686	0.918	0.631	0.704	0.85	0.886	1.131	1.044	0.755	1.446	0.99	1.316	1.286	0.603	1.348	1.969	1.379	0.619
385	Q13275-2	Isoform of Q13275, Isoform 2 of Semaphorin-3F OS=Homo sapiens GN=SEMA3F	>sp|Q13275-2|SEM3F_HUMAN Isoform of Q13275, Isoform 2 of Semaphorin-3F OS=Homo sapiens GN=SEMA3F	50.9284	29	312	0	1	1	754	85.009	7.96										0.626	0.486	0.554	0.799	1.685	1.526	1.746	0.858	1.35
1659	A0A0C4DH41	Protein IGHV4-61 (Fragment) OS=Homo sapiens GN=IGHV4-61 PE=4 SV=1	>tr|A0A0C4DH41|A0A0C4DH41_HUMAN Protein IGHV4-61 (Fragment) OS=Homo sapiens GN=IGHV4-61 PE=4 SV=1	44.0678	4	273	0	1	1	118	13.058	9.29
1254	P07686	Beta-hexosaminidase subunit beta OS=Homo sapiens GN=HEXB PE=1 SV=3	>sp|P07686|HEXB_HUMAN Beta-hexosaminidase subunit beta OS=Homo sapiens GN=HEXB PE=1 SV=3	50.3597	24	328	4	23	1	556	63.071	6.76	1.261	0.427	0.455	0.893	0.628	0.515	0.366	1.235	1.349	0.421	0.33	0.464	0.37	0.851	0.923	1.298	0.695	0.445	0.393	0.584	0.827	0.566	0.605	0.691	0.773	1.522	1.526	0.7	1.133	0.871	0.966	1.653	0.513	1.566	0.779	1.78	0.468
739	P05452	Tetranectin OS=Homo sapiens GN=CLEC3B PE=1 SV=3	>sp|P05452|TETN_HUMAN Tetranectin OS=Homo sapiens GN=CLEC3B PE=1 SV=3	54.9505	10	296	1	10	1	202	22.522	5.67	0.796	0.694	0.778	0.855	0.815	0.605	0.847	0.829	0.84	0.706	0.665	0.69	0.958	0.855	1.142	0.806	0.806	0.565	0.687	0.555	0.772	0.543	0.666	1.136	1.316	0.734	0.962	0.837	0.893	0.978	1.013	1.056	0.773	0.983	1.057	1.323	0.747
1752	A0A087WSX4	Protein IGHV3-53 (Fragment) OS=Homo sapiens GN=IGHV3-53 PE=1 SV=1	>tr|A0A087WSX4|A0A087WSX4_HUMAN Protein IGHV3-53 (Fragment) OS=Homo sapiens GN=IGHV3-53 PE=1 SV=1	38.7931	4	407	0	1	1	116	12.761	8.28	2.377	0.917	0.892	2.136	2.977	0.738	0.298	0.998	4.078	1.17	1.702	1.441	1.27	0.493	1.178	0.821	2.254	3.326	1.782	1.481	2.049	1.973	3.237	0.89	1.089	1.722	0.766	1.613	2.908	3.083	3.577	1.677	2.385	0.779	0.01	1.01	1.597
84	P02747	Complement C1q subcomponent subunit C OS=Homo sapiens GN=C1QC PE=1 SV=3	>sp|P02747|C1QC_HUMAN Complement C1q subcomponent subunit C OS=Homo sapiens GN=C1QC PE=1 SV=3	27.7551	7	289	7	7	1	245	25.757	8.41	1.386	1.225	1.181	2.226	1.865	1.648	0.885	1.52	1.688	1.038	0.933	1.608	0.969	1.184	0.872	1.036	1.264	1.785	1.026	1.017	1.603	1.294	1.001	0.911	1.389	1.072	1.969	1.186	0.848	1.044	0.793	1.688	0.639	1.146	1.982	0.861	1.314
1740	P01764	Ig heavy chain V-III region 23 OS=Homo sapiens GN=IGHV3-23 PE=1 SV=2	>sp|P01764|HV303_HUMAN Ig heavy chain V-III region 23 OS=Homo sapiens GN=IGHV3-23 PE=1 SV=2	38.4615	4	384	1	1	1	117	12.574	8.28										1.082	1.847	1.375	1.016	0.01	0.853	0.816	1.144	2.157										0.867	0.757	2.25	1.536	0.67	1.429	1.229	0.01	0.692
1705	P06331	Ig heavy chain V-II region ARH-77 OS=Homo sapiens PE=4 SV=1	>sp|P06331|HV209_HUMAN Ig heavy chain V-II region ARH-77 OS=Homo sapiens PE=4 SV=1	17.1233	2	268	1	1	1	146	16.218	8.28	0.606	0.289	1.56	0.296	0.69	1.39	1.198	0.874	0.492	1.447	1.86	1.485	1.664	0.692	1.339	0.558	1.282	0.839	1.116	1.389	1.001	1.154	1.401	1.07	0.91	0.74	0.364	1.572	1.798	1.492	2.797	0.902	1.3	1.62	1.159	0.944	1.103
34	P01714	Ig lambda chain V-III region SH OS=Homo sapiens PE=1 SV=1	>sp|P01714|LV301_HUMAN Ig lambda chain V-III region SH OS=Homo sapiens PE=1 SV=1	34.2593	3	283	1	3	1	108	11.386	6.52	1.117	0.781	1.284	1.417	1.606	0.838	0.945	0.817	1.653	1.334	2.182	2.43	1.215	1.03	0.838	0.526	0.929	2.525	1.366	1.31	1.892	0.951	1.531	0.92	1.212	0.926	0.824	1.564	0.764	1.062	1.441	0.675	1.445	1.317	1.107	0.955	1.891
546	P18428	Lipopolysaccharide-binding protein OS=Homo sapiens GN=LBP PE=1 SV=3	>sp|P18428|LBP_HUMAN Lipopolysaccharide-binding protein OS=Homo sapiens GN=LBP PE=1 SV=3	33.264	13	268	12	12	1	481	53.35	6.7	1.204	1.472	1.389	0.911	2.414	1.62	1.907	1.106	1.926	1.273	2.137	1.984	2.368	1.135	0.598	0.7	1.309	1.015	1.172	1.809	1.163	2.633	1.415	1.283	1.497	1.209	1.488	1.842	1.522	2.518	2.188	1.089	6.486	1.485	2.913	1.419	1.434
204	P36980	Complement factor H-related protein 2 OS=Homo sapiens GN=CFHR2 PE=1 SV=1	>sp|P36980|FHR2_HUMAN Complement factor H-related protein 2 OS=Homo sapiens GN=CFHR2 PE=1 SV=1	54.4444	11	279	0	5	1	270	30.631	6.38	0.749	1.083	1.92	0.357	1.165	1.791	1.426	0.722	0.904	1.759	2.338	3.335	2.551	1.427	2.009	0.578	1.516	1.371	2.966	0.858	0.805	1.356	0.829	0.995	1.361	0.681	0.619	1.215	2.06	3.645	2.518	0.67	0.938	0.793	0.01	0.67	1.69
327	Q16610-4	Isoform of Q16610, Isoform 4 of Extracellular matrix protein 1 OS=Homo sapiens GN=ECM1	>sp|Q16610-4|ECM1_HUMAN Isoform of Q16610, Isoform 4 of Extracellular matrix protein 1 OS=Homo sapiens GN=ECM1	50.4409	22	296	0	22	1	567	63.523	6.89	1.428	1.135	1.148	1.738	2.029	1.049	1.062	1.046	1.557	1.168	1.063	1.299	1.428	0.803	1.001	0.885	1.297	1.323	1.074	1.964	1.007	1.714	2.072	1.162	1.252	1.068	1.153	1.357	1.52	1.674	1.69	1.287	1.523	1.182	3.407	1.247	1.179
556	Q96GW7	Brevican core protein OS=Homo sapiens GN=BCAN PE=1 SV=2	>sp|Q96GW7|PGCB_HUMAN Brevican core protein OS=Homo sapiens GN=BCAN PE=1 SV=2	29.7475	20	330	7	20	1	911	99.056	4.64	1.667	0.269	0.294	0.616	0.547	0.428	0.305	1.331	0.925	0.349	0.384	0.348	0.341	1.66	0.677	3.29	0.254	0.548	0.302	0.43	0.416	0.485	0.446	0.333	0.457	2.004	2.316	0.418	0.581	0.649	0.782	3.369	0.23	1.749	2.901	2.203	0.37
1665	C9J2H1	Isoform of Q86UX2, Inter-alpha-trypsin inhibitor heavy chain H5 OS=Homo sapiens GN=ITIH5 PE=1 SV=2	>tr|C9J2H1|C9J2H1_HUMAN Isoform of Q86UX2, Inter-alpha-trypsin inhibitor heavy chain H5 OS=Homo sapiens GN=ITIH5 PE=1 SV=2	43.7367	37	336	0	37	1	942	104.48	8.38	1.182	0.677	0.566	0.759	0.626	0.757	0.488	1.034	1.212	0.485	0.487	0.704	0.443	1.067	1.139	1.353	0.725	0.733	0.498	0.682	0.803	0.605	0.601	0.806	1.053	1.071	1.56	0.659	1.33	1.18	1.043	1.437	0.719	1.635	2.57	1.714	0.533
1245	A0A0A0MS11	Protein IGHV3-13 (Fragment) OS=Homo sapiens GN=IGHV3-13 PE=1 SV=1	>tr|A0A0A0MS11|A0A0A0MS11_HUMAN Protein IGHV3-13 (Fragment) OS=Homo sapiens GN=IGHV3-13 PE=1 SV=1	35.3448	3	363	2	2	1	116	12.498	7.08	1.036	0.383	1.169	1.702	1.629	1.158	0.58	1.03	2.703	1.079	1.498	1.826	1.107	0.833	0.796	0.401	0.857	1.537	1.174	0.598	1.55	0.516	0.762	0.811	0.726	1.11	0.815	0.747	0.302	0.262	0.309	0.547	0.589	0.53	1.669	0.543	1.874
779	P19021-5	Isoform of P19021, Isoform 5 of Peptidyl-glycine alpha-amidating monooxygenase OS=Homo sapiens GN=PAM	>sp|P19021-5|AMD_HUMAN Isoform of P19021, Isoform 5 of Peptidyl-glycine alpha-amidating monooxygenase OS=Homo sapiens GN=PAM	40.5544	30	301	0	10	1	974	108.334	6.42	1.273	0.479	0.563	1.149	0.823	0.748	0.429	1.189	1.397	0.535	0.456	0.56	0.497	0.935	0.998	1.278	0.654	0.629	0.647	0.807	0.838	0.833	0.858	0.657	0.913	1.244	1.758	0.851	1.184	1.234	1.145	1.684	0.71	1.516	2.657	1.704	0.679
269	O95967	EGF-containing fibulin-like extracellular matrix protein 2 OS=Homo sapiens GN=EFEMP2 PE=1 SV=3	>sp|O95967|FBLN4_HUMAN EGF-containing fibulin-like extracellular matrix protein 2 OS=Homo sapiens GN=EFEMP2 PE=1 SV=3	38.6005	12	269	0	12	1	443	49.372	4.94	1.554	0.605	0.785	1.365	1.138	0.93	0.697	1.24	2.039	0.774	0.693	0.965	0.647	1.427	0.967	1.403	0.84	0.968	0.764	1.231	1.022	1.268	1.283	0.815	0.982	1.298	1.967	1.142	1.27	1.465	1.656	1.591	0.958	1.433	3.85	1.593	0.801
370	P18065	Insulin-like growth factor-binding protein 2 OS=Homo sapiens GN=IGFBP2 PE=1 SV=2	>sp|P18065|IBP2_HUMAN Insulin-like growth factor-binding protein 2 OS=Homo sapiens GN=IGFBP2 PE=1 SV=2	54.1538	15	296	6	15	1	325	34.791	7.5	1.395	1.309	1.41	1.691	2.501	1.562	1.614	1.093	1.574	1.379	1.797	2.844	1.624	1.384	0.92	0.816	1.255	2.212	1.108	1.327	1.345	1.107	1.168	1.534	1.669	0.951	1.672	1.157	1.024	1.812	1.425	1.118	0.994	0.984	2.454	1.165	1.381
1259	Q9UGM5	Fetuin-B OS=Homo sapiens GN=FETUB PE=1 SV=2	>sp|Q9UGM5|FETUB_HUMAN Fetuin-B OS=Homo sapiens GN=FETUB PE=1 SV=2	49.2147	16	336	1	16	1	382	42.028	6.83	0.986	1.022	1.206	1.393	1.896	1.22	0.886	0.921	1.195	1.344	1.093	0.906	1.775	0.872	1.008	0.593	1.344	1.566	1.039	1.204	1.175	1.52	1.216	1.106	1.198	0.812	0.993	1.127	1.065	1.209	1.433	0.821	1.675	1.05	1.628	0.924	1.253
1320	O60888-2	Isoform of O60888, Isoform A of Protein CutA OS=Homo sapiens GN=CUTA	>sp|O60888-2|CUTA_HUMAN Isoform of O60888, Isoform A of Protein CutA OS=Homo sapiens GN=CUTA	36.8687	4	227	0	4	1	198	20.912	5.48	1.237	0.354	0.421	0.745	0.526	0.414	0.279	1.152	1.489	0.588	0.351	0.446	0.309	1.124	1.099	1.753	0.641	0.495	0.315	0.732	0.691	0.738	0.918	0.486	0.666	2.037	1.794	0.36	1.007	0.81	0.996	1.244	0.279	1.646	2.073	1.518	0.471
650	P07711	Cathepsin L1 OS=Homo sapiens GN=CTSL PE=1 SV=2	>sp|P07711|CATL1_HUMAN Cathepsin L1 OS=Homo sapiens GN=CTSL PE=1 SV=2	42.6426	11	259	3	11	1	333	37.54	5.45	1.246	0.662	0.482	1.126	0.696	0.683	0.337	1.086	1.514	0.526	0.466	0.665	0.51	0.877	1.202	1.198	0.776	0.652	0.483	0.616	0.838	0.62	0.633	0.664	0.916	1.263	1.56	0.576	1.181	1.077	1.128	1.641	0.712	1.447	2.794	1.937	0.558
1231	Q96JP9	Cadherin-related family member 1 OS=Homo sapiens GN=CDHR1 PE=1 SV=2	>sp|Q96JP9|CDHR1_HUMAN Cadherin-related family member 1 OS=Homo sapiens GN=CDHR1 PE=1 SV=2	28.4051	17	261	0	17	1	859	93.537	5.54	1.52	0.818	0.855	1.594	1.163	0.981	0.564	1.291	2.273	0.519	0.405	0.513	0.428	0.871	0.887	1.564	0.642	0.658	0.579	0.761	0.872	0.695	0.862	0.676	0.652	1.778	1.54	0.77	1.557	1.199	1.147	1.553	0.543	1.356	3.324	1.958	0.864
41	P01613	Ig kappa chain V-I region Ni OS=Homo sapiens PE=1 SV=1	>sp|P01613|KV121_HUMAN Ig kappa chain V-I region Ni OS=Homo sapiens PE=1 SV=1	30.3571	2	249	1	1	1	112	12.238	5.36	1.202	1.562	1.321	1.727	1.545	1.104	1.248	0.977	1.201	1.207	1.669	1.11	1.405	0.39	1.188	0.625	1.234	1.723	1.015	1.842	0.947	1.728	2.232	1.184	1.048	0.924	0.813	1.439	1.874	1.865	2.792	1.289	1.341	1.235	1.628	1.405	1.025
808	A0A0J9YXX1	Uncharacterized protein (Fragment) OS=Homo sapiens PE=1 SV=1	>tr|A0A0J9YXX1|A0A0J9YXX1_HUMAN Uncharacterized protein (Fragment) OS=Homo sapiens PE=1 SV=1	32.4786	4	337	2	2	1	117	12.764	8.28	2.137	1.649	1.551	0.28	1.218	1.686	2.164	0.244	0.393	1.392	3.265	0.688	0.254	0.219	3.61	0.198	3.51	3.54	1.284	2.928	0.382	0.739	2.53	0.369	2.426	0.848	0.353	1.769	2.441	1.911	5.569	2.126	3.896	1.556	0.442	0.52	1.516
19	A0A0B4J1V5	Protein IGHV1-69 (Fragment) OS=Homo sapiens GN=IGHV1-69 PE=1 SV=1	>tr|A0A0B4J1V5|A0A0B4J1V5_HUMAN Protein IGHV1-69 (Fragment) OS=Homo sapiens GN=IGHV1-69 PE=1 SV=1	66.6667	6	334	2	4	1	117	12.651	9.17	0.656	0.767	1.437	1.621	0.671	1.17	0.619	0.626	0.358	1.796	2.725	1.587	1.047	0.877	1.379	0.536	1.376	0.903	1.922	1.173	1.021	0.885	1.271	0.908	0.929	0.697	0.53	1.93	1.942	1.03	3.306	1.144	2.422	1.207	0.349	0.844	1.245
1307	Q9BY67-3	Isoform of Q9BY67, Isoform 3 of Cell adhesion molecule 1 OS=Homo sapiens GN=CADM1	>sp|Q9BY67-3|CADM1_HUMAN Isoform of Q9BY67, Isoform 3 of Cell adhesion molecule 1 OS=Homo sapiens GN=CADM1	40.9766	13	224	0	1	1	471	51.501	4.87	0.858	0.252	0.415	0.592	0.415	0.551	0.278	1.102	0.724	0.393	0.344	0.363	0.333	0.787	1.005	1.531	0.619	0.423	0.34	0.489	0.546	0.532	0.567	0.47	0.583	1.221	1.098	0.523	0.677	0.773	0.916	1.721	0.316	1.621	1.279	1.769	0.392
1383	Q9BY67-2	Isoform of Q9BY67, Isoform 2 of Cell adhesion molecule 1 OS=Homo sapiens GN=CADM1	>sp|Q9BY67-2|CADM1_HUMAN Isoform of Q9BY67, Isoform 2 of Cell adhesion molecule 1 OS=Homo sapiens GN=CADM1	59.1592	13	225	1	1	1	333	36.892	5.12										1.752	0.891	1.019	1.428	1.446	2.155	1.626	1.227	1.233																			0.728
1024	A0A0U1RVJ5	Protein IGKV1D-39 (Fragment) OS=Homo sapiens GN=IGKV1D-39 PE=4 SV=1	>tr|A0A0U1RVJ5|A0A0U1RVJ5_HUMAN Protein IGKV1D-39 (Fragment) OS=Homo sapiens GN=IGKV1D-39 PE=4 SV=1	28.8136	2	276	0	1	1	118	12.826	8.66	0.631	0.087	1.339	0.79	0.431	0.855	0.691	0.675	0.435	1.136	2.492	1.132	1.399	0.638	1.392	0.654	1.424	0.561	1.254	1.297	0.544	1.08	1.518	0.873	0.689	0.801	0.262										1.212
113	P13521	Secretogranin-2 OS=Homo sapiens GN=SCG2 PE=1 SV=2	>sp|P13521|SCG2_HUMAN Secretogranin-2 OS=Homo sapiens GN=SCG2 PE=1 SV=2	61.9125	30	299	22	30	1	617	70.897	4.75	1.083	0.345	0.306	0.75	0.435	0.28	0.26	0.96	1.521	0.319	0.302	0.313	0.244	0.768	0.956	1.231	0.461	0.289	0.318	0.394	0.622	0.369	0.353	0.505	0.804	1.173	2.249	0.465	1.329	0.663	0.682	2.189	0.326	1.377	1.106	2.208	0.331
907	A0A075B6K5	HCG2043239 (Fragment) OS=Homo sapiens GN=IGLV3-9 PE=1 SV=1	>tr|A0A075B6K5|A0A075B6K5_HUMAN HCG2043239 (Fragment) OS=Homo sapiens GN=IGLV3-9 PE=1 SV=1	49.5652	4	219	2	2	1	115	12.324	7.39	0.751	0.726	1.342	0.836	1.203	0.755	0.646	0.535	1.154	1.515	3.04	2.778	1.993	1.855	1.003	0.475	1.234	1.637	1.247	0.359	1.307	0.477	0.43	0.694	0.764	1.599	0.864	0.798	0.344	0.656	0.878	0.743	0.503	0.546	1.286	0.6	1.45
1812	P60174	Triosephosphate isomerase OS=Homo sapiens GN=TPI1 PE=1 SV=3	>sp|P60174|TPIS_HUMAN Triosephosphate isomerase OS=Homo sapiens GN=TPI1 PE=1 SV=3	75.5245	16	242	0	16	1	286	30.772	5.92	0.92	1.126	0.938	1.188	0.695	0.982	0.967	1.102	1.136	0.853	0.933	0.827	0.973	0.773	1.072	1.065	0.806	0.581	0.78	0.713	1.254	0.721	0.704	1.618	0.748	0.785	0.966	1.062	2.092	1.092	1.175	1.039	0.596	1.173	0.824	1.172	0.832
879	Q9BQT9-2	Isoform of Q9BQT9, Isoform 2 of Calsyntenin-3 OS=Homo sapiens GN=CLSTN3	>sp|Q9BQT9-2|CSTN3_HUMAN Isoform of Q9BQT9, Isoform 2 of Calsyntenin-3 OS=Homo sapiens GN=CLSTN3	33.2645	22	226	0	22	1	968	106.966	5.38	1.07	0.854	0.777	0.945	1.012	0.832	0.642	0.95	1.269	0.688	0.766	0.505	0.481	1.135	1.08	1.086	0.555	0.889	0.819	0.863	0.994	0.747	0.717	0.796	0.781	1.195	1.959	1.065	1.848	1.703	1.373	1.431	0.819	1.335	6.417	1.938	0.793
2	O94856	Neurofascin OS=Homo sapiens GN=NFASC PE=1 SV=4	>sp|O94856|NFASC_HUMAN Neurofascin OS=Homo sapiens GN=NFASC PE=1 SV=4	30.8834	35	293	0	35	1	1347	149.933	6.65	1.184	0.504	0.475	0.871	0.658	0.653	0.374	1.125	1.11	0.458	0.43	0.517	0.442	1.026	0.914	1.499	0.635	0.543	0.443	0.583	0.774	0.553	0.564	0.525	0.707	1.647	1.822	0.774	1.775	1.522	2.038	1.982	1.051	1.643	2.967	1.831	0.586
215	P04003	C4b-binding protein alpha chain OS=Homo sapiens GN=C4BPA PE=1 SV=2	>sp|P04003|C4BPA_HUMAN C4b-binding protein alpha chain OS=Homo sapiens GN=C4BPA PE=1 SV=2	48.2412	23	248	19	23	1	597	66.989	7.3	1.302	3.751	5.217	3.434	2.58	4.863	3.167	1.054	1.24	5.79	6.415	10.497	4.325	5.103	1.116	0.753	4.962	14.098	5.427	4.421	3.471	4.288	3.157	1.09	0.934	1.041	1.478	13.293	3.08	3.911	2.344	0.919	1.814	1.083	3.347	2.876	4.658
226	P21246	Pleiotrophin OS=Homo sapiens GN=PTN PE=1 SV=1	>sp|P21246|PTN_HUMAN Pleiotrophin OS=Homo sapiens GN=PTN PE=1 SV=1	51.7857	12	279	2	12	1	168	18.93	9.6	0.663	0.753	0.488	0.515	0.37	0.914	0.36	1.143	0.492	0.476	0.402	0.546	0.387	1.051	0.967	1.422	0.497	0.349	0.417	0.197	0.608	0.196	0.182	0.769	0.563	0.858	0.99	0.427	0.413	0.369	0.296	1.188	0.21	1.044	0.428	0.92	0.397
1191	P01621	Ig kappa chain V-III region NG9 (Fragment) OS=Homo sapiens PE=2 SV=1	>sp|P01621|KV303_HUMAN Ig kappa chain V-III region NG9 (Fragment) OS=Homo sapiens PE=2 SV=1	54	5	268	3	3	1	100	10.722	6.52	1.638	0.607	1.294	2.278	2.205	1.155	0.996	1.04	1.642	1.295	1.267	1.469	1.65	0.842	1.521	0.689	1.589	2.445	1.313	2.382	1.498	2.729	3.207	1.487	1.535	1.062	1.067	1.213	0.842	1.413	2.291	0.915	2.102	1.031	3.279	0.983	1.551
255	P48723	Heat shock 70 kDa protein 13 OS=Homo sapiens GN=HSPA13 PE=1 SV=1	>sp|P48723|HSP13_HUMAN Heat shock 70 kDa protein 13 OS=Homo sapiens GN=HSPA13 PE=1 SV=1	34.1826	17	295	17	17	1	471	51.895	5.76	1.021	0.488	0.417	0.716	0.546	0.57	0.362	1.067	1.046	0.437	0.404	0.399	0.391	0.814	1.051	1.346	0.65	0.412	0.419	0.542	0.711	0.489	0.588	0.627	0.631	1.273	1.475	0.503	1.261	0.759	0.878	1.203	0.307	1.351	1.08	1.752	0.446
1371	Q06033	Inter-alpha-trypsin inhibitor heavy chain H3 OS=Homo sapiens GN=ITIH3 PE=1 SV=2	>sp|Q06033|ITIH3_HUMAN Inter-alpha-trypsin inhibitor heavy chain H3 OS=Homo sapiens GN=ITIH3 PE=1 SV=2	35.618	25	307	0	25	1	890	99.787	5.74	1.172	1.29	2.155	1.361	3.424	2.196	2.794	1.145	1.439	1.969	2.858	2.335	3.54	1.313	1.055	0.449	1.685	2.024	2.267	1.894	2.31	3.133	3.47	0.947	0.753	1.041	0.865	2.062	2.099	2.04	2.716	0.736	3.367	1.272	3.575	0.911	1.908
1027	P33908	Mannosyl-oligosaccharide 1,2-alpha-mannosidase IA OS=Homo sapiens GN=MAN1A1 PE=1 SV=3	>sp|P33908|MA1A1_HUMAN Mannosyl-oligosaccharide 1,2-alpha-mannosidase IA OS=Homo sapiens GN=MAN1A1 PE=1 SV=3	39.6631	25	260	10	25	1	653	72.922	6.47	0.953	0.582	0.517	0.786	0.575	0.694	0.513	1.049	0.881	0.482	0.429	0.571	0.477	1.22	0.906	1.55	0.647	0.516	0.506	0.831	0.754	0.834	0.799	0.749	0.786	1.272	1.405	0.73	1.558	1.511	1.846	1.828	0.99	1.626	1.595	1.927	0.487
927	P01611	Ig kappa chain V-I region Wes OS=Homo sapiens PE=1 SV=1	>sp|P01611|KV119_HUMAN Ig kappa chain V-I region Wes OS=Homo sapiens PE=1 SV=1	45.3704	3	227	3	3	1	108	11.601	7.28	1.315	1.283	1.314	2.2	1.894	1.004	0.937	1.025	1.47	1.328	1.94	1.344	1.132	0.443	1.047	0.594	1.556	1.811	1.203	2.026	1.435	2.44	2.275	1.066	1.678	1.088	0.725	1.336	2.304	3.208	3.539	1.102	1.509	1.406	1.228	1.701	1.398
1230	P04207	Ig kappa chain V-III region CLL OS=Homo sapiens PE=4 SV=2	>sp|P04207|KV308_HUMAN Ig kappa chain V-III region CLL OS=Homo sapiens PE=4 SV=2	41.0853	5	342	2	2	1	129	14.266	8.51	1.82	0.259	1.436	3.472	2.605	1.213	0.838	1.109	2.411	1.332	1.666	1.948	1.6	0.777	1.365	0.72	1.302	2.181	1.202	1.599	1.585	2.093	2.566	1.2	1.256	0.918	0.984	1.603	1.197	2.242	1.922	0.945	2.029	1.154	0.331	1.204	1.715
195	P08670	Vimentin OS=Homo sapiens GN=VIM PE=1 SV=4	>sp|P08670|VIME_HUMAN Vimentin OS=Homo sapiens GN=VIM PE=1 SV=4	60.515	29	315	2	27	1	466	53.619	5.12	1.036	0.394	0.542	0.747	0.477	0.485	0.449	1.039	3.065	0.446	0.301	0.458	0.585	0.67	0.297	0.213	0.76	0.419	0.568	0.866	0.901	0.876	0.876	6.898	0.589	0.457	0.438	0.583	1.677	0.761	1.034	0.426	0.652	0.53	0.677	0.352	0.429
577	P14618-2	Isoform of P14618, Isoform M1 of Pyruvate kinase PKM OS=Homo sapiens GN=PKM	>sp|P14618-2|KPYM_HUMAN Isoform of P14618, Isoform M1 of Pyruvate kinase PKM OS=Homo sapiens GN=PKM	52.919	27	288	0	3	1	531	58.025	7.71	1.168	1.097	0.554	0.936	0.835	0.666	0.448	1.187	1.599	0.557	0.505	0.793	0.59	1.188	1.006	1.367	0.75	1.126	0.457	0.601	1.034	0.405	0.393	0.838	0.79	1.271	1.772	0.522	1.097	0.898	0.638	1.652	0.275	1.325	2.436	2.368	0.532
433	P22914	Beta-crystallin S OS=Homo sapiens GN=CRYGS PE=1 SV=4	>sp|P22914|CRBS_HUMAN Beta-crystallin S OS=Homo sapiens GN=CRYGS PE=1 SV=4	82.0225	12	305	12	12	1	178	20.993	6.89	1.021	0.383	0.685	0.403	0.322	0.408	0.335	0.827	0.38	0.733	0.472	0.553	0.343	0.752	1.421	1.086	4.374	0.408	0.544	0.423	1.892	0.389	0.427	0.265	3.056	1.129	0.595	0.582	1.779	0.81	0.625	1.984	0.297	1.017	0.561	0.55	0.613
1758	P04040	Catalase OS=Homo sapiens GN=CAT PE=1 SV=3	>sp|P04040|CATA_HUMAN Catalase OS=Homo sapiens GN=CAT PE=1 SV=3	62.8083	32	286	32	32	1	527	59.719	7.39	1.626	5.941	4.922	4.629	4.34	7.652	11.912	1.045	2.202	5.89	14.103	2.925	3.127	2.083	1.023	0.725	1.401	2.272	6.342	4.107	4.194	4.805	5.311	0.807	1.303	0.977	1.749	3.199	9.882	8.077	7.217	1.203	1.251	1.067	3.707	1.11	6.318
1159	P04433	Ig kappa chain V-III region VG (Fragment) OS=Homo sapiens PE=1 SV=1	>sp|P04433|KV309_HUMAN Ig kappa chain V-III region VG (Fragment) OS=Homo sapiens PE=1 SV=1	58.2609	4	288	1	3	1	115	12.567	4.96	1.584	0.428	1.433	3.387	2.632	1.155	0.781	1.185	2.336	1.366	1.421	1.877	1.572	0.82	1.173	0.561	1.448	2.126	1.101	1.676	1.354	2.319	2.433	1.022	1.121	0.797	0.718	1.459	1.461	2.197	1.578	1.161	1.993	0.866	2.444	1.566	1.492
642	P22105-4	Isoform of P22105, Isoform 5 of Tenascin-X OS=Homo sapiens GN=TNXB	>sp|P22105-4|TENX_HUMAN Isoform of P22105, Isoform 5 of Tenascin-X OS=Homo sapiens GN=TNXB	22.1908	59	317	0	59	1	4245	458.246	5.17	1.329	0.567	0.806	1.202	1.308	1.305	0.614	1.264	1.491	0.745	0.651	0.788	0.795	1.081	1.088	1.057	0.827	1.046	0.651	0.795	0.917	1.181	0.849	0.637	0.679	0.949	1.659	0.695	0.909	0.983	0.943	1.134	0.675	1.301	3.021	1.157	0.845
1393	Q14520	Hyaluronan-binding protein 2 OS=Homo sapiens GN=HABP2 PE=1 SV=1	>sp|Q14520|HABP2_HUMAN Hyaluronan-binding protein 2 OS=Homo sapiens GN=HABP2 PE=1 SV=1	34.6429	18	246	0	18	1	560	62.63	6.54	1.178	1.334	1.468	1.819	2.517	1.292	1.572	0.996	1.372	1.331	1.312	1.241	1.776	0.993	1.07	0.58	1.259	1.546	1.198	1.023	1.198	1.096	1.054	1.17	1.455	1.048	1.108	0.775	0.509	0.718	0.637	0.628	1.246	0.643	1.349	0.814	1.395
651	P01717	Ig lambda chain V-IV region Hil OS=Homo sapiens PE=1 SV=1	>sp|P01717|LV403_HUMAN Ig lambda chain V-IV region Hil OS=Homo sapiens PE=1 SV=1	17.757	1	204	1	1	1	107	11.51	6.51	1.657	2.096	1.656	2.428	2.882	1.364	1.237	1.121	2.19	1.572	2.396	2.248	2.318	1.954	1.531	0.732	1.922	2.562	1.317	3.137	1.334	3.998	3.413	1.163	1.278	1.139	1.039	1.895	2.343	3.311	3.825	1.059	2.177	1.525	1.025	1.078	2.061
529	A0A0B4J1X8	Protein IGHV3-43 (Fragment) OS=Homo sapiens GN=IGHV3-43 PE=1 SV=1	>tr|A0A0B4J1X8|A0A0B4J1X8_HUMAN Protein IGHV3-43 (Fragment) OS=Homo sapiens GN=IGHV3-43 PE=1 SV=1	34.7458	3	328	2	2	1	118	13.068	5.41	1.111	1.141	1.295	2.203	2.508	1.222	0.921	0.995	1.996	1.532	2.312	1.962	1.828	1.563	1.034	0.835	1.328	1.933
1563	P14618	Pyruvate kinase PKM OS=Homo sapiens GN=PKM PE=1 SV=4	>sp|P14618|KPYM_HUMAN Pyruvate kinase PKM OS=Homo sapiens GN=PKM PE=1 SV=4	56.6855	28	275	0	4	1	531	57.9	7.84	1.107	0.64	0.682	1.123	0.799	0.811	0.531	1.126	1.487	0.692	0.488	0.63	0.84	0.828	0.831	1.098	0.682	0.524	0.686	1.208	1.298	1.068	1.096	1.999	0.788	0.922	1.215	0.866	2.144	1.34	1.595	1.551	0.849	1.352	5.245	1.953	0.837
626	K7ER74	Isoform of P02655, Protein APOC4-APOC2 OS=Homo sapiens GN=APOC4-APOC2 PE=1 SV=1	>tr|K7ER74|K7ER74_HUMAN Isoform of P02655, Protein APOC4-APOC2 OS=Homo sapiens GN=APOC4-APOC2 PE=1 SV=1	29.7753	5	237	0	5	1	178	20.036	6.64	0.814	4.029	2.552	0.633	1.225	1.958	2.565	0.602	1.099	2.357	2.024	4.633	2.919	0.767	1.751	0.361	2.763	2.198	2.054	4.284	0.999	2.811	2.421	0.671	0.87	0.564	0.507	1.666	1.821	1.298	1.103	0.449	1.556	0.577	1.065	0.651	2.01
252	A0A075B6J7	Protein IGLV3-21 (Fragment) OS=Homo sapiens GN=IGLV3-21 PE=1 SV=1	>tr|A0A075B6J7|A0A075B6J7_HUMAN Protein IGLV3-21 (Fragment) OS=Homo sapiens GN=IGLV3-21 PE=1 SV=1	48.7179	3	187	1	1	1	117	12.438	5.29	1.268	2.238	2.63	1.69	1.238	0.402	0.65	0.527	1.527	2.151	3.778	0.522	4.34	0.01	0.546	0.131	0.421	1.758	1.781	1.61	1.927	4.332	6.617	0.778	0.584	2.696	1.537
607	P06314	Ig kappa chain V-IV region B17 OS=Homo sapiens PE=2 SV=1	>sp|P06314|KV404_HUMAN Ig kappa chain V-IV region B17 OS=Homo sapiens PE=2 SV=1	32.0896	4	251	1	1	1	134	14.956	6.58										1.106	1.465	0.712	1.089	0.758	1.361	0.653	1.045	0.846
1148	Q9P2V4	Leucine-rich repeat, immunoglobulin-like domain and transmembrane domain-containing protein 1 OS=Homo sapiens GN=LRIT1 PE=2 SV=1	>sp|Q9P2V4|LRIT1_HUMAN Leucine-rich repeat, immunoglobulin-like domain and transmembrane domain-containing protein 1 OS=Homo sapiens GN=LRIT1 PE=2 SV=1	30.3371	13	262	13	13	1	623	67.997	8.54	1.643	0.41	0.482	1.196	1.007	0.566	0.437	1.344	2.021	0.41	0.38	0.56	0.374	0.968	0.956	1.897	0.553	0.527	0.388	0.854	0.656	0.861	0.977	0.485	0.737	1.604	2.438	0.58	1.419	1.328	1.339	2.212	0.531	1.71	2.628	2.314	0.604
1218	P01614	Ig kappa chain V-II region Cum OS=Homo sapiens PE=1 SV=1	>sp|P01614|KV201_HUMAN Ig kappa chain V-II region Cum OS=Homo sapiens PE=1 SV=1	30.4348	4	254	1	1	1	115	12.668	5.4	1.597	0.15	1.544	2.674	2.688	1.14	1.05	1.128	2.158	1.201	1.273	1.487	1.264	0.754	1.113	0.447	1.228	1.646	1.397	1.521	1.432	1.973	2.278	0.862	1.235	0.81	1.632	1.302	1.006	1.801	1.6	0.797	1.427	1.184	0.278	0.682	1.426
1769	P17900	Ganglioside GM2 activator OS=Homo sapiens GN=GM2A PE=1 SV=4	>sp|P17900|SAP3_HUMAN Ganglioside GM2 activator OS=Homo sapiens GN=GM2A PE=1 SV=4	63.2124	9	269	5	9	1	193	20.825	5.31	0.913	0.556	0.486	0.72	0.434	0.602	0.329	1.059	0.917	0.451	0.437	0.467	0.384	0.645	0.998	1.293	0.694	0.408	0.43	0.576	0.672	0.555	0.593	0.648	0.675	1.106	1.051	0.732	1.546	1.516	1.649	2.155	0.518	1.582	1.578	2.027	0.481
1745	A0A075B6R1	Protein IGKV2D-40 (Fragment) OS=Homo sapiens GN=IGKV2D-40 PE=1 SV=6	>tr|A0A075B6R1|A0A075B6R1_HUMAN Protein IGKV2D-40 (Fragment) OS=Homo sapiens GN=IGKV2D-40 PE=1 SV=6	30.6306	4	253	0	1	1	111	12.183	4.49										1.123	0.764	0.937	1.162	0.01	1.041	0.234	1.898	1.38
583	P00441	Superoxide dismutase [Cu-Zn] OS=Homo sapiens GN=SOD1 PE=1 SV=2	>sp|P00441|SODC_HUMAN Superoxide dismutase [Cu-Zn] OS=Homo sapiens GN=SOD1 PE=1 SV=2	87.013	10	216	3	10	1	154	15.926	6.13	0.896	0.716	0.643	0.741	0.569	0.682	0.805	0.992	0.821	0.583	0.801	0.476	0.433	0.796	0.994	1.156	0.658	0.391	0.584	0.741	0.816	0.809	0.942	0.79	0.848	1.15	1.27	0.676	1.068	0.951	0.972	1.344	0.581	1.262	1.58	1.687	0.554
1719	A0A0C4DH32	Protein IGHV3-20 (Fragment) OS=Homo sapiens GN=IGHV3-20 PE=1 SV=1	>tr|A0A0C4DH32|A0A0C4DH32_HUMAN Protein IGHV3-20 (Fragment) OS=Homo sapiens GN=IGHV3-20 PE=1 SV=1	18.8034	2	310	1	1	1	117	12.709	7.99	1.293	1.124	1.12	1.091	1.97	1.089	1.22	0.959	2.822	0.963	1.276	0.716	0.85	0.969	0.753	0.622	0.548	2.38
169	P09486	SPARC OS=Homo sapiens GN=SPARC PE=1 SV=1	>sp|P09486|SPRC_HUMAN SPARC OS=Homo sapiens GN=SPARC PE=1 SV=1	61.3861	17	241	5	17	1	303	34.61	4.84	1.05	1.175	0.864	1.225	1.372	1.206	0.853	1.071	1.241	0.768	0.728	0.662	0.66	0.556	0.879	0.671	0.734	1.288	0.783	1.068	1.291	1.086	0.773	1.377	1.607	0.734	1.687	1.203	0.701	1.14	0.841	1.453	0.81	1.391	2.375	1.61	0.894
710	Q9BXJ4-3	Isoform of Q9BXJ4, Isoform 3 of Complement C1q tumor necrosis factor-related protein 3 OS=Homo sapiens GN=C1QTNF3	>sp|Q9BXJ4-3|C1QT3_HUMAN Isoform of Q9BXJ4, Isoform 3 of Complement C1q tumor necrosis factor-related protein 3 OS=Homo sapiens GN=C1QTNF3	34.1693	9	285	2	9	1	319	35.161	7.17	1.573	0.528	0.461	1.218	0.787	0.815	0.315	1.428	1.709	0.41	0.25	0.419	0.317	1.696	0.89	2.603	0.353	0.494	0.39	0.733	0.677	0.912	0.76	0.515	0.697	1.361	2.109	0.413	0.956	0.963	0.715	1.506	0.576	1.236	3.469	1.397	0.515
720	P00740	Coagulation factor IX OS=Homo sapiens GN=F9 PE=1 SV=2	>sp|P00740|FA9_HUMAN Coagulation factor IX OS=Homo sapiens GN=F9 PE=1 SV=2	45.1193	16	248	1	15	1	461	51.745	5.47	1.259	1.26	1.467	1.612	2.501	1.358	2.058	0.938	1.632	1.353	1.299	1.98	1.928	0.895	0.855	0.538	1.331	1.886	1.212	1.406	1.215	1.683	0.998	1.159	1.596	0.937	1.001	1.735	1.232	1.464	1.421	0.887	2.653	1.177	2.44	1.304	1.48
371	P51888	Prolargin OS=Homo sapiens GN=PRELP PE=1 SV=1	>sp|P51888|PRELP_HUMAN Prolargin OS=Homo sapiens GN=PRELP PE=1 SV=1	42.6702	14	291	14	14	1	382	43.782	9.38	1.445	0.537	0.681	1.163	0.886	0.779	0.527	1.064	1.643	0.598	0.656	0.861	0.473	0.816	1.238	1.367	0.614	0.833	0.58	0.965	1.401	0.972	0.892	1.156	1.238	1.17	1.421	0.743	1.869	2.115	1.317	1.856	1.007	2.396	6.132	1.763	0.662
1782	Q8NHP8	Putative phospholipase B-like 2 OS=Homo sapiens GN=PLBD2 PE=1 SV=2	>sp|Q8NHP8|PLBL2_HUMAN Putative phospholipase B-like 2 OS=Homo sapiens GN=PLBD2 PE=1 SV=2	29.5416	16	259	3	16	1	589	65.43	6.8	0.988	0.283	0.336	0.577	0.333	0.364	0.271	0.999	0.931	0.273	0.333	0.253	0.2	0.751	1.042	1.485	0.604	0.265	0.314	0.462	0.546	0.574	0.458	0.487	0.607	1.418	1.347	0.438	0.997	0.915	0.788	1.393	0.353	1.436	2.789	1.742	0.346
1145	O75787	Isoform of Q8NBJ9, Renin receptor OS=Homo sapiens GN=ATP6AP2 PE=1 SV=2	>sp|O75787|RENR_HUMAN Isoform of Q8NBJ9, Renin receptor OS=Homo sapiens GN=ATP6AP2 PE=1 SV=2	45.4286	15	247	0	15	1	350	38.983	6.1	1.269	0.553	0.466	0.948	0.789	0.638	0.449	1.105	2.023	0.383	0.296	0.438	0.345	0.615	0.99	1.41	0.523	0.472	0.398	0.845	0.749	0.761	0.808	0.625	0.926	1.758	2.23	0.686	1.812	1.489	1.306	1.858	0.626	1.338	3.485	2.688	0.482
519	P62979	Ubiquitin-40S ribosomal protein S27a OS=Homo sapiens GN=RPS27A PE=1 SV=2	>sp|P62979|RS27A_HUMAN Ubiquitin-40S ribosomal protein S27a OS=Homo sapiens GN=RPS27A PE=1 SV=2	27.5641	4	217	0	4	1	156	17.953	9.64	0.994	0.743	0.894	1.142	0.645	0.956	1.33	1.077	1.012	0.939	1.486	1.812	0.698	1.418	1.033	1.259	0.729	0.591	0.778	0.56	1.217	0.635	0.745	0.937	0.952	1.031	1.24	1.056	1.734	2.108	1.772	1.485	0.462	1.251	1.288	1.215	0.886
701	A0A087WSY4	Protein IGHV4-31 (Fragment) OS=Homo sapiens GN=IGHV4-31 PE=4 SV=1	>tr|A0A087WSY4|A0A087WSY4_HUMAN Protein IGHV4-31 (Fragment) OS=Homo sapiens GN=IGHV4-31 PE=4 SV=1	44.0678	4	182	2	2	1	118	13.017	9.67	1.457	0.248	1.425	3.154	2.229	1.027	0.885	0.875	1.358	1.658	2.567	2.898	1.264	1.961	2.148	0.679	2.083	5.933	1.14	1.343	1.054	0.975	0.978	0.904	1.784	1.002	1.425										1.707
688	Q9NZP8	Complement C1r subcomponent-like protein OS=Homo sapiens GN=C1RL PE=1 SV=2	>sp|Q9NZP8|C1RL_HUMAN Complement C1r subcomponent-like protein OS=Homo sapiens GN=C1RL PE=1 SV=2	25.0513	12	264	3	10	1	487	53.464	7.2	1.469	0.922	1.253	1.802	2.194	1.353	1.502	0.985	1.774	1.22	1.145	1.319	1.374	1.158	0.958	0.713	1.43	1.953	1.005	1.71	1.232	1.818	1.522	1.29	1.486	1.674	2.696	1.38	1.541	1.881	1.897	1.706	2.466	1.383	2.532	1.485	1.293
1286	P23471	Receptor-type tyrosine-protein phosphatase zeta OS=Homo sapiens GN=PTPRZ1 PE=1 SV=4	>sp|P23471|PTPRZ_HUMAN Receptor-type tyrosine-protein phosphatase zeta OS=Homo sapiens GN=PTPRZ1 PE=1 SV=4	7.34341	18	246	0	18	1	2315	254.429	4.88	0.931	0.369	0.415	0.738	0.444	0.568	0.289	1.292	0.589	0.419	0.308	0.351	0.327	0.971	0.818	1.727	0.65	0.392	0.478	0.556	0.605	0.658	0.613	0.543	0.599	1.031	1.285	0.608	1.046	1.052	1.301	2.524	0.487	1.705	2.449	1.938	0.474
1292	Q9P2S2	Neurexin-2 OS=Homo sapiens GN=NRXN2 PE=2 SV=1	>sp|Q9P2S2|NRX2A_HUMAN Neurexin-2 OS=Homo sapiens GN=NRXN2 PE=2 SV=1	23.9486	34	252	0	1	1	1712	184.865	5.92	1.325	0.308	0.343	0.847	0.519	0.359	0.306	1.219	1.251	0.394	0.435	0.465	0.329	1.026	0.975	1.676	0.549	0.561	0.333	0.458	0.591	0.468	0.468	0.428	0.638	1.539	1.855	0.583	0.958	1.094	1.155	2.056	0.497	1.721	3.852	2.004	0.51
1451	G3XAK1	Isoform of P26927, Hepatocyte growth factor-like protein OS=Homo sapiens GN=MST1 PE=1 SV=1	>tr|G3XAK1|G3XAK1_HUMAN Isoform of P26927, Hepatocyte growth factor-like protein OS=Homo sapiens GN=MST1 PE=1 SV=1	49.6552	29	248	0	29	1	725	81.945	7.8	1.204	0.601	1.129	1.467	1.875	1.057	1.463	0.968	1.474	1.163	1.141	1.232	1.706	0.99	1.126	0.57	1.16	1.439	1.009	0.967	0.931	0.905	0.91	1.135	1.233	1.002	1.014	1.393	0.716	1.037	0.863	1.037	1.773	1.35	1.446	1.142	1.461
1711	Q92563	Testican-2 OS=Homo sapiens GN=SPOCK2 PE=1 SV=1	>sp|Q92563|TICN2_HUMAN Testican-2 OS=Homo sapiens GN=SPOCK2 PE=1 SV=1	44.3396	15	260	1	15	1	424	46.749	4.83	0.895	0.224	0.194	0.276	0.348	0.189	0.202	0.811	0.7	0.163	0.171	0.186	0.144	1.085	1.05	1.918	0.186	0.254	0.229	0.313	0.307	0.288	0.312	0.48	0.414	1.179	1.325	0.285	0.523	0.594	0.637	1.13	0.178	1.29	1.848	2.36	0.271
797	P23083	Ig heavy chain V-I region V35 OS=Homo sapiens PE=1 SV=1	>sp|P23083|HV103_HUMAN Ig heavy chain V-I region V35 OS=Homo sapiens PE=1 SV=1	40.1709	4	285	1	1	1	117	13	9.55	1.748	0.305	1.937	1.037	4.509	0.59	1.42	0.494	0.981	1.559	4.938	3.758	0.901	1.264	0.67	0.833	1.596	2.244	1.455	2.282	0.77	3.113	1.607	1.307	3.061	1.6	1.408	1.87	2.96	2.086	3.588	1.835	2.828	1.964	1.252	0.643	2.22
1686	Q9BRK5	45 kDa calcium-binding protein OS=Homo sapiens GN=SDF4 PE=1 SV=1	>sp|Q9BRK5|CAB45_HUMAN 45 kDa calcium-binding protein OS=Homo sapiens GN=SDF4 PE=1 SV=1	35.3591	12	218	0	12	1	362	41.78	4.86	0.973	0.53	0.47	0.759	0.568	0.612	0.412	1.031	1.081	0.435	0.349	0.447	0.288	0.763	1.011	1.289	0.563	0.375	0.402	0.479	0.676	0.433	0.448	0.646	0.664	1.112	1.317	0.605	1.853	1.071	1.144	1.46	0.511	1.594	2.06	1.949	0.403
1693	P00918	Carbonic anhydrase 2 OS=Homo sapiens GN=CA2 PE=1 SV=2	>sp|P00918|CAH2_HUMAN Carbonic anhydrase 2 OS=Homo sapiens GN=CA2 PE=1 SV=2	58.8462	12	228	9	12	1	260	29.228	7.4	1.214	3.303	3.259	4.391	2.903	3.641	11.446	1.082	1.691	3.035	10.468	3.153	2.102	1.986	0.897	1.108	0.83	1.081	3.371	1.546	2.438	3.357	4.061	1.633	0.905	0.821	1.076	3.348	7.601	11.27	1.274	0.843	0.604	0.837	1.196	1.22	3.35
1115	A0A0J9YVY3	Uncharacterized protein (Fragment) OS=Homo sapiens PE=1 SV=1	>tr|A0A0J9YVY3|A0A0J9YVY3_HUMAN Uncharacterized protein (Fragment) OS=Homo sapiens PE=1 SV=1	52.9915	4	257	2	2	1	117	12.84	8.63										2.169	3.284	9.949	2.139	2.353	0.963	1.368	0.794	4.618	2.402	3.208	3.737	5.569	2.624	0.755	1.593	0.99	1.792	2.748	4.55	7.031	6	1.491	1.808	1.379	0.01	1.895	1.411
620	P01825	Ig heavy chain V-II region NEWM OS=Homo sapiens PE=1 SV=1	>sp|P01825|HV207_HUMAN Ig heavy chain V-II region NEWM OS=Homo sapiens PE=1 SV=1	31.6239	2	162	1	1	1	117	12.782	7.08										1.294	9.089	1.1	1.249	1.679	1.353	1.109	1.004	1.431
548	P04259	Keratin, type II cytoskeletal 6B OS=Homo sapiens GN=KRT6B PE=1 SV=5	>sp|P04259|K2C6B_HUMAN Keratin, type II cytoskeletal 6B OS=Homo sapiens GN=KRT6B PE=1 SV=5	35.2837	22	253	1	2	1	564	60.03	8	0.347	0.147	0.198	0.248	0.309	0.249	0.175	0.302	0.443										0.053	0.096	0.387	0.078	0.055	0.283	0.282	0.176	0.183	1.693	1.226	0.745	0.796	1.576	2.826	2.146	1.531	1.804	0.564
832	O14791-2	Isoform of O14791, Isoform 2 of Apolipoprotein L1 OS=Homo sapiens GN=APOL1	>sp|O14791-2|APOL1_HUMAN Isoform of O14791, Isoform 2 of Apolipoprotein L1 OS=Homo sapiens GN=APOL1	43.9614	20	236	0	20	1	414	45.89	6.29	1.21	1.819	1.579	1.323	1.726	1.782	1.707	0.784	2.11	1.616	1.676	1.995	1.919	1.4	1.247	0.422	1.832	2.27	1.557	2.262	1.677	2.427	1.613	1.001	1.165	1.083	1.008	1.472	1.229	1.374	0.942	0.793	1.809	0.896	3.239	0.993	1.676
549	P02538	Keratin, type II cytoskeletal 6A OS=Homo sapiens GN=KRT6A PE=1 SV=3	>sp|P02538|K2C6A_HUMAN Keratin, type II cytoskeletal 6A OS=Homo sapiens GN=KRT6A PE=1 SV=3	35.1064	22	241	1	2	1	564	60.008	8	0.083	0.097	0.078	0.038	0.072	0.171	0.095	0.095	0.085	0.796	1	0.543	0.654	8.679	0.599	0.548	3.737	0.551	0.098	0.142	0.459	0.112	0.088	0.385	0.335	0.202	0.189	6.465	1.557	2.4	0.934	1.614	7.885	5.814	5.445	1.261	0.578
659	Q9P2S2-2	Isoform of Q9P2S2, Isoform 2a of Neurexin-2 OS=Homo sapiens GN=NRXN2	>sp|Q9P2S2-2|NRX2A_HUMAN Isoform of Q9P2S2, Isoform 2a of Neurexin-2 OS=Homo sapiens GN=NRXN2	23.6297	32	243	0	1	1	1642	177.181	5.77										0.313	0.36	0.283	0.264	0.751	0.896	1.534	0.564	0.408
1765	P06310	Ig kappa chain V-II region RPMI 6410 OS=Homo sapiens PE=4 SV=1	>sp|P06310|KV206_HUMAN Ig kappa chain V-II region RPMI 6410 OS=Homo sapiens PE=4 SV=1	34.5865	4	202	0	2	1	133	14.697	9.25	1.143	0.319	1.663	2.676	2.267	1.224	0.924	1.283	1.414	1.292	1.13	1.129	1.392	0.636	0.989	0.445	1.395	2.259	1.478	1.233	1.311	2.289	1.881	1.142	0.945	0.965	0.795	1.415	1.325	2.221	2.013	0.694	1.496	1.37	1.788	0.802	1.296
1520	P01880-2	Isoform of P01880, Isoform 2 of Ig delta chain C region OS=Homo sapiens GN=IGHD	>sp|P01880-2|IGHD_HUMAN Isoform of P01880, Isoform 2 of Ig delta chain C region OS=Homo sapiens GN=IGHD	44.8837	14	184	0	14	1	430	47.371	7.2	1.271	3.147	3.329	2.841	0.9	2.714	0.468	0.939	0.828	2.169	1.292	1.808	10.436	1.959	1.318	0.753	1.446	1.704	2.188	3.065	3.8	3.153	2.485	1.12	0.765	1.44	1.347	2.041	2.647	2.487	2.732	1.041	1.279	1.522	0.01	0.939	3.332
1653	A0A075B6I8	Protein IGLV1-47 (Fragment) OS=Homo sapiens GN=IGLV1-47 PE=1 SV=1	>tr|A0A075B6I8|A0A075B6I8_HUMAN Protein IGLV1-47 (Fragment) OS=Homo sapiens GN=IGLV1-47 PE=1 SV=1	49.5726	3	194	1	1	1	117	12.276	5.91	1.78	3.617	1.643	2.422	3.008	1.503	1.303	1.516	2.523	1.274	1.695	1.801	1.224	1.537	1.062	0.593	1.234	2.197	1.324	2.523	1.377	2.982	2.573	0.792	0.996	0.877	0.918	2.234	1.721	2.997	3.324	1.286	2.727	1.36	5.981	2.229	1.544
1374	A0A0C4DH67	Isoform of A0A0U1RRF4, Protein IGKV1-8 (Fragment) OS=Homo sapiens GN=IGKV1-8 PE=1 SV=1	>tr|A0A0C4DH67|A0A0C4DH67_HUMAN Isoform of A0A0U1RRF4, Protein IGKV1-8 (Fragment) OS=Homo sapiens GN=IGKV1-8 PE=1 SV=1	42.6087	3	202	1	2	1	115	12.529	9.01	1.347	0.528	1.314	2.122	1.96	1.135	1.099	1.168	2.149	1.062	0.998	1.895	1.291	1.374	1.057	0.623	1.434	1.78	1.433	2.229	1.382	2.777	3.519	1.148	1.694	1.266	0.958	1.331	1.859	2.162	2.311	0.934	2.196	1.4	2.055	1.278	1.382
1003	A0A075B7E8	Protein IGHV3OR16-13 (Fragment) OS=Homo sapiens GN=IGHV3OR16-13 PE=4 SV=1	>tr|A0A075B7E8|A0A075B7E8_HUMAN Protein IGHV3OR16-13 (Fragment) OS=Homo sapiens GN=IGHV3OR16-13 PE=4 SV=1	21.3675	3	322	1	2	1	117	12.895	8.31	2.245	1.75	1.436	5.395	3.408	1.511	0.825	1.125	2.642	1.322	1.783	1.494	1.165	0.809	0.823	0.516	2.6	4.105	1.249	1.69	1.158	2.352	1.697	0.935	1.698	1.173	1.23	1.823	0.822	3.969	1.941	1.253	3.183	1.33	12.171	0.76	1.778
1802	P13647	Keratin, type II cytoskeletal 5 OS=Homo sapiens GN=KRT5 PE=1 SV=3	>sp|P13647|K2C5_HUMAN Keratin, type II cytoskeletal 5 OS=Homo sapiens GN=KRT5 PE=1 SV=3	36.1017	25	241	0	14	1	590	62.34	7.74	0.338	0.623	0.563	0.619	1.071	0.777	0.886	0.573	0.716	0.869	1.273	0.728	0.801	9.529	1.011	1.038	6.575	1.412	0.234	0.255	0.735	0.213	0.186	0.676	0.742	0.366	0.429	3.076	1.002	1.025	0.621	1.162	2.776	3.092	3.682	1.214	0.771
63	A0A075B6S5	Protein IGKV1-27 (Fragment) OS=Homo sapiens GN=IGKV1-27 PE=1 SV=1	>tr|A0A075B6S5|A0A075B6S5_HUMAN Protein IGKV1-27 (Fragment) OS=Homo sapiens GN=IGKV1-27 PE=1 SV=1	29.0598	2	194	1	1	1	117	12.703	8.29	0.677	0.1	1.347	0.706	0.517	1.124	0.594	0.805	0.409	1.324	1.498	1.58	1.244	0.391	1.487	0.615	1.767	0.695	1.16	0.787	1.051	1.492	1.946	1.127	0.952	1.115	0.497	1.716	2.349	1.884	2.094	1.45	1.53	1.446	0.968	1.583	1.182
1104	Q9BTY2	Plasma alpha-L-fucosidase OS=Homo sapiens GN=FUCA2 PE=1 SV=2	>sp|Q9BTY2|FUCO2_HUMAN Plasma alpha-L-fucosidase OS=Homo sapiens GN=FUCA2 PE=1 SV=2	39.1863	17	219	7	17	1	467	54.032	6.25	1.197	0.508	0.552	1.259	0.88	0.775	0.426	1.139	1.421	0.485	0.434	0.199	0.537	0.598	0.93	1.175	0.667	0.532	0.444	0.525	0.785	0.802	0.627	0.675	0.699	1.408	1.59	0.686	1.422	1.153	1.606	1.733	0.698	1.228	2.044	1.855	0.525
1314	P01700	Ig lambda chain V-I region HA OS=Homo sapiens PE=1 SV=1	>sp|P01700|LV102_HUMAN Ig lambda chain V-I region HA OS=Homo sapiens PE=1 SV=1	50	4	190	1	1	1	112	11.889	8.91	1.624	1.805	1.442	1.849	2.634	1.27	0.937	1.206	1.895	1.265	1.872	1.582	1.085	1.596	1.293	0.516	1.404	2.251	1.187	1.916	1.528	3.019	2.034	0.969	1.196	1.078	0.855	1.711	1.433	2.316	2.915	1.293	2.863	1.758	3.317	1.463	1.541
1754	Q9UBR2	Cathepsin Z OS=Homo sapiens GN=CTSZ PE=1 SV=1	>sp|Q9UBR2|CATZ_HUMAN Cathepsin Z OS=Homo sapiens GN=CTSZ PE=1 SV=1	47.5248	12	236	12	12	1	303	33.846	7.11	1.162	0.417	0.578	1.039	0.549	0.674	0.458	1.188	1.317	0.554	0.441	0.698	0.506	0.648	1.067	1.185	0.796	0.642	0.506	0.87	0.942	0.836	0.876	0.898	1.02	1.046	1.459	0.624	1.206	1.05	1.529	1.022	0.496	1.304	1.449	1.441	0.631
70	A0A075B7B8	Protein IGHV3OR16-12 (Fragment) OS=Homo sapiens GN=IGHV3OR16-12 PE=1 SV=1	>tr|A0A075B7B8|A0A075B7B8_HUMAN Protein IGHV3OR16-12 (Fragment) OS=Homo sapiens GN=IGHV3OR16-12 PE=1 SV=1	18.8034	2	293	1	1	1	117	12.866	6.51	1.028	0.231	1.225	2.127	1.682	0.936	0.96	0.89	1.547	1.244	1.429	0.949	1.182	0.367	1.056	0.435	1.111	2.144	1.157	0.387	1.732	0.406	0.435	1.151	1.097	1.346	1.017	1.606	0.347	0.341	0.446	1.242	1.697	1.436	2.242	0.787	1.623
1363	P04278	Sex hormone-binding globulin OS=Homo sapiens GN=SHBG PE=1 SV=2	>sp|P04278|SHBG_HUMAN Sex hormone-binding globulin OS=Homo sapiens GN=SHBG PE=1 SV=2	50.4975	13	226	0	13	1	402	43.752	6.71	1.303	0.826	1.254	2.595	1.981	1.049	3.029	1.09	1.504	1.23	0.77	1.404	2.032	0.909	1.871	0.668	1.348	1.723	0.983	1.037	0.996	1.045	1.71	0.897	0.885	1.227	0.708	1.362	1.851	2.089	1.996	1.329	1.783	1.288	0.55	1.042	1.391
1515	Q14563	Semaphorin-3A OS=Homo sapiens GN=SEMA3A PE=1 SV=1	>sp|Q14563|SEM3A_HUMAN Semaphorin-3A OS=Homo sapiens GN=SEMA3A PE=1 SV=1	29.3126	19	225	15	18	1	771	88.833	7.42	1.011	0.547	0.523	0.83	0.528	0.72	0.359	1.138	1.005	0.494	0.375	0.434	0.409	0.796	1.026	1.251	0.642	0.443	0.467	0.439	0.907	0.395	0.443	0.625	0.828	1.161	1.623	0.639	1.083	0.834	0.829	1.698	0.455	1.41	3.92	1.85	0.54
1842	Q9UNW1	Multiple inositol polyphosphate phosphatase 1 OS=Homo sapiens GN=MINPP1 PE=1 SV=1	>sp|Q9UNW1|MINP1_HUMAN Multiple inositol polyphosphate phosphatase 1 OS=Homo sapiens GN=MINPP1 PE=1 SV=1	37.1663	17	202	0	17	1	487	55.016	7.81	1.102	0.4	0.524	0.858	0.583	0.685	0.467	1.075	1.084	0.509	0.452	0.477	0.583	0.771	1.034	1.195	0.746	0.467	0.454	0.499	0.766	0.515	0.508	0.57	0.782	1.3	1.224	0.576	0.693	0.717	0.75	1.762	0.593	1.522	2.295	1.838	0.47
124	H7BYD9	Isoform of P19021, Peptidyl-glycine alpha-amidating monooxygenase (Fragment) OS=Homo sapiens GN=PAM PE=1 SV=1	>tr|H7BYD9|H7BYD9_HUMAN Isoform of P19021, Peptidyl-glycine alpha-amidating monooxygenase (Fragment) OS=Homo sapiens GN=PAM PE=1 SV=1	39.9116	21	202	1	1	1	679	75.627	6										1.454	0.717	0.802	0.968	1.391	0.984	1.159	0.918	1.382
1484	A0A0A0MS15	Protein IGHV3-49 (Fragment) OS=Homo sapiens GN=IGHV3-49 PE=1 SV=1	>tr|A0A0A0MS15|A0A0A0MS15_HUMAN Protein IGHV3-49 (Fragment) OS=Homo sapiens GN=IGHV3-49 PE=1 SV=1	64.7059	7	234	0	5	1	119	13.048	8.62	1.616	1.526	1.412	2.229	3.214	0.89	1.036	1.369	1.32	1.239	2.138	3.16	1.291	0.732	0.824	0.486	1.748	1.291	1.309	1.302	1.164	1.15	1.771	1.328	1.233	1.036	0.75	1.137	0.759	1.401	1.236	0.676	1.135	0.961	0.188	0.492	1.167
1458	C9JQX7	Isoform of Q12805, EGF-containing fibulin-like extracellular matrix protein 1 (Fragment) OS=Homo sapiens GN=EFEMP1 PE=1 SV=1	>tr|C9JQX7|C9JQX7_HUMAN Isoform of Q12805, EGF-containing fibulin-like extracellular matrix protein 1 (Fragment) OS=Homo sapiens GN=EFEMP1 PE=1 SV=1	55.1724	5	151	1	1	1	87	9.841	4.61	1.868	1.742	0.806	2.013	2.214	0.843	1.293	1.614	2.053	0.758	0.635	0.76	0.704	0.01	0.813	1.356	0.796	1.107	1.829	2.97	1.035	2.744	3.226	1.64	2.535	3.347	1.942
60	A0A0D9SF98	Isoform of P13591, Neural cell adhesion molecule 1 (Fragment) OS=Homo sapiens GN=NCAM1 PE=1 SV=1	>tr|A0A0D9SF98|A0A0D9SF98_HUMAN Isoform of P13591, Neural cell adhesion molecule 1 (Fragment) OS=Homo sapiens GN=NCAM1 PE=1 SV=1	35.8543	13	186	0	2	1	357	38.698	5.12	1.018	0.635	0.536	0.626	0.401	0.562	0.329	1.183	0.587	0.389	0.42	0.252	0.346	1.226	0.871	1.522	0.56	0.284	0.293	0.273	0.545	0.31	0.253	0.349	0.513	1.109	0.966	0.77	1.351	0.839	1.005	3.814	0.01	2.452	0.01	3.147	0.345
230	Q96KG7	Multiple epidermal growth factor-like domains protein 10 OS=Homo sapiens GN=MEGF10 PE=1 SV=1	>sp|Q96KG7|MEG10_HUMAN Multiple epidermal growth factor-like domains protein 10 OS=Homo sapiens GN=MEGF10 PE=1 SV=1	22.1053	17	185	6	17	1	1140	122.121	6.87	1.231	0.52	0.633	1.125	0.912	0.76	0.481	1.484	1.225	0.545	0.449	0.612	0.493	1.444	0.853	1.678	0.727	0.628	0.571	0.52	0.793	0.563	0.609	0.622	0.903	1.228	1.784	1.053	1	1.145	0.884	2.097	1.653	1.776	4.722	1.824	0.691
1018	Q9BQ16-1	Isoform of Q9BQ16, Isoform 1 of Testican-3 OS=Homo sapiens GN=SPOCK3	>sp|Q9BQ16-1|TICN3_HUMAN Isoform of Q9BQ16, Isoform 1 of Testican-3 OS=Homo sapiens GN=SPOCK3	54.9654	18	217	0	16	1	433	49.04	5.06	1.228	0.365	0.31	0.498	0.483	0.32	0.306	1.156	1.204	0.239	0.202	0.23	0.198	0.822	0.882	1.922	0.173	0.338	0.41	0.699	0.534	0.688	0.779	0.593	0.579	1.404	1.684	0.714	1.137	1.137	1.308	1.701	0.656	1.8	1.556	3.022	0.358
289	P40189	Interleukin-6 receptor subunit beta OS=Homo sapiens GN=IL6ST PE=1 SV=2	>sp|P40189|IL6RB_HUMAN Interleukin-6 receptor subunit beta OS=Homo sapiens GN=IL6ST PE=1 SV=2	26.3617	20	206	5	20	1	918	103.471	5.95	1.126	0.54	0.539	0.993	0.664	0.716	0.392	1.125	1.033	0.503	0.412	0.509	0.468	0.965	0.908	1.418	0.723	0.532	0.52	0.748	0.8	0.748	0.714	0.644	0.911	1.339	1.472	0.558	0.753	0.736	0.757	1.689	0.532	1.337	1.033	1.323	0.751
1407	P04208	Ig lambda chain V-I region WAH OS=Homo sapiens PE=1 SV=1	>sp|P04208|LV106_HUMAN Ig lambda chain V-I region WAH OS=Homo sapiens PE=1 SV=1	22.0183	2	188	1	1	1	109	11.718	6.54	1.448	0.74	1.218	1.188	1.092	1.151	1.278	0.847	1.726	1.305	1.937	2.273	1.349	3.787	1.456	1.124	1.851	2.637	0.979	1.861	1.607	2.21	1.926	1.29	1.085	0.914	0.829	1.366	1.032	1.373	1.724	1.089	2.444	1.02	7.395	1.627	1.452
462	P48058	Glutamate receptor 4 OS=Homo sapiens GN=GRIA4 PE=2 SV=2	>sp|P48058|GRIA4_HUMAN Glutamate receptor 4 OS=Homo sapiens GN=GRIA4 PE=2 SV=2	15.5211	13	164	0	13	1	902	100.807	8.1	1.131	0.216	0.353	0.767	0.483	0.429	0.329	1.196	0.985	0.356	0.283	0.41	0.283	0.97	0.907	1.87	0.564	0.385	0.347	0.617	0.62	0.627	0.731	0.474	0.601	1.531	1.535	0.788	1.348	1.598	1.383	2.392	0.79	2.29	2.522	2.339	0.462
253	P10253	Lysosomal alpha-glucosidase OS=Homo sapiens GN=GAA PE=1 SV=4	>sp|P10253|LYAG_HUMAN Lysosomal alpha-glucosidase OS=Homo sapiens GN=GAA PE=1 SV=4	26.1555	17	208	10	17	1	952	105.257	6	1.295	0.308	0.515	1.089	0.55	0.546	0.473	1.028	1.27	0.422	0.408	0.607	0.33	1.103	0.872	2.099	0.608	0.439	0.408	0.769	0.878	0.852	0.837	0.679	0.869	1.813	2.835	0.621	1.524	1.578	1.732	2.203	1.657	2.146	5.31	1.539	0.572
293	P30043	Flavin reductase (NADPH) OS=Homo sapiens GN=BLVRB PE=1 SV=3	>sp|P30043|BLVRB_HUMAN Flavin reductase (NADPH) OS=Homo sapiens GN=BLVRB PE=1 SV=3	73.7864	12	161	4	12	1	206	22.105	7.65	1.933	2.732	2.819	4.845	2.763	3.055	5.319	0.919	1.8	4.365	10.031	4.169	3.175	2.322	1.065	0.809	1.097	2.637	3.898	3.781	3.567	5.046	6.305	1.321	1.341	0.903	1.188	2.199	6.247	4.674	1.467	1.001	1.001	1.415	3.113	1.095	2.837
830	Q9BYH1	Seizure 6-like protein OS=Homo sapiens GN=SEZ6L PE=1 SV=1	>sp|Q9BYH1|SE6L1_HUMAN Seizure 6-like protein OS=Homo sapiens GN=SEZ6L PE=1 SV=1	19.7266	16	209	0	15	1	1024	111.711	4.78	1.073	0.29	0.314	0.674	0.383	0.392	0.238	1.121	0.783	0.291	0.223	0.254	0.247	0.958	0.884	1.657	0.474	0.339	0.36	0.484	0.585	0.505	0.432	0.377	0.568	1.416	1.664	0.571	1.098	1.171	1.127	2.543	0.383	1.576	3.548	2.016	0.458
800	Q9Y646	Carboxypeptidase Q OS=Homo sapiens GN=CPQ PE=1 SV=1	>sp|Q9Y646|CBPQ_HUMAN Carboxypeptidase Q OS=Homo sapiens GN=CPQ PE=1 SV=1	34.5339	13	206	7	13	1	472	51.855	6.18	1.184	0.508	0.463	0.843	0.549	0.608	0.453	1.224	1.183	0.411	0.351	0.447	0.338	1.063	1.002	1.923	0.575	0.368	0.58	0.486	0.807	0.443	0.466	0.635	0.761	1.414	1.503	0.43	0.678	0.631	0.795	1.49	0.248	1.329	1.865	1.592	0.499
1832	A0A0C4DH31	Protein IGHV1-18 (Fragment) OS=Homo sapiens GN=IGHV1-18 PE=1 SV=1	>tr|A0A0C4DH31|A0A0C4DH31_HUMAN Protein IGHV1-18 (Fragment) OS=Homo sapiens GN=IGHV1-18 PE=1 SV=1	64.1026	5	211	3	3	1	117	12.812	8.84	1.641	0.634	1.735	2.872	1.437	1.082	0.829	1.191	2.741	1.438	1.342	5.891	1.457	3.977	1.008	0.874	1.373	1.922	1.472	3.334	1.097	1.758	2.853	0.786	1.148	0.866	1.103	1.763	2.014	2.059	4.063	1.263	2.067	1.782	2.813	2.058	1.889
1172	P08123	Collagen alpha-2(I) chain OS=Homo sapiens GN=COL1A2 PE=1 SV=7	>sp|P08123|CO1A2_HUMAN Collagen alpha-2(I) chain OS=Homo sapiens GN=COL1A2 PE=1 SV=7	17.5695	21	225	0	21	1	1366	129.235	8.95	1.291	0.45	0.782	0.863	2.123	1.296	0.381	0.949	1.551	0.719	0.763	0.711	0.452	0.816	1.125	0.894	0.756	1.447	0.699	1.175	1.782	1.55	1.028	1.04	1.834	0.923	1.505	0.979	1.062	1.258	1.036	2.04	0.349	1.504	1.785	1.471	0.829
1132	O15354	Prosaposin receptor GPR37 OS=Homo sapiens GN=GPR37 PE=1 SV=2	>sp|O15354|GPR37_HUMAN Prosaposin receptor GPR37 OS=Homo sapiens GN=GPR37 PE=1 SV=2	16.1501	7	201	7	7	1	613	67.07	8.27	1.165	0.481	0.447	0.88	0.572	0.635	0.515	1.118	1.508	0.533	0.416	0.687	0.381	0.728	0.941	1.267	0.621	0.444	0.406	0.516	0.773	0.466	0.389	0.776	1.272	1.224	1.948	0.5	0.831	0.803	0.517	1.722	0.649	1.236	1.687	1.871	0.536
1781	P27797	Calreticulin OS=Homo sapiens GN=CALR PE=1 SV=1	>sp|P27797|CALR_HUMAN Calreticulin OS=Homo sapiens GN=CALR PE=1 SV=1	58.2734	18	208	7	18	1	417	48.112	4.44	0.842	0.603	0.51	0.628	0.475	0.648	0.394	1.091	0.683	0.44	0.42	0.461	0.439	0.765	0.906	1.292	0.587	0.551	0.453	0.531	0.8	0.531	0.498	0.653	0.831	1.232	1.452	0.772	1.183	0.989	1.19	2.395	0.434	2.048	2.64	2.21	0.519
419	A0A075B6R9	Protein IGKV2D-24 (Fragment) OS=Homo sapiens GN=IGKV2D-24 PE=4 SV=1	>tr|A0A075B6R9|A0A075B6R9_HUMAN Protein IGKV2D-24 (Fragment) OS=Homo sapiens GN=IGKV2D-24 PE=4 SV=1	38.3333	4	189	0	3	1	120	13.071	8.87	0.724	0.189	1.349	1.294	2.1	1.141	1.185	1.207	0.681	1.248	1.062	1.131	2.034	1.015	0.626	0.443	1.534	1.873	0.949	1.187	0.729	2.064	1.654	0.993	0.891	0.86	0.585	1.602	1.579	2.037	1.547	1.032	2.677	0.772	0.532	0.855	1.153
165	Q96IY4	Carboxypeptidase B2 OS=Homo sapiens GN=CPB2 PE=1 SV=2	>sp|Q96IY4|CBPB2_HUMAN Carboxypeptidase B2 OS=Homo sapiens GN=CPB2 PE=1 SV=2	49.409	17	196	1	17	1	423	48.393	7.71	1.285	1.655	1.331	1.364	2.019	1.141	1.515	0.996	1.246	1.217	0.806	1.07	1.751	0.936	1.106	0.542	1.287	1.078	0.968	1.242	1.044	1.013	1.075	1.284	1.52	0.875	1.013	1.452	0.872	1.512	1.112	0.942	1.949	0.704	1.375	1.056	1.16
1118	A0A0B4J1V4	Protein IGHV1-46 (Fragment) OS=Homo sapiens GN=IGHV1-46 PE=4 SV=1	>tr|A0A0B4J1V4|A0A0B4J1V4_HUMAN Protein IGHV1-46 (Fragment) OS=Homo sapiens GN=IGHV1-46 PE=4 SV=1	49.5726	4	208	0	2	1	117	12.924	8.92	0.817	1.514	1.478	1.402	1.014	1.215	0.57	0.819	1.431	1.223	1.258	1.723	1.294	0.085	1.114	0.771	1.965	2.277	1	1.117	0.685	1.844	1.294	0.991	0.797	0.526	0.357	1.223	1.465	1.975	3.175	0.669	1.333	0.968	1.356	1.193	1.269
376	Q9P121-4	Isoform of Q9P121, Isoform 4 of Neurotrimin OS=Homo sapiens GN=NTM	>sp|Q9P121-4|NTRI_HUMAN Isoform of Q9P121, Isoform 4 of Neurotrimin OS=Homo sapiens GN=NTM	34.6479	12	182	0	6	1	355	39.202	8	0.933	0.441	0.397	0.667	0.424	0.585	0.314	1.047	0.645	0.397	0.401	0.4	0.391	1.125	0.972	1.883	0.677	0.464	0.34	0.421	0.606	0.427	0.417	0.434	0.561	1.225	1.138	0.541	1.007	0.726	0.847	1.832	0.23	1.602	1.877	1.891	0.473
774	P01624	Ig kappa chain V-III region POM OS=Homo sapiens PE=1 SV=1	>sp|P01624|KV306_HUMAN Ig kappa chain V-III region POM OS=Homo sapiens PE=1 SV=1	31.1927	4	248	1	1	1	109	11.915	8.94	1.567	1.8	1.386	3.88	2.781	1.334	0.948	1.042	1.903	1.228	1.347	1.525	1.536	0.872	1.787	0.613	1.909	2.31
664	A0A0C4DH55	Protein IGKV3D-7 (Fragment) OS=Homo sapiens GN=IGKV3D-7 PE=4 SV=4	>tr|A0A0C4DH55|A0A0C4DH55_HUMAN Protein IGKV3D-7 (Fragment) OS=Homo sapiens GN=IGKV3D-7 PE=4 SV=4	31.6667	4	248	0	1	1	120	13.237	5.94	0.94	0.042	1.359	1.339	0.879	1.57	0.888	0.852	1.604	0.995	8.381	1.34	1.155	0.907	1.2	0.85	0.64	1.365	1.278	3.292	1.542	2.522	2.935	1.677	1.932	2.356	1.464
302	P02533	Keratin, type I cytoskeletal 14 OS=Homo sapiens GN=KRT14 PE=1 SV=4	>sp|P02533|K1C14_HUMAN Keratin, type I cytoskeletal 14 OS=Homo sapiens GN=KRT14 PE=1 SV=4	28.8136	13	230	3	3	1	472	51.529	5.16	0.859	0.346	0.744	1.178	1.744	0.781	1.224	0.854	1.595	0.832	1.294	0.726	0.655	8.23	1.068	1.137	9.116	1.741	0.498	0.434	0.753	0.413	0.384	0.927	0.947	0.488	0.668	0.969	1.001	1.207	0.928	1.212	4.076	4.438	1.782	0.917	1.642
1536	P01619	Ig kappa chain V-III region B6 OS=Homo sapiens PE=1 SV=1	>sp|P01619|KV301_HUMAN Ig kappa chain V-III region B6 OS=Homo sapiens PE=1 SV=1	50	5	237	4	4	1	108	11.628	9.25	1.513	0.572	1.46	2.651	2.162	1.409	0.878	1.026	1.847	1.302	1.355	1.613	1.682	0.705	1.152	0.632	1.845	2.433	1.058	1.891	1.099	2.509	2.612	1.225	1.131	1.244	1.014	2.198	1.776	2.164	2.003	1.354	2.228	1.646	2.695	1.949	1.266
588	O00584	Ribonuclease T2 OS=Homo sapiens GN=RNASET2 PE=1 SV=2	>sp|O00584|RNT2_HUMAN Ribonuclease T2 OS=Homo sapiens GN=RNASET2 PE=1 SV=2	53.125	15	147	0	15	1	256	29.462	7.08	0.768	0.386	0.584	0.678	0.416	0.839	0.398	1.094	0.633	0.523	0.474	0.716	0.509	1.107	0.994	1.045	0.77	0.364	0.462	0.508	0.96	0.655	0.596	0.871	1.111	0.97	1.041	0.574	1.193	0.664	0.921	1.198	0.344	1.273	0.578	1.085	0.486
805	P00558	Phosphoglycerate kinase 1 OS=Homo sapiens GN=PGK1 PE=1 SV=3	>sp|P00558|PGK1_HUMAN Phosphoglycerate kinase 1 OS=Homo sapiens GN=PGK1 PE=1 SV=3	66.4269	25	168	1	25	1	417	44.586	8.1	1.017	1.67	1.416	1.667	1.262	1.643	1.695	1.101	1.155	1.405	1.747	1.257	1.834	1.168	1.034	0.873	1.227	1.015	1.347	1.638	2.141	1.416	1.726	2.393	0.985	0.779	0.956	1.376	2.978	2.485	1.852	1.196	0.816	1.184	3.654	1.43	1.411
354	H3BLU2	Isoform of Q13449, Limbic system-associated membrane protein (Fragment) OS=Homo sapiens GN=LSAMP PE=1 SV=1	>tr|H3BLU2|H3BLU2_HUMAN Isoform of Q13449, Limbic system-associated membrane protein (Fragment) OS=Homo sapiens GN=LSAMP PE=1 SV=1	38.2609	12	193	0	12	1	345	37.991	6.86	0.701	0.257	0.41	0.469	0.32	0.525	0.283	0.977	0.561	0.445	0.388	0.394	0.414	0.84	0.989	1.475	0.702	0.443	0.662	0.738	0.7	0.742	0.601	0.575	0.722	1.175	1.568	0.563	1.128	0.89	1.172	1.536	0.57	1.517	1.999	1.379	0.496
380	A0A0B4J1V0	Protein IGHV3-15 (Fragment) OS=Homo sapiens GN=IGHV3-15 PE=1 SV=1	>tr|A0A0B4J1V0|A0A0B4J1V0_HUMAN Protein IGHV3-15 (Fragment) OS=Homo sapiens GN=IGHV3-15 PE=1 SV=1	51.2605	6	210	4	4	1	119	12.917	8.62	0.739	1.734	1.275	0.871	1.19	1.078	0.875	0.751	0.881	1.168	1.401	0.811	1.377	2.483	0.903	0.654	1.433	1.234	1.062	1.65	1.164	1.542	2.076	0.82	0.897	1	0.47	1.711	1.353	2.082	2.301	1.096	1.742	1.36	2.583	1.467	1.058
1534	Q4KMG0	Cell adhesion molecule-related/down-regulated by oncogenes OS=Homo sapiens GN=CDON PE=1 SV=2	>sp|Q4KMG0|CDON_HUMAN Cell adhesion molecule-related/down-regulated by oncogenes OS=Homo sapiens GN=CDON PE=1 SV=2	16.6278	13	134	0	13	1	1287	139.059	6.51	0.982	0.545	0.467	0.736	0.573	0.566	0.389	1.119	0.883	0.391	0.362	0.484	0.284	1.099	0.964	1.845	0.474	0.479	0.531	1.104	0.703	1.127	1.332	0.646	0.847	1.276	2.196	0.534	0.678	0.738	0.804	1.789	0.699	1.61	1.346	1.673	0.506
1170	Q9BZV3	Interphotoreceptor matrix proteoglycan 2 OS=Homo sapiens GN=IMPG2 PE=1 SV=3	>sp|Q9BZV3|IMPG2_HUMAN Interphotoreceptor matrix proteoglycan 2 OS=Homo sapiens GN=IMPG2 PE=1 SV=3	7.65512	7	121	7	7	1	1241	138.534	4.61	0.705	0.396	0.369	0.474	0.199	0.442	0.249	1.055	0.605	0.343	0.302	0.261	0.302	0.637	1.117	1.11	0.502	0.269	0.202	0.329	0.684	0.3	0.382	0.537	0.587	1.127	0.951	0.215	0.856	0.321	0.526	1.239	0.203	1.391	0.173	1.46	0.254
847	Q9HAT2	Sialate O-acetylesterase OS=Homo sapiens GN=SIAE PE=1 SV=1	>sp|Q9HAT2|SIAE_HUMAN Sialate O-acetylesterase OS=Homo sapiens GN=SIAE PE=1 SV=1	31.74	16	199	1	16	1	523	58.277	7.33	0.949	0.487	0.417	0.684	0.389	0.477	0.359	1.187	0.819	0.384	0.385	0.518	0.347	0.942	1.046	1.486	0.616	0.398	0.355	0.789	0.65	0.746	0.817	0.569	0.719	1.499	1.001	0.345	0.978	0.674	0.811	1.147	0.453	1.11	1.815	1.092	0.406
870	Q09328	Alpha-1,6-mannosylglycoprotein 6-beta-N-acetylglucosaminyltransferase A OS=Homo sapiens GN=MGAT5 PE=2 SV=1	>sp|Q09328|MGT5A_HUMAN Alpha-1,6-mannosylglycoprotein 6-beta-N-acetylglucosaminyltransferase A OS=Homo sapiens GN=MGAT5 PE=2 SV=1	32.7935	21	192	20	20	1	741	84.488	8.12	1.067	0.506	0.418	0.762	0.655	0.463	0.444	1.113	1.096	0.381	0.376	0.42	0.36	0.849	0.953	1.626	0.591	0.537	0.392	0.479	0.614	0.482	0.458	0.564	0.608	1.298	1.473	0.632	1.011	0.803	1.045	1.937	0.57	1.459	4.119	2.448	0.507
1712	P50897	Palmitoyl-protein thioesterase 1 OS=Homo sapiens GN=PPT1 PE=1 SV=1	>sp|P50897|PPT1_HUMAN Palmitoyl-protein thioesterase 1 OS=Homo sapiens GN=PPT1 PE=1 SV=1	51.634	11	134	0	11	1	306	34.171	6.52	1.226	1.155	0.563	0.969	0.628	0.747	0.46	1.199	1.382	0.443	0.42	0.388	0.362	0.9	0.862	1.165	0.621	0.448	0.388	0.457	0.676	0.464	0.449	0.734	0.81	1.123	1.266	0.505	1.235	0.777	0.846	1.209	0.642	1.179	1.932	1.774	0.36
938	P24593	Insulin-like growth factor-binding protein 5 OS=Homo sapiens GN=IGFBP5 PE=1 SV=1	>sp|P24593|IBP5_HUMAN Insulin-like growth factor-binding protein 5 OS=Homo sapiens GN=IGFBP5 PE=1 SV=1	43.75	11	168	5	11	1	272	30.55	8.21	0.983	0.45	1.119	2.069	1.829	2.007	0.877	0.934	1.001	1.38	1.034	1.05	1.518	0.925	1.106	1.03	1.086	1.622	1.112	0.384	1.735	0.399	0.412	0.934	0.939	0.835	1.777	1.062	1.011	0.883	0.629	1.217	0.465	1.018	1.459	1.316	1.116
378	Q15223	Nectin-1 OS=Homo sapiens GN=NECTIN1 PE=1 SV=3	>sp|Q15223|NECT1_HUMAN Nectin-1 OS=Homo sapiens GN=NECTIN1 PE=1 SV=3	25.9188	8	117	0	8	1	517	57.122	6.1	1.109	0.567	0.466	0.992	0.68	0.614	0.37	1.097	1.057	0.586	0.491	0.641	0.455	1.44	1.11	1.648	0.711	0.789	0.47	0.612	0.616	0.598	0.601	0.611	0.66	1.44	1.441	0.71	0.894	0.959	0.974	1.879	0.722	1.761	4.312	1.762	0.509
1485	P01763	Ig heavy chain V-III region WEA OS=Homo sapiens PE=1 SV=1	>sp|P01763|HV302_HUMAN Ig heavy chain V-III region WEA OS=Homo sapiens PE=1 SV=1	19.2982	2	187	1	1	1	114	12.249	8.5	1.75	1.121	1.394	3.078	2.918	1.049	1.296	1.342	1.85	1.126	1.397	1.03	1.182	0.206	0.886	0.583	1.616	2.796	1.28	1.714	1.289	2.724	2.132	1.065	1.353	1.363	1.011	1.651	1.279	2.683	1.942	0.942	2.175	1.998	2.508	1.179	1.678
1411	Q9Y287	Integral membrane protein 2B OS=Homo sapiens GN=ITM2B PE=1 SV=1	>sp|Q9Y287|ITM2B_HUMAN Integral membrane protein 2B OS=Homo sapiens GN=ITM2B PE=1 SV=1	30.8271	7	215	3	7	1	266	30.318	5.14	1.499	0.383	0.284	0.594	0.292	0.303	0.28	1.017	1.868	0.261	0.255	0.323	0.232	0.653	0.999	1.657	0.497	0.331	0.23	0.287	0.644	0.303	0.35	0.753	1.409	1.131	2.409	0.347	0.517	0.63	0.572	1.695	0.167	1.544	1.172	2.686	0.382
852	Q01459	Di-N-acetylchitobiase OS=Homo sapiens GN=CTBS PE=1 SV=1	>sp|Q01459|DIAC_HUMAN Di-N-acetylchitobiase OS=Homo sapiens GN=CTBS PE=1 SV=1	38.4416	13	173	13	13	1	385	43.732	6.64	1.178	0.482	0.545	0.901	0.71	0.693	0.467	1.307	1.22	0.469	0.329	0.471	0.474	0.721	0.976	1.119	0.784	0.336	0.502	0.756	0.879	0.758	0.759	0.566	0.813	1.135	1.702	0.762	1.091	0.932	1.124	1.761	0.62	1.544	3.623	1.787	0.567
1715	P08779	Keratin, type I cytoskeletal 16 OS=Homo sapiens GN=KRT16 PE=1 SV=4	>sp|P08779|K1C16_HUMAN Keratin, type I cytoskeletal 16 OS=Homo sapiens GN=KRT16 PE=1 SV=4	29.5983	13	217	2	5	1	473	51.236	5.05										0.579	0.755	0.356	0.42	7.245	0.575	0.713	3.973	1.024	0.121	0.121	0.323	0.091	0.134	0.378	0.389	0.201	0.286	1.556	0.584	0.779	0.65	0.826	5.896	5.052	3.315	0.674	0.912
1015	P03950	Angiogenin OS=Homo sapiens GN=ANG PE=1 SV=1	>sp|P03950|ANGI_HUMAN Angiogenin OS=Homo sapiens GN=ANG PE=1 SV=1	53.0612	6	131	6	6	1	147	16.539	9.64	0.994	0.906	1.088	0.847	1.486	0.883	1.111	0.796	1.047	1.031	1.303	1.484	1.074	1.389	0.91	0.928	1.023	1.456	0.962	0.689	1.386	0.851	0.712	1.394	1.726	0.745	1.365	1.3	1.591	2.557	1.189	1.312	1.251	1.424	2.401	1.416	1.003
50	O00462	Beta-mannosidase OS=Homo sapiens GN=MANBA PE=2 SV=3	>sp|O00462|MANBA_HUMAN Beta-mannosidase OS=Homo sapiens GN=MANBA PE=2 SV=3	33.5609	28	177	5	28	1	879	100.831	5.52	1.276	0.598	0.613	1.066	0.73	0.768	0.498	1.346	1.203	0.565	0.592	0.59	0.542	0.954	1.015	1.597	0.721	0.512	0.533	0.948	0.761	0.996	1.017	0.8	0.735	1.501	1.367	0.878	1.391	1.595	1.476	1.833	1.056	1.731	3.282	2.15	0.496
1322	Q9ULB1-3	Isoform of Q9ULB1, Isoform 3a of Neurexin-1 OS=Homo sapiens GN=NRXN1	>sp|Q9ULB1-3|NRX1A_HUMAN Isoform of Q9ULB1, Isoform 3a of Neurexin-1 OS=Homo sapiens GN=NRXN1	12.1526	17	168	0	11	1	1547	169.805	6.13	1.279	0.361	0.393	0.841	0.531	0.402	0.375	1.32	1.074	0.304	0.3	0.377	0.246	1.03	0.951	1.727	0.527	0.438	0.359	0.641	0.616	0.893	1.336	0.41	0.603	1.49	1.522	0.589	0.774	0.895	1.001	1.561	0.661	1.377	1.853	1.612	0.559
138	Q24JP5-2	Isoform of Q24JP5, Isoform 2 of Transmembrane protein 132A OS=Homo sapiens GN=TMEM132A	>sp|Q24JP5-2|T132A_HUMAN Isoform of Q24JP5, Isoform 2 of Transmembrane protein 132A OS=Homo sapiens GN=TMEM132A	19.4336	14	148	0	14	1	1024	110.128	5.62	1.667	0.625	0.58	1.316	0.996	0.63	0.521	1.175	1.916	0.516	0.465	0.646	0.49	1.063	1.075	1.633	0.785	0.844	0.602	0.882	0.87	0.951	0.782	0.59	0.768	1.379	1.819	0.667	0.847	1.293	0.998	1.05	0.673	0.979	4.576	0.925	0.76
231	Q8WY21-2	Isoform of Q8WY21, Isoform 2 of VPS10 domain-containing receptor SorCS1 OS=Homo sapiens GN=SORCS1	>sp|Q8WY21-2|SORC1_HUMAN Isoform of Q8WY21, Isoform 2 of VPS10 domain-containing receptor SorCS1 OS=Homo sapiens GN=SORCS1	20.7846	20	164	0	18	1	1198	133.289	6.98	1.057	0.471	0.551	0.815	0.559	0.68	0.461	1.119	0.928	0.529	0.55	0.719	0.514	1.22	1.037	1.498	0.695	0.655	0.525	0.937	0.742	0.962	0.862	0.635	0.855	1.057	1.626	0.628	1.163	0.954	1.152	1.515	0.619	1.308	1.652	1.342	0.568
373	O75629	Protein CREG1 OS=Homo sapiens GN=CREG1 PE=1 SV=1	>sp|O75629|CREG1_HUMAN Protein CREG1 OS=Homo sapiens GN=CREG1 PE=1 SV=1	32.7273	5	124	5	5	1	220	24.059	7.59	1.086	0.422	0.391	0.652	0.477	0.396	0.48	1.037	1.028	0.315	0.375	0.355	0.284	1.294	1.124	1.502	0.702	0.354	0.483	1.149	0.651	1.326	1.391	0.561	0.754	1.767	1.556	0.422	1.176	1.393	1.304	1.252	0.614	1.415	2.822	1.49	0.387
773	P05408	Neuroendocrine protein 7B2 OS=Homo sapiens GN=SCG5 PE=1 SV=2	>sp|P05408|7B2_HUMAN Neuroendocrine protein 7B2 OS=Homo sapiens GN=SCG5 PE=1 SV=2	55.1887	10	164	0	10	1	212	23.715	5.96	1.136	0.367	0.322	0.564	0.337	0.398	0.268	1.147	1.407	0.391	0.4	0.462	0.39	0.871	1.119	1.363	0.585	0.471	0.236	0.331	0.645	0.317	0.293	0.801	0.818	1.101	1.838	0.373	0.951	0.734	0.876	1.499	0.386	1.37	2.489	2.049	0.33
1701	Q86VB7-2	Isoform of Q86VB7, Isoform 2 of Scavenger receptor cysteine-rich type 1 protein M130 OS=Homo sapiens GN=CD163	>sp|Q86VB7-2|C163A_HUMAN Isoform of Q86VB7, Isoform 2 of Scavenger receptor cysteine-rich type 1 protein M130 OS=Homo sapiens GN=CD163	30.0603	27	168	0	27	1	1161	125.901	6.14	1.151	1.132	1.602	2.411	1.559	2.3	0.839	1.235	1.511	1.602	1.41	2.401	2.045	1.31	0.971	0.641	1.458	2.974	1.37	0.959	1.633	1.127	0.859	0.981	1.09	0.878	1.399	1.875	1.708	1.57	1.348	1.713	1.301	1.576	1.485	1.088	1.728
283	P01602	Ig heavy chain V-I region 5 (Fragment) OS=Homo sapiens GN=IGKV1-5 PE=4 SV=2	>sp|P01602|KV110_HUMAN Ig heavy chain V-I region 5 (Fragment) OS=Homo sapiens GN=IGKV1-5 PE=4 SV=2	24.7863	2	145	1	2	1	117	12.773	8.28	1.334	0.747	1.41	2.692	1.734	1.343	1.061	1.001	1.684	1.29	1.538	1.695	1.491	0.791	1.424	0.585	1.161	1.83	1.231	2.411	1.101	1.808	2.351	1.206	1.014	0.854	0.837	1.189	0.931	1.935	1.882	0.975	1.855	0.921	1.794	1.294	1.569
674	Q14055	Collagen alpha-2(IX) chain OS=Homo sapiens GN=COL9A2 PE=1 SV=2	>sp|Q14055|CO9A2_HUMAN Collagen alpha-2(IX) chain OS=Homo sapiens GN=COL9A2 PE=1 SV=2	4.06386	3	117	3	3	1	689	65.091	9.17	0.763	0.242	0.353	0.399	0.363	0.489	0.302	1.191	0.445	0.33	0.349	0.365	0.272	1.457	0.936	2.615	0.405	0.419	0.318	0.471	0.533	0.418	0.535	0.968	0.503	0.955	0.58	0.31	0.867	0.714	0.967	1.702	0.29	2.979	0.351	0.8	0.353
1677	A0A075B6K4	HCG2043238 (Fragment) OS=Homo sapiens GN=IGLV3-10 PE=1 SV=1	>tr|A0A075B6K4|A0A075B6K4_HUMAN HCG2043238 (Fragment) OS=Homo sapiens GN=IGLV3-10 PE=1 SV=1	35.0427	7	152	5	5	1	117	12.621	4.83	1.295	1.459	1.708	1.672	1.961	1.235	1.334	0.894	1.452	1.577	2.442	1.557	2.459	2.001	1.451	0.554	1.899	2.093	1.144	0.974	1.307	1.428	1.277	1.204	0.872	0.845	0.731	1.963	1.755	2.096	2.473	1.499	2.308	1.374	5.021	1.769	1.584
243	P00742	Coagulation factor X OS=Homo sapiens GN=F10 PE=1 SV=2	>sp|P00742|FA10_HUMAN Coagulation factor X OS=Homo sapiens GN=F10 PE=1 SV=2	34.0164	14	164	8	13	1	488	54.697	5.94	1.075	1.118	1.065	0.96	1.287	0.867	0.937	0.836	1.384	1.021	1.017	1.359	1.408	0.705	0.86	0.737	0.981	1.066	0.888	1.331	0.899	1.559	1.041	1.066	1.106	1.066	1.286	1.078	1.174	1.237	1.099	1.139	1.41	1.164	1.94	1.55	0.977
225	Q9HDB5	Isoform of Q9Y4C0, Neurexin-3-beta OS=Homo sapiens GN=NRXN3 PE=1 SV=4	>sp|Q9HDB5|NRX3B_HUMAN Isoform of Q9Y4C0, Neurexin-3-beta OS=Homo sapiens GN=NRXN3 PE=1 SV=4	19.7802	10	125	0	2	1	637	69.262	7.21	1.372	1.292	0.824	1.594	1.251	0.875	0.905	1.096	1.741	0.533	0.524	0.747	0.669	1.673	0.937	1.351	0.842	0.775	0.654	1.32	0.914	0.732	0.779	0.754	0.857	1.185	1.559										1.014
1236	P22692	Insulin-like growth factor-binding protein 4 OS=Homo sapiens GN=IGFBP4 PE=1 SV=2	>sp|P22692|IBP4_HUMAN Insulin-like growth factor-binding protein 4 OS=Homo sapiens GN=IGFBP4 PE=1 SV=2	48.4496	13	147	2	13	1	258	27.915	7.15	1.427	0.59	1.02	1.464	1.953	0.83	1.182	0.983	1.817	0.966	1.458	2.448	1.031	1.834	0.974	1.12	0.831	1.37	0.993	0.609	1.018	0.658	0.672	1.078	0.997	1.03	1.312	1.203	1.088	2.016	1.681	1.388	1.006	1.243	2.255	1.721	1.103
579	Q14393	Growth arrest-specific protein 6 OS=Homo sapiens GN=GAS6 PE=1 SV=2	>sp|Q14393|GAS6_HUMAN Growth arrest-specific protein 6 OS=Homo sapiens GN=GAS6 PE=1 SV=2	38.2802	21	142	0	21	1	721	79.625	6.21	1.263	1.216	0.65	1.371	1.099	0.755	0.536	1.023	1.498	0.667	0.788	0.824	0.732	1.269	1.145	1.179	0.798	0.986	0.731	1.059	1.176	1.006	1.369	1.15	1.02	0.947	0.85	1.18	1.391	1.562	1.711	1.246	1.21	1.411	2.784	1.53	0.986
418	O76061	Stanniocalcin-2 OS=Homo sapiens GN=STC2 PE=1 SV=1	>sp|O76061|STC2_HUMAN Stanniocalcin-2 OS=Homo sapiens GN=STC2 PE=1 SV=1	22.1854	5	139	1	5	1	302	33.227	7.3	1.304	0.361	0.549	1.173	1.199	0.987	0.399	1.25	1.26	0.608	0.453	0.736	0.652	0.907	0.851	1.427	0.848	1.024	0.546	0.903	0.903	0.808	0.764	0.546	0.684	1.37	2.21	1.096	1.477	1.843	2.055	2.504	0.835	1.893	4.727	2.187	0.707
1564	Q14508	WAP four-disulfide core domain protein 2 OS=Homo sapiens GN=WFDC2 PE=1 SV=2	>sp|Q14508|WFDC2_HUMAN WAP four-disulfide core domain protein 2 OS=Homo sapiens GN=WFDC2 PE=1 SV=2	45.1613	5	132	2	5	1	124	12.984	4.84	0.92	0.545	0.804	0.983	0.782	0.947	0.977	1.042	0.924	0.705	0.786	1.24	0.813	1.053	1.012	1.617	0.762	0.961	0.699	0.575	1.137	0.648	0.739	0.881	0.987	0.932	1.191	0.969	0.629	1.06	0.834	1.834	0.557	1.654	2.131	1.881	0.811
468	P80108	Phosphatidylinositol-glycan-specific phospholipase D OS=Homo sapiens GN=GPLD1 PE=1 SV=3	>sp|P80108|PHLD_HUMAN Phosphatidylinositol-glycan-specific phospholipase D OS=Homo sapiens GN=GPLD1 PE=1 SV=3	30.9524	21	156	19	21	1	840	92.278	6.37	1.152	1.107	1.174	1.043	1.621	0.896	0.99	1.068	1.279	1.206	1.338	1.15	1.482	0.85	1.061	0.849	1.377	2.107	1.001	1.933	1.19	1.8	1.571	0.896	0.897	1.156	1.208	1.397	2.211	2.156	1.554	1.257	1.678	1.324	0.437	1.184	1.233
662	Q15113	Procollagen C-endopeptidase enhancer 1 OS=Homo sapiens GN=PCOLCE PE=1 SV=2	>sp|Q15113|PCOC1_HUMAN Procollagen C-endopeptidase enhancer 1 OS=Homo sapiens GN=PCOLCE PE=1 SV=2	45.2116	15	141	15	15	1	449	47.942	7.43	1.211	0.993	1.024	1.315	2.35	0.927	1.235	0.929	1.391	1.035	1.081	0.84	1.107	0.783	1.03	0.677	0.87	1.305	1.127	1.546	1.403	1.537	1.679	1.925	1.401	0.941	1.241	1.436	0.971	1.162	1.104	1.389	1.096	1.476	4.815	2.188	1.261
652	P01605	Ig kappa chain V-I region Lay OS=Homo sapiens PE=1 SV=1	>sp|P01605|KV113_HUMAN Ig kappa chain V-I region Lay OS=Homo sapiens PE=1 SV=1	31.4815	3	174	2	2	1	108	11.827	7.96	1.281	1.132	1.039	1.909	1.533	1.031	0.934	0.875	1.286	1.105	1.002	1.232	1.253	0.392	0.962	0.58	1.185	2.018	0.719	1.941	0.865	2.381	2.831	0.86	4.225	0.773	0.809	0.71	1.75	3.593	3.878	0.686	0.885	0.597	0.01	0.787	1.406
478	A0A087X1V2	Isoform of P13591, Neural cell adhesion molecule 1 (Fragment) OS=Homo sapiens GN=NCAM1 PE=1 SV=5	>tr|A0A087X1V2|A0A087X1V2_HUMAN Isoform of P13591, Neural cell adhesion molecule 1 (Fragment) OS=Homo sapiens GN=NCAM1 PE=1 SV=5	45.8515	9	119	1	1	1	229	25.215	5.01	0.666	0.464	0.488	0.678	0.451	0.627	0.411	1.104	0.475	0.446	0.381	0.355	0.412	1.762	0.982	1.146	0.611	0.43	0.501	0.43	0.647	0.674	0.475	0.478	0.745	1.153	0.871										0.623
1838	Q13332	Receptor-type tyrosine-protein phosphatase S OS=Homo sapiens GN=PTPRS PE=1 SV=3	>sp|Q13332|PTPRS_HUMAN Receptor-type tyrosine-protein phosphatase S OS=Homo sapiens GN=PTPRS PE=1 SV=3	15.8111	21	142	0	20	1	1948	216.905	6.46	1.556	0.356	0.596	1.418	1.204	0.684	0.513	1.141	1.828	0.546	0.53	0.722	0.522	0.842	1.126	1.756	0.69	0.852	0.477	0.787	0.833	0.865	0.688	0.606	0.809	1.559	2.463	0.663	1.161	1.086	1.124	2.039	0.811	1.71	4.327	1.896	0.685
537	O75829	Leukocyte cell-derived chemotaxin 1 OS=Homo sapiens GN=LECT1 PE=1 SV=1	>sp|O75829|LECT1_HUMAN Leukocyte cell-derived chemotaxin 1 OS=Homo sapiens GN=LECT1 PE=1 SV=1	14.6707	4	148	0	4	1	334	37.079	7.56	1.179	0.303	0.569	0.814	0.723	0.487	0.243	0.578	0.779	0.675	0.962	0.97	0.67	0.493	1.713	1.245	0.841	0.905	0.621	0.638	1.581	0.737	0.822	2.559	1.073	0.912	0.718	0.567	0.347	0.496	0.424	1.785	0.162	3.371	0.01	0.819	0.547
896	Q99435-3	Isoform of Q99435, Isoform 3 of Protein kinase C-binding protein NELL2 OS=Homo sapiens GN=NELL2	>sp|Q99435-3|NELL2_HUMAN Isoform of Q99435, Isoform 3 of Protein kinase C-binding protein NELL2 OS=Homo sapiens GN=NELL2	27.0208	18	149	0	18	1	866	96.814	5.94	1.119	0.502	0.485	0.718	0.617	0.489	0.46	1.075	1.052	0.517	0.496	0.582	0.373	0.89	1.123	1.402	0.538	0.68	0.632	0.697	0.784	0.691	0.715	0.778	0.79	1.183	1.292	0.665	1.297	1.827	1.761	1.842	0.608	1.758	2.884	2.339	0.505
1174	P16070	CD44 antigen OS=Homo sapiens GN=CD44 PE=1 SV=3	>sp|P16070|CD44_HUMAN CD44 antigen OS=Homo sapiens GN=CD44 PE=1 SV=3	5.25606	4	132	0	4	1	742	81.487	5.33	0.946	0.239	0.823	0.922	0.717	1.221	0.552	1.594	0.889	0.886	0.828	1.103	0.933	1.168	0.771	1.267	0.825	1.08	0.861	0.83	0.84	1.293	0.682	0.777	0.997	1.082	1.042	0.958	0.766	0.951	1.099	1.451	0.528	1.161	0.925	0.806	0.738
1547	P83593	Ig kappa chain V-IV region STH (Fragment) OS=Homo sapiens PE=1 SV=1	>sp|P83593|KV405_HUMAN Ig kappa chain V-IV region STH (Fragment) OS=Homo sapiens PE=1 SV=1	39.4495	4	143	2	3	1	109	12.053	7.94	0.845	2.109	1.402	1.467	1.161	1.214	1.092	0.906	0.778	1.288	1.998	1.333	1.335	1.189	1.364	0.646	0.949	1.345	1.57	1.742	1.212	1.905	1.941	0.888	1.138	0.961	0.538	1.147	0.698	1.166	1.046	0.537	1.17	1.018	1.143	0.725	1.43
1216	O14793	Growth/differentiation factor 8 OS=Homo sapiens GN=MSTN PE=1 SV=1	>sp|O14793|GDF8_HUMAN Growth/differentiation factor 8 OS=Homo sapiens GN=MSTN PE=1 SV=1	36.8	12	144	11	11	1	375	42.722	6.76	1.08	0.474	0.465	0.747	0.471	0.618	0.397	1.223	0.831	0.462	0.405	0.583	0.409	1.157	1.139	1.921	0.723	0.571	0.366	0.37	0.55	0.345	0.348	0.43	0.704	1.195	1.297	0.601	0.487	0.644	0.595	1.744	0.584	1.512	9.426	1.646	0.52
1773	A0A0B4J1V6	Protein IGHV3-73 (Fragment) OS=Homo sapiens GN=IGHV3-73 PE=1 SV=1	>tr|A0A0B4J1V6|A0A0B4J1V6_HUMAN Protein IGHV3-73 (Fragment) OS=Homo sapiens GN=IGHV3-73 PE=1 SV=1	58.8235	6	194	1	3	1	119	12.849	9.17	0.936	1.23	1.393	1.409	1.451	0.783	0.627	0.898	1.142	1.135	1.776	1.08	1.232	0.657	0.835	0.441	1.496	1.593	1.003	0.737	1.199	0.988	1.174	0.513	0.881	0.715	0.478										1.362
244	Q02985	Complement factor H-related protein 3 OS=Homo sapiens GN=CFHR3 PE=1 SV=2	>sp|Q02985|FHR3_HUMAN Complement factor H-related protein 3 OS=Homo sapiens GN=CFHR3 PE=1 SV=2	33.6364	8	126	0	3	1	330	37.299	7.55	1.074	2.525	1.854	0.651	4.529	1.732	1.581	1.001	0.584	1.507	4.676	1.419	1.4	1.091	0.942	0.776	1.27	1.29	2.666	1.491	1.151	2.135	1.577	1.273	1.217	1.472	2.027										2.196
248	Q10471	Polypeptide N-acetylgalactosaminyltransferase 2 OS=Homo sapiens GN=GALNT2 PE=1 SV=1	>sp|Q10471|GALT2_HUMAN Polypeptide N-acetylgalactosaminyltransferase 2 OS=Homo sapiens GN=GALNT2 PE=1 SV=1	43.7828	23	151	11	23	1	571	64.691	8.35	1.102	0.495	0.565	0.835	0.704	0.714	0.501	1.023	1.282	0.572	0.531	0.543	0.539	0.901	1.096	1.342	0.784	0.563	0.552	0.734	0.808	0.691	0.898	0.665	0.912	1.506	1.763	0.581	1.211	0.789	0.863	1.573	0.366	1.427	2.961	1.725	0.513
670	P55268	Laminin subunit beta-2 OS=Homo sapiens GN=LAMB2 PE=1 SV=2	>sp|P55268|LAMB2_HUMAN Laminin subunit beta-2 OS=Homo sapiens GN=LAMB2 PE=1 SV=2	25.3059	32	144	30	32	1	1798	195.854	6.52	1.592	0.445	0.648	1.545	1.235	0.886	0.47	1.386	1.949	0.64	0.629	0.81	0.656	1.194	0.963	1.46	0.744	0.94	0.644	0.668	0.899	0.658	0.602	0.765	1.007	1.343	1.934	0.83	0.742	1.043	1.047	1.781	0.589	1.575	1.8	1.704	0.778
660	O75752	UDP-GalNAc:beta-1,3-N-acetylgalactosaminyltransferase 1 OS=Homo sapiens GN=B3GALNT1 PE=2 SV=1	>sp|O75752|B3GL1_HUMAN UDP-GalNAc:beta-1,3-N-acetylgalactosaminyltransferase 1 OS=Homo sapiens GN=B3GALNT1 PE=2 SV=1	38.6707	10	145	7	10	1	331	39.486	7.8	1.247	0.315	0.45	0.92	0.585	0.52	0.396	1.197	1.147	0.382	0.376	0.404	0.353	1.275	0.967	1.857	0.576	0.493	0.404	0.62	0.662	0.68	0.642	0.504	0.566	1.626	1.883	0.923	1.631	2.212	1.766	2.301	0.804	2.193	5.201	2.149	0.445
118	Q99519	Sialidase-1 OS=Homo sapiens GN=NEU1 PE=1 SV=1	>sp|Q99519|NEUR1_HUMAN Sialidase-1 OS=Homo sapiens GN=NEU1 PE=1 SV=1	41.4458	13	153	4	13	1	415	45.439	5.88	1.597	0.471	0.487	1.264	0.73	0.59	0.438	1.229	1.807	0.449	0.362	0.452	0.385	0.833	1.059	1.572	0.658	0.567	0.447	0.625	0.694	0.828	0.784	0.584	0.758	1.902	2.377	0.913	1.189	1.444	1.49	1.467	1.235	1.474	3.64	1.625	0.571
1389	Q99784	Noelin OS=Homo sapiens GN=OLFM1 PE=1 SV=4	>sp|Q99784|NOE1_HUMAN Noelin OS=Homo sapiens GN=OLFM1 PE=1 SV=4	33.1959	16	137	0	16	1	485	55.307	6.95	1.049	0.428	0.591	0.748	0.557	0.796	0.449	1.243	0.756	0.492	0.469	0.558	0.503	0.88	0.967	1.39	0.609	0.467	0.507	0.843	0.725	0.822	0.832	0.662	0.744	1.048	1.153	0.699	1.269	1.69	1.399	1.545	0.669	1.538	7.127	1.703	0.58
1584	P17050	Alpha-N-acetylgalactosaminidase OS=Homo sapiens GN=NAGA PE=1 SV=2	>sp|P17050|NAGAB_HUMAN Alpha-N-acetylgalactosaminidase OS=Homo sapiens GN=NAGA PE=1 SV=2	25.7908	9	143	9	9	1	411	46.534	5.19	1.08	0.447	0.494	0.809	0.54	0.509	0.456	1.248	1.171	0.406	0.372	0.398	0.422	0.627	1.134	1.348	0.634	0.402	0.554	1.046	0.664	1.166	1.213	0.794	0.764	1.141	1.349	0.705	1.447	1.595	1.899	1.467	0.688	1.56	2.428	1.744	0.543
1069	P00338-3	Isoform of P00338, Isoform 3 of L-lactate dehydrogenase A chain OS=Homo sapiens GN=LDHA	>sp|P00338-3|LDHA_HUMAN Isoform of P00338, Isoform 3 of L-lactate dehydrogenase A chain OS=Homo sapiens GN=LDHA	50.1385	17	139	0	16	1	361	39.812	8.43	1.045	0.94	0.88	1.217	0.856	0.968	0.846	1.11	1.193	0.809	0.787	0.939	0.89	0.889	1.017	1.203	0.778	0.76	0.73	0.791	1.274	0.629	0.691	1.107	0.765	1.083	1.255	1.041	1.904	1.405	1.608	1.33	0.855	1.261	2.684	1.706	0.786
1814	P16519	Neuroendocrine convertase 2 OS=Homo sapiens GN=PCSK2 PE=2 SV=2	>sp|P16519|NEC2_HUMAN Neuroendocrine convertase 2 OS=Homo sapiens GN=PCSK2 PE=2 SV=2	31.6614	13	99	0	13	1	638	70.521	6.49	1.065	0.616	0.697	0.925	0.82	0.803	0.707	1.391	1.059	0.434	0.402	0.751	0.338	1.175	1.021	1.47	0.567	0.847	0.576	0.804	0.67	0.763	0.831	0.804	0.886	0.963	1.332	0.808	1.582	1.942	1.847	1.551	0.825	1.364	1.946	1.507	0.618
1552	O95445	Apolipoprotein M OS=Homo sapiens GN=APOM PE=1 SV=2	>sp|O95445|APOM_HUMAN Apolipoprotein M OS=Homo sapiens GN=APOM PE=1 SV=2	53.1915	9	150	1	9	1	188	21.239	6.01	0.907	1.193	1.462	1.224	1.123	1.33	2.144	0.791	1.232	1.351	1.129	1.476	2.482	1.105	1.174	0.263	1.262	1.593	1.481	0.995	1.186	0.837	0.9	1.128	0.886	0.935	1.02	1.522	1.379	1.526	1.265	0.779	2.169	0.76	5.33	0.755	1.254
1040	P02654	Apolipoprotein C-I OS=Homo sapiens GN=APOC1 PE=1 SV=1	>sp|P02654|APOC1_HUMAN Apolipoprotein C-I OS=Homo sapiens GN=APOC1 PE=1 SV=1	37.3494	7	144	0	1	1	83	9.326	8.47	1.074	0.481	1.469	1.302	1.679	1.669	1.35	0.79	1.505	1.576	1.023	1.575	2.154	0.884	1.758	0.378	1.574	1.976	1.29	1.672	0.991	1.587	1.469	0.806	1.299	1.093	0.853
1707	Q86Y38	Xylosyltransferase 1 OS=Homo sapiens GN=XYLT1 PE=1 SV=1	>sp|Q86Y38|XYLT1_HUMAN Xylosyltransferase 1 OS=Homo sapiens GN=XYLT1 PE=1 SV=1	26.0688	22	161	22	22	1	959	107.501	9.22	1.215	0.429	0.421	0.722	0.593	0.502	0.39	1.275	1.176	0.346	0.369	0.361	0.329	1.176	0.877	1.765	0.555	0.421	0.398	0.677	0.586	0.814	0.876	0.515	0.545	1.537	1.677	0.552	1.138	1.4	1.214	1.967	0.585	1.923	2.845	1.981	0.473
952	X6R8A1	Isoform of P10619, Carboxypeptidase OS=Homo sapiens GN=CTSA PE=1 SV=1	>tr|X6R8A1|X6R8A1_HUMAN Isoform of P10619, Carboxypeptidase OS=Homo sapiens GN=CTSA PE=1 SV=1	28.1124	10	112	0	10	1	498	56.197	6.61	0.954	0.302	0.372	0.7	0.354	0.406	0.29	1.161	0.907	0.331	0.299	0.448	0.235	0.808	0.957	1.365	0.572	0.289	0.4	0.653	0.76	0.578	0.687	0.722	0.807	1.254	1.221	0.355	0.934	0.595	0.66	1.196	0.191	1.212	1.285	1.69	0.378
1699	P02745	Complement C1q subcomponent subunit A OS=Homo sapiens GN=C1QA PE=1 SV=2	>sp|P02745|C1QA_HUMAN Complement C1q subcomponent subunit A OS=Homo sapiens GN=C1QA PE=1 SV=2	24.4898	5	125	3	5	1	245	26	9.11	0.684	0.202	1.081	0.977	0.692	1.725	0.718	1.394	0.646	0.967	0.875	1.062	0.926	0.72	0.825	0.907	1.081	0.896	1.065	0.525	1.403	0.423	0.507	0.796	0.945	0.813	1.04	1.346	0.673	0.893	0.964	1.587	0.53	1.259	0.96	1.147	1.052
510	P07333	Macrophage colony-stimulating factor 1 receptor OS=Homo sapiens GN=CSF1R PE=1 SV=2	>sp|P07333|CSF1R_HUMAN Macrophage colony-stimulating factor 1 receptor OS=Homo sapiens GN=CSF1R PE=1 SV=2	9.15638	7	122	0	7	1	972	107.915	6.37	1.627	1.026	0.939	1.849	1.523	1.08	0.733	1.192	1.854	0.845	0.616	1.216	0.826	2.348	1.069	1.208	1.039	1.583	1.025	1.742	1.362	2.157	1.765	1.168	1.192	1.268	1.753	1.197	1.399	1.483	1.823	1.809	1.164	1.773	1.283	1.758	1.083
950	A0A075B6I5	Protein IGLV1-51 (Fragment) OS=Homo sapiens GN=IGLV1-51 PE=1 SV=1	>tr|A0A075B6I5|A0A075B6I5_HUMAN Protein IGLV1-51 (Fragment) OS=Homo sapiens GN=IGLV1-51 PE=1 SV=1	37.1901	4	130	1	3	1	121	12.611	7.03	0.797	1.751	1.385	0.3	1.163	1.022	0.887	0.98	0.601	1.325	1.648	1.275	1.284	0.466	1.399	0.478	1.93	1.183	1.239	2.271	1.107	1.829	2.218	0.978	0.896	0.943	0.711	1.267	1.156	1.449	3.155	0.576	1.952	0.842	0.514	1.161	1.458
602	P02452	Collagen alpha-1(I) chain OS=Homo sapiens GN=COL1A1 PE=1 SV=5	>sp|P02452|CO1A1_HUMAN Collagen alpha-1(I) chain OS=Homo sapiens GN=COL1A1 PE=1 SV=5	13.4563	17	135	14	16	1	1464	138.857	5.8	1.22	1.781	1.848	1.242	5.6	2.495	0.773	0.923	1.705	1.81	2.16	1.221	1.488	0.876	0.631	0.572	1.988	4.647	1.409	2.277	3.299	3.024	2.052	0.864	2.578	0.847	1.415	2.727	0.768	1.696	1.597	6.437	0.084	0.636	9.963	0.893	1.79
1394	K7EPF9	Isoform of P02654, Apolipoprotein C-I OS=Homo sapiens GN=APOC1 PE=1 SV=1	>tr|K7EPF9|K7EPF9_HUMAN Isoform of P02654, Apolipoprotein C-I OS=Homo sapiens GN=APOC1 PE=1 SV=1	25.5814	7	137	0	1	1	129	14.265	4.81	0.63	2.508	1.543	0.324	0.862	2.082	1.723	0.601	0.876	1.522	1.174	1.776	2.304	0.323	1.468	0.389	1.544	1.907	3.278	2.533	0.742	2.053	1.914	0.724	0.791	0.796	0.553	1.783	2.136	1.16	0.819	0.698	1.644	0.77	1.698	1.025	1.042
143	H3BTH8	Isoform of Q96S86, Hyaluronan and proteoglycan link protein 3 OS=Homo sapiens GN=HAPLN3 PE=1 SV=1	>tr|H3BTH8|H3BTH8_HUMAN Isoform of Q96S86, Hyaluronan and proteoglycan link protein 3 OS=Homo sapiens GN=HAPLN3 PE=1 SV=1	43.6019	15	148	0	13	1	422	47.727	6.68	1.253	0.627	0.675	0.63	0.711	1.421	0.63	1.602	1.154	0.663	0.485	0.612	0.637	0.944	0.964	1.821	0.697	0.598	0.553	0.506	0.696	0.927	0.956	0.319	0.51	2.004	1.795	0.538	0.39	0.426	0.488	2.025	0.216	0.982	4.084	1.453	0.694
1615	P49641	Alpha-mannosidase 2x OS=Homo sapiens GN=MAN2A2 PE=2 SV=3	>sp|P49641|MA2A2_HUMAN Alpha-mannosidase 2x OS=Homo sapiens GN=MAN2A2 PE=2 SV=3	28.6087	23	135	0	22	1	1150	130.457	6.84	1.36	0.596	0.519	1.15	0.809	0.617	0.557	1.167	1.573	0.485	0.438	0.535	0.487	1.116	0.962	1.736	0.704	0.638	0.579	0.905	0.789	0.993	0.918	0.669	0.858	1.446	2.137	0.761	1.632	1.995	1.887	1.693	0.804	1.261	7.734	1.542	0.847
1461	Q15166	Serum paraoxonase/lactonase 3 OS=Homo sapiens GN=PON3 PE=1 SV=3	>sp|Q15166|PON3_HUMAN Serum paraoxonase/lactonase 3 OS=Homo sapiens GN=PON3 PE=1 SV=3	8.47458	3	127	0	1	1	354	39.582	5.41										1.037	1.203	1.041	1.555	0.524	1.205	0.508	1.524	1.046
1473	P06733	Alpha-enolase OS=Homo sapiens GN=ENO1 PE=1 SV=2	>sp|P06733|ENOA_HUMAN Alpha-enolase OS=Homo sapiens GN=ENO1 PE=1 SV=2	61.2903	19	118	0	16	1	434	47.139	7.39	0.863	1.002	0.94	1.095	0.752	0.934	0.879	1.098	1.144	0.874	0.715	0.875	1.313	0.841	0.811	0.602	0.832	0.578	1.218	1.044	1.588	1.063	1.121	3.539	0.977	0.621	0.878	0.937	3.094	1.452	1.494	0.715	1.119	0.737	2.393	0.752	0.9
509	D6RAR4	Isoform of Q04756, Hepatocyte growth factor activator OS=Homo sapiens GN=HGFAC PE=1 SV=1	>tr|D6RAR4|D6RAR4_HUMAN Isoform of Q04756, Hepatocyte growth factor activator OS=Homo sapiens GN=HGFAC PE=1 SV=1	30.2115	15	108	0	15	1	662	71.436	7.05	1.079	0.912	1.151	1.397	1.38	1.274	0.805	1.031	1.179	1.047	1.141	1.068	1.611	0.682	1.073	0.491	1.561	1.742	0.902	1.064	1.041	1.113	1.21	1.029	1.272	0.963	1.014	1.817	2.109	3.004	2.792	1.675	2.341	1.416	5.112	1.66	1.146
1223	P47972	Neuronal pentraxin-2 OS=Homo sapiens GN=NPTX2 PE=1 SV=2	>sp|P47972|NPTX2_HUMAN Neuronal pentraxin-2 OS=Homo sapiens GN=NPTX2 PE=1 SV=2	36.891	15	123	14	14	1	431	47.012	5.63	1.014	0.205	0.305	0.637	0.403	0.302	0.277	1.129	1.037	0.32	0.303	0.359	0.273	0.644	0.977	1.442	0.504	0.31	0.327	0.434	0.549	0.414	0.488	0.448	0.638	1.158	1.863	0.382	0.827	0.629	0.727	1.882	0.23	1.512	0.563	1.641	0.447
541	Q9UHI8	A disintegrin and metalloproteinase with thrombospondin motifs 1 OS=Homo sapiens GN=ADAMTS1 PE=1 SV=4	>sp|Q9UHI8|ATS1_HUMAN A disintegrin and metalloproteinase with thrombospondin motifs 1 OS=Homo sapiens GN=ADAMTS1 PE=1 SV=4	12.0993	6	79	5	6	1	967	105.29	6.83	1.279	0.653	0.828	1.492	1.196	1.366	0.736	1.327	1.526	0.601	0.52	0.809	0.703	0.977	0.931	1.165	0.67	0.898	0.667	1.742	1.086	1.611	1.716	1.025	1.258	1.22	1.989	0.754	1.802	1.55	1.909	1.801	0.764	1.332	0.01	1.596	0.773
1061	P23470	Receptor-type tyrosine-protein phosphatase gamma OS=Homo sapiens GN=PTPRG PE=1 SV=4	>sp|P23470|PTPRG_HUMAN Receptor-type tyrosine-protein phosphatase gamma OS=Homo sapiens GN=PTPRG PE=1 SV=4	9.75779	10	96	0	10	1	1445	161.901	6.42	1.311	0.73	0.673	1.236	0.984	0.648	0.511	1.152	1.302	0.536	0.61	0.603	0.56	1.141	1.048	1.814	0.678	0.717	0.582	0.85	0.726	0.838	0.927	0.718	0.852	1.083	1.255	0.868	1.628	1.347	1.203	1.45	0.619	1.385	1.816	1.495	0.59
911	Q8NBJ4	Golgi membrane protein 1 OS=Homo sapiens GN=GOLM1 PE=1 SV=1	>sp|Q8NBJ4|GOLM1_HUMAN Golgi membrane protein 1 OS=Homo sapiens GN=GOLM1 PE=1 SV=1	34.414	14	135	0	14	1	401	45.306	4.97	1.113	0.469	0.618	0.913	0.695	0.894	0.394	1.15	1.08	0.621	0.693	0.702	0.716	1.248	0.991	1.285	0.74	0.883	0.698	0.697	0.851	0.646	0.642	0.841	0.901	0.873	1.206	1.114	1.512	1.402	1.43	1.74	1.115	1.884	2.433	2.058	0.549
1828	Q7Z3B1	Neuronal growth regulator 1 OS=Homo sapiens GN=NEGR1 PE=1 SV=3	>sp|Q7Z3B1|NEGR1_HUMAN Neuronal growth regulator 1 OS=Homo sapiens GN=NEGR1 PE=1 SV=3	47.4576	16	122	2	16	1	354	38.694	6.21	1.08	0.43	0.389	0.793	0.475	0.512	0.36	1.125	0.921	0.409	0.45	0.403	0.385	1.212	1.031	1.759	0.597	0.481	0.461	0.502	0.698	0.456	0.504	0.459	0.587	1.262	1.452	0.601	0.898	0.74	0.782	1.41	0.482	1.455	1.143	1.534	0.403
1591	P01591	Immunoglobulin J chain OS=Homo sapiens GN=JCHAIN PE=1 SV=4	>sp|P01591|IGJ_HUMAN Immunoglobulin J chain OS=Homo sapiens GN=JCHAIN PE=1 SV=4	41.5094	6	121	1	6	1	159	18.087	5.24	1.148	0.976	3.969	2.988	2.215	4.166	1.957	0.811	1.28	3.439	3.146	3.187	10.968	2.032	1.445	0.522	3.287	4.581	5.08	2.239	2.19	1.852	1.242	0.865	0.751	0.964	1.463	3.619	1.167	1.118	1.132	0.685	1.38	0.61	0.719	0.962	3.88
367	A0A075B6H7	Protein IGKV3-7 (Fragment) OS=Homo sapiens GN=IGKV3-7 PE=4 SV=1	>tr|A0A075B6H7|A0A075B6H7_HUMAN Protein IGKV3-7 (Fragment) OS=Homo sapiens GN=IGKV3-7 PE=4 SV=1	42.2414	3	153	0	2	1	116	12.775	5.25	1.629	0.892	1.356	2.63	2.294	1.201	1.108	1.206	1.46	1.214	1.961	1.424	1.858	1.468	2.269	0.515	1.476	2.299	1.538	2.253	2.947	2.161	4.839	1.779	1.359	1.253	1.46	1.44	1.699	2.155	2.948	1.089	1.584	1.531	0.917	0.918	1.462
790	Q02809-2	Isoform of Q02809, Isoform 2 of Procollagen-lysine,2-oxoglutarate 5-dioxygenase 1 OS=Homo sapiens GN=PLOD1	>sp|Q02809-2|PLOD1_HUMAN Isoform of Q02809, Isoform 2 of Procollagen-lysine,2-oxoglutarate 5-dioxygenase 1 OS=Homo sapiens GN=PLOD1	46.2532	28	140	0	28	1	774	88.217	7.11	1.264	0.463	0.554	1.157	1.056	0.671	0.494	1.176	1.564	0.759	0.707	0.743	0.604	1.194	1.116	1.353	0.828	0.805	0.529	0.809	0.954	0.82	0.845	0.799	0.919	1.3	1.741	0.497	1.107	0.951	0.928	1.192	0.522	1.31	2.284	1.361	1.207
1037	Q9NR34	Mannosyl-oligosaccharide 1,2-alpha-mannosidase IC OS=Homo sapiens GN=MAN1C1 PE=1 SV=1	>sp|Q9NR34|MA1C1_HUMAN Mannosyl-oligosaccharide 1,2-alpha-mannosidase IC OS=Homo sapiens GN=MAN1C1 PE=1 SV=1	23.1746	12	133	3	12	1	630	70.866	7.46	1.371	0.545	0.54	1.117	0.764	0.7	0.482	1.259	1.539	0.492	0.596	0.663	0.454	1.164	0.953	1.523	0.676	0.619	0.457	0.677	0.722	0.651	0.666	0.614	0.753	1.507	1.748	0.79	1.282	1.192	1.09	2.212	0.738	1.793	9.308	2.302	0.629
1183	P42785	Lysosomal Pro-X carboxypeptidase OS=Homo sapiens GN=PRCP PE=1 SV=1	>sp|P42785|PCP_HUMAN Lysosomal Pro-X carboxypeptidase OS=Homo sapiens GN=PRCP PE=1 SV=1	27.0161	10	117	0	10	1	496	55.764	7.21	1.021	0.805	0.496	0.827	0.857	0.588	0.381	1.257	0.905	0.46	0.555	0.562	0.525	0.779	1.027	1.459	0.751	0.525	0.619	0.679	0.862	0.825	0.782	0.784	0.895	1.487	1.925	0.687	0.929	0.873	1.464	1.826	0.58	1.714	2.898	2.159	0.731
331	Q86YZ3	Hornerin OS=Homo sapiens GN=HRNR PE=1 SV=2	>sp|Q86YZ3|HORN_HUMAN Hornerin OS=Homo sapiens GN=HRNR PE=1 SV=2	9.08772	10	93	10	10	1	2850	282.228	10.04	0.855	0.571	0.693	0.992	1.064	1.02	0.997	1.071	1.108	0.998	1.407	1.273	1.023	30.043	1.296	1.633	3.334	1.586	0.135	0.339	0.665	0.256	0.142	0.513	0.794	0.64	0.366	2.949	0.753	1.185	0.854	1.605	2.716	4.124	1.377	1.894	0.697
1766	Q12907	Vesicular integral-membrane protein VIP36 OS=Homo sapiens GN=LMAN2 PE=1 SV=1	>sp|Q12907|LMAN2_HUMAN Vesicular integral-membrane protein VIP36 OS=Homo sapiens GN=LMAN2 PE=1 SV=1	53.0899	13	107	1	13	1	356	40.203	6.95	1.146	0.538	0.709	1.234	0.774	0.836	0.663	1.067	1.257	0.702	0.819	0.948	0.772	1.053	1.088	1.177	0.812	1.09	0.696	0.796	1.068	0.828	0.892	0.831	1.062	1.269	1.518	1.069	1.526	1.515	1.437	1.855	1.125	1.695	4.723	2.043	0.772
15	Q6NXQ3	Isoform of P22352, GPX3 protein OS=Homo sapiens GN=GPX3 PE=1 SV=1	>tr|Q6NXQ3|Q6NXQ3_HUMAN Isoform of P22352, GPX3 protein OS=Homo sapiens GN=GPX3 PE=1 SV=1	55.5556	3	165	1	1	1	72	7.897	7.11
752	A0A075B6I0	Protein IGLV8-61 (Fragment) OS=Homo sapiens GN=IGLV8-61 PE=1 SV=6	>tr|A0A075B6I0|A0A075B6I0_HUMAN Protein IGLV8-61 (Fragment) OS=Homo sapiens GN=IGLV8-61 PE=1 SV=6	20.3252	4	135	3	4	1	123	12.893	4.55	1.036	0.261	1.587	1.074	3.62	1.494	0.811	0.264	1.873	1.368	2.179	0.844	0.662	0.85	1.348	0.483	1.464	1.501	1.41	1.915	1.771	3.884	0.863	1.116	0.948	1.165	1.26	1.791	1.363	0.783	3.309	1.178	6.609	2.122	1.339	0.807	1.885
1168	P20396	Pro-thyrotropin-releasing hormone OS=Homo sapiens GN=TRH PE=1 SV=1	>sp|P20396|TRH_HUMAN Pro-thyrotropin-releasing hormone OS=Homo sapiens GN=TRH PE=1 SV=1	37.6033	6	87	1	6	1	242	27.388	5.45	1.154	0.329	0.851	1.344	0.778	1.018	0.607	1.056	1.296	0.61	0.377	1.553	0.87	0.797	0.923	0.995	0.763	0.772	0.772	1.258	1.328	1.64	1.403	0.844	2.294	1.208	1.641	0.771	1.741	1.034	1.052	1.129	0.684	0.872	0.937	1.415	0.767
361	A0A087WYL5	Isoform of Q6UXD5, Seizure 6-like protein 2 OS=Homo sapiens GN=SEZ6L2 PE=1 SV=1	>tr|A0A087WYL5|A0A087WYL5_HUMAN Isoform of Q6UXD5, Seizure 6-like protein 2 OS=Homo sapiens GN=SEZ6L2 PE=1 SV=1	20.4767	14	108	0	13	1	923	99.071	4.87	1.349	0.583	0.579	1.09	0.824	0.72	0.441	1.18	1.287	0.506	0.478	0.504	0.416	1.382	0.939	1.696	0.673	0.689	0.535	1.209	0.688	1.438	1.237	0.539	0.633	1.777	2.541	0.593	1.074	1.104	1.185	1.658	0.597	1.426	3.778	1.654	0.691
160	Q5VU97	VWFA and cache domain-containing protein 1 OS=Homo sapiens GN=CACHD1 PE=2 SV=2	>sp|Q5VU97|CAHD1_HUMAN VWFA and cache domain-containing protein 1 OS=Homo sapiens GN=CACHD1 PE=2 SV=2	19.1523	22	133	0	22	1	1274	142.198	6.43	1.207	0.447	0.397	0.851	0.541	0.464	0.353	0.951	1.274	0.44	0.352	0.467	0.381	0.96	0.998	1.617	0.681	0.504	0.421	0.755	0.66	0.691	0.737	0.496	0.668	1.523	1.674	0.477	0.95	0.812	0.91	1.698	0.353	1.544	2.709	1.885	0.489
214	O95390	Growth/differentiation factor 11 OS=Homo sapiens GN=GDF11 PE=1 SV=1	>sp|O95390|GDF11_HUMAN Growth/differentiation factor 11 OS=Homo sapiens GN=GDF11 PE=1 SV=1	22.6044	8	108	0	7	1	407	45.062	7.93	1.523	0.521	0.58	1.059	0.884	0.738	0.438	1.283	1.438	0.503	0.371	0.581	0.447	1.616	0.931	1.702	0.595	0.57	0.964	0.67	0.629	0.721	0.696	0.591	0.738	1.417	1.88	0.758	1.44	1.408	1.507	2.129	1.012	1.909	4.677	2.439	0.524
1107	P05160	Coagulation factor XIII B chain OS=Homo sapiens GN=F13B PE=1 SV=3	>sp|P05160|F13B_HUMAN Coagulation factor XIII B chain OS=Homo sapiens GN=F13B PE=1 SV=3	38.7292	19	110	19	19	1	661	75.461	6.39	1.525	1.441	1.346	1.172	1.741	1.329	1.104	1.075	1.36	1.832	2.822	2.401	2.638	1.608	1.126	0.825	1.869	2.327	1.497	2.173	1.374	2.225	1.655	1.017	1.062	1.123	1.217	2.597	2.393	2.391	2.278	1.234	1.829	1.814	1.56	1.138	2.304
1731	O43866	CD5 antigen-like OS=Homo sapiens GN=CD5L PE=1 SV=1	>sp|O43866|CD5L_HUMAN CD5 antigen-like OS=Homo sapiens GN=CD5L PE=1 SV=1	56.4841	18	116	18	18	1	347	38.063	5.47	1.429	2.469	4.805	7.744	5.08	5.298	2.736	0.969	1.48	4.088	4.815	4.921	5.022	3.912	0.929	0.7	4.839	11.834	4.056	8.056	3.328	2.752	3.787	1.339	1.635	1.174	3.641	5.168	2.572	3.473	1.696	0.762	2.137	1.453	2.719	1.496	6.851
678	Q8N3J6-3	Isoform of Q8N3J6, Isoform 3 of Cell adhesion molecule 2 OS=Homo sapiens GN=CADM2	>sp|Q8N3J6-3|CADM2_HUMAN Isoform of Q8N3J6, Isoform 3 of Cell adhesion molecule 2 OS=Homo sapiens GN=CADM2	41.1899	11	141	0	10	1	437	47.534	5.33	0.888	0.555	0.45	0.711	0.448	0.575	0.346	1.077	0.718	0.469	0.421	0.417	0.38	1.159	1.158	1.637	0.625	0.563	0.687	0.746	0.638	0.993	0.797	0.54	0.529	1.206	1.133	0.383	0.95	0.676	0.848	1.503	0.21	1.434	0.958	1.442	0.382
712	Q02246	Contactin-2 OS=Homo sapiens GN=CNTN2 PE=1 SV=1	>sp|Q02246|CNTN2_HUMAN Contactin-2 OS=Homo sapiens GN=CNTN2 PE=1 SV=1	27.8846	22	105	22	22	1	1040	113.322	7.96	1.132	0.496	0.436	0.887	0.563	0.468	0.366	1.129	0.918	0.408	0.451	0.459	0.357	1.234	1.146	1.603	0.616	0.576	0.464	0.815	0.734	0.867	0.872	0.519	0.679	1.38	1.804	0.775	1.889	1.945	2.113	1.943	0.927	1.724	2.725	2.193	0.485
1720	Q9BYJ0	Fibroblast growth factor-binding protein 2 OS=Homo sapiens GN=FGFBP2 PE=1 SV=1	>sp|Q9BYJ0|FGFP2_HUMAN Fibroblast growth factor-binding protein 2 OS=Homo sapiens GN=FGFBP2 PE=1 SV=1	46.6368	6	95	6	6	1	223	24.565	8.87	1.554	0.53	1.173	1.847	0.975	3.26	0.763	1.07	1.911	1.147	0.644	1.119	1.173	0.97	0.92	0.639	0.926	2.797	1.051	1.12	1.864	1.268	1.38	2.324	2.119	0.803	1.4	1.496	0.866	1.495	1.416	1.253	1.705	1.378	1.32	1.178	1.299
1503	Q9NZ08-2	Isoform of Q9NZ08, Isoform 2 of Endoplasmic reticulum aminopeptidase 1 OS=Homo sapiens GN=ERAP1	>sp|Q9NZ08-2|ERAP1_HUMAN Isoform of Q9NZ08, Isoform 2 of Endoplasmic reticulum aminopeptidase 1 OS=Homo sapiens GN=ERAP1	25.4219	20	122	0	20	1	948	107.772	6.28	0.935	0.693	0.686	0.909	0.587	0.936	0.499	1.302	1.164	0.579	0.541	0.789	0.592	0.841	0.847	1.502	0.815	0.762	0.538	0.79	0.803	0.783	0.817	0.749	0.874	0.763	2.012	0.781	1.25	0.813	1.261	1.406	0.781	1.501	0.589	2.255	0.575
1702	Q8IWV2	Contactin-4 OS=Homo sapiens GN=CNTN4 PE=1 SV=1	>sp|Q8IWV2|CNTN4_HUMAN Contactin-4 OS=Homo sapiens GN=CNTN4 PE=1 SV=1	28.7524	21	112	3	20	1	1026	113.383	7.47	1.088	0.399	0.427	0.77	0.503	0.538	0.341	1.183	0.981	0.481	0.462	0.517	0.445	1.026	0.914	1.612	0.652	0.618	0.494	0.916	0.675	0.839	0.902	0.594	0.792	1.358	1.581	0.544	1.346	1.116	1.199	1.421	0.523	1.263	1.364	1.568	0.506
6	Q9UHC6	Contactin-associated protein-like 2 OS=Homo sapiens GN=CNTNAP2 PE=1 SV=1	>sp|Q9UHC6|CNTP2_HUMAN Contactin-associated protein-like 2 OS=Homo sapiens GN=CNTNAP2 PE=1 SV=1	26.0706	24	112	14	24	1	1331	148.073	6.58	1.033	0.384	0.442	0.72	0.471	0.429	0.326	1.103	0.868	0.361	0.438	0.364	0.338	0.93	1.071	1.495	0.555	0.455	0.313	0.503	0.571	0.409	0.482	0.418	0.597	1.305	1.778	0.518	0.783	0.79	0.787	1.972	0.508	1.757	1.882	2.332	0.553
874	P01603	Ig kappa chain V-I region Ka OS=Homo sapiens PE=1 SV=1	>sp|P01603|KV111_HUMAN Ig kappa chain V-I region Ka OS=Homo sapiens PE=1 SV=1	25	3	144	2	2	1	108	11.892	8.85	1.228	1.428	0.965	1.876	1.371	0.809	1.009	1.138	1.384	1.228	1.257	0.66	1.892	0.68	1.555	0.661	1.564	1.017	1.418	2.028	1.051	1.81	2.741	1.307	0.726	0.569	0.472	1.024	3.142	1.317	1.922	0.675	1.078	0.707	1.453	0.572	0.942
1778	P01780	Ig heavy chain V-III region JON OS=Homo sapiens PE=1 SV=1	>sp|P01780|HV319_HUMAN Ig heavy chain V-III region JON OS=Homo sapiens PE=1 SV=1	16.5217	1	66	1	1	1	115	12.555	9.29	0.851	1.086	1.276	1.39	0.965	0.897	1.168	0.639	0.746	1.164	1.922	0.981	1.456	0.77	1.259	0.689	1.561	1.755	1.341	2.257	1.34	3.254	3.826	1.61	0.867	1.048	0.672	1.215	5.26	2.285	4.1	1.051	1.188	0.921	0.974	1.78	1.251
959	P04075-2	Isoform of P04075, Isoform 2 of Fructose-bisphosphate aldolase A OS=Homo sapiens GN=ALDOA	>sp|P04075-2|ALDOA_HUMAN Isoform of P04075, Isoform 2 of Fructose-bisphosphate aldolase A OS=Homo sapiens GN=ALDOA	33.9713	15	111	0	12	1	418	45.232	8.25	1.119	1.726	1.265	1.716	1.262	1.561	1.641	1.121	1.161	1.272	1.46	1.255	1.522	1.082	1.037	0.994	1.024	1.333	1.116	1.336	1.685	1.009	1.047	1.653	0.977	0.918	1.28	0.947	2.427	1.668	1.113	0.99	0.67	0.963	1.624	1.177	1.385
1531	A0A087WZW9	Protein IGLV2-8 (Fragment) OS=Homo sapiens GN=IGLV2-8 PE=1 SV=1	>tr|A0A087WZW9|A0A087WZW9_HUMAN Protein IGLV2-8 (Fragment) OS=Homo sapiens GN=IGLV2-8 PE=1 SV=1	13.3758	3	109	1	1	1	157	16.871	6.51	0.946	2.055	1.51	2.145	1.202	1.569	0.509	0.762	1.107	1.321	1.667	1.806	1.712	0.983	0.849	0.487	1.559	1.256	1.229	1.482	1.118	3.034	1.972	1.248	1.044	0.66	0.85	1.942	1.657	2.921	2.465	1.156	2.548	1.248	2.25	0.833	1.435
47	O95897	Noelin-2 OS=Homo sapiens GN=OLFM2 PE=1 SV=2	>sp|O95897|NOE2_HUMAN Noelin-2 OS=Homo sapiens GN=OLFM2 PE=1 SV=2	28.4141	13	122	0	13	1	454	51.353	7.94	1.083	0.417	0.767	1.388	0.944	1.378	0.497	1.469	1.104	0.697	0.618	1.233	0.783	0.997	0.873	1.141	0.685	0.772	0.603	0.626	1.067	0.626	0.536	0.792	1.142	0.958	1.378	0.802	0.665	0.64	0.763	1.238	0.712	1.228	0.791	1.135	0.697
603	P12111	Collagen alpha-3(VI) chain OS=Homo sapiens GN=COL6A3 PE=1 SV=5	>sp|P12111|CO6A3_HUMAN Collagen alpha-3(VI) chain OS=Homo sapiens GN=COL6A3 PE=1 SV=5	9.50582	24	134	0	24	1	3177	343.457	6.68	1.348	1.463	1.718	1.801	4.59	1.372	1.581	1.086	1.524	1.923	2.603	4.759	2.116	1.688	1.051	0.856	1.215	2.513	1.533	2.99	1.922	1.989	2.157	1.707	1.277	0.937	1.128	2.327	2.24	6.535	6.353	1.283	1.086	1.145	1.772	1.264	2.635
1806	P10586	Receptor-type tyrosine-protein phosphatase F OS=Homo sapiens GN=PTPRF PE=1 SV=2	>sp|P10586|PTPRF_HUMAN Receptor-type tyrosine-protein phosphatase F OS=Homo sapiens GN=PTPRF PE=1 SV=2	9.80598	13	102	0	2	1	1907	212.744	6.3	1.342	0.766	0.783	1.22	1.156	0.751	0.693	1.027	1.361	0.576	0.78	0.639	0.642	1.072	1.017	1.707	0.68	0.84	0.587	0.773	0.726	0.859	0.852	0.515	0.742	1.636	2.337	1.04	2.038	2.804	1.21	1.915	0.545	1.564	2.584	1.93	0.685
294	P09668	Pro-cathepsin H OS=Homo sapiens GN=CTSH PE=1 SV=4	>sp|P09668|CATH_HUMAN Pro-cathepsin H OS=Homo sapiens GN=CTSH PE=1 SV=4	46.8657	10	122	0	10	1	335	37.369	8.07	0.867	0.666	0.577	0.648	0.554	0.859	0.568	1.127	0.786	0.576	0.534	0.716	0.327	1	0.913	1.164	0.775	0.601	0.502	0.455	1.048	0.457	0.403	0.962	0.838	1.11	1.088	0.826	0.911	0.57	0.771	1.677	0.609	1.582	2.008	1.657	0.688
1237	Q13214	Semaphorin-3B OS=Homo sapiens GN=SEMA3B PE=2 SV=1	>sp|Q13214|SEM3B_HUMAN Semaphorin-3B OS=Homo sapiens GN=SEMA3B PE=2 SV=1	39.1188	20	94	0	20	1	749	83.069	8.91	1.206	0.646	0.635	0.937	0.631	0.792	0.506	1.207	1.409	0.554	0.49	0.756	0.398	0.799	1.041	1.031	0.735	0.678	0.727	0.717	1.263	0.644	0.791	1.308	1.419	0.905	1.288	1.438	1.136	1.816	1.919	1.536	1.197	1.758	3.501	1.828	0.664
591	A8MV23-2	Isoform of A8MV23, Isoform 2 of Serpin E3 OS=Homo sapiens GN=SERPINE3	>sp|A8MV23-2|SERP3_HUMAN Isoform of A8MV23, Isoform 2 of Serpin E3 OS=Homo sapiens GN=SERPINE3	30.6931	10	104	1	10	1	404	44.454	6.65	0.876	0.462	0.378	0.61	0.485	0.294	0.376	0.497	0.724	0.392	0.498	0.321	0.28	0.87	1.473	1.307	0.815	0.365	0.319	0.239	0.358	0.294	0.299	0.34	0.302	1.181	0.689	0.507	1.521	0.814	0.721	3.5	0.323	1.199	4.285	1.956	0.405
1486	P41271-2	Isoform of P41271, Isoform 2 of Neuroblastoma suppressor of tumorigenicity 1 OS=Homo sapiens GN=NBL1	>sp|P41271-2|NBL1_HUMAN Isoform of P41271, Isoform 2 of Neuroblastoma suppressor of tumorigenicity 1 OS=Homo sapiens GN=NBL1	34.7222	4	113	0	4	1	216	23.154	6.2	0.767	0.682	0.492	0.617	0.377	0.563	0.432	0.939	0.569	0.445	0.491	0.556	0.501	0.488	1.003	1.038	0.654	0.346	0.4	0.667	0.753	0.45	0.477	0.818	0.687	0.939	1.032	0.655	1.09	0.987	1.007	1.787	0.242	1.742	0.776	1.825	0.429
303	A0A075B6K3	Protein IGLV2-11 (Fragment) OS=Homo sapiens GN=IGLV2-11 PE=1 SV=1	>tr|A0A075B6K3|A0A075B6K3_HUMAN Protein IGLV2-11 (Fragment) OS=Homo sapiens GN=IGLV2-11 PE=1 SV=1	47.8992	4	103	2	2	1	119	12.636	7.24	1.14	1.045	1.032	1.963	1.448	0.74	0.912	1.307	1.022	0.802	0.967	1.292	0.653	0.344	0.411	0.599	0.612	0.7	1.04	1.17	1.611	2.207	1.705	1.346	1.127	0.874	1.081	2.197	1.114	2.409	2.224	0.998	3.526	1.749	1.2	1.051	1.376
1521	A0A024R644	Isoform of O75503, Ceroid-lipofuscinosis neuronal protein 5 OS=Homo sapiens GN=CLN5 PE=1 SV=1	>tr|A0A024R644|A0A024R644_HUMAN Isoform of O75503, Ceroid-lipofuscinosis neuronal protein 5 OS=Homo sapiens GN=CLN5 PE=1 SV=1	22.113	8	98	0	8	1	407	46.309	8.38	0.842	0.315	0.305	0.604	0.295	0.351	0.21	1.15	0.793	0.288	0.225	0.362	0.253	0.741	0.964	0.994	0.542	0.23	0.266	0.284	0.544	0.271	0.334	0.582	0.612	1.419	1.271	0.476	0.861	0.736	0.844	1.292	0.483	1.544	0.911	1.519	0.373
1175	P04275	von Willebrand factor OS=Homo sapiens GN=VWF PE=1 SV=4	>sp|P04275|VWF_HUMAN von Willebrand factor OS=Homo sapiens GN=VWF PE=1 SV=4	18.1301	35	98	34	35	1	2813	309.058	5.48	1.219	1.485	1.66	1.854	1.975	1.89	1.13	1.166	1.709	1.79	1.456	1.845	1.599	1.046	0.925	1.255	2.252	5.027	1.881	0.778	2.154	0.866	1.232	0.716	0.744	1.011	1.399										1.691
1355	Q8NFZ8	Cell adhesion molecule 4 OS=Homo sapiens GN=CADM4 PE=1 SV=1	>sp|Q8NFZ8|CADM4_HUMAN Cell adhesion molecule 4 OS=Homo sapiens GN=CADM4 PE=1 SV=1	32.9897	9	101	9	9	1	388	42.759	6.3	1.73	0.851	0.704	1.455	1.025	0.94	0.692	1.069	1.746	0.564	0.488	0.814	0.545	1.876	1.069	1.371	0.742	1.08	0.69	0.984	0.863	1.022	0.919	0.739	0.881	1.396	1.713	0.586	0.758	0.847	0.755	1.629	0.804	1.183	5.887	1.347	0.607
920	Q8IV08	Phospholipase D3 OS=Homo sapiens GN=PLD3 PE=1 SV=1	>sp|Q8IV08|PLD3_HUMAN Phospholipase D3 OS=Homo sapiens GN=PLD3 PE=1 SV=1	26.5306	10	91	4	10	1	490	54.671	6.47	1.243	0.478	0.477	1.249	0.661	0.682	0.373	1.234	1.318	0.43	0.37	0.556	0.385	1.103	0.92	1.673	0.645	0.7	0.35	0.489	0.661	0.444	0.482	0.527	0.669	1.368	1.627	0.517	0.989	0.697	0.957	1.679	0.628	1.437	3.174	1.605	0.507
422	Q9Y4L1	Hypoxia up-regulated protein 1 OS=Homo sapiens GN=HYOU1 PE=1 SV=1	>sp|Q9Y4L1|HYOU1_HUMAN Hypoxia up-regulated protein 1 OS=Homo sapiens GN=HYOU1 PE=1 SV=1	15.4154	13	115	0	13	1	999	111.266	5.22	1.318	0.701	0.605	1.161	0.947	0.826	0.488	1.174	1.178	0.58	0.565	0.813	0.638	1.12	0.961	1.496	0.755	0.694	0.536	0.586	0.845	0.663	0.497	0.644	0.877	1.322	1.427	0.819	0.916	0.983	0.911	2.135	0.456	1.692	3.686	1.948	0.645
77	P03951	Coagulation factor XI OS=Homo sapiens GN=F11 PE=1 SV=1	>sp|P03951|FA11_HUMAN Coagulation factor XI OS=Homo sapiens GN=F11 PE=1 SV=1	37.6	19	114	0	19	1	625	70.064	8.1	1.703	1.905	1.759	2.371	2.439	1.821	1.369	1.068	1.956	1.647	1.849	2.315	2.188	1.116	1.191	0.595	1.722	3.129	1.262	1.445	1.149	1.41	1.119	1.071	1.569	1.199	1.364	1.938	1.395	1.45	1.415	1.191	2.463	1.604	2.841	1.568	1.558
1204	Q96HF1	Secreted frizzled-related protein 2 OS=Homo sapiens GN=SFRP2 PE=1 SV=2	>sp|Q96HF1|SFRP2_HUMAN Secreted frizzled-related protein 2 OS=Homo sapiens GN=SFRP2 PE=1 SV=2	26.4407	7	101	7	7	1	295	33.468	7.42	1.004	1.456	1.033	0.954	0.791	1.636	0.857	0.92	1.033	1.049	1.073	1.329	0.747	1.077	1.32	0.734	0.782	0.948	0.82	1.531	2.022	0.994	0.925	1.798	2.051	0.834	1.375	1.015	2.476	2.803	1.145	1.182	0.663	1.643	2.499	1.656	1.044
1797	P04430	Ig kappa chain V-I region BAN OS=Homo sapiens PE=1 SV=1	>sp|P04430|KV122_HUMAN Ig kappa chain V-I region BAN OS=Homo sapiens PE=1 SV=1	16.6667	1	69	1	1	1	108	11.833	8.44	1.117	1.145	1.248	1.512	1.824	1.239	0.95	0.957	1.138	1.232	1.088	1.42	1.371	0.222	1.348	0.679	1.117	2.081	1.111	2.468	1.331	2.703	3.333	1.323	1.285	0.841	0.888	0.794	1.164	1.576	1.993	0.761	1.053	0.815	0.387	0.685	1.407
75	A0A075B6I9	Protein IGLV7-46 (Fragment) OS=Homo sapiens GN=IGLV7-46 PE=1 SV=4	>tr|A0A075B6I9|A0A075B6I9_HUMAN Protein IGLV7-46 (Fragment) OS=Homo sapiens GN=IGLV7-46 PE=1 SV=4	15.3846	2	111	1	1	1	117	12.46	7.2	0.842	0.18	1.215	0.821	1.175	0.956	0.666	0.83	0.851	1.055	1.66	1.122	0.872	0.403	0.811	0.4	1.224	0.602	1	0.91	0.925	2.932	1.02	1.003	0.918	1.09	0.503	1.144	0.81	1.609	1.522	0.578	1.852	1.076	0.342	0.344	1.094
917	P07195	L-lactate dehydrogenase B chain OS=Homo sapiens GN=LDHB PE=1 SV=2	>sp|P07195|LDHB_HUMAN L-lactate dehydrogenase B chain OS=Homo sapiens GN=LDHB PE=1 SV=2	47.3054	15	100	6	14	1	334	36.615	6.05	1.183	1.294	1.409	1.679	1.583	1.864	1.796	1.153	1.21	1.218	1.901	0.889	1.102	0.875	0.976	1.134	0.848	0.925	1.14	1.423	1.243	1.297	1.311	1.308	0.852	1.108	1.173	1.439	2.487	1.83	1.35	1.122	1.002	1.334	2.286	1.194	1.425
566	P06280	Alpha-galactosidase A OS=Homo sapiens GN=GLA PE=1 SV=1	>sp|P06280|AGAL_HUMAN Alpha-galactosidase A OS=Homo sapiens GN=GLA PE=1 SV=1	28.2051	12	116	8	12	1	429	48.735	5.6	1.264	0.339	0.558	1.022	0.648	0.651	0.385	1.154	1.266	0.512	0.5	0.518	0.393	0.9	1.074	1.717	0.705	0.545	0.417	0.752	0.663	0.754	0.798	0.586	0.703	1.391	1.49	0.603	0.888	1.016	1.056	1.71	1.233	1.511	0.947	1.553	0.722
1660	Q0P6D2	Protein FAM69C OS=Homo sapiens GN=FAM69C PE=2 SV=3	>sp|Q0P6D2|FA69C_HUMAN Protein FAM69C OS=Homo sapiens GN=FAM69C PE=2 SV=3	25.537	12	101	8	12	1	419	46.39	6.83	1.191	0.288	0.43	0.839	0.508	0.569	0.37	1.425	1.274	0.399	0.357	0.564	0.382	0.848	0.894	1.89	0.608	0.513	0.443	0.328	0.775	0.431	0.37	0.559	0.768	1.172	1.266	0.523	0.628	0.664	0.87	1.879	0.352	1.505	0.979	1.786	0.433
1310	Q06830	Peroxiredoxin-1 OS=Homo sapiens GN=PRDX1 PE=1 SV=1	>sp|Q06830|PRDX1_HUMAN Peroxiredoxin-1 OS=Homo sapiens GN=PRDX1 PE=1 SV=1	55.7789	10	102	0	9	1	199	22.096	8.13	0.851	0.929	1.399	1.654	0.986	1.553	2.784	1.024	1.069	1.343	2.617	0.867	1.544	0.943	0.841	0.903	0.814	0.655										0.973	3.396	2.416	1.832	0.699	0.553	0.815	2.085	0.804	1.708
1242	P06276	Cholinesterase OS=Homo sapiens GN=BCHE PE=1 SV=1	>sp|P06276|CHLE_HUMAN Cholinesterase OS=Homo sapiens GN=BCHE PE=1 SV=1	25.9136	13	111	0	13	1	602	68.374	7.42	0.876	0.812	1.031	0.718	0.796	1.213	0.651	1.086	0.894	0.928	0.989	1.032	1.197	0.916	1.066	1.61	1.185	1.446	0.899	1.203	0.898	0.933	0.896	0.628	0.805	1.267	1.163	1.613	1.333	0.907	1.084	1.892	0.492	1.58	2.982	1.553	1.05
761	P0DJI8	Serum amyloid A-1 protein OS=Homo sapiens GN=SAA1 PE=1 SV=1	>sp|P0DJI8|SAA1_HUMAN Serum amyloid A-1 protein OS=Homo sapiens GN=SAA1 PE=1 SV=1	68.0328	7	71	1	4	1	122	13.524	6.79	0.678	0.529	1.495	0.481	0.879	0.82	0.667	0.547	0.459	1.487	7.859	3.427	1.672	2.964	0.631	0.543	0.802	0.908	1.386	2.35	0.908	5.016	2.508	0.938	1.029	0.671	0.829	1.525	1.333	2.127	2.995	0.549	19.206	1.229	17.36	0.748	1.212
90	P22792	Carboxypeptidase N subunit 2 OS=Homo sapiens GN=CPN2 PE=1 SV=3	>sp|P22792|CPN2_HUMAN Carboxypeptidase N subunit 2 OS=Homo sapiens GN=CPN2 PE=1 SV=3	32.4771	12	91	12	12	1	545	60.518	5.99	1.612	1.299	1.752	2.305	2.226	1.638	1.462	1.034	2.219	1.626	2.135	2.713	2.617	1.393	1.188	0.53	1.731	2.199	1.514	1.378	1.594	1.572	1.169	0.952	1.131	1.268	1.062	2.291	1.762	1.427	1.247	1.157	2.301	1.453	2.257	1.373	1.827
1129	Q86VZ4	Low-density lipoprotein receptor-related protein 11 OS=Homo sapiens GN=LRP11 PE=2 SV=2	>sp|Q86VZ4|LRP11_HUMAN Low-density lipoprotein receptor-related protein 11 OS=Homo sapiens GN=LRP11 PE=2 SV=2	21	8	85	2	8	1	500	53.278	6.47	1.736	0.168	0.38	1.019	0.814	0.537	0.339	1.212	1.829	0.519	0.492	0.686	0.424	0.764	0.883	1.399	0.776	0.651	0.448	0.437	0.787	0.416	0.421	0.44	0.674	1.792	2.217	0.618	0.314	1.008	0.712	2.613	0.726	2.426	3.333	3.127	0.721
441	Q92673	Sortilin-related receptor OS=Homo sapiens GN=SORL1 PE=1 SV=2	>sp|Q92673|SORL_HUMAN Sortilin-related receptor OS=Homo sapiens GN=SORL1 PE=1 SV=2	16.9828	30	111	18	30	1	2214	248.267	5.55	1.58	0.507	0.661	1.408	1.096	0.6	0.477	1.222	2.021	0.591	0.559	0.656	0.482	1.132	0.962	1.491	0.665	0.728	0.611	0.674	0.882	0.703	0.721	0.579	0.874	1.211	1.844	0.809	1.252	1.388	1.188	1.686	0.792	1.607	3.5	1.513	0.643
1422	P06311	Ig kappa chain V-III region IARC/BL41 OS=Homo sapiens PE=4 SV=1	>sp|P06311|KV311_HUMAN Ig kappa chain V-III region IARC/BL41 OS=Homo sapiens PE=4 SV=1	28.9062	3	86	3	3	1	128	14.061	6.61	1.416	0.396	1.409	2.746	1.598	1.337	1.074	1.077	1.654	1.297	2.095	1.383	1.461	0.774	1.289	0.648	1.499	1.942	1.122	1.555	1.211	4.159	1.97	1.307	0.973	0.93	0.675	1.759	1.631	2.129	2.777	1.44	2.177	2.155	0.01	1.384	1.355
513	A0A075B6K7	Protein IGLV3-1 (Fragment) OS=Homo sapiens GN=IGLV3-1 PE=1 SV=1	>tr|A0A075B6K7|A0A075B6K7_HUMAN Protein IGLV3-1 (Fragment) OS=Homo sapiens GN=IGLV3-1 PE=1 SV=1	26.087	2	94	1	1	1	115	12.288	4.94										2.157	2.681	7.509	1.468	3.251	0.752	0.808	1.36	0.651
223	Q15818	Neuronal pentraxin-1 OS=Homo sapiens GN=NPTX1 PE=2 SV=2	>sp|Q15818|NPTX1_HUMAN Neuronal pentraxin-1 OS=Homo sapiens GN=NPTX1 PE=2 SV=2	33.1019	15	95	14	14	1	432	47.093	6.55	0.894	0.42	0.43	0.559	0.418	0.447	0.474	1.098	0.833	0.388	0.535	0.548	0.285	0.761	0.937	1.218	0.513	0.454	0.343	0.377	0.651	0.412	0.35	0.569	0.686	1.354	1.427	0.59	1.196	0.684	0.726	1.595	0.411	1.55	1.776	1.948	0.44
1197	Q5T619	Zinc finger protein 648 OS=Homo sapiens GN=ZNF648 PE=2 SV=1	>sp|Q5T619|ZN648_HUMAN Zinc finger protein 648 OS=Homo sapiens GN=ZNF648 PE=2 SV=1	2.11268	1	109	1	1	1	568	62.301	8.62	1.737	14.958	10.213	13.676	7.335	17.304	46.445	0.05	3.568	6.613	25.192	4.085	5.255	2.658	0.823	0.605	1.15	2.106	8.355	3.612	7.264	5.81	7.038	0.734	0.999	0.553	0.861	14.398	15.665	22.625	2.624	0.841	1.927	0.879	14.989	0.974	7.73
992	P11021	78 kDa glucose-regulated protein OS=Homo sapiens GN=HSPA5 PE=1 SV=2	>sp|P11021|GRP78_HUMAN 78 kDa glucose-regulated protein OS=Homo sapiens GN=HSPA5 PE=1 SV=2	35.474	22	79	20	20	1	654	72.288	5.16	0.858	0.447	0.808	1.01	0.739	1.05	0.98	0.993	0.804	0.851	1.13	0.775	1.014	1.133	0.979	1.15	0.837	0.885	0.791	1.37	1.064	1.356	1.37	1.499	0.996	0.825	0.926	0.79	2.7	2.662	2.804	1.331	0.743	1.26	0.988	1.644	0.768
202	A0A075B6H9	Protein IGLV4-69 (Fragment) OS=Homo sapiens GN=IGLV4-69 PE=1 SV=1	>tr|A0A075B6H9|A0A075B6H9_HUMAN Protein IGLV4-69 (Fragment) OS=Homo sapiens GN=IGLV4-69 PE=1 SV=1	41.1765	6	109	5	5	1	119	12.765	6.51	1.514	0.483	1.446	2.398	3.241	1.089	0.713	0.665	2.616	1.42	2.849	1.455	1.294	0.653	0.944	0.431	1.926	3.012	1.165	0.992	1.616	1.765	0.792	0.891	1.048	0.649	0.927	3.311	1.205	4.554	3.579	1.209	3.745	2.168	3.381	2.087	1.691
151	P14136	Glial fibrillary acidic protein OS=Homo sapiens GN=GFAP PE=1 SV=1	>sp|P14136|GFAP_HUMAN Glial fibrillary acidic protein OS=Homo sapiens GN=GFAP PE=1 SV=1	49.537	20	109	0	18	1	432	49.85	5.52	1.196	0.325	0.214	0.339	0.275	0.195	0.179	0.342	3.336	0.117	0.123	0.122	0.09	0.103	0.084	0.064	0.091	0.167	0.536	1.267	0.655	1.413	1.374	7.895	0.713	0.64	0.697	0.194	0.31	0.279	0.453	0.115	0.319	0.176	0.01	0.125	0.167
1238	K7ELL7	Isoform of P14314, Glucosidase 2 subunit beta OS=Homo sapiens GN=PRKCSH PE=1 SV=1	>tr|K7ELL7|K7ELL7_HUMAN Isoform of P14314, Glucosidase 2 subunit beta OS=Homo sapiens GN=PRKCSH PE=1 SV=1	33.6449	16	86	0	16	1	535	60.154	4.41	0.664	0.39	0.464	0.558	0.396	0.689	0.309	1.04	0.6	0.476	0.456	0.433	0.465	0.987	0.793	1.359	0.652	0.477	0.57	0.81	0.757	0.734	0.721	0.656	0.658	1.355	1.348	0.433	0.911	0.574	0.639	1.578	0.143	1.114	0.575	1.033	0.405
76	P01701	Ig lambda chain V-I region NEW OS=Homo sapiens PE=1 SV=1	>sp|P01701|LV103_HUMAN Ig lambda chain V-I region NEW OS=Homo sapiens PE=1 SV=1	52.2523	5	91	4	4	1	111	11.446	8	1.953	1.605	1.288	1.727	3.266	1.281	1.351	1.074	2.005	1.264	1.347	1.506	1.135	1.128	1.402	0.763	1.392	2.461	1.119	1.155	1.392	1.409	1.475	1.153	1.222	1.099	1.31	2.936	1.784	2.609	2.599	1.646	4.824	2.062	0.166	2.742	1.571
524	Q9NS15	Latent-transforming growth factor beta-binding protein 3 OS=Homo sapiens GN=LTBP3 PE=1 SV=4	>sp|Q9NS15|LTBP3_HUMAN Latent-transforming growth factor beta-binding protein 3 OS=Homo sapiens GN=LTBP3 PE=1 SV=4	17.4213	17	92	0	16	1	1303	139.267	6.07	1.556	0.844	1.064	2.005	2.056	1.966	0.692	1.201	2.219	1.021	0.978	1.243	0.975	0.953	0.979	1.049	0.854	1.112	0.744	0.55	1.278	0.535	0.522	0.948	1.136	0.888	1.365	1.335	1.246	1.633	1.121	1.68	1.287	1.57	6.871	1.937	0.998
1109	P01775	Ig heavy chain V-III region LAY OS=Homo sapiens PE=1 SV=1	>sp|P01775|HV314_HUMAN Ig heavy chain V-III region LAY OS=Homo sapiens PE=1 SV=1	15.9664	1	57	1	1	1	119	12.85	8.48	1.27	1.244	1.106	1.883	1.518	0.952	0.693	1.232	1.486	1.138	1.146	0.962	1.206	0.459	1.353	0.662	0.991	1.947	1.02	2.291	1.309	2.761	3.279	1.089	1.358	1.107	1.278	1.255	2.096	2.889	2.674	1.139	1.625	1.084	0.01	1.347	1.155
816	P20849	Collagen alpha-1(IX) chain OS=Homo sapiens GN=COL9A1 PE=1 SV=3	>sp|P20849|CO9A1_HUMAN Collagen alpha-1(IX) chain OS=Homo sapiens GN=COL9A1 PE=1 SV=3	6.18893	4	74	0	4	1	921	91.812	8.72	0.84	0.289	0.284	0.358	0.27	0.499	0.229	1.161	0.49	0.303	0.367	0.4	0.227	1.2	1.085	2.257	0.266	0.444	0.19	0.166	0.578	0.153	0.152	0.748	0.53	1.321	0.8	0.448	1.229	1.381	2.249	2.372	0.416	3.092	0.01	2.421	0.238
239	Q92820	Gamma-glutamyl hydrolase OS=Homo sapiens GN=GGH PE=1 SV=2	>sp|Q92820|GGH_HUMAN Gamma-glutamyl hydrolase OS=Homo sapiens GN=GGH PE=1 SV=2	39.6226	10	95	10	10	1	318	35.941	7.11	0.887	0.748	0.738	0.862	0.729	0.616	0.604	1.095	0.889	0.623	0.658	0.693	0.878	0.92	1.062	1.298	0.903	0.756	0.514	0.724	0.744	0.752	0.794	0.923	0.905	0.951	1.325	0.665	1.074	0.908	1.113	1.173	0.673	1.244	0.191	1.174	0.8
891	Q9H4D0	Calsyntenin-2 OS=Homo sapiens GN=CLSTN2 PE=1 SV=2	>sp|Q9H4D0|CSTN2_HUMAN Calsyntenin-2 OS=Homo sapiens GN=CLSTN2 PE=1 SV=2	21.7801	18	95	1	18	1	955	106.938	5.39	0.902	0.364	0.44	0.579	0.446	0.473	0.454	0.906	0.998	0.432	0.436	0.437	0.413	0.668	1.38	1.076	0.624	0.453	0.302	0.394	0.806	0.387	0.436	0.583	0.847	1	1.508	0.583	0.984	0.973	0.863	1.588	0.417	1.672	1.785	1.966	0.427
5	P17948-2	Isoform of P17948, Isoform 2 of Vascular endothelial growth factor receptor 1 OS=Homo sapiens GN=FLT1	>sp|P17948-2|VGFR1_HUMAN Isoform of P17948, Isoform 2 of Vascular endothelial growth factor receptor 1 OS=Homo sapiens GN=FLT1	27.0742	16	88	1	16	1	687	77.425	9.35	1.057	0.561	0.54	0.77	0.652	0.72	0.496	1.658	1.044	0.433	0.463	0.525	0.329	0.703	1.001	0.964	0.511	0.485	0.413	0.862	0.748	0.94	0.973	0.963	1.116	1.071	1.561	0.646	1.634	1.72	1.628	1.915	1.304	1.242	1.093	1.618	0.507
1403	H0Y4H1	Isoform of P10586, Receptor-type tyrosine-protein phosphatase F (Fragment) OS=Homo sapiens GN=PTPRF PE=1 SV=1	>tr|H0Y4H1|H0Y4H1_HUMAN Isoform of P10586, Receptor-type tyrosine-protein phosphatase F (Fragment) OS=Homo sapiens GN=PTPRF PE=1 SV=1	13.323	12	81	0	2	1	1291	145.573	6.52	0.9	0.486	0.39	0.713	0.823	0.462	0.339	0.938	0.639	0.424	0.429	0.396	0.469	1.244	1.013	1.578	0.538	0.514	0.408	0.801	0.614	0.825	0.794	0.574	0.554	1.368	1.298										0.413
532	P32004	Neural cell adhesion molecule L1 OS=Homo sapiens GN=L1CAM PE=1 SV=2	>sp|P32004|L1CAM_HUMAN Neural cell adhesion molecule L1 OS=Homo sapiens GN=L1CAM PE=1 SV=2	15.0358	16	92	0	15	1	1257	139.915	6.24	1.317	0.724	0.546	0.916	0.713	0.572	0.43	1.048	1.117	0.51	0.376	0.4	0.327	1.154	1.028	1.544	0.509	0.527	0.423	0.506	0.694	0.599	0.575	0.527	0.694	1.592	1.843	0.821	1.139	1.348	1.23	1.763	0.846	1.654	5.562	2.014	0.626
1831	P23468	Receptor-type tyrosine-protein phosphatase delta OS=Homo sapiens GN=PTPRD PE=1 SV=2	>sp|P23468|PTPRD_HUMAN Receptor-type tyrosine-protein phosphatase delta OS=Homo sapiens GN=PTPRD PE=1 SV=2	8.94351	16	96	0	14	1	1912	214.625	6.57	1.395	0.541	0.567	1.211	0.917	0.673	0.487	1.117	1.413	0.529	0.503	0.639	0.484	1.189	0.986	1.763	0.757	0.769	0.488	0.733	0.798	0.752	0.73	0.553	0.737	1.787	2.697	0.738	1.661	1.284	1.568	2.163	0.862	1.832	2.356	2.416	0.571
1308	A0A075B6J0	Protein IGLV1-40 (Fragment) OS=Homo sapiens GN=IGLV1-40 PE=1 SV=6	>tr|A0A075B6J0|A0A075B6J0_HUMAN Protein IGLV1-40 (Fragment) OS=Homo sapiens GN=IGLV1-40 PE=1 SV=6	38.6555	2	75	2	2	1	119	12.381	5.74	1.526	1.948	1.391	1.462	1.747	0.945	0.77	1.044	1.491	1.192	2.357	1.799	1.088	0.937	1.018	0.715	1.231	1.54	1.22	1.027	1.101	2.215	1.409	0.7	0.884	1.138	0.914	1.562	2.626	1.983	2.062	0.883	1.87	0.977	2.944	1.498	1.509
974	A0A0J9YX35	Uncharacterized protein (Fragment) OS=Homo sapiens PE=1 SV=1	>tr|A0A0J9YX35|A0A0J9YX35_HUMAN Uncharacterized protein (Fragment) OS=Homo sapiens PE=1 SV=1	22.2222	3	127	2	3	1	117	12.814	7.85	0.992	0.608	1.225	1.277	1.317	1.137	0.778	1.026	1.22	1.218	1.878	0.746	1.175	0.502	1.151	0.51	2.686	2.443	1.14	1.78	1.168	1.926	1.867	1.271	1.094	0.983	0.645	1.493	1.793	2.407	2.48	0.882	2.219	1.779	1.805	1.112	1.532
149	P04062	Glucosylceramidase OS=Homo sapiens GN=GBA PE=1 SV=3	>sp|P04062|GLCM_HUMAN Glucosylceramidase OS=Homo sapiens GN=GBA PE=1 SV=3	28.7313	11	93	0	11	1	536	59.678	7.61	1.003	0.686	0.564	0.857	0.662	0.733	0.503	1.207	0.903	0.445	0.385	0.49	0.386	1.263	0.991	1.583	0.615	0.493	0.545	0.972	0.833	1.235	1.121	0.747	0.753	1.562	1.733	0.802	1.066	1.159	1.127	1.775	1.128	1.78	6.388	1.835	0.417
1604	Q9UM22	Mammalian ependymin-related protein 1 OS=Homo sapiens GN=EPDR1 PE=1 SV=2	>sp|Q9UM22|EPDR1_HUMAN Mammalian ependymin-related protein 1 OS=Homo sapiens GN=EPDR1 PE=1 SV=2	14.7321	3	97	0	3	1	224	25.421	6.6	2.127	0.432	0.597	1.74	0.921	0.53	0.584	1.348	2.688	0.474	0.554	0.513	0.356	1.106	0.917	1.762	0.665	0.509	0.314	0.991	0.661	1.118	1.171	0.558	0.863	1.204	2.196	0.551	1.039	1.008	1.154	2.436	0.496	1.917	4.542	1.849	0.531
1360	Q5KU26	Collectin-12 OS=Homo sapiens GN=COLEC12 PE=1 SV=3	>sp|Q5KU26|COL12_HUMAN Collectin-12 OS=Homo sapiens GN=COLEC12 PE=1 SV=3	13.3423	10	96	10	10	1	742	81.465	5.69	0.929	0.636	0.668	1.008	0.7	0.88	0.502	1.152	0.895	0.494	0.397	0.535	0.469	0.775	0.947	1.087	0.657	0.527	0.528	0.675	0.873	0.727	0.659	0.864	0.987	1.098	1.098	1.203	1.591	1.727	1.554	1.495	1.07	1.378	4.224	1.41	0.769
1404	O00461	Golgi integral membrane protein 4 OS=Homo sapiens GN=GOLIM4 PE=1 SV=1	>sp|O00461|GOLI4_HUMAN Golgi integral membrane protein 4 OS=Homo sapiens GN=GOLIM4 PE=1 SV=1	15.5172	9	73	0	9	1	696	81.831	4.77	1.274	0.559	0.462	0.87	0.576	0.698	0.639	1.212	1.169	0.428	0.351	0.467	0.342	1.07	0.947	1.516	0.617	0.777	0.497	1.129	0.663	1.027	1.307	0.549	0.691	1.258	1.643	0.743	1.276	2.359	1.815	2.005	0.896	2	3.296	2.234	0.795
997	Q5VZE7	Isoform of O60575, Serine protease inhibitor Kazal-type 4 OS=Homo sapiens GN=SPINK4 PE=1 SV=1	>tr|Q5VZE7|Q5VZE7_HUMAN Isoform of O60575, Serine protease inhibitor Kazal-type 4 OS=Homo sapiens GN=SPINK4 PE=1 SV=1	43.1193	3	89	0	3	1	109	11.79	6.49	0.597	0.422	0.291	0.363	0.252	0.321	0.22	0.877	0.346	0.342	0.287	0.305	0.311	0.724	1.034	1.083	0.497	0.301	0.32	0.385	0.748	0.378	0.375	0.468	0.653	1.18	0.766	0.369	1.143	0.524	0.561	1.669	0.112	1.202	1.422	1.17	0.326
307	A0A0A0MT36	Protein IGKV6D-21 (Fragment) OS=Homo sapiens GN=IGKV6D-21 PE=4 SV=1	>tr|A0A0A0MT36|A0A0A0MT36_HUMAN Protein IGKV6D-21 (Fragment) OS=Homo sapiens GN=IGKV6D-21 PE=4 SV=1	28.9474	2	75	0	1	1	114	12.332	7.28	1.226	1.258	1.527	2.847	2.352	1.184	0.519	1.416	1.802	1.358	2.271	1.12	0.638	0.864	1.259	0.357	1.909	1.205	1.552	1.797	2.512	1.372	1.725	0.985	0.735	2.273	0.661	1.511	3.354	4.157	4.093	0.644	0.668	1.569	0.228	1.041	1.774
1728	O14786	Neuropilin-1 OS=Homo sapiens GN=NRP1 PE=1 SV=3	>sp|O14786|NRP1_HUMAN Neuropilin-1 OS=Homo sapiens GN=NRP1 PE=1 SV=3	16.2514	10	74	0	10	1	923	103.069	5.88	1.242	0.548	0.701	1.165	0.963	0.742	0.562	1.112	1.181	0.595	0.629	0.715	0.702	0.564	1.121	0.956	0.656	0.7	0.642	0.992	0.878	0.866	0.734	0.797	1.088	1.152	1.35	0.737	1.14	1.223	1.685	1.603	0.932	1.117	4.636	1.44	0.742
1083	A0A0B4J1U1	Protein IGLV1-44 (Fragment) OS=Homo sapiens GN=IGLV1-44 PE=4 SV=4	>tr|A0A0B4J1U1|A0A0B4J1U1_HUMAN Protein IGLV1-44 (Fragment) OS=Homo sapiens GN=IGLV1-44 PE=4 SV=4	38.1356	2	70	0	1	1	118	12.291	5.17	0.489	0.126	1.226	0.474	0.722	0.63	0.651	1.154	0.616	1.156	2.257	1.393	1.163	2.159	0.938	0.562	1.337	0.754
762	Q9H3G5	Probable serine carboxypeptidase CPVL OS=Homo sapiens GN=CPVL PE=1 SV=2	>sp|Q9H3G5|CPVL_HUMAN Probable serine carboxypeptidase CPVL OS=Homo sapiens GN=CPVL PE=1 SV=2	28.5714	13	90	1	13	1	476	54.129	5.62	1.664	0.662	0.625	1.479	0.795	0.611	0.566	1.229	2.413	0.525	0.448	0.639	0.598	0.777	1.013	0.928	0.87	0.59	0.548	0.765	1.065	0.818	0.705	1.025	1.15	1.927	1.691	0.598	0.927	0.956	1.264	1.152	0.62	0.829	4.828	1.975	0.623
267	P98095-2	Isoform of P98095, Isoform 2 of Fibulin-2 OS=Homo sapiens GN=FBLN2	>sp|P98095-2|FBLN2_HUMAN Isoform of P98095, Isoform 2 of Fibulin-2 OS=Homo sapiens GN=FBLN2	16.9781	16	82	0	16	1	1231	131.775	4.86	1.564	0.825	0.993	1.643	1.781	1.928	0.612	0.998	3.264	0.894	0.8	1.021	0.819	1.245	1.042	0.945	0.918	1.666	2.088	0.341	0.757	0.59	0.451	0.683	0.877	0.84	1.613	0.824	0.761	0.795	0.909	1.543	1.153	0.987	3.613	1.061	1.019
815	P09104	Gamma-enolase OS=Homo sapiens GN=ENO2 PE=1 SV=3	>sp|P09104|ENOG_HUMAN Gamma-enolase OS=Homo sapiens GN=ENO2 PE=1 SV=3	47.6959	12	65	0	9	1	434	47.239	5.03	1.121	0.838	0.692	0.968	0.917	0.879	0.601	1.283	1.609	0.652	0.821	0.617	0.644	0.875	0.953	1.198	0.806	0.783	0.691	1.407	1.581	1.422	1.546	1.045	0.963	1.125	1.752	0.861	0.579	0.773	0.853	1.328	0.346	1.25	1.727	1.763	0.79
1076	A0A0C4DH36	Protein IGHV3-38 (Fragment) OS=Homo sapiens GN=IGHV3-38 PE=1 SV=1	>tr|A0A0C4DH36|A0A0C4DH36_HUMAN Protein IGHV3-38 (Fragment) OS=Homo sapiens GN=IGHV3-38 PE=1 SV=1	18.9655	2	93	2	2	1	116	12.75	9.25	1.354	1.211	1.318	2.316	1.839	1.038	0.89	0.972	1.987	1.119	1.205	1.237	1.009	0.667	1.3	0.449	1.809	3.547	1.215	1.493	1.189	2.275	1.473	0.996	1.082	1.203	0.886	1.665	1.844	1.7	2.532	1.29	1.703	1.534	1.706	2.483	1.738
396	Q8IUK5	Plexin domain-containing protein 1 OS=Homo sapiens GN=PLXDC1 PE=1 SV=2	>sp|Q8IUK5|PLDX1_HUMAN Plexin domain-containing protein 1 OS=Homo sapiens GN=PLXDC1 PE=1 SV=2	22.6	9	90	0	8	1	500	55.725	5.85	1.343	0.904	1.021	1.145	0.708	0.823	1.206	0.994	1.312	0.741	0.64	0.685	0.555	2.548	1.104	1.694	0.712	1.19	0.618	0.879	0.955	0.909	0.876	0.779	0.887	1.486	1.844	0.509	0.81	0.821	0.855	1.129	0.655	1.038	1.643	1.163	0.657
455	P10523	S-arrestin OS=Homo sapiens GN=SAG PE=1 SV=3	>sp|P10523|ARRS_HUMAN S-arrestin OS=Homo sapiens GN=SAG PE=1 SV=3	58.5185	17	93	9	15	1	405	45.091	6.57	1.751	0.722	0.85	0.9	0.656	0.753	0.538	1.256	0.888	0.891	0.828	0.701	0.617	1.302	1.018	1.34	0.723	0.712	1.119	1.113	1.249	0.951	1.259	0.667	0.68	1.212	1.333	1.062	1.226	1.51	1.261	1.467	1.149	1.39	0.01	1.976	1.914
442	A0A0A0MTS2	Isoform of P06744, Glucose-6-phosphate isomerase (Fragment) OS=Homo sapiens GN=GPI PE=1 SV=1	>tr|A0A0A0MTS2|A0A0A0MTS2_HUMAN Isoform of P06744, Glucose-6-phosphate isomerase (Fragment) OS=Homo sapiens GN=GPI PE=1 SV=1	37.6963	14	87	0	14	1	573	64.784	9.04	1.132	1.074	1.054	1.416	0.885	1.275	0.938	1.164	1.246	0.918	0.975	1.113	0.961	1.23	1.031	1.124	0.859	0.995	0.784	0.973	1.562	0.795	0.891	1.403	0.75	1.086	1.378	1.251	2.596	1.537	1.614	1.366	1.66	1.473	4.234	1.91	1.087
1334	A0A0B4J1U2	Protein IGLV7-43 (Fragment) OS=Homo sapiens GN=IGLV7-43 PE=4 SV=1	>tr|A0A0B4J1U2|A0A0B4J1U2_HUMAN Protein IGLV7-43 (Fragment) OS=Homo sapiens GN=IGLV7-43 PE=4 SV=1	15.3846	2	92	0	1	1	117	12.443	7.03	0.977	0.427	1.778	2.434	1.243	3.106	0.654	0.92	0.852	1.704	3.097	0.809	0.851	0.86	0.781	1.215	1.38	1.081	1.347	1.21	1.025	5.623	2.022	0.807	0.891	0.73	0.536	1.977	0.695	2.024	1.618	0.55	2.168	2.124	0.01	0.945	1.739
1119	P08519	Apolipoprotein(a) OS=Homo sapiens GN=LPA PE=1 SV=1	>sp|P08519|APOA_HUMAN Apolipoprotein(a) OS=Homo sapiens GN=LPA PE=1 SV=1	26.5391	6	87	3	6	1	4548	500.995	5.88	1.318	0.977	7.711	10.637	19.253	10.091	2.242	1.097	1.513	3.055	3.753	13.049	1.018	4.288	1.1	0.992	1.178	14.302	5.092	13.02	3.039	16.215	4.2	0.981	0.924	1.147	1.065	31.939	21.013	4.981	0.669	1.458	3.781	1.548	3.897	3.482	14.626
984	P12035	Keratin, type II cytoskeletal 3 OS=Homo sapiens GN=KRT3 PE=1 SV=3	>sp|P12035|K2C3_HUMAN Keratin, type II cytoskeletal 3 OS=Homo sapiens GN=KRT3 PE=1 SV=3	8.9172	8	104	1	1	1	628	64.378	6.48	0.654	0.383	0.827	1.746	1.802	1.074	2.136	1.925	1.963	0.842	1.626	0.768	0.876	5.554	1.348	1.554	8.706	1.584										1.008	2.33	1.858	2.201	0.846	0.961	4.575	1.134	0.939	3.49
1724	P00488	Coagulation factor XIII A chain OS=Homo sapiens GN=F13A1 PE=1 SV=4	>sp|P00488|F13A_HUMAN Coagulation factor XIII A chain OS=Homo sapiens GN=F13A1 PE=1 SV=4	24.4536	16	82	12	16	1	732	83.215	6.09	1.094	2.115	2.182	2.534	1.716	2.002	1.46	1.213	1.076	2.197	2.617	3.036	4.807	2.148	1.272	0.617	2.105	1.72	1.291	1.86	1.515	1.461	2.193	1.947	1.542	0.892	0.894										2.653
1541	Q14050	Collagen alpha-3(IX) chain OS=Homo sapiens GN=COL9A3 PE=1 SV=2	>sp|Q14050|CO9A3_HUMAN Collagen alpha-3(IX) chain OS=Homo sapiens GN=COL9A3 PE=1 SV=2	2.77778	1	43	1	1	1	684	63.577	7.68	1.278	0.84	0.925	1.893	1.629	0.854	0.856	1.127	1.522	0.639	0.583	0.731	0.837	0.833	1.199	1.366	0.858	0.821	0.815	1.338	0.969	0.898	1.036	1.076	0.892	1.206	1.183	0.789	0.855	1.034	1.138	0.955	0.952	1.038	0.543	0.616	0.832
612	P04070-2	Isoform of P04070, Isoform 2 of Vitamin K-dependent protein C OS=Homo sapiens GN=PROC	>sp|P04070-2|PROC_HUMAN Isoform of P04070, Isoform 2 of Vitamin K-dependent protein C OS=Homo sapiens GN=PROC	23.4496	9	54	0	9	1	516	57.518	6.68	0.967	0.47	1.29	1.183	1.452	1.391	1.539	0.921	1.032	1.192	1.065	1.142	1.693	1.134	1.214	0.702	1.296	1.374	0.92	1.137	0.994	0.812	0.851	1.076	1.145	1.124	1.066	1.741	4.06	2.867	3.579	1.085	1.638	1.387	0.55	1.488	1.217
1063	P49747	Cartilage oligomeric matrix protein OS=Homo sapiens GN=COMP PE=1 SV=2	>sp|P49747|COMP_HUMAN Cartilage oligomeric matrix protein OS=Homo sapiens GN=COMP PE=1 SV=2	29.0621	13	68	0	11	1	757	82.808	4.6	1.591	0.9	1.191	2.436	2.932	0.749	0.723	1.026	1.594	0.935	0.872	0.797	1.722	0.564	0.984	0.73	1.452	1.604	0.733	0.805	0.95	0.757	1.042	0.984	1.695	0.87	1.007	1.238	1.236	2.071	2.066	1.361	1.313	1.338	0.816	1.455	1.208
705	Q13790	Apolipoprotein F OS=Homo sapiens GN=APOF PE=1 SV=2	>sp|Q13790|APOF_HUMAN Apolipoprotein F OS=Homo sapiens GN=APOF PE=1 SV=2	23.0061	6	76	6	6	1	326	35.377	5.64	0.927	1.761	1.723	1.57	1.74	1.299	1.395	0.869	1.102	1.813	2.324	2.625	2.73	1.229	1.252	0.422	1.795	2.224	1.379	2.422	1.189	2.167	2.215	1.202	0.921	0.731	0.572	1.868	2.657	3.078	3.532	0.883	3.795	1.148	2.055	1.121	1.484
1551	A0A0G2JRQ6	Uncharacterized protein (Fragment) OS=Homo sapiens PE=1 SV=3	>tr|A0A0G2JRQ6|A0A0G2JRQ6_HUMAN Uncharacterized protein (Fragment) OS=Homo sapiens PE=1 SV=3	28.8136	4	102	4	4	1	118	12.837	8.29	1.716	0.487	1.406	3.137	1.792	1.561	0.721	1.189	1.509	1.327	0.956	1.291	0.873	1.084	1.773	0.971	0.697	1.207	1.311	2.62	1.089	1.876	2.247	1.232	1.664	1.242	0.807	1.506	1.948	2.536	3.647	1.21	1.939	1.07	2.745	1.634	1.621
72	P01708	Ig lambda chain V-II region BUR OS=Homo sapiens PE=1 SV=1	>sp|P01708|LV205_HUMAN Ig lambda chain V-II region BUR OS=Homo sapiens PE=1 SV=1	12.844	2	65	2	2	1	109	11.499	7.87	1.034	1.497	1.321	1.717	1.019	1.05	0.871	1.013	0.769	1.301	1.266	1.501	1.562	1.444	1.186	0.534	1.695	2.083	1.051	1.065	1.085	1.806	2.003	1.399	0.976	0.954	0.56	2.085	1.407	1.964	1.932	1.115	4.842	1.588	3.45	1.232	1.309
1190	P15848	Arylsulfatase B OS=Homo sapiens GN=ARSB PE=1 SV=1	>sp|P15848|ARSB_HUMAN Arylsulfatase B OS=Homo sapiens GN=ARSB PE=1 SV=1	33.3959	15	95	6	15	1	533	59.649	8.21	1.447	0.306	0.343	0.874	0.607	0.38	0.296	1.152	1.404	0.786	0.526	0.511	0.392	0.746	1.07	1.188	0.544	0.546	0.431	0.686	0.688	0.588	0.709	0.64	0.793	1.547	2.165	0.81	1.229	1.465	0.851	1.523	0.578	1.54	1.544	1.945	0.527
1276	Q86SR1	Polypeptide N-acetylgalactosaminyltransferase 10 OS=Homo sapiens GN=GALNT10 PE=1 SV=2	>sp|Q86SR1|GLT10_HUMAN Polypeptide N-acetylgalactosaminyltransferase 10 OS=Homo sapiens GN=GALNT10 PE=1 SV=2	30.0166	15	80	0	14	1	603	68.948	8.59	1.051	0.614	0.642	0.923	0.794	0.819	0.499	1.194	1.17	0.534	0.501	0.648	0.521	1.059	0.959	1.027	0.737	0.693	0.505	0.665	0.856	0.76	0.641	0.93	0.918	1.022	1.345	0.852	1.233	1.336	1.219	1.418	1.264	1.445	7.142	1.277	0.785
500	P15169	Carboxypeptidase N catalytic chain OS=Homo sapiens GN=CPN1 PE=1 SV=1	>sp|P15169|CBPN_HUMAN Carboxypeptidase N catalytic chain OS=Homo sapiens GN=CPN1 PE=1 SV=1	43.4498	13	71	10	13	1	458	52.253	7.34	1.081	1.294	1.434	1.47	1.622	1.235	1.192	0.927	1.566	1.749	2.086	2.883	2.659	1.196	1.23	0.547	1.827	2.724	1.189	2.922	1.26	3.049	3.077	1.101	1.074	1.135	1.185	1.136	4.264	2.656	3.331	0.964	1.4	1.121	3.049	1.001	1.869
1641	E9PLM6	Isoform of P21741, Midkine OS=Homo sapiens GN=MDK PE=1 SV=1	>tr|E9PLM6|E9PLM6_HUMAN Isoform of P21741, Midkine OS=Homo sapiens GN=MDK PE=1 SV=1	44.2308	7	88	0	7	1	156	16.915	9.91	1.201	0.501	0.817	1.175	0.838	1.473	0.586	1.316	1.12	0.765	0.805	1.285	0.594	1.595	0.99	1.493	0.701	0.877	0.628	0.263	1.292	0.221	0.213	1.053	0.979	1.061	1.47	0.966	0.535	0.546	0.467	1.794	0.467	1.841	1.167	1.417	0.726
1329	Q9BXR6	Complement factor H-related protein 5 OS=Homo sapiens GN=CFHR5 PE=1 SV=1	>sp|Q9BXR6|FHR5_HUMAN Complement factor H-related protein 5 OS=Homo sapiens GN=CFHR5 PE=1 SV=1	11.0721	5	68	4	4	1	569	64.377	7.06										1.384	2.372	2.401	1.658	1.812	1.264	0.6	1.866	2.225	1.394	0.531	1.002	0.584	0.524	1.703	1.931	1.025	1.349										1.918
849	X6R8F3	Isoform of P80188, Neutrophil gelatinase-associated lipocalin OS=Homo sapiens GN=LCN2 PE=1 SV=1	>tr|X6R8F3|X6R8F3_HUMAN Isoform of P80188, Neutrophil gelatinase-associated lipocalin OS=Homo sapiens GN=LCN2 PE=1 SV=1	43.5	7	77	0	7	1	200	22.774	8.5	1.152	1.348	1.869	1.509	2.772	0.852	2.388	1.084	1.316	1.615	2.523	3.628	1.585	1.748	0.773	0.706	0.863	1.149	1.481	1.78	1.523	2.042	1.845	2.163	1.235	0.895	1.078	1.551	1.38	6.193	5.325	1.115	1.394	1.043	0.761	1.138	1.805
458	G3V2W1	Isoform of Q9UK55, Protein Z-dependent protease inhibitor OS=Homo sapiens GN=SERPINA10 PE=1 SV=1	>tr|G3V2W1|G3V2W1_HUMAN Isoform of Q9UK55, Protein Z-dependent protease inhibitor OS=Homo sapiens GN=SERPINA10 PE=1 SV=1	22.5207	12	92	0	12	1	484	55.078	7.64	1.388	1.558	1.308	1.565	1.819	1.345	1.567	0.99	1.735	1.101	1.104	1.157	1.597	0.837	1.107	0.495	1.315	1.366	1.068	2.396	1.134	2.549	2.231	1.073	1.68	1.309	1.347	1.412	1.827	1.72	1.533	0.859	2.506	1.121	3.166	1.18	1.385
96	P14625	Endoplasmin OS=Homo sapiens GN=HSP90B1 PE=1 SV=1	>sp|P14625|ENPL_HUMAN Endoplasmin OS=Homo sapiens GN=HSP90B1 PE=1 SV=1	20.9215	16	85	6	15	1	803	92.411	4.84	0.992	0.811	0.706	0.879	0.808	1.026	0.581	1.351	1.135	0.729	0.661	0.718	0.894	1.199	1.064	1.199	0.817	1.068	0.745	1.53	1.152	1.546	1.505	1.303	0.931	1.204	1.554	0.784	1.298	1.468	1.507	1.549	0.596	1.186	1.067	1.21	0.723
351	M0QXH3	Isoform of Q8IZJ3, C3 and PZP-like alpha-2-macroglobulin domain-containing protein 8 (Fragment) OS=Homo sapiens GN=CPAMD8 PE=1 SV=2	>tr|M0QXH3|M0QXH3_HUMAN Isoform of Q8IZJ3, C3 and PZP-like alpha-2-macroglobulin domain-containing protein 8 (Fragment) OS=Homo sapiens GN=CPAMD8 PE=1 SV=2	64	6	63	1	1	1	175	18.864	6.3										1.053	1.605	1.036	1.169	2.284	1.21	1.129	1.285	1.952
1589	P50395	Rab GDP dissociation inhibitor beta OS=Homo sapiens GN=GDI2 PE=1 SV=2	>sp|P50395|GDIB_HUMAN Rab GDP dissociation inhibitor beta OS=Homo sapiens GN=GDI2 PE=1 SV=2	34.1573	12	70	0	6	1	445	50.631	6.47	0.821	1.97	1.505	1.734	1.297	1.95	2.66	1.139	1.096	1.432	2.428	1.481	1.471	1.803	0.9	0.944	1.034	1.433	1.164	1.338	1.617	1.202	1.482	1.63	1.054	1.041	1.035	1.496	2.356	2.809	1.758	1.091	0.96	1.053	0.01	1.396
1244	A0A0C4DH33	Protein IGHV1-24 (Fragment) OS=Homo sapiens GN=IGHV1-24 PE=1 SV=1	>tr|A0A0C4DH33|A0A0C4DH33_HUMAN Protein IGHV1-24 (Fragment) OS=Homo sapiens GN=IGHV1-24 PE=1 SV=1	35.8974	3	89	2	2	1	117	12.816	5.16	0.856	0.35	0.505	0.721	0.619	0.583	0.402	1.392	0.843	1.155	2.067	2.09	1.296	3.307	1.081	0.699	1.952	1.584
1847	P04156	Major prion protein OS=Homo sapiens GN=PRNP PE=1 SV=1	>sp|P04156|PRIO_HUMAN Major prion protein OS=Homo sapiens GN=PRNP PE=1 SV=1	19.7628	5	86	0	5	1	253	27.643	9	1.694	0.215	0.478	1.301	1.028	0.583	0.398	1.199	2.089	0.521	0.479	0.813	0.484	0.531	1.021	1.001	0.753	0.895	0.367	0.386	0.548	0.362	0.339	0.656	0.931	1.108	1.685	0.805	1.251	1.071	1.061	2.352	0.648	1.797	2.844	2.004	0.671
1787	P55001	Microfibrillar-associated protein 2 OS=Homo sapiens GN=MFAP2 PE=2 SV=1	>sp|P55001|MFAP2_HUMAN Microfibrillar-associated protein 2 OS=Homo sapiens GN=MFAP2 PE=2 SV=1	20.765	3	57	0	3	1	183	20.812	4.97	1.432	0.425	0.79	1.324	1.073	1.107	0.68	1.24	1.759	0.429	0.435	0.699	0.371	1.445	0.99	1.317	0.629	0.501	0.357	0.264	0.787	0.329	0.287	0.684	0.86	1.276	1.964	0.732	0.726	0.665	0.5	2.147	0.57	1.744	1.583	2.69	0.622
791	Q15828	Cystatin-M OS=Homo sapiens GN=CST6 PE=1 SV=1	>sp|Q15828|CYTM_HUMAN Cystatin-M OS=Homo sapiens GN=CST6 PE=1 SV=1	41.6107	4	53	4	4	1	149	16.5	8.09	1.097	1.874	1.956	0.986	1.285	0.786	1.119	0.871	1	1.731	2.876	3.944	1.485	2.625	0.722	0.725	0.859	1.045	1.493	1.648	0.887	1.63	1.619	1.264	1.666	0.841	0.806	1.663	1.303	6.505	2.831	1.155	0.995	0.993	0.185	0.948	1.54
242	H3BU13	Isoform of P14618, Pyruvate kinase PKM (Fragment) OS=Homo sapiens GN=PKM PE=1 SV=1	>tr|H3BU13|H3BU13_HUMAN Isoform of P14618, Pyruvate kinase PKM (Fragment) OS=Homo sapiens GN=PKM PE=1 SV=1	48.7805	4	69	1	1	1	82	8.945	7.02																			0.795	1.18	1.182	1.231	0.939	1.252	0.888	1.447	1.94
1136	P27918	Properdin OS=Homo sapiens GN=CFP PE=1 SV=2	>sp|P27918|PROP_HUMAN Properdin OS=Homo sapiens GN=CFP PE=1 SV=2	18.9765	7	62	2	7	1	469	51.242	7.9	1.632	1.064	1.967	2.601	2.497	2.245	1.453	1.125	2.194	2.232	2.366	4.678	3.357	1.367	1.085	0.848	2.57	3.038	1.984	0.649	2.282	0.744	0.717	1.206	1.524	1.291	1.79	2.773	0.57	0.899	0.686	1.796	2.83	2.009	3.442	1.46	2.873
1120	A0A087X1L7	Isoform of O00292, Left-right determination factor 2 OS=Homo sapiens GN=LEFTY2 PE=1 SV=1	>tr|A0A087X1L7|A0A087X1L7_HUMAN Isoform of O00292, Left-right determination factor 2 OS=Homo sapiens GN=LEFTY2 PE=1 SV=1	47.3118	14	71	0	14	1	372	41.701	8.63	1.308	1.376	1.401	1.304	1.597	2.046	1.108	0.986	2.498	1.313	0.943	2.029	2.288	1.717	0.772	0.811	0.883	2.223	1.202	3.492	1.319	3.497	2.616	1.321	1.685	0.851	1.554	1.266	2.278	2.409	2.498	1.099	1.507	1.288	1.019	0.882	1.319
406	P09972	Fructose-bisphosphate aldolase C OS=Homo sapiens GN=ALDOC PE=1 SV=2	>sp|P09972|ALDOC_HUMAN Fructose-bisphosphate aldolase C OS=Homo sapiens GN=ALDOC PE=1 SV=2	30.2198	10	72	0	7	1	364	39.431	6.87	1.551	0.645	0.711	1.554	1.539	0.756	0.758	1.192	1.924	0.598	0.439	0.602	0.562	0.696	1.013	1.344	0.825	0.793	0.874	0.917	1.326	0.917	0.927	1.045	0.961	1.412	2.388	0.971	1.475	1.304	1.232	1.669	0.908	1.425	3.187	2.146	0.782
1094	P43234	Cathepsin O OS=Homo sapiens GN=CTSO PE=2 SV=1	>sp|P43234|CATO_HUMAN Cathepsin O OS=Homo sapiens GN=CTSO PE=2 SV=1	31.4642	8	81	8	8	1	321	35.935	7.42	1.673	0.573	0.911	1.439	1.044	1.321	0.63	1.219	2.007	0.449	0.52	0.556	0.463	0.851	1.175	1.321	0.787	0.524	0.494	0.902	0.816	0.983	1.15	0.682	1.006	1.224	2.161	0.77	2.414	2.311	1.598	1.589	0.653	1.625	2.203	2.115	0.61
1028	O14498	Immunoglobulin superfamily containing leucine-rich repeat protein OS=Homo sapiens GN=ISLR PE=2 SV=1	>sp|O14498|ISLR_HUMAN Immunoglobulin superfamily containing leucine-rich repeat protein OS=Homo sapiens GN=ISLR PE=2 SV=1	22.6636	7	60	2	7	1	428	45.968	5.15	1.685	0.59	0.823	1.604	1.687	1.074	0.704	1.109	2.383	0.759	0.784	0.926	0.877	1.822	1.005	0.966	0.945	1.843	0.816	1.197	1.2	1.137	1.177	1.123	1.383	1.338	2.502	1.058	1.844	1.798	1.722	2.646	1.905	1.856	7.206	1.445	0.974
339	Q92484	Acid sphingomyelinase-like phosphodiesterase 3a OS=Homo sapiens GN=SMPDL3A PE=1 SV=2	>sp|Q92484|ASM3A_HUMAN Acid sphingomyelinase-like phosphodiesterase 3a OS=Homo sapiens GN=SMPDL3A PE=1 SV=2	25.1656	9	70	1	9	1	453	51.228	6.33	1.177	0.451	0.367	0.716	0.353	0.398	0.399	1.124	0.917	0.409	0.326	0.319	0.349	0.601	0.924	1.267	0.771	0.523	0.313	0.46	0.664	0.403	0.522	0.719	0.846	1.528	1.971	0.743	0.952	0.856	0.748	0.987	0.707	1.293	4.127	1.642	0.467
928	P78324-2	Isoform of P78324, Isoform 2 of Tyrosine-protein phosphatase non-receptor type substrate 1 OS=Homo sapiens GN=SIRPA	>sp|P78324-2|SHPS1_HUMAN Isoform of P78324, Isoform 2 of Tyrosine-protein phosphatase non-receptor type substrate 1 OS=Homo sapiens GN=SIRPA	24.2126	9	62	0	9	1	508	55.36	6.98	1.131	0.401	0.596	1.055	0.715	0.749	0.467	1.348	0.826	0.524	0.514	0.695	0.535	1.153	0.946	1.541	0.705	0.862	0.534	0.713	0.779	0.798	0.739	0.628	0.821	1.242	1.247	0.649	1.094	0.866	1.025	2.175	1.051	1.641	3.033	1.736	0.547
1798	P53674	Beta-crystallin B1 OS=Homo sapiens GN=CRYBB1 PE=1 SV=2	>sp|P53674|CRBB1_HUMAN Beta-crystallin B1 OS=Homo sapiens GN=CRYBB1 PE=1 SV=2	49.2063	9	62	9	9	1	252	28.006	8.56	1.752	0.589	1.133	0.712	0.826	0.303	1.23	0.773	0.591	1.012	0.952	0.577	0.634	0.369	2.9	0.521	3.195	0.698	0.941	0.911	1.004	1.126	1.176	0.601	4.299	0.568	0.656	1.379	5.723	2.427	1.688	0.817	4.799	1.346	1.54	0.803	1.241
1525	Q92954	Proteoglycan 4 OS=Homo sapiens GN=PRG4 PE=1 SV=2	>sp|Q92954|PRG4_HUMAN Proteoglycan 4 OS=Homo sapiens GN=PRG4 PE=1 SV=2	9.04558	11	64	0	11	1	1404	150.984	9.5	1.428	0.844	1.171	0.681	0.959	0.73	0.961	0.834	3.262	1.004	1.032	1.512	1.024	1.5	1.21	1.033	1.097	2.437	1.077	1.244	1.402	1.111	1.158	1.359	1.222	1.002	1.087	1.179	2.019	4.33	2.62	1.108	0.823	1.271	1.261	1.317	1.391
1475	Q04695	Keratin, type I cytoskeletal 17 OS=Homo sapiens GN=KRT17 PE=1 SV=2	>sp|Q04695|K1C17_HUMAN Keratin, type I cytoskeletal 17 OS=Homo sapiens GN=KRT17 PE=1 SV=2	15.5093	7	89	0	1	1	432	48.076	5.02
1646	O75382	Tripartite motif-containing protein 3 OS=Homo sapiens GN=TRIM3 PE=1 SV=2	>sp|O75382|TRIM3_HUMAN Tripartite motif-containing protein 3 OS=Homo sapiens GN=TRIM3 PE=1 SV=2	1.88172	1	90	0	1	1	744	80.779	7.83	1.38	1.122	1.432	1.992	2.307	1.177	1.097	1.134	1.51	2.49	1.692	1.72	1.589	0.833	1.176	0.738	2.25	2.255	0.965	1.873	1.093	2.59	2.485	1.072	0.986	1.023	0.778	1.161	2.088	2.925	3.126	0.925	1.534	1.358	2.205	0.842	1.381
963	A0A075B7D0	Protein IGHV1OR15-1 (Fragment) OS=Homo sapiens GN=IGHV1OR15-1 PE=4 SV=1	>tr|A0A075B7D0|A0A075B7D0_HUMAN Protein IGHV1OR15-1 (Fragment) OS=Homo sapiens GN=IGHV1OR15-1 PE=4 SV=1	15.3846	2	86	1	1	1	117	13.003	9.13	1.413	1.135	1.262	2.906	2.301	0.869	1.907	1.298	2.214
1804	P08493-2	Isoform of P08493, Isoform 2 of Matrix Gla protein OS=Homo sapiens GN=MGP	>sp|P08493-2|MGP_HUMAN Isoform of P08493, Isoform 2 of Matrix Gla protein OS=Homo sapiens GN=MGP	31.25	4	74	0	4	1	128	15.316	9.32	1.448	0.655	1.593	1.686	4.061	1.604	2.426	1.118	1.759	1.479	2.078	4.194	2.026	3.089	0.783	0.856	1.248	2.833	1.215	1.306	1.341	1.365	1.322	2.769	1.549	0.772	1.514	1.094	1.313	2.61	1.72	0.704	0.754	0.6	2.609	0.901	1.801
186	H0YNM2	Isoform of Q9NPR2, Semaphorin-4B (Fragment) OS=Homo sapiens GN=SEMA4B PE=1 SV=1	>tr|H0YNM2|H0YNM2_HUMAN Isoform of Q9NPR2, Semaphorin-4B (Fragment) OS=Homo sapiens GN=SEMA4B PE=1 SV=1	27.5	3	64	1	1	1	120	13.056	7.99	1.491	0.895	0.849	1.853	1.882	0.789	1.398	0.967	1.634	1.018	0.892	1.324	0.836	1.149	1.114	1.473	0.924	1.219
1608	P59665	Neutrophil defensin 1 OS=Homo sapiens GN=DEFA1 PE=1 SV=1	>sp|P59665|DEF1_HUMAN Neutrophil defensin 1 OS=Homo sapiens GN=DEFA1 PE=1 SV=1	65.9574	5	96	1	5	1	94	10.194	6.99	1.45	0.84	2.644	4.079	3.971	1.656	1.572	0.89	2.833	2.286	1.726	9.329	1.282	1.889	0.95	0.672	1.234	1.932	2.799	0.426	1.877	0.362	0.36	0.984	0.764	0.888	0.971	3.53	0.433	1.09	1.01	1.071	2.35	1.455	2.076	0.777	5.008
1199	P54802	Alpha-N-acetylglucosaminidase OS=Homo sapiens GN=NAGLU PE=1 SV=2	>sp|P54802|ANAG_HUMAN Alpha-N-acetylglucosaminidase OS=Homo sapiens GN=NAGLU PE=1 SV=2	25.1682	12	59	10	12	1	743	82.214	6.65	1.131	0.372	1.054	1.068	0.709	0.938	0.604	1.125	1.153	0.631	0.648	0.789	0.696	0.893	1.124	1.192	0.866	1.053	0.582	0.991	0.969	1.388	1.04	0.986	0.876	1.282	1.99	0.87	0.833	0.78	1.076	0.898	0.8	1.284	2.032	1.453	0.733
1291	M0QZL2	Isoform of Q7Z7M0, Multiple epidermal growth factor-like domains protein 8 (Fragment) OS=Homo sapiens GN=MEGF8 PE=1 SV=1	>tr|M0QZL2|M0QZL2_HUMAN Isoform of Q7Z7M0, Multiple epidermal growth factor-like domains protein 8 (Fragment) OS=Homo sapiens GN=MEGF8 PE=1 SV=1	17.4157	3	65	1	1	1	178	19.292	7.81	2.029	0.443	0.558	2.14	1.771	0.578	0.353	1.041	2.693	0.345	0.332	0.816	0.313	0.681	0.89	1.695	0.544	0.86	0.68	0.398	0.958	0.47	0.434	1.205	1.118	1.511	3.911
568	Q16568	Cocaine- and amphetamine-regulated transcript protein OS=Homo sapiens GN=CARTPT PE=1 SV=1	>sp|Q16568|CART_HUMAN Cocaine- and amphetamine-regulated transcript protein OS=Homo sapiens GN=CARTPT PE=1 SV=1	46.5517	5	46	5	5	1	116	12.821	8.25	0.662	0.323	0.22	0.409	0.237	0.151	0.24	1.003	0.746	0.226	0.143	0.251	0.163	0.955	1.136	1.252	0.472	0.39	0.2	0.255	0.413	0.268	0.329	0.406	0.655	1.063	1.031	0.717	1.262	1.373	0.936	1.603	0.871	1.233	0.822	1.555	0.26
993	P13473-3	Isoform of P13473, Isoform LAMP-2C of Lysosome-associated membrane glycoprotein 2 OS=Homo sapiens GN=LAMP2	>sp|P13473-3|LAMP2_HUMAN Isoform of P13473, Isoform LAMP-2C of Lysosome-associated membrane glycoprotein 2 OS=Homo sapiens GN=LAMP2	10.9489	5	85	0	5	1	411	45.141	5.91	1.553	0.496	0.544	1.534	0.898	0.677	0.377	1.346	1.986	0.451	0.479	0.512	0.395	0.851	0.874	1.108	0.678	0.455	0.653	0.664	1.244	0.805	0.731	0.733	1.319	1.294	2.035	2.029	2.748	3.235	0.914	2.241	0.674	1.89	4.511	2.281	0.893
414	P13796	Plastin-2 OS=Homo sapiens GN=LCP1 PE=1 SV=6	>sp|P13796|PLSL_HUMAN Plastin-2 OS=Homo sapiens GN=LCP1 PE=1 SV=6	33.4928	17	64	3	12	1	627	70.244	5.43	1.03	1.509	1.299	1.546	1.332	1.045	1.426	0.941	1.113	1.29	1.255	1.855	2.014	1.616	1.101	0.883	1.144	1.181	1.189	1.261	1.524	1.347	1.195	1.372	1.378	1.065	1.044	1.343	2.229	2.388	2.536	1.049	1.315	1.241	3.101	1.236	1.389
209	P31946	14-3-3 protein beta/alpha OS=Homo sapiens GN=YWHAB PE=1 SV=3	>sp|P31946|1433B_HUMAN 14-3-3 protein beta/alpha OS=Homo sapiens GN=YWHAB PE=1 SV=3	27.6423	7	66	0	2	1	246	28.065	4.83	1.15	1.219	1.193	1.548	1.389	1.292	1.587	2.013	1.099	1.349	1.831	1.843	1.824	2.049	0.871	0.593	1.263	1.228	0.947	1.323	1.76	1.157	1.238	1.841	0.883	0.752	0.681	1.207	3.011	2.264	2.241	0.858	0.862	0.893	1.697	0.822	1.095
116	P49257	Protein ERGIC-53 OS=Homo sapiens GN=LMAN1 PE=1 SV=2	>sp|P49257|LMAN1_HUMAN Protein ERGIC-53 OS=Homo sapiens GN=LMAN1 PE=1 SV=2	25.8824	10	59	9	10	1	510	57.513	6.77	1.141	0.913	0.616	0.922	0.863	0.747	0.538	1.046	1.457	0.582	0.631	0.754	0.563	1.028	0.943	1.568	0.793	0.619	0.658	1.001	0.834	1.045	0.854	0.735	1.087	1.278	2.077	0.976	2.141	2.16	1.777	1.78	0.873	1.252	6.632	1.953	0.569
972	Q96FE7-4	Isoform of Q96FE7, Isoform 4 of Phosphoinositide-3-kinase-interacting protein 1 OS=Homo sapiens GN=PIK3IP1	>sp|Q96FE7-4|P3IP1_HUMAN Isoform of Q96FE7, Isoform 4 of Phosphoinositide-3-kinase-interacting protein 1 OS=Homo sapiens GN=PIK3IP1	36.4162	6	66	1	6	1	173	18.479	4.91	1.372	0.361	0.553	1.027	0.644	0.633	0.363	1.122	1.408	0.572	0.576	0.901	0.457	0.83	1.244	1.336	0.76	1.048	0.564	0.754	0.816	0.641	0.729	0.756	1.067	1.313	1.822	1.216	1.757	2.202	1.918	3.629	1.231	3.093	5.874	4.171	0.68
1156	P61812-2	Isoform of P61812, Isoform B of Transforming growth factor beta-2 OS=Homo sapiens GN=TGFB2	>sp|P61812-2|TGFB2_HUMAN Isoform of P61812, Isoform B of Transforming growth factor beta-2 OS=Homo sapiens GN=TGFB2	32.8054	12	68	0	12	1	442	50.541	8.41	0.867	0.718	0.701	0.969	0.797	1.035	0.497	0.973	0.95	0.644	0.798	0.737	0.534	0.86	1.109	1.176	0.716	0.634	0.635	0.975	1.14	0.846	0.794	0.918	1.006	0.881	1.296	0.704	2.404	1.922	1.089	1.24	0.657	1.351	0.954	1.714	0.757
1346	A0A0B4J1Z4	Protein IGKV1-17 (Fragment) OS=Homo sapiens GN=IGKV1-17 PE=1 SV=1	>tr|A0A0B4J1Z4|A0A0B4J1Z4_HUMAN Protein IGKV1-17 (Fragment) OS=Homo sapiens GN=IGKV1-17 PE=1 SV=1	25.641	3	57	1	3	1	117	12.77	8.68	0.567	0.312	1.33	0.576	0.568	0.871	1.19	1.058	0.462	1.115	0.537	0.984	2.417	0.739	0.712	0.751	1.702	0.723	0.978	1.219	0.574	1.37	1.445	0.918	1.103	0.889	0.621	1.277	2.745	1.622	0.964	1.182	1.387	0.563	1.174	0.659	1.026
1768	P17643	5,6-dihydroxyindole-2-carboxylic acid oxidase OS=Homo sapiens GN=TYRP1 PE=1 SV=2	>sp|P17643|TYRP1_HUMAN 5,6-dihydroxyindole-2-carboxylic acid oxidase OS=Homo sapiens GN=TYRP1 PE=1 SV=2	17.6909	6	65	2	6	1	537	60.686	5.99	1.679	0.536	0.505	1.142	0.822	0.596	0.451	0.997	2.346	0.432	0.366	0.496	0.341	0.611	1.211	1.248	0.597	0.833	0.455	0.319	0.746	0.255	0.336	0.667	0.855	1.431	1.644	0.64	0.512	0.5	0.593	1.779	0.517	1.577	2.13	1.838	0.481
1123	P04438	Ig heavy chain V-II region SESS OS=Homo sapiens PE=2 SV=1	>sp|P04438|HV208_HUMAN Ig heavy chain V-II region SESS OS=Homo sapiens PE=2 SV=1	14.966	3	80	1	1	1	147	16.312	7.09	0.835	0.569	1.224	1.032	1.257	1.061	1.36	0.782	0.525	1.137	1.601	1.394	1.707	1.154	0.932	1.119	0.719	0.675
1772	Q9ULI3	Protein HEG homolog 1 OS=Homo sapiens GN=HEG1 PE=1 SV=3	>sp|Q9ULI3|HEG1_HUMAN Protein HEG homolog 1 OS=Homo sapiens GN=HEG1 PE=1 SV=3	7.53077	9	73	0	9	1	1381	147.369	6.18	0.879	0.466	0.489	0.742	0.456	0.781	0.443	1.126	0.715	0.471	0.525	0.622	0.506	0.657	0.922	1.092	0.732	0.544	0.592	0.754	0.776	0.775	0.784	0.711	0.789	1.438	1.137	0.582	1.005	0.891	1.119	1.475	0.167	1.461	0.41	1.474	0.723
288	Q9BVH7	Alpha-N-acetylgalactosaminide alpha-2,6-sialyltransferase 5 OS=Homo sapiens GN=ST6GALNAC5 PE=2 SV=1	>sp|Q9BVH7|SIA7E_HUMAN Alpha-N-acetylgalactosaminide alpha-2,6-sialyltransferase 5 OS=Homo sapiens GN=ST6GALNAC5 PE=2 SV=1	30.0595	8	64	1	8	1	336	38.418	9.48	1.871	0.602	0.823	1.795	2.047	0.761	0.592	1.08	2.391	0.529	0.522	0.65	0.461	1.25	0.924	1.416	0.746	0.687	0.562	0.981	1.032	1.524	1.072	0.804	0.88	1.452	1.696	0.644	1.094	1.01	0.786	1.819	0.784	1.778	3.976	2.053	0.587
703	P06888	Ig lambda chain V-I region EPS OS=Homo sapiens PE=1 SV=1	>sp|P06888|LV109_HUMAN Ig lambda chain V-I region EPS OS=Homo sapiens PE=1 SV=1	21.1009	2	61	1	1	1	109	11.407	9.29										1.426	3.408	1.233	0.895	2.024	1.01	1.301	1.121	0.792
499	E9PR17	Isoform of P13987, CD59 glycoprotein OS=Homo sapiens GN=CD59 PE=1 SV=1	>tr|E9PR17|E9PR17_HUMAN Isoform of P13987, CD59 glycoprotein OS=Homo sapiens GN=CD59 PE=1 SV=1	26.1538	5	53	0	5	1	130	14.519	7.77	1.107	0.995	0.679	0.853	0.505	0.67	0.424	1.152	0.912	0.659	0.737	1.115	0.589	1.287	1.067	1.523	0.678	0.555	0.585	0.49	0.881	0.551	0.391	0.79	0.914	0.948	1.189	0.751	0.953	2.265	1.409	1.407	0.406	1.384	1.164	1.401	0.646
1406	E7EX29	Isoform of P63104, 14-3-3 protein zeta/delta (Fragment) OS=Homo sapiens GN=YWHAZ PE=1 SV=1	>tr|E7EX29|E7EX29_HUMAN Isoform of P63104, 14-3-3 protein zeta/delta (Fragment) OS=Homo sapiens GN=YWHAZ PE=1 SV=1	39.0244	9	66	1	5	1	246	28.019	4.92	1.106	0.937	1.403	1.792	1.174	1.62	1.986	1.182	1.297	1.316	1.757	1.541	1.36	1.377	0.847	1.002	1.206	1.338	1.165	1.796	1.753	1.608	1.602	2.219	0.937	0.885	1.023	1.564	3.261	3.347	2.847	1.365	0.988	1.154	2.42	1.456	1.395
1645	Q9HCQ7	Pro-FMRFamide-related neuropeptide VF OS=Homo sapiens GN=NPVF PE=1 SV=2	>sp|Q9HCQ7|NPVF_HUMAN Pro-FMRFamide-related neuropeptide VF OS=Homo sapiens GN=NPVF PE=1 SV=2	15.3061	3	62	0	3	1	196	22.294	9.11	0.961	0.849	1.348	1.839	0.639	3.941	0.761	1.443	1.659	1.134	0.739	5.044	0.707	2.608	0.548	0.601	0.718	1.162	1.064	0.703	0.997	0.742	0.677	1.436	1.851	0.508	0.788	1.435	1.804	0.603	1.023	1.144	1.71	0.904	1.047	1.246	1.068
1637	B5MCX6	Isoform of Q8TAG5, V-set and transmembrane domain-containing protein 2A OS=Homo sapiens GN=VSTM2A PE=1 SV=1	>tr|B5MCX6|B5MCX6_HUMAN Isoform of Q8TAG5, V-set and transmembrane domain-containing protein 2A OS=Homo sapiens GN=VSTM2A PE=1 SV=1	10.356	4	52	0	4	1	309	33.834	9.32	0.533	0.273	0.376	0.415	0.266	0.478	0.386	0.963	0.419	0.348	0.256	0.269	0.237	1.455	0.86	1.523	0.622	0.275	0.33	0.462	0.53	0.451	0.447	0.464	0.603	1.122	1.101	0.353	0.729	0.591	0.703	1.355	0.454	1.139	0.768	1.207	0.271
411	Q8NCC3	Group XV phospholipase A2 OS=Homo sapiens GN=PLA2G15 PE=1 SV=2	>sp|Q8NCC3|PAG15_HUMAN Group XV phospholipase A2 OS=Homo sapiens GN=PLA2G15 PE=1 SV=2	26.2136	10	59	1	10	1	412	46.628	6.73	1.45	0.393	0.453	1.186	0.837	0.467	0.352	1.163	1.365	0.447	0.434	0.586	0.45	1.08	0.955	1.539	0.635	0.847	0.35	0.49	0.75	0.55	0.54	0.534	0.857	1.512	1.974	0.462	0.646	0.71	0.635	1.612	0.256	1.56	2.37	1.649	0.335
1057	P07737	Profilin-1 OS=Homo sapiens GN=PFN1 PE=1 SV=2	>sp|P07737|PROF1_HUMAN Profilin-1 OS=Homo sapiens GN=PFN1 PE=1 SV=2	52.8571	6	56	0	6	1	140	15.045	8.27	0.995	2.593	1.726	2.018	1.289	1.198	1.676	1.145	1.07	1.6	1.678	3.643	2.553	1.99	0.987	0.727	1.313	1.25	1.542	1.92	2.737	1.177	1.386	3.016	1.261	0.796	0.762	1.863	4.954	2.569	2.954	0.867	0.845	0.889	0.01	0.846	1.704
885	P30086	Phosphatidylethanolamine-binding protein 1 OS=Homo sapiens GN=PEBP1 PE=1 SV=3	>sp|P30086|PEBP1_HUMAN Phosphatidylethanolamine-binding protein 1 OS=Homo sapiens GN=PEBP1 PE=1 SV=3	56.1497	8	46	8	8	1	187	21.044	7.53	1.152	0.718	0.692	0.928	0.753	0.75	0.778	1.052	1.114	0.596	0.806	0.54	0.565	0.773	0.942	0.955	0.833	0.614	0.562	1.358	1.013	1.618	1.492	2.657	0.945	0.814	0.929	0.64	1.791	1.376	1.177	1.174	0.532	1.294	0.992	1.267	0.821
1572	P38571	Lysosomal acid lipase/cholesteryl ester hydrolase OS=Homo sapiens GN=LIPA PE=1 SV=2	>sp|P38571|LICH_HUMAN Lysosomal acid lipase/cholesteryl ester hydrolase OS=Homo sapiens GN=LIPA PE=1 SV=2	25.8145	6	55	0	6	1	399	45.39	6.92	0.828	0.643	0.523	0.68	0.364	0.506	0.272	1.194	0.701	0.399	0.32	0.479	0.3	0.794	1.06	1.087	0.724	0.299	0.441	0.557	0.713	0.62	0.737	0.72	0.842	1.436	1.157	0.589	2.009	1.508	2.137	0.641	0.522	0.788	0.01	0.956	0.397
251	Q9Y2I2	Netrin-G1 OS=Homo sapiens GN=NTNG1 PE=1 SV=3	>sp|Q9Y2I2|NTNG1_HUMAN Netrin-G1 OS=Homo sapiens GN=NTNG1 PE=1 SV=3	21.7069	10	48	0	10	1	539	60.501	6.27	0.703	0.41	0.367	0.576	0.372	0.438	0.313	0.999	0.622	0.404	0.363	0.378	0.364	1.224	0.983	1.369	0.622	0.424	0.295	0.608	0.606	0.566	0.6	0.418	0.668	1.404	1.726	0.366	0.961	0.889	1.082	1.705	0.442	1.221	1.959	1.551	0.346
1221	M9MML0	Isoform of P08637, Fc of IgG low affinity IIIa receptor isoform 1 OS=Homo sapiens GN=FCGR3A PE=1 SV=1	>tr|M9MML0|M9MML0_HUMAN Isoform of P08637, Fc of IgG low affinity IIIa receptor isoform 1 OS=Homo sapiens GN=FCGR3A PE=1 SV=1	12.7586	4	66	0	4	1	290	32.67	8.1	1.185	1.563	1.161	1.547	1.572	1.323	0.783	1.088	1.375	1.269	1.069	2.136	1.594	1.664	1.229	0.96	1.515	2.054	1.283	1.315	1.528	2.042	1.468	0.98	1.306	1.1	1.541	1.454	1.801	1.439	2.13	1.09	1.928	1.263	4.419	1.232	1.299
1722	O75636	Ficolin-3 OS=Homo sapiens GN=FCN3 PE=1 SV=2	>sp|O75636|FCN3_HUMAN Ficolin-3 OS=Homo sapiens GN=FCN3 PE=1 SV=2	24.4147	6	45	0	6	1	299	32.882	6.67	1.437	1.359	3.194	2.848	1.997	3.552	1.283	1.165	1.448	2.674	3.641	4.037	2.074	3.709	1.209	0.869	4.012	5.27	1.567	3.004	1.903	2.243	1.7	1.148	1.18	0.904	1.104	3.241	3.992	1.867	1.364	1.506	4.368	1.63	6.766	1.468	2.841
850	Q12797	Aspartyl/asparaginyl beta-hydroxylase OS=Homo sapiens GN=ASPH PE=1 SV=3	>sp|Q12797|ASPH_HUMAN Aspartyl/asparaginyl beta-hydroxylase OS=Homo sapiens GN=ASPH PE=1 SV=3	19.9208	13	81	0	13	1	758	85.809	5.01	1.023	0.704	0.475	0.896	0.535	0.648	0.389	1.231	0.886	0.562	0.534	0.586	0.545	1.132	0.91	1.411	0.741	0.607	0.442	0.502	1.242	0.509	0.525	0.542	0.667	1.351	1.429	0.545	0.952	0.58	0.664	1.986	0.119	1.516	2.209	1.932	0.617
1095	Q9NS85	Carbonic anhydrase-related protein 10 OS=Homo sapiens GN=CA10 PE=2 SV=1	>sp|Q9NS85|CAH10_HUMAN Carbonic anhydrase-related protein 10 OS=Homo sapiens GN=CA10 PE=2 SV=1	24.3902	6	65	0	6	1	328	37.539	8.09	1.107	0.281	0.275	0.693	0.376	0.28	0.316	1.272	1.095	0.341	0.275	0.342	0.21	1.196	0.771	2.095	0.444	0.314	0.33	0.531	0.576	0.416	0.54	0.362	0.552	1.275	1.729	0.51	0.909	0.614	0.846	2.324	0.411	1.991	4.911	2.678	0.44
490	A0A0A0MQU6	Isoform of Q9H2E6, Sema domain, transmembrane domain (TM), and cytoplasmic domain, (Semaphorin) 6A, isoform CRA_d OS=Homo sapiens GN=SEMA6A PE=1 SV=1	>tr|A0A0A0MQU6|A0A0A0MQU6_HUMAN Isoform of Q9H2E6, Sema domain, transmembrane domain (TM), and cytoplasmic domain, (Semaphorin) 6A, isoform CRA_d OS=Homo sapiens GN=SEMA6A PE=1 SV=1	11.9389	10	55	0	8	1	1047	116.236	8.25	1.18	0.516	0.482	0.911	0.61	0.544	0.391	1.151	0.999	0.457	0.441	0.586	0.44	0.87	0.936	1.682	0.691	0.669	0.339	0.861	0.597	0.88	0.925	0.482	0.742	1.317	1.512	0.469	1.029	0.901	1.103	1.751	0.194	1.515	3.877	1.805	0.536
1846	F8VTR5	Isoform of Q9P121, Neurotrimin (Fragment) OS=Homo sapiens GN=NTM PE=1 SV=1	>tr|F8VTR5|F8VTR5_HUMAN Isoform of Q9P121, Neurotrimin (Fragment) OS=Homo sapiens GN=NTM PE=1 SV=1	29.8429	7	71	1	1	1	191	21.329	6.77										0.906	0.639	0.597	0.727	0.01	1.001	1.524	1.02	1.155																			0.533
863	A0A0C4DH34	Protein IGHV4-28 (Fragment) OS=Homo sapiens GN=IGHV4-28 PE=1 SV=1	>tr|A0A0C4DH34|A0A0C4DH34_HUMAN Protein IGHV4-28 (Fragment) OS=Homo sapiens GN=IGHV4-28 PE=1 SV=1	21.3675	2	67	2	2	1	117	13.116	9.29	0.546	0.288	1.432	0.405	0.559	1.61	0.818	0.815	0.542	1.349	1.819	1.256	1.513	0.721	1.112	0.577	1.35	0.893	1.04	0.757	0.726	0.746	0.925	1.098	0.671	0.519	0.259	1.48	1.174	0.784	1.638	0.973	1.342	1.487	2.163	0.853	0.949
709	P02741	C-reactive protein OS=Homo sapiens GN=CRP PE=1 SV=1	>sp|P02741|CRP_HUMAN C-reactive protein OS=Homo sapiens GN=CRP PE=1 SV=1	21.4286	6	47	1	6	1	224	25.023	5.63	0.781	2.33	2.31	0.184	0.551	1.065	0.976	0.761	1.569	1.785	12.434	7.585	1.057	4.031	0.508	0.766	0.671	1.142	1.947	2.37	0.648	8.054	2.001	0.765	0.695	0.668	0.556	1.418	2.057	2.243	4.928	0.895	7.884	1.528	7.82	0.817	1.173
1459	A0A0C4DH43	Uncharacterized protein (Fragment) OS=Homo sapiens PE=1 SV=1	>tr|A0A0C4DH43|A0A0C4DH43_HUMAN Uncharacterized protein (Fragment) OS=Homo sapiens PE=1 SV=1	36.1345	4	74	1	1	1	119	13.304	8.29	1.617	0.771	0.853	0.117	4.733	0.045	0.769	0.167	0.222	0.856	2.302	0.21	0.271	0.094	0.17	0.421	1.014	0.28	0.822	1.224	0.18	1.252	0.489	0.666	9.952	1.036	0.738	0.97	0.243	0.779	1.845	1.196	0.011	0.907	0.01	0.067	0.963
503	P40925-3	Isoform of P40925, Isoform 3 of Malate dehydrogenase, cytoplasmic OS=Homo sapiens GN=MDH1	>sp|P40925-3|MDHC_HUMAN Isoform of P40925, Isoform 3 of Malate dehydrogenase, cytoplasmic OS=Homo sapiens GN=MDH1	28.6932	9	56	0	9	1	352	38.603	7.71	0.853	1.266	0.933	1.052	0.715	1.067	1.399	1.059	0.881	0.935	1.824	0.639	1.313	0.503	0.988	1.139	0.827	0.994	0.733	0.918	1.167	0.891	0.89	1.068	0.785	1.03	1.28	0.734	2.403	1.433	1.249	1.06	0.717	1.005	2.361	1.107	0.912
1255	P11117	Lysosomal acid phosphatase OS=Homo sapiens GN=ACP2 PE=1 SV=3	>sp|P11117|PPAL_HUMAN Lysosomal acid phosphatase OS=Homo sapiens GN=ACP2 PE=1 SV=3	27.4232	10	70	0	10	1	423	48.313	6.74	1.192	0.379	0.477	0.8	0.766	0.569	0.44	1.16	1.314	0.518	0.621	0.593	0.355	1.074	0.911	1.57	0.65	0.627	0.286	0.387	0.69	0.311	0.318	0.507	0.897	1.713	2.63	0.506	1.023	1.883	1.003	2.209	0.361	1.866	5.269	2.253	0.491
1432	P02788	Lactotransferrin OS=Homo sapiens GN=LTF PE=1 SV=6	>sp|P02788|TRFL_HUMAN Lactotransferrin OS=Homo sapiens GN=LTF PE=1 SV=6	15.7746	11	62	0	11	1	710	78.132	8.12	1.856	0.958	0.909	1.84	1.332	0.891	0.55	1.255	1.979	1.112	1.351	2.451	0.795	4.68	0.738	0.754	0.804	1.35	0.923	1.892	1.174	1.384	1.399	0.821	2.369	1.194	1.552	1.909	2.616	2.537	3.073	2.637	1.964	1.79	6.537	2.3	1.168
382	P31150	Rab GDP dissociation inhibitor alpha OS=Homo sapiens GN=GDI1 PE=1 SV=2	>sp|P31150|GDIA_HUMAN Rab GDP dissociation inhibitor alpha OS=Homo sapiens GN=GDI1 PE=1 SV=2	21.0291	8	50	1	2	1	447	50.55	5.14	0.932	0.427	0.747	1.05	0.817	0.659	0.841	0.884	0.799	0.873	0.978	1.399	0.881	0.531	0.974	1.227	1.303	1.263
673	P17936-2	Isoform of P17936, Isoform 2 of Insulin-like growth factor-binding protein 3 OS=Homo sapiens GN=IGFBP3	>sp|P17936-2|IBP3_HUMAN Isoform of P17936, Isoform 2 of Insulin-like growth factor-binding protein 3 OS=Homo sapiens GN=IGFBP3	32.3232	7	61	0	7	1	297	32.202	8.62	1.97	1.787	1.772	2.949	4.714	2.234	1.97	1.061	2.29	1.67	1.743	2.766	1.259	2.132	1.04	1.061	1.446	5.185	0.997	1.095	0.989	0.786	0.993	1.181	1.826	0.716	1.425	1.392	2.371	3.655	2.671	1.477	1.629	1.062	1.273	1.5	1.009
141	P30530	Tyrosine-protein kinase receptor UFO OS=Homo sapiens GN=AXL PE=1 SV=3	>sp|P30530|UFO_HUMAN Tyrosine-protein kinase receptor UFO OS=Homo sapiens GN=AXL PE=1 SV=3	7.94183	6	57	0	6	1	894	98.273	5.43	1.412	0.714	0.901	1.464	1.439	0.948	0.619	1.162	1.39	0.849	0.946	1.073	0.755	1.812	0.98	1.425	0.924	0.869	0.661	1.211	1.091	1.264	0.94	0.707	1.082	1.361	2.315	1.014	1.563	1.436	1.477	2.058	0.706	1.641	1.849	1.548	0.834
1251	Q9GZX9	Twisted gastrulation protein homolog 1 OS=Homo sapiens GN=TWSG1 PE=1 SV=1	>sp|Q9GZX9|TWSG1_HUMAN Twisted gastrulation protein homolog 1 OS=Homo sapiens GN=TWSG1 PE=1 SV=1	24.2152	4	46	2	4	1	223	24.999	5.34	0.853	0.755	0.465	0.675	0.491	0.589	0.407	1.12	0.74	0.437	0.381	0.51	0.437	0.772	0.939	1.299	0.697	0.488	0.553	1.502	0.792	1.099	1.046	0.807	0.909	1.126	1.202	0.892	1.175	1.207	1.104	1.42	0.713	1.259	0.279	1.346	0.46
877	P17174	Aspartate aminotransferase, cytoplasmic OS=Homo sapiens GN=GOT1 PE=1 SV=3	>sp|P17174|AATC_HUMAN Aspartate aminotransferase, cytoplasmic OS=Homo sapiens GN=GOT1 PE=1 SV=3	46.4891	14	56	1	14	1	413	46.219	7.01	1.264	0.512	0.747	1.198	1.019	0.775	0.791	1.208	1.212	0.633	0.812	0.614	0.571	1.01	0.978	1.375	0.737	1.05	0.584	0.797	0.98	0.772	0.63	0.676	1.011	1.454	2.36	1.299	1.368	0.999	1.138	1.088	0.724	0.961	2.35	0.865	0.663
727	P20908	Collagen alpha-1(V) chain OS=Homo sapiens GN=COL5A1 PE=1 SV=3	>sp|P20908|CO5A1_HUMAN Collagen alpha-1(V) chain OS=Homo sapiens GN=COL5A1 PE=1 SV=3	5.82155	8	58	1	7	1	1838	183.447	5.06	1.029	0.431	0.558	0.714	0.64	0.595	0.372	1.614	0.772	0.572	0.544	0.704	0.544	0.744	0.87	1.816	0.438	0.751	0.686	0.907	0.908	0.659	0.634	1.12	0.9	0.898	1.121	0.552	0.645	0.788	0.979	2.569	0.569	2.684	0.473	1.584	0.684
451	P02743	Serum amyloid P-component OS=Homo sapiens GN=APCS PE=1 SV=2	>sp|P02743|SAMP_HUMAN Serum amyloid P-component OS=Homo sapiens GN=APCS PE=1 SV=2	33.1839	8	58	8	8	1	223	25.371	6.54	1.388	1.18	3.366	0.535	3.202	2.747	1.209	1.359	1.591	2.585	3.159	2.44	2.227	1.624	0.757	0.617	2.166	3.511	1.416	3.009	1.505	2.767	1.779	1.772	1.409	0.913	0.659	3.344	2.72	3.872	4.047	1.601	3.953	1.914	4.673	1.401	2.785
689	O95841	Angiopoietin-related protein 1 OS=Homo sapiens GN=ANGPTL1 PE=2 SV=1	>sp|O95841|ANGL1_HUMAN Angiopoietin-related protein 1 OS=Homo sapiens GN=ANGPTL1 PE=2 SV=1	28.3096	12	56	8	12	1	491	56.683	8.21	1.086	0.401	0.362	0.687	0.601	0.525	0.252	0.821	1.155	0.652	0.661	0.811	0.734	1.121	1.003	1.586	0.755	0.961	0.675	1.151	0.997	1.126	1.03	0.837	1.311	1.303	2.071	0.932	0.979	1.215	0.958	2.369	1.177	1.753	4.212	1.788	0.662
845	P11142	Heat shock cognate 71 kDa protein OS=Homo sapiens GN=HSPA8 PE=1 SV=1	>sp|P11142|HSP7C_HUMAN Heat shock cognate 71 kDa protein OS=Homo sapiens GN=HSPA8 PE=1 SV=1	26.4706	15	60	0	11	1	646	70.854	5.52	0.842	0.657	0.945	1.175	0.754	1.078	1.309	1.161	0.922	0.906	1.329	0.762	0.834	0.935	0.903	1.063	0.867	0.82	1.003	1.229	1.359	1.388	1.45	1.464	0.867	1.091	1.071	1.004	3.522	2.291	2.111	1.442	1.018	1.279	0.645	1.597	1.429
691	Q9NPY3	Complement component C1q receptor OS=Homo sapiens GN=CD93 PE=1 SV=3	>sp|Q9NPY3|C1QR1_HUMAN Complement component C1q receptor OS=Homo sapiens GN=CD93 PE=1 SV=3	4.90798	3	72	2	2	1	652	68.515	5.44	1.084	2.165	1.591	2.055	3.712	1.169	0.916	0.837	1.829	1.531	1.626	3.086	2.56	0.805	0.968	0.992	1.596	2.369	1.16	2.595	1.421	1.864	1.717	1.009	1.474	1.29	1.941										1.102
1603	P07738	Bisphosphoglycerate mutase OS=Homo sapiens GN=BPGM PE=1 SV=2	>sp|P07738|PMGE_HUMAN Bisphosphoglycerate mutase OS=Homo sapiens GN=BPGM PE=1 SV=2	40.9266	10	47	7	10	1	259	29.987	6.54	1.398	2.548	2.687	3.483	2.55	4.497	6.141	1.255	1.72	3.694	7.357	1.993	2.257	2.704	1.139	1.004	1.491	1.72	2.527	3.504	2.694	3.805	3.599	0.919	1.111	0.936	0.995	2.364	5.272	4.737	2.283	1.103	2.063	1.217	9.93	1.034	3.955
1780	P01604	Ig kappa chain V-I region Kue OS=Homo sapiens PE=1 SV=1	>sp|P01604|KV112_HUMAN Ig kappa chain V-I region Kue OS=Homo sapiens PE=1 SV=1	19.4444	2	55	2	2	1	108	12.119	8.81	1.635	0.914	1.265	2.391	1.489	2.636	1.197	0.946	2.138	1.262	1.204	2.054	1.101	0.669	1.435	0.559	1.289	3.131	0.892	1.46	0.869	1.317	1.564	1.098	0.737	1.012	0.662	1.258	1.124	1.083	1.595	1.405	0.762	1.244	2.055	1.356	1.055
1182	P08174-7	Isoform of P08174, Isoform 7 of Complement decay-accelerating factor OS=Homo sapiens GN=CD55	>sp|P08174-7|DAF_HUMAN Isoform of P08174, Isoform 7 of Complement decay-accelerating factor OS=Homo sapiens GN=CD55	14.3376	8	65	0	8	1	551	59.001	8.78	1.002	0.485	0.506	0.879	0.591	0.633	0.551	0.836	1.2	0.507	0.516	0.608	0.478	0.844	0.857	1.633	0.702	0.63	0.427	0.321	0.637	0.382	0.456	0.48	0.681	1.375	1.416	0.636	0.503	0.697	0.604	1.71	0.278	1.355	3.772	1.255	0.718
1759	P02489	Alpha-crystallin A chain OS=Homo sapiens GN=CRYAA PE=1 SV=2	>sp|P02489|CRYAA_HUMAN Alpha-crystallin A chain OS=Homo sapiens GN=CRYAA PE=1 SV=2	35.2601	6	48	1	6	1	173	19.897	6.2	0.728	1.066	1.028	0.351	0.519	0.728	2.659	1.03	0.909	1.054	2.081	0.526	0.924	0.365	1.439	0.26	2.917	0.611	0.863	1.178	0.817	1.24	1.147	3.107	1.886	0.675	0.615	1.792	6.125	3.32	5.777	0.896	4.186	0.851	4.307	0.94	1.43
1727	P27348	14-3-3 protein theta OS=Homo sapiens GN=YWHAQ PE=1 SV=1	>sp|P27348|1433T_HUMAN 14-3-3 protein theta OS=Homo sapiens GN=YWHAQ PE=1 SV=1	22.8571	6	60	0	1	1	245	27.747	4.78	1.527	1.723	1.342	3.025	1.825	1.279	2.538	1.284	2.456
535	Q9UMR5-3	Isoform of Q9UMR5, Isoform 3 of Lysosomal thioesterase PPT2 OS=Homo sapiens GN=PPT2	>sp|Q9UMR5-3|PPT2_HUMAN Isoform of Q9UMR5, Isoform 3 of Lysosomal thioesterase PPT2 OS=Homo sapiens GN=PPT2	23.7013	5	47	0	5	1	308	34.796	6.46	1.185	0.391	0.503	0.691	0.569	0.456	0.391	1.128	1.031	0.42	0.442	0.489	0.378	1.116	1.208	1.462	0.616	0.654	0.486	1.018	0.953	1.179	1.271	0.988	0.781	1.899	1.819	0.666	0.956	0.837	1.1	1.608	0.492	1.409	0.01	2.098	0.591
1580	Q8WZA1-2	Isoform of Q8WZA1, Isoform 2 of Protein O-linked-mannose beta-1,2-N-acetylglucosaminyltransferase 1 OS=Homo sapiens GN=POMGNT1	>sp|Q8WZA1-2|PMGT1_HUMAN Isoform of Q8WZA1, Isoform 2 of Protein O-linked-mannose beta-1,2-N-acetylglucosaminyltransferase 1 OS=Homo sapiens GN=POMGNT1	18.3155	13	55	0	13	1	748	84.646	6.86	1.206	0.472	0.601	1.03	0.775	0.7	0.415	1.161	1.322	0.517	0.437	0.561	0.533	0.763	1.003	1.521	0.712	1.019	0.556	0.946	0.947	1.044	1.08	0.751	0.909	1.54	2.055	0.912	0.916	0.932	0.895	2.067	0.893	1.623	2.962	2.03	0.746
1490	P01742	Ig heavy chain V-I region EU OS=Homo sapiens PE=1 SV=1	>sp|P01742|HV101_HUMAN Ig heavy chain V-I region EU OS=Homo sapiens PE=1 SV=1	34.188	3	82	2	2	1	117	12.464	6.57	1.731	1.301	1.649	3.84	1.716	1.161	0.839	0.931	2.252	1.447	2.027	4.707	1.357	4.37	1.713	0.627	2.331	2.256	1.284	1.991	1.166	2.104	3.4	1.148	0.799	0.594	0.562	1.539	0.901	0.97	1.665	0.665	1.848	0.652	3.475	1.492	1.808
798	P26038	Moesin OS=Homo sapiens GN=MSN PE=1 SV=3	>sp|P26038|MOES_HUMAN Moesin OS=Homo sapiens GN=MSN PE=1 SV=3	18.5442	15	57	9	15	1	577	67.778	6.4	1.083	1.295	1.315	1.812	1.083	1.212	1.239	1.097	1.407	1.183	1.203	1.459	1.412	1.174	0.931	0.863	1.052	1.445	1.132	1.619	1.943	1.274	1.431	2.546	1.324	0.949	1.598	1.486	3.929	2.172	2.184	0.977	0.997	1.058	0.01	1.013	1.415
1086	P04209	Ig lambda chain V-II region NIG-84 OS=Homo sapiens PE=1 SV=1	>sp|P04209|LV211_HUMAN Ig lambda chain V-II region NIG-84 OS=Homo sapiens PE=1 SV=1	21.4286	2	74	2	2	1	112	11.574	7.12	1.526	2.257	2.017	2.035	3.009	1.273	2.17	1.45	1.641	1.717	1.215	1.87	1.886	0.844	1.086	0.662	2.383	5.907	1.799	2.487	0.804	4.985	3.676	1.013	1.18	1.519	0.79	2.638	2.692	3.056	3.782	1.379	3.418	1.794	1.358	1.201	2.41
1209	A0A0C4DFZ2	Isoform of P15289, Arylsulfatase A OS=Homo sapiens GN=ARSA PE=1 SV=1	>tr|A0A0C4DFZ2|A0A0C4DFZ2_HUMAN Isoform of P15289, Arylsulfatase A OS=Homo sapiens GN=ARSA PE=1 SV=1	22.5933	9	61	0	8	1	509	53.772	6.07	1.689	0.324	0.391	0.98	0.598	0.428	0.357	1.131	2.097	0.439	0.378	0.602	0.372	0.447	0.878	1.295	0.603	1.066	0.442	0.521	0.816	0.373	0.458	0.66	0.95	1.49	2.441	0.536	0.72	0.575	0.522	1.632	0.535	1.579	1.044	1.945	0.457
795	R4GMZ0	Isoform of P0CW18, Serine protease 56 OS=Homo sapiens GN=PRSS56 PE=1 SV=1	>tr|R4GMZ0|R4GMZ0_HUMAN Isoform of P0CW18, Serine protease 56 OS=Homo sapiens GN=PRSS56 PE=1 SV=1	21.6887	11	67	0	11	1	604	64.627	8.76	1.563	0.397	0.596	1.842	1.337	0.553	0.599	1.092	1.461	0.579	0.574	0.842	0.567	2.226	0.956	1.21	0.868	1.007	0.546	0.485	0.678	0.445	0.51	0.638	0.91	1.152	2.159	0.71	0.744	0.817	0.756	2.094	0.974	1.501	1.143	1.373	0.657
1602	P13284	Gamma-interferon-inducible lysosomal thiol reductase OS=Homo sapiens GN=IFI30 PE=1 SV=3	>sp|P13284|GILT_HUMAN Gamma-interferon-inducible lysosomal thiol reductase OS=Homo sapiens GN=IFI30 PE=1 SV=3	9.6	2	55	2	2	1	250	27.945	4.88	1.537	0.787	0.932	2.001	1.242	1.436	0.625	1.311	2.049	0.819	0.603	1.397	0.761	1.672	0.972	0.919	0.959	0.964	0.836	0.736	1.543	0.967	0.773	1.004	1.49	1.113	1.463	1.001	0.96	1.076	1.106	1.147	1.301	1.026	3.612	1.002	1.069
487	O43405	Cochlin OS=Homo sapiens GN=COCH PE=1 SV=1	>sp|O43405|COCH_HUMAN Cochlin OS=Homo sapiens GN=COCH PE=1 SV=1	10	3	54	0	3	1	550	59.445	7.96	1.906	0.374	0.439	1.255	0.664	0.358	0.385	1.255	2.661	0.499	0.573	0.759	0.374	1.467	0.96	1.51	0.479	0.436	0.48	0.572	0.881	0.492	0.525	0.678	0.77	1.293	1.991	0.654	0.829	0.956	0.937	2.395	0.561	1.865	1.739	2.564	0.523
1151	P01719	Ig lambda chain V-V region DEL OS=Homo sapiens PE=1 SV=1	>sp|P01719|LV501_HUMAN Ig lambda chain V-V region DEL OS=Homo sapiens PE=1 SV=1	31.4815	2	46	2	2	1	108	11.336	5.36	1.827	0.339	1.78	2.643	2.64	1.772	1.171	0.768	2.118	1.571	1.975	2.99	3	3.431	1.235	0.634	1.038	4.499	1.185	1.482	1.846	2.695	2.747	0.9	0.898	1.757	1.913	1.951	1.229	2.244	3.134	1.617	2.664	1.187	0.01	2.313	1.756
599	P30041	Peroxiredoxin-6 OS=Homo sapiens GN=PRDX6 PE=1 SV=3	>sp|P30041|PRDX6_HUMAN Peroxiredoxin-6 OS=Homo sapiens GN=PRDX6 PE=1 SV=3	53.5714	11	49	11	11	1	224	25.019	6.38	1.291	1.128	2.248	4.2	2.49	3.019	7.455	1.074	2.071	2.297	7.731	1.823	1.849	0.907	0.855	0.718	1.161	1.193	2.31	2.572	3.138	2.405	2.254	3.307	1.313	0.901	1.199	2.913	5.451	4.994	2.021	1.515	0.722	1.283	1.329	1.423	2.734
1655	Q14126	Desmoglein-2 OS=Homo sapiens GN=DSG2 PE=1 SV=2	>sp|Q14126|DSG2_HUMAN Desmoglein-2 OS=Homo sapiens GN=DSG2 PE=1 SV=2	7.78175	7	48	1	7	1	1118	122.218	5.24	1.696	1.302	0.946	1.729	1.954	0.876	0.937	0.813	2.254	0.828	0.788	1.333	1.126	0.962	1.045	1.1	0.985	1.149	0.791	1.147	1.141	1.212	1.373	1.055	0.992	1.492	2.158	0.986	1.086	1.585	1.739	1.431	1.39	1.399	4.916	1.942	0.817
1301	Q8N126-2	Isoform of Q8N126, Isoform 2 of Cell adhesion molecule 3 OS=Homo sapiens GN=CADM3	>sp|Q8N126-2|CADM3_HUMAN Isoform of Q8N126, Isoform 2 of Cell adhesion molecule 3 OS=Homo sapiens GN=CADM3	15.5093	6	44	0	6	1	432	46.991	5.38	0.869	0.756	0.463	0.793	0.469	0.705	0.309	1.111	0.692	0.661	0.707	0.644	0.408	1.165	0.976	1.383	0.584	0.678	0.38	0.466	0.659	0.435	0.47	0.504	0.767	1.153	1.104	0.933	1.03	1.95	2.133	1.585	1.018	1.567	1.089	1.603	0.62
729	P07093-3	Isoform of P07093, Isoform 3 of Glia-derived nexin OS=Homo sapiens GN=SERPINE2	>sp|P07093-3|GDN_HUMAN Isoform of P07093, Isoform 3 of Glia-derived nexin OS=Homo sapiens GN=SERPINE2	30.8068	11	59	0	11	1	409	45.238	9.22	1.559	0.717	0.695	0.982	1.195	0.767	0.779	1.388	1.421	0.586	0.634	0.67	0.813	1.143	0.805	1.326	0.695	0.616	0.609	1.885	0.517	1.58	1.874	0.893	1.257	1.546	2.811	1.928	2.531	2.904	5.044	2.106	3.331	2.438	28.581	1.671	0.669
1816	P29323	Ephrin type-B receptor 2 OS=Homo sapiens GN=EPHB2 PE=1 SV=5	>sp|P29323|EPHB2_HUMAN Ephrin type-B receptor 2 OS=Homo sapiens GN=EPHB2 PE=1 SV=5	7.109	6	46	0	6	1	1055	117.417	6.55	1.31	0.13	0.504	1.242	0.542	0.791	0.307	1.403	1.415	0.565	0.591	0.679	0.554	0.893	0.967	1.425	0.824	0.916	0.468	0.195	0.809	0.268	0.305	0.689	0.969	1.178	1.597	0.769	0.469	0.545	0.589	2.158	0.446	1.82	0.01	2.174	0.563
1614	Q9UBQ6	Exostosin-like 2 OS=Homo sapiens GN=EXTL2 PE=1 SV=1	>sp|Q9UBQ6|EXTL2_HUMAN Exostosin-like 2 OS=Homo sapiens GN=EXTL2 PE=1 SV=1	28.1818	7	46	4	7	1	330	37.441	8.95	1.07	0.745	0.489	0.872	0.649	0.555	0.518	1.08	1.254	0.481	0.579	0.533	0.471	0.888	0.907	1.434	0.65	1.002	0.395	0.831	0.652	1.001	0.981	0.756	1.36	1.49	2.251	0.577	1.366	1.854	1.87	1.737	0.79	1.173	1.473	1.795	0.533
1639	P35052	Glypican-1 OS=Homo sapiens GN=GPC1 PE=1 SV=2	>sp|P35052|GPC1_HUMAN Glypican-1 OS=Homo sapiens GN=GPC1 PE=1 SV=2	25.9857	11	46	1	11	1	558	61.641	7.3	0.947	0.598	0.51	0.797	0.603	0.635	0.457	1.264	0.814	0.423	0.406	0.531	0.409	0.982	0.997	1.637	0.653	0.68	0.393	0.89	0.631	0.942	0.914	0.644	0.837	1.122	1.905	0.491	0.554	0.863	0.903	1.594	0.554	1.38	1.02	1.549	0.54
1141	E9PGC5	Isoform of Q15262, Receptor-type tyrosine-protein phosphatase kappa OS=Homo sapiens GN=PTPRK PE=1 SV=1	>tr|E9PGC5|E9PGC5_HUMAN Isoform of Q15262, Receptor-type tyrosine-protein phosphatase kappa OS=Homo sapiens GN=PTPRK PE=1 SV=1	9.375	11	58	0	11	1	1472	165.922	5.91	0.956	0.462	0.496	0.786	0.615	0.643	0.406	0.986	1.113	0.477	0.431	0.616	0.446	1.188	1.058	1.395	0.587	0.519	0.486	1.016	0.781	0.796	0.995	0.497	0.85	1.557	2.218	0.565	1.533	1.549	2.264	2.013	0.605	1.47	5.224	1.795	0.663
1293	Q9UJJ9	N-acetylglucosamine-1-phosphotransferase subunit gamma OS=Homo sapiens GN=GNPTG PE=1 SV=1	>sp|Q9UJJ9|GNPTG_HUMAN N-acetylglucosamine-1-phosphotransferase subunit gamma OS=Homo sapiens GN=GNPTG PE=1 SV=1	39.0164	7	35	3	7	1	305	33.952	6.95	1.003	0.537	0.797	1.01	0.791	1.001	0.65	1.293	1.042	0.864	0.872	0.989	0.971	1.584	0.962	1.06	0.989	0.852	0.723	1.176	0.907	1.237	1.246	0.915	0.943	0.924	1.132	1.069	1.888	2.036	2.113	1.49	1.387	1.324	2.82	1.722	1.193
991	E9PNQ8	Isoform of P04216, Thy-1 membrane glycoprotein (Fragment) OS=Homo sapiens GN=THY1 PE=1 SV=1	>tr|E9PNQ8|E9PNQ8_HUMAN Isoform of P04216, Thy-1 membrane glycoprotein (Fragment) OS=Homo sapiens GN=THY1 PE=1 SV=1	24.2424	4	39	0	4	1	165	18.153	9.16	1.474	0.869	0.808	1.314	1.271	0.949	0.826	1.06	1.613	0.608	0.711	0.964	0.61	1.483	1.012	1.634	0.866	0.971	0.696	2.363	0.862	2.563	2.709	1.46	0.762	0.929	0.955	0.786	3.34	3.196	4.227	1.38	0.849	1.441	0.999	1.578	0.773
1264	P08572	Collagen alpha-2(IV) chain OS=Homo sapiens GN=COL4A2 PE=1 SV=4	>sp|P08572|CO4A2_HUMAN Collagen alpha-2(IV) chain OS=Homo sapiens GN=COL4A2 PE=1 SV=4	9.28738	10	44	10	10	1	1712	167.449	8.66	0.89	1.171	0.945	1.039	1.178	1.036	1.208	1.058	1.038	0.88	0.758	0.977	0.708	1.13	1.015	1.513	0.983	1.704	0.971	1.539	1.574	1.131	1.227	1.047	0.973	1.406	1.59	0.732	0.883	1.251	0.873	1.433	0.647	1.03	0.01	1.181	0.822
1757	O75095	Multiple epidermal growth factor-like domains protein 6 OS=Homo sapiens GN=MEGF6 PE=1 SV=4	>sp|O75095|MEGF6_HUMAN Multiple epidermal growth factor-like domains protein 6 OS=Homo sapiens GN=MEGF6 PE=1 SV=4	8.43608	9	42	1	9	1	1541	161.072	6.38	2.586	1.339	0.923	3.54	3.623	1.075	0.879	1.691	3.48	0.728	0.702	0.831	0.806	0.602	0.99	1.463	0.951	1.315	0.593	0.613	0.708	0.732	0.558	0.865	1.043	1.359	2.571	1.108	0.867	1.62	1.272	2.645	1.415	1.863	5.387	2.365	0.808
1140	O75093	Slit homolog 1 protein OS=Homo sapiens GN=SLIT1 PE=2 SV=4	>sp|O75093|SLIT1_HUMAN Slit homolog 1 protein OS=Homo sapiens GN=SLIT1 PE=2 SV=4	0.586701	1	80	0	1	1	1534	167.816	6.57	1.237	0.389	0.378	0.869	0.822	0.534	0.269	1.1	1.105	0.377	0.355	0.412	0.34	0.706	1.144	1.394	0.634	0.423	0.347	0.562	0.642	0.511	0.531	0.552	0.668	1.05	1.062	0.646	1.161	1.031	1.089	1.681	0.397	1.663	1.363	1.702	0.335
1817	Q9Y279	V-set and immunoglobulin domain-containing protein 4 OS=Homo sapiens GN=VSIG4 PE=1 SV=1	>sp|Q9Y279|VSIG4_HUMAN V-set and immunoglobulin domain-containing protein 4 OS=Homo sapiens GN=VSIG4 PE=1 SV=1	28.0702	7	56	0	7	1	399	43.959	6.35	1.403	0.796	2.429	2.69	2.922	2.338	1.886	0.979	1.72	2.156	2.175	5.762	2.364	2.78	1.078	1.073	1.387	3.725	1.967	2.126	2.025	2.565	2.102	1.326	1.237	0.913	1.256	2.217	2.76	6.004	5.022	1.332	1.455	1.123	2.357	1.167	2.117
856	P34096	Ribonuclease 4 OS=Homo sapiens GN=RNASE4 PE=1 SV=3	>sp|P34096|RNAS4_HUMAN Ribonuclease 4 OS=Homo sapiens GN=RNASE4 PE=1 SV=3	44.2177	6	51	6	6	1	147	16.829	9.03	1.031	0.787	0.964	1.002	1.166	1.013	1.372	1.079	1.247	0.949	1.161	1.866	0.995	1.532	0.831	0.82	1	1.053	0.873	0.348	0.885	0.408	0.431	1.548	1.389	0.9	1.201	0.962	0.633	0.76	0.584	0.995	0.872	1.297	0.447	1.304	0.961
592	P35443	Thrombospondin-4 OS=Homo sapiens GN=THBS4 PE=1 SV=2	>sp|P35443|TSP4_HUMAN Thrombospondin-4 OS=Homo sapiens GN=THBS4 PE=1 SV=2	18.8345	13	54	1	10	1	961	105.802	4.68	0.897	0.704	1.072	0.933	1.277	0.957	1.317	1.115	1.081	0.846	0.895	0.727	1.513	1.141	0.925	0.991	0.973	0.773	0.753	0.865	0.85	1.034	1.212	0.926	1.159	0.758	0.717	0.716	1.68	1.359	1.95	0.972	0.63	0.874	3.641	0.759	0.785
594	A0A0A0MT74	Protein IGKV1-16 (Fragment) OS=Homo sapiens GN=IGKV1-16 PE=1 SV=1	>tr|A0A0A0MT74|A0A0A0MT74_HUMAN Protein IGKV1-16 (Fragment) OS=Homo sapiens GN=IGKV1-16 PE=1 SV=1	29.0598	2	35	2	2	1	117	12.61	8.16	1.004	1.501	1.506	1.182	1.127	1	0.791	1.144	1.116	1.457	2.341	1.94	1.328	1.245	1.205	0.765	1.03	1.295	1.104	1.208	0.909	1.655	2.139	0.862	0.91	0.962	0.557	1.942	1.453	2.048	1.364	0.959	2.301	1.692	1.179	2.017	1.356
1239	A0A0C4DH35	Protein IGHV3-35 (Fragment) OS=Homo sapiens GN=IGHV3-35 PE=1 SV=1	>tr|A0A0C4DH35|A0A0C4DH35_HUMAN Protein IGHV3-35 (Fragment) OS=Homo sapiens GN=IGHV3-35 PE=1 SV=1	25.641	3	51	3	3	1	117	12.802	7.88	1.009	0.77	1.428	1.88	1.849	0.977	1.259	0.918	1.294	1.292	2.686	0.848	1.09	0.781	1.095	0.622	1.742	1.966	1.21	1.245	1.128	1.09	1.161	1.342	1.06	0.955	0.863	1.336	1.396	1.053	1.341	1.361	1.74	1.467	1.211	1.033	1.345
1257	Q8IWU5	Extracellular sulfatase Sulf-2 OS=Homo sapiens GN=SULF2 PE=1 SV=1	>sp|Q8IWU5|SULF2_HUMAN Extracellular sulfatase Sulf-2 OS=Homo sapiens GN=SULF2 PE=1 SV=1	4.02299	3	42	0	3	1	870	100.39	9.17	1.36	0.488	0.579	1.027	0.689	0.645	0.465	1.237	1.422	0.559	0.572	1.401	0.462	1.062	1.027	1.379	0.712	0.568	0.373	0.883	0.769	0.671	0.629	0.645	0.788	1.095	1.145	0.699	1.079	1.484	1.285	1.195	0.78	1.149	2.605	1.007	0.61
1687	Q9P0K1	Disintegrin and metalloproteinase domain-containing protein 22 OS=Homo sapiens GN=ADAM22 PE=1 SV=1	>sp|Q9P0K1|ADA22_HUMAN Disintegrin and metalloproteinase domain-containing protein 22 OS=Homo sapiens GN=ADAM22 PE=1 SV=1	6.18102	4	45	0	4	1	906	100.368	7.2	1.877	0.55	0.603	1.547	1.383	0.649	0.436	1.114	2.48	0.424	0.558	0.819	0.397	0.753	1.042	1.64	0.834	0.803	0.392	0.701	0.859	0.572	0.56	0.489	0.844	1.328	1.762	0.859	2.479	1.608	1.31	2.048	1.098	1.629	8.908	1.823	0.634
408	P50895	Basal cell adhesion molecule OS=Homo sapiens GN=BCAM PE=1 SV=2	>sp|P50895|BCAM_HUMAN Basal cell adhesion molecule OS=Homo sapiens GN=BCAM PE=1 SV=2	12.5796	6	51	0	6	1	628	67.363	5.81	1.584	0.194	0.529	1.28	0.888	0.841	0.346	1.103	1.775	0.594	0.617	0.797	0.599	0.74	0.893	1.755	0.991	1.025	0.541	0.835	1.167	0.605	0.543	0.727	1.082	1.447	1.979	0.801	1.036	0.869	0.896	2.19	0.792	1.961	3.801	2.389	0.824
745	Q10472	Polypeptide N-acetylgalactosaminyltransferase 1 OS=Homo sapiens GN=GALNT1 PE=1 SV=1	>sp|Q10472|GALT1_HUMAN Polypeptide N-acetylgalactosaminyltransferase 1 OS=Homo sapiens GN=GALNT1 PE=1 SV=1	22.898	10	52	7	9	1	559	64.177	7.72	0.971	0.674	0.786	0.963	0.684	0.743	0.574	1.207	1.075	0.489	0.457	0.488	0.459	1.15	0.99	1.311	0.749	0.629	0.437	0.563	0.753	0.499	0.542	0.634	0.813	1.352	1.828	1.07	0.892	0.636	0.811	2.872	0.974	2.689	0.01	2.817	0.574
1300	P01597	Ig kappa chain V-I region DEE OS=Homo sapiens PE=1 SV=1	>sp|P01597|KV105_HUMAN Ig kappa chain V-I region DEE OS=Homo sapiens PE=1 SV=1	29.6296	3	45	3	3	1	108	11.654	9.36	0.693	0.998	1.297	0.863	0.752	1.382	1.168	0.65	0.581	1.118	1.892	0.74	1.608	0.655	1.142	0.558	1.108	0.704	1.141	2.247	0.976	1.365	2.653	0.742	1.104	0.973	0.508	0.972	1.303	1.217	1.637	0.729	1.035	0.848	1.078	0.621	1.008
1748	P62258	14-3-3 protein epsilon OS=Homo sapiens GN=YWHAE PE=1 SV=1	>sp|P62258|1433E_HUMAN 14-3-3 protein epsilon OS=Homo sapiens GN=YWHAE PE=1 SV=1	27.8431	7	52	0	4	1	255	29.155	4.74	1.908	1.238	1.051	2.24	1.609	1.422	1.777	1.397	2.311	1.136	1.836	1.132	1.209	1.794	0.818	1.103	1.139	1.021	1.049	1.064	1.578	1.295	1.293	2.331	0.939	0.91	0.967
492	Q16620-4	Isoform of Q16620, Isoform 4 of BDNF/NT-3 growth factors receptor OS=Homo sapiens GN=NTRK2	>sp|Q16620-4|NTRK2_HUMAN Isoform of Q16620, Isoform 4 of BDNF/NT-3 growth factors receptor OS=Homo sapiens GN=NTRK2	5.13126	3	43	0	3	1	838	93.766	6.57	0.419	0.486	0.392	0.396	0.252	0.446	0.279	0.97	0.346	0.385	0.353	0.322	0.368	0.833	0.902	1.332	0.65	0.42	0.441	0.519	0.781	0.629	0.632	0.644	1.016	1.386	2.135	0.611	1.23	1.122	1.251	1.451	0.493	1.228	1.685	1.284	0.499
1559	H7BY58	Isoform of P22061, Protein-L-isoaspartate O-methyltransferase OS=Homo sapiens GN=PCMT1 PE=1 SV=1	>tr|H7BY58|H7BY58_HUMAN Isoform of P22061, Protein-L-isoaspartate O-methyltransferase OS=Homo sapiens GN=PCMT1 PE=1 SV=1	40.2098	8	39	0	8	1	286	30.339	6.73	1.343	0.773	0.898	1.54	1.267	1.122	1.177	1.205	1.705	0.68	0.966	0.714	0.616	0.809	0.945	1.169	0.862	0.666	0.633	0.869	0.896	0.765	0.768	0.827	0.709	0.968	1.061										1.144
557	Q5T1H1	Protein eyes shut homolog OS=Homo sapiens GN=EYS PE=1 SV=5	>sp|Q5T1H1|EYS_HUMAN Protein eyes shut homolog OS=Homo sapiens GN=EYS PE=1 SV=5	3.66509	10	46	0	10	1	3165	350.565	5.78	1.186	0.378	0.362	0.693	0.618	0.651	0.324	1.109	1.435	0.433	0.471	0.414	0.4	0.781	0.942	1.599	0.666	0.392	0.332	0.325	0.649	0.298	0.271	0.441	0.535	1.35	1.606	0.572	0.915	0.999	0.81	1.596	0.596	1.673	1.103	1.649	0.542
446	O75874	Isocitrate dehydrogenase [NADP] cytoplasmic OS=Homo sapiens GN=IDH1 PE=1 SV=2	>sp|O75874|IDHC_HUMAN Isocitrate dehydrogenase [NADP] cytoplasmic OS=Homo sapiens GN=IDH1 PE=1 SV=2	14.9758	6	44	4	6	1	414	46.63	7.01	1.493	1.106	1.752	3.377	2.883	1.584	1.079	1.189	1.943	1.258	0.98	1.367	2.804	0.626	0.86	0.727	0.959	1.162	1.708	2.021	2.707	1.476	1.462	2.422	0.979	0.645	0.834	1.452	3.002	1.819	2.003	0.688	1.216	1.017	1.029	0.722	2.075
985	P61981	14-3-3 protein gamma OS=Homo sapiens GN=YWHAG PE=1 SV=2	>sp|P61981|1433G_HUMAN 14-3-3 protein gamma OS=Homo sapiens GN=YWHAG PE=1 SV=2	29.1498	7	51	3	3	1	247	28.285	4.89	0.656	2.225	1.335	1.238	0.66	1.555	1.897	1.169	0.759	1.241	1.365	0.974	1.342	1.026	0.987	1.017	1.253	1.005
534	Q99538	Legumain OS=Homo sapiens GN=LGMN PE=1 SV=1	>sp|Q99538|LGMN_HUMAN Legumain OS=Homo sapiens GN=LGMN PE=1 SV=1	24.4804	8	35	1	8	1	433	49.379	6.55										0.482	0.485	0.357	0.441	1.03	1.289	1.14	0.713	0.547	1.412	1.476	1.682	1.713	1.649	1.429	1.287	1.202	1.707										0.518
1662	Q8N474	Secreted frizzled-related protein 1 OS=Homo sapiens GN=SFRP1 PE=1 SV=1	>sp|Q8N474|SFRP1_HUMAN Secreted frizzled-related protein 1 OS=Homo sapiens GN=SFRP1 PE=1 SV=1	37.2611	8	37	5	8	1	314	35.362	8.85	0.897	0.772	0.848	0.923	0.686	0.965	0.479	1.052	0.848	0.76	0.795	1.672	0.754	1.077	0.983	1.174	0.94	0.997	0.698	0.973	1.659	0.925	0.979	1.251	1.374	0.979	1.052	0.85	1.557	1.339	1.071	1.235	0.573	1.919	0.01	1.6	0.688
1266	Q08431	Lactadherin OS=Homo sapiens GN=MFGE8 PE=1 SV=2	>sp|Q08431|MFGM_HUMAN Lactadherin OS=Homo sapiens GN=MFGE8 PE=1 SV=2	32.0413	10	51	0	10	1	387	43.095	8.15	1.135	1.109	0.577	0.795	0.658	0.697	0.461	0.771	1.122	0.6	0.577	0.756	0.477	1.127	0.924	1.304	1.047	0.706	0.698	0.997	0.951	0.896	1.045	0.986	0.972	1.304	2.327	0.749	0.521	1.115	0.801	1.728	0.668	1.514	2.484	1.683	0.487
1673	P08195-4	Isoform of P08195, Isoform 4 of 4F2 cell-surface antigen heavy chain OS=Homo sapiens GN=SLC3A2	>sp|P08195-4|4F2_HUMAN Isoform of P08195, Isoform 4 of 4F2 cell-surface antigen heavy chain OS=Homo sapiens GN=SLC3A2	12.5567	8	46	0	8	1	661	71.079	4.97	1.712	1.344	0.716	1.491	1.313	0.705	0.507	1.101	1.707	0.626	0.611	0.554	0.745	2.736	1.067	1.193	0.844	0.929	0.587	0.82	0.857	1.091	0.983	0.622	0.771	1.638	1.445	1.155	1.535	1.429	1.514	1.632	1.121	1.7	2.335	1.579	0.801
429	A0A0G2JSC0	Isoform of A0A087WSX0, Protein IGLV5-45 (Fragment) OS=Homo sapiens GN=IGLV5-45 PE=1 SV=1	>tr|A0A0G2JSC0|A0A0G2JSC0_HUMAN Isoform of A0A087WSX0, Protein IGLV5-45 (Fragment) OS=Homo sapiens GN=IGLV5-45 PE=1 SV=1	34.1463	5	55	0	5	1	123	13.206	7.87	0.742	1.745	1.434	1.81	1.266	0.944	0.664	1.408	0.734	1.253	4.778	1.43	0.571	0.251	0.678	0.235	0.842	1.329	1.05	1.225	1.028	1.55	0.88	0.977	1.371	0.847	0.65	1.868	0.506	2.224	1.597	1.279	1.316	2.391	0.01	0.974	1.354
1014	Q16706	Alpha-mannosidase 2 OS=Homo sapiens GN=MAN2A1 PE=1 SV=2	>sp|Q16706|MA2A1_HUMAN Alpha-mannosidase 2 OS=Homo sapiens GN=MAN2A1 PE=1 SV=2	23.6888	21	54	20	20	1	1144	131.057	7.58	1.199	1.082	0.967	1.618	1.457	1.037	1.043	1.226	1.615	0.811	0.778	0.623	0.911	0.999	1.074	1.135	0.959	0.833	0.647	0.974	1.135	1.035	0.993	1.129	1.093	1.348	1.425										0.81
1450	P01703	Ig lambda chain V-I region NEWM OS=Homo sapiens PE=1 SV=1	>sp|P01703|LV105_HUMAN Ig lambda chain V-I region NEWM OS=Homo sapiens PE=1 SV=1	20.3883	3	80	3	3	1	103	10.898	9.29	0.818	0.248	1.321	1.143	1.081	0.897	0.949	1.144	0.619	1.244	2.009	1.248	1.394	0.433	1.056	0.295	1.527	1.039	1.165	1.177	1.045	1.775	0.997	1.026	0.887	0.719	0.49	1.109	0.793	1.036	1.746	0.53	1.466	0.939	0.366	0.417	1.226
759	Q14982-4	Isoform of Q14982, Isoform 4 of Opioid-binding protein/cell adhesion molecule OS=Homo sapiens GN=OPCML	>sp|Q14982-4|OPCM_HUMAN Isoform of Q14982, Isoform 4 of Opioid-binding protein/cell adhesion molecule OS=Homo sapiens GN=OPCML	24.8588	9	53	0	5	1	354	38.825	6.55	0.677	0.406	0.702	0.596	0.464	0.734	0.549	1.183	0.556	0.569	0.568	0.615	0.623	0.555	0.966	1.401	0.707	0.677	0.599	0.949	0.788	1.228	1.735	0.716	0.913	1.346	1.136	0.627	3.754	3.337	3.629	1.941	0.661	1.724	0.01	1.915	0.5
1668	A0A0B4J1Y8	Protein IGLV9-49 OS=Homo sapiens GN=IGLV9-49 PE=1 SV=1	>tr|A0A0B4J1Y8|A0A0B4J1Y8_HUMAN Protein IGLV9-49 OS=Homo sapiens GN=IGLV9-49 PE=1 SV=1	32.5203	6	53	5	5	1	123	13.016	7.28	1.593	0.454	1.343	2.267	2.588	0.773	1.018	0.535	2.651	1.159	2.195	0.807	1.419	2.1	1.253	2.518	1.885	1.763	1.221	1.311	1.77	1.36	1.101	0.8	1.334	1.028	1.182	2.524	1.418	3.432	2.196	2.266	3.073	1.676	1.18	1.613	1.772
1349	P01601	Ig kappa chain V-ID region 16 (Fragment) OS=Homo sapiens GN=IGKV1D-16 PE=4 SV=2	>sp|P01601|KV109_HUMAN Ig kappa chain V-ID region 16 (Fragment) OS=Homo sapiens GN=IGKV1D-16 PE=4 SV=2	29.0598	2	41	2	2	1	117	12.722	7.74	2.319	0.594	1.804	2.202	3.911	1.084	1.491	1.21	4.169	1.258	1.458	4.349	1.866	0.83	1.25	0.73	1.312	3.776	0.849	1.402	1.089	1.665	1.456	0.816	1.011	0.983	1.416	1.023	1.148	1.554	1.553	0.823	1.269	1.352	1.847	1.467	1.718
1060	P30101	Protein disulfide-isomerase A3 OS=Homo sapiens GN=PDIA3 PE=1 SV=4	>sp|P30101|PDIA3_HUMAN Protein disulfide-isomerase A3 OS=Homo sapiens GN=PDIA3 PE=1 SV=4	13.4653	8	48	6	6	1	505	56.747	6.35	0.801	1.125	0.707	0.824	0.622	0.854	0.563	1.012	0.767	0.666	0.605	0.685	0.698	1.032	0.931	1.088	0.769	0.88	0.686	1.068	1.106	1.038	1.065	1.901	0.98	0.941	1.29	0.597	0.705	0.635	0.694	0.822	0.324	0.787	1.046	0.967	0.622
398	Q9Y2E5	Epididymis-specific alpha-mannosidase OS=Homo sapiens GN=MAN2B2 PE=1 SV=4	>sp|Q9Y2E5|MA2B2_HUMAN Epididymis-specific alpha-mannosidase OS=Homo sapiens GN=MAN2B2 PE=1 SV=4	20.4163	14	39	0	14	1	1009	113.908	7.24	1.937	0.618	0.555	1.413	1.059	0.611	0.461	1.246	2.857	0.579	0.484	0.528	0.556	1.187	1.161	1.261	0.82	0.65	0.471	1.104	0.919	1.273	1.313	0.753	0.944	1.26	3.073	1.946	1.71	2.531	3.271	1.288	4.745	1.822	0.507	1.834	0.522
1835	P06317	Ig lambda chain V-VI region SUT OS=Homo sapiens PE=1 SV=1	>sp|P06317|LV603_HUMAN Ig lambda chain V-VI region SUT OS=Homo sapiens PE=1 SV=1	27.9279	3	60	1	3	1	111	12.24	5.12	1.643	3.265	1.647	2.826	2.641	1.407	2.162	1.25	1.311	1.296	3.708	1.682	1.054	0.894	0.841	0.619	1.548	2.181	1.461	1.792	1.393	1.759	1.945	0.841	1.142	0.856	1.437	1.875	1.353	1.927	3.305	1.042	2.206	1.747	1.831	2.094	2.182
1033	Q9H156	SLIT and NTRK-like protein 2 OS=Homo sapiens GN=SLITRK2 PE=2 SV=1	>sp|Q9H156|SLIK2_HUMAN SLIT and NTRK-like protein 2 OS=Homo sapiens GN=SLITRK2 PE=2 SV=1	7.92899	5	50	0	5	1	845	95.344	7.77	0.938	0.542	0.693	0.806	0.65	0.691	0.619	1.115	0.797	0.742	0.403	0.668	0.737	0.502	1.269	0.975	0.738	0.494	0.503	0.583	0.836	0.61	0.508	0.624	0.819	1.202	1.145	0.639	1.089	0.956	0.797	1.197	0.534	1.213	2.85	1.222	0.593
82	P17405	Sphingomyelin phosphodiesterase OS=Homo sapiens GN=SMPD1 PE=1 SV=4	>sp|P17405|ASM_HUMAN Sphingomyelin phosphodiesterase OS=Homo sapiens GN=SMPD1 PE=1 SV=4	20.8267	11	47	0	11	1	629	69.707	7.28	1.989	0.454	0.711	1.952	1.229	0.691	0.514	1.271	2.875	0.589	0.552	0.691	0.56	0.897	1.025	1.256	0.778	0.714	0.457	0.667	0.828	0.716	0.694	0.68	0.884	1.566	1.318	0.665	0.856	0.634	0.797	1.18	0.664	1.305	2.601	1.517	0.662
493	O60243	Heparan-sulfate 6-O-sulfotransferase 1 OS=Homo sapiens GN=HS6ST1 PE=1 SV=5	>sp|O60243|H6ST1_HUMAN Heparan-sulfate 6-O-sulfotransferase 1 OS=Homo sapiens GN=HS6ST1 PE=1 SV=5	31.8735	13	59	6	10	1	411	48.195	8.79	1.864	0.338	0.499	1.049	0.951	0.632	0.412	1.282	2.129	0.494	0.556	0.789	0.448	1.108	0.968	1.619	0.718	0.896	0.453	0.831	0.731	0.571	0.686	0.572	0.867	1.717	2.292	0.817	0.891	0.598	0.655	1.847	0.612	2.17	0.666	1.89	0.567
1770	Q99497	Protein deglycase DJ-1 OS=Homo sapiens GN=PARK7 PE=1 SV=2	>sp|Q99497|PARK7_HUMAN Protein deglycase DJ-1 OS=Homo sapiens GN=PARK7 PE=1 SV=2	76.1905	10	49	0	10	1	189	19.878	6.79	1.212	1.265	0.99	1.524	1.058	1.251	1.853	1.171	1.125	0.855	1.665	0.813	0.819	0.918	0.962	1.185	1.22	0.946	0.986	1.259	1.373	1.244	1.56	2.015	1.293	1.054	1.012	0.898	1.98	1.33	0.659	1.404	0.416	1.089	1.07	0.984	0.937
1130	P62937	Peptidyl-prolyl cis-trans isomerase A OS=Homo sapiens GN=PPIA PE=1 SV=2	>sp|P62937|PPIA_HUMAN Peptidyl-prolyl cis-trans isomerase A OS=Homo sapiens GN=PPIA PE=1 SV=2	56.3636	7	48	0	7	1	165	18.001	7.81	0.705	1.493	1.468	1.259	0.87	1.494	3.052	0.962	0.899	1.495	2.429	1.417	2.288	0.975	1.04	0.548	1.227	0.625	1.185	1.607	2.319	1.517	2.187	3.907	1.242	0.453	0.491	0.937	1.465	1.322	1.334	0.817	0.859	0.856	1.445	1.181	1.152
1072	P01612	Ig kappa chain V-I region Mev OS=Homo sapiens PE=1 SV=1	>sp|P01612|KV120_HUMAN Ig kappa chain V-I region Mev OS=Homo sapiens PE=1 SV=1	33.0275	2	35	2	2	1	109	11.863	6.57	1.305	2.422	1.233	2.051	1.953	1.093	1.055	0.881	1.396	1.016	1.556	0.905	1.685	0.413	0.954	0.519	1.45	1.002	0.836	4.838	0.963	2.059	2.435	0.807	1.091	0.749	0.776	1.314	2.255	2.182	2.779	1.461	1.225	1.145	1.421	1.494	1.291
657	E9PDN6	Isoform of Q9C0A0, Contactin-associated protein-like 4 OS=Homo sapiens GN=CNTNAP4 PE=1 SV=1	>tr|E9PDN6|E9PDN6_HUMAN Isoform of Q9C0A0, Contactin-associated protein-like 4 OS=Homo sapiens GN=CNTNAP4 PE=1 SV=1	13.2723	14	54	0	13	1	1311	145.526	6.6	1.165	0.349	0.481	0.925	0.492	0.612	0.41	1.239	0.958	0.483	0.517	0.591	0.414	1.131	1.067	1.66	0.613	0.702	0.275	0.487	0.56	0.461	0.511	0.454	0.63	1.356	1.856	0.588	1.15	1.386	1.337	1.968	0.536	1.665	2.56	1.971	0.507
95	P34059	N-acetylgalactosamine-6-sulfatase OS=Homo sapiens GN=GALNS PE=1 SV=1	>sp|P34059|GALNS_HUMAN N-acetylgalactosamine-6-sulfatase OS=Homo sapiens GN=GALNS PE=1 SV=1	14.751	7	53	2	6	1	522	57.989	6.74	0.941	0.521	0.428	0.604	0.418	0.523	0.64	1.114	0.649	0.481	0.348	0.471	0.434	1.022	0.987	1.672	0.712	0.428										0.772	1.471	1.342	1.894	1.477	0.838	1.46	0.01	2.136	0.341
1202	P04180	Phosphatidylcholine-sterol acyltransferase OS=Homo sapiens GN=LCAT PE=1 SV=1	>sp|P04180|LCAT_HUMAN Phosphatidylcholine-sterol acyltransferase OS=Homo sapiens GN=LCAT PE=1 SV=1	27.5	8	49	3	8	1	440	49.546	6.11	1.143	0.542	1.236	1.402	1.662	1.071	1.316	0.98	1.536	1.169	1.018	1.198	1.68	1.03	1.02	0.631	1.21	1.936	1.104	1.315	1.319	1.122	1.018	1.116	0.959	0.869	1.054	1.595	1.277	1.245	1.352	1.401	2.465	1.128	0.01	1.181	1.178
179	P52799	Ephrin-B2 OS=Homo sapiens GN=EFNB2 PE=1 SV=1	>sp|P52799|EFNB2_HUMAN Ephrin-B2 OS=Homo sapiens GN=EFNB2 PE=1 SV=1	22.5225	5	44	5	5	1	333	36.9	8.85	0.854	0.624	0.501	0.679	0.53	0.618	0.416	0.975	0.837	0.542	0.728	0.793	0.546	0.907	1.003	1.369	0.704	0.672	0.808	0.914	0.79	0.993	0.911	0.754	0.856	1.09	1.679	0.522	0.916	0.839	0.781	1.806	0.504	1.539	7.738	1.549	0.592
496	P23435	Cerebellin-1 OS=Homo sapiens GN=CBLN1 PE=1 SV=1	>sp|P23435|CBLN1_HUMAN Cerebellin-1 OS=Homo sapiens GN=CBLN1 PE=1 SV=1	17.6166	4	77	1	2	1	193	21.084	7.28	1.424	0.156	0.321	0.798	0.595	0.343	0.255	1.206	1.259	0.266	0.27	0.389	0.222	0.874	0.974	1.75	0.488	0.312	0.331	0.566	0.585	0.613	0.584	0.648	0.583	1.58	1.881	0.787	0.98	0.783	0.935	2.402	0.296	2.145	1.389	2.154	0.378
1163	A0A075B6Q5	Protein IGHV3-64 (Fragment) OS=Homo sapiens GN=IGHV3-64 PE=1 SV=1	>tr|A0A075B6Q5|A0A075B6Q5_HUMAN Protein IGHV3-64 (Fragment) OS=Homo sapiens GN=IGHV3-64 PE=1 SV=1	34.7458	3	56	1	3	1	118	12.882	7.85	1.621	1.147	1.389	2.427	8.406	1.143	1.273	1.194	1.864	1.305	2.659	1.204	1.34	0.885	0.843	0.625	1.933	2.033	1.138	1.271	0.684	1.815	1.54	1.077	1.609	1.615	0.848	0.886	1.376	2.796	2.132	1.022	1.678	1.431	0.59	0.562	1.133
1294	Q9UBX7	Kallikrein-11 OS=Homo sapiens GN=KLK11 PE=1 SV=2	>sp|Q9UBX7|KLK11_HUMAN Kallikrein-11 OS=Homo sapiens GN=KLK11 PE=1 SV=2	28.0142	6	29	0	6	1	282	31.039	8.94	0.984	0.221	0.421	0.777	0.481	0.721	0.318	1.335	0.794	0.344	0.363	0.503	0.346	1.225	0.775	1.66	0.385	0.43	0.325	0.417	0.507	0.323	0.344	0.52	0.83	1.562	0.99	0.394	0.407	0.463	0.56	1.434	0.113	0.758	0.01	1.602
1435	Q8IUK8	Cerebellin-2 OS=Homo sapiens GN=CBLN2 PE=2 SV=1	>sp|Q8IUK8|CBLN2_HUMAN Cerebellin-2 OS=Homo sapiens GN=CBLN2 PE=2 SV=1	17.8571	4	75	1	2	1	224	24.068	8.48	1.683	0.444	0.591	1.441	1.42	0.448	0.59	1.212	1.848	0.617	0.831	0.73	0.616	1.251	0.961	1.37	0.764	1.017	0.46	0.421	0.816	0.315	0.314	0.489	0.801	1.511	2.181	0.954	0.512	0.519	0.399	2.16	1.072	1.983	0.01	1.873	0.657
1586	Q8N3T6	Transmembrane protein 132C OS=Homo sapiens GN=TMEM132C PE=2 SV=3	>sp|Q8N3T6|T132C_HUMAN Transmembrane protein 132C OS=Homo sapiens GN=TMEM132C PE=2 SV=3	10.1083	10	50	9	9	1	1108	121.711	6.35	1.775	0.68	0.718	1.986	1.626	0.699	0.859	1.385	1.846	0.526	0.749	0.589	0.495	0.943	1.049	1.306	0.741	0.7	0.58	1.645	0.891	1.366	1.061	0.534	0.974	1.265	1.323	0.566	1.419	2.156	1.841	1.998	0.581	1.502	9.851	1.851	0.451
166	P14174	Macrophage migration inhibitory factor OS=Homo sapiens GN=MIF PE=1 SV=4	>sp|P14174|MIF_HUMAN Macrophage migration inhibitory factor OS=Homo sapiens GN=MIF PE=1 SV=4	13.913	2	53	2	2	1	115	12.468	7.88	1.767	1.374	0.998	2.691	1.851	1.14	1.615	1.263	3.043	0.96	0.818	1.239	1.526	0.704	1.024	0.97	1.141	1.305	0.928	0.634	1.899	0.633	0.683	2.129	1.34	0.97	1.371	0.959	0.949	0.718	0.912	1.082	0.798	1.039	3.167	1.07	1.211
384	Q8TEU8	WAP, Kazal, immunoglobulin, Kunitz and NTR domain-containing protein 2 OS=Homo sapiens GN=WFIKKN2 PE=1 SV=1	>sp|Q8TEU8|WFKN2_HUMAN WAP, Kazal, immunoglobulin, Kunitz and NTR domain-containing protein 2 OS=Homo sapiens GN=WFIKKN2 PE=1 SV=1	13.1944	6	49	0	6	1	576	63.898	6.21	1.638	0.371	0.579	1.029	0.673	0.48	0.368	1.285	1.595	0.469	0.53	0.566	0.405	0.857	1.172	1.505	0.599	0.874	0.498	0.681	0.926	0.785	0.722	0.866	1.003	1.104	2.064	0.742	0.931	1.056	0.938	1.545	1.223	1.61	4.256	1.637	0.691
844	P49908	Selenoprotein P OS=Homo sapiens GN=SEPP1 PE=1 SV=3	>sp|P49908|SEPP1_HUMAN Selenoprotein P OS=Homo sapiens GN=SEPP1 PE=1 SV=3	21.2598	7	36	7	7	1	381	43.156	7.87	0.508	0.24	0.659	0.291	0.465	0.544	0.57	0.78	0.506	0.73	0.608	0.513	0.831	0.866	1.073	1.031	0.806	0.572	0.559	0.656	0.559	0.698	1.074	0.958	0.801	0.893	0.803	0.601	1.475	1.813	1.96	1.27	0.584	1.194	0.01	1.263	0.682
494	P16278	Beta-galactosidase OS=Homo sapiens GN=GLB1 PE=1 SV=2	>sp|P16278|BGAL_HUMAN Beta-galactosidase OS=Homo sapiens GN=GLB1 PE=1 SV=2	19.0547	9	45	0	9	1	677	76.027	6.57	1.078	0.66	0.555	0.933	0.58	0.605	0.474	1.011	1.15	0.443	0.346	0.454	0.416	1.367	1.169	1.496	0.576	0.423	0.378	0.597	0.767	0.562	0.653	0.763	0.749	1.69	1.591	0.645	0.931	1.12	1.006	1.55	0.76	1.527	6.389	1.721	0.698
1508	F5H2B5	Isoform of Q96BZ4, Phospholipase D4 OS=Homo sapiens GN=PLD4 PE=1 SV=1	>tr|F5H2B5|F5H2B5_HUMAN Isoform of Q96BZ4, Phospholipase D4 OS=Homo sapiens GN=PLD4 PE=1 SV=1	21.6374	8	51	0	8	1	513	56.304	8.28	1.442	0.358	0.555	1.142	0.85	0.68	0.345	1.293	1.779	0.61	0.642	0.793	0.551	0.541	1.064	1.441	0.769	1.028	0.58	0.809	0.709	0.916	0.83	0.79	1.015	1.092	2.063	0.98	1.183	1.028	1.219	1.377	0.634	1.197	4.371	1.125	0.736
1841	O75711	Scrapie-responsive protein 1 OS=Homo sapiens GN=SCRG1 PE=1 SV=1	>sp|O75711|SCRG1_HUMAN Scrapie-responsive protein 1 OS=Homo sapiens GN=SCRG1 PE=1 SV=1	17.3469	2	57	2	2	1	98	11.073	6.71	1.17	1.711	1.053	1.568	1.307	1.193	1.235	1.118	1.471	0.815	0.862	1.247	0.816	0.848	0.757	0.666	0.936	0.748	0.844	0.945	1.052	1.067	1.005	1.21	1.631	0.732	1.081	2.729	3.195	3.918	1.04	1.3	0.982	1.385	0.651	1.026	1.71
1062	Q8IWY4	Signal peptide, CUB and EGF-like domain-containing protein 1 OS=Homo sapiens GN=SCUBE1 PE=1 SV=3	>sp|Q8IWY4|SCUB1_HUMAN Signal peptide, CUB and EGF-like domain-containing protein 1 OS=Homo sapiens GN=SCUBE1 PE=1 SV=3	11.6397	10	40	6	6	1	988	107.839	6.83	0.82	0.641	0.444	0.401	0.366	0.464	0.393	0.826	0.689	0.521	0.49	0.646	0.401	0.791	1.476	1.229	0.614	0.57	0.599	0.559	1.183	0.64	0.987	1.243	0.621	0.839	0.722	1.059	0.54	0.707	0.707	2.03	0.848	2.71	0.01	2.944	0.54
162	P04066	Tissue alpha-L-fucosidase OS=Homo sapiens GN=FUCA1 PE=1 SV=4	>sp|P04066|FUCO_HUMAN Tissue alpha-L-fucosidase OS=Homo sapiens GN=FUCA1 PE=1 SV=4	21.6738	9	41	9	9	1	466	53.655	6.84	1.046	0.666	0.611	0.976	0.739	0.846	0.454	1.234	1.143	1.146	0.57	0.789	0.687	1.371	1.012	1	0.772	0.749	0.594	0.78	1.056	1.045	0.867	0.815	0.78	1.339	1.349	0.757	1.049	0.81	1.121	1.373	0.312	1.321	2.14	1.344	0.656
80	P02462	Collagen alpha-1(IV) chain OS=Homo sapiens GN=COL4A1 PE=1 SV=3	>sp|P02462|CO4A1_HUMAN Collagen alpha-1(IV) chain OS=Homo sapiens GN=COL4A1 PE=1 SV=3	4.67346	5	38	0	5	1	1669	160.514	8.28	2.496	0.853	0.828	3.092	3.583	1.351	0.692	1.849	1.603	1.012	0.905	0.865	0.775	3.706	1.07	1.339	1.42	1.174	1.256	0.97	1.277	1.075	1.074	0.921	1.168	1.372	1.505	1.574	0.664	0.864	0.875	1.759	0.808	2.086	4.572	1.769	3.789
368	Q13228-4	Isoform of Q13228, Isoform 4 of Selenium-binding protein 1 OS=Homo sapiens GN=SELENBP1	>sp|Q13228-4|SBP1_HUMAN Isoform of Q13228, Isoform 4 of Selenium-binding protein 1 OS=Homo sapiens GN=SELENBP1	16.1479	7	35	0	7	1	514	56.83	6.48	1.604	0.697	1.346	2.704	1.946	1.612	2.167	1.262	2.069	1.303	1.854	1.24	1.126	1.429	1.275	1.358	0.888	1.434	0.915	1.065	1.292	1.152	1.11	0.851	0.973	0.69	2.119	1.609	4.108	3.429	0.741	2.563	0.912	1.569	2.237	1.956	1.252
564	P29279	Connective tissue growth factor OS=Homo sapiens GN=CTGF PE=1 SV=2	>sp|P29279|CTGF_HUMAN Connective tissue growth factor OS=Homo sapiens GN=CTGF PE=1 SV=2	28.9398	8	43	1	8	1	349	38.065	8	0.89	0.539	0.853	0.712	0.652	0.739	0.611	0.727	0.753	0.882	0.92	1.162	0.594	0.867	1.102	1.175	1.264	0.899	0.77	0.769	1.071	0.827	0.823	0.693	0.901	0.942	1.001	0.836	0.835	0.675	0.721	1.595	0.279	1.775	0.175	1.131	0.82
11	Q8TER0	Sushi, nidogen and EGF-like domain-containing protein 1 OS=Homo sapiens GN=SNED1 PE=2 SV=2	>sp|Q8TER0|SNED1_HUMAN Sushi, nidogen and EGF-like domain-containing protein 1 OS=Homo sapiens GN=SNED1 PE=2 SV=2	7.07714	8	37	0	8	1	1413	152.104	6.98	1.682	0.682	0.769	1.547	1.266	1.009	0.756	1.127	1.957	0.737	0.681	1.484	0.696	1.292	1.008	1.226	0.831	1.434	0.706	0.958	1.303	0.983	1	1.068	1.468	1.49	2.844										0.947
857	Q63HQ2	Pikachurin OS=Homo sapiens GN=EGFLAM PE=1 SV=2	>sp|Q63HQ2|EGFLA_HUMAN Pikachurin OS=Homo sapiens GN=EGFLAM PE=1 SV=2	9.93117	8	37	0	8	1	1017	111.2	7.4	1.233	0.6	0.47	0.82	0.746	0.483	0.397	1.28	0.946	0.513	0.556	0.517	0.452	1.012	1.091	1.705	0.679	0.644	0.395	0.579	0.649	0.637	0.625	0.588	0.529	1.27	1.598	0.566	1.143	0.845	0.824	2.168	0.778	2.056	4.995	2.643	0.453
467	P01770	Ig heavy chain V-III region NIE OS=Homo sapiens PE=1 SV=1	>sp|P01770|HV309_HUMAN Ig heavy chain V-III region NIE OS=Homo sapiens PE=1 SV=1	28.5714	2	40	1	2	1	119	13.234	9.72	1.276	0.248	1.101	2.345	2.108	1.122	0.619	0.904	1.802	1.224	1.57	1.16	1.116	0.467	0.817	0.485	1.197	3.051	1.246	0.227	1.836	0.246	0.321	1.013	1.396	1.132	1.292	1.062	0.367	0.51	0.551	0.809	1.368	1.076	0.21	0.604	1.687
1418	P14151-2	Isoform of P14151, Isoform 2 of L-selectin OS=Homo sapiens GN=SELL	>sp|P14151-2|LYAM1_HUMAN Isoform of P14151, Isoform 2 of L-selectin OS=Homo sapiens GN=SELL	14.026	6	36	0	6	1	385	43.589	7.15	1.248	1.182	1.08	1.861	1.904	0.926	0.753	0.95	1.893	1.02	0.886	1.306	1.318	1.44	1.101	0.681	1.176	1.692	0.988	1.998	1.268	1.998	1.765	1.012	1.476	1.31	1.701	1.361	1.145	1.58	1.815	1.454	2.056	1.474	1.507	1.285	1.25
172	Q9Y5Y7	Lymphatic vessel endothelial hyaluronic acid receptor 1 OS=Homo sapiens GN=LYVE1 PE=1 SV=2	>sp|Q9Y5Y7|LYVE1_HUMAN Lymphatic vessel endothelial hyaluronic acid receptor 1 OS=Homo sapiens GN=LYVE1 PE=1 SV=2	14.5963	5	38	5	5	1	322	35.191	8.28	0.926	0.564	1.596	1.375	1.364	1.472	1.304	1.163	0.941	1.479	1.317	1.537	2.194	1.372	1.016	0.965	1.299	0.77	1.271	1.059	1.467	1.8	1.391	1.185	1.427	0.812	0.959	0.934	1.291	1.908	2.535	0.873	0.843	0.593	1.494	0.559	1.262
771	P11362	Fibroblast growth factor receptor 1 OS=Homo sapiens GN=FGFR1 PE=1 SV=3	>sp|P11362|FGFR1_HUMAN Fibroblast growth factor receptor 1 OS=Homo sapiens GN=FGFR1 PE=1 SV=3	11.4355	9	38	0	9	1	822	91.809	6.21	1.115	0.929	0.656	1.256	1.036	0.727	0.565	1.091	1.19	0.539	0.714	0.654	0.6	1.248	0.961	1.453	0.778	0.613	0.434	0.208	0.727	0.224	0.249	0.627	0.807	1.44	1.44	0.684	0.357	0.505	0.406	1.555	0.517	1.636	3.732	1.278	0.802
901	A0A087WSZ0	Protein IGKV1D-8 (Fragment) OS=Homo sapiens GN=IGKV1D-8 PE=1 SV=5	>tr|A0A087WSZ0|A0A087WSZ0_HUMAN Protein IGKV1D-8 (Fragment) OS=Homo sapiens GN=IGKV1D-8 PE=1 SV=5	31.3559	2	29	0	2	1	118	12.925	7.74	1.044	0.685	1.334	2.001	2.044	0.923	1.119	1.037	1.476	1.567	1.573	1.472	1.863	0.329	1.329	0.743	1.408	1.097	1.191	2.276	1.416	2.751	2.773	1.724	1.427	1.155	1.048	1.409	1.587	2.295	2.401	0.924	1.519	1.113	0.01	1.018
736	P07315	Gamma-crystallin C OS=Homo sapiens GN=CRYGC PE=1 SV=2	>sp|P07315|CRGC_HUMAN Gamma-crystallin C OS=Homo sapiens GN=CRYGC PE=1 SV=2	59.1954	8	42	7	8	1	174	20.865	7.25	1.878	0.242	0.758	1.071	0.5	0.469	0.181	0.29	1.282	0.898	0.705	1.2	0.451	1.851	1.51	2.24	3.184	0.882	0.539	0.482	1.905	0.438	0.553	0.428	2.053	2.116	1.308	0.824	1.305	1.334	0.872	2.676	1.062	1.728	4.046	1.069	0.759
1556	Q14019	Coactosin-like protein OS=Homo sapiens GN=COTL1 PE=1 SV=3	>sp|Q14019|COTL1_HUMAN Coactosin-like protein OS=Homo sapiens GN=COTL1 PE=1 SV=3	60.5634	7	49	3	7	1	142	15.935	5.67	1.046	0.577	1.121	1.355	0.96	0.937	0.789	1.255	1.096	1.073	1.178	1.75	1.253	1.181	1.198	0.91	1.36	0.988	0.746	1.01	1.608	1.097	0.991	1.893	1.23	0.82	0.804	0.834	2.293	2.137	2.253	1.063	0.709	1.05	0.01	1.019	0.995
1177	P35556	Fibrillin-2 OS=Homo sapiens GN=FBN2 PE=1 SV=3	>sp|P35556|FBN2_HUMAN Fibrillin-2 OS=Homo sapiens GN=FBN2 PE=1 SV=3	2.67857	7	41	0	4	1	2912	314.558	4.86	1.685	1.145	0.857	3.229	1.303	2.166	0.766	2.283	2.886	0.908	0.709	0.747	0.612	0.099	0.834	0.638	0.955	1.377	0.743	0.433	1.106	0.728	0.312	0.983	0.865	0.76	2.138	1.151	0.468	1.108	0.664	1.077	2.185	1.908	6.918	1.729	1.214
393	O00115	Deoxyribonuclease-2-alpha OS=Homo sapiens GN=DNASE2 PE=1 SV=2	>sp|O00115|DNS2A_HUMAN Deoxyribonuclease-2-alpha OS=Homo sapiens GN=DNASE2 PE=1 SV=2	14.1667	5	46	0	5	1	360	39.556	8.05	1.533	0.292	0.339	0.897	0.404	0.389	0.234	1.175	1.807	0.468	0.463	0.586	0.529	0.476	1.042	1.112	0.686	0.403	0.546	0.532	0.764	0.536	0.574	0.654	0.883	1.446	1.973	0.512	0.898	0.57	0.684	1.47	0.235	1.719	1.691	1.981	0.545
575	P53634	Dipeptidyl peptidase 1 OS=Homo sapiens GN=CTSC PE=1 SV=2	>sp|P53634|CATC_HUMAN Dipeptidyl peptidase 1 OS=Homo sapiens GN=CTSC PE=1 SV=2	22.4622	9	45	2	9	1	463	51.82	6.99	1.057	1.399	0.979	1.431	0.933	1.081	0.681	1.215	1.196	0.825	0.716	0.657	0.838	1.11	1.143	0.825	0.982	0.64	0.704	0.798	1.204	1.088	0.875	1.071	1.121	1.09	1.398	1.167	1.941	1.32	1.868	1.398	1.126	1.431	2.129	1.439	0.84
1164	P04080	Cystatin-B OS=Homo sapiens GN=CSTB PE=1 SV=2	>sp|P04080|CYTB_HUMAN Cystatin-B OS=Homo sapiens GN=CSTB PE=1 SV=2	61.2245	5	32	5	5	1	98	11.133	7.56	1.102	2.389	2.298	2.016	1.548	1.093	2.131	1.042	1.222	2.217	4.23	6.826	1.586	4.644	0.961	0.805	0.978	1.137	1.935	1.535	3.265	2.312	1.597	1.838	3.666	2.482	8.275	1.666	5.421	5.285	4.119	1.207	0.758	1.315	1.023	1.076	2.339
1088	P02730	Band 3 anion transport protein OS=Homo sapiens GN=SLC4A1 PE=1 SV=3	>sp|P02730|B3AT_HUMAN Band 3 anion transport protein OS=Homo sapiens GN=SLC4A1 PE=1 SV=3	9.98902	7	43	0	7	1	911	101.727	5.19	1.443	1.904	4.251	6.368	12.774	7.277	1.943	1.227	1.434	4.395	12.272	2.447	1.387	2.145	0.886	0.717	1.124	2.407										1.976	8.706	5.612	11.403	0.808	0.62	0.912	0.162	0.845
684	P01707	Ig lambda chain V-II region TRO OS=Homo sapiens PE=1 SV=1	>sp|P01707|LV204_HUMAN Ig lambda chain V-II region TRO OS=Homo sapiens PE=1 SV=1	26.1261	3	40	2	2	1	111	11.554	8.29										1.146	0.981	2.432	1.178	0.527	1.538	0.439	1.136	1.215																			1.093
1496	Q495W5	Alpha-(1,3)-fucosyltransferase 11 OS=Homo sapiens GN=FUT11 PE=1 SV=1	>sp|Q495W5|FUT11_HUMAN Alpha-(1,3)-fucosyltransferase 11 OS=Homo sapiens GN=FUT11 PE=1 SV=1	25	10	40	1	10	1	492	55.781	5.94	1.383	1.073	0.974	1.494	0.9	1.102	0.858	1.113	1.707	0.721	0.834	0.894	0.835	1.644	1.011	1.187	0.825	1.437	0.723	1.135	1.205	1.37	1.584	0.969	1.258	1.674	2.36	0.515	1.246	2.689	1.975	0.804	0.496	0.857	0.01	0.758	1.084
1146	Q9UPZ6	Thrombospondin type-1 domain-containing protein 7A OS=Homo sapiens GN=THSD7A PE=1 SV=4	>sp|Q9UPZ6|THS7A_HUMAN Thrombospondin type-1 domain-containing protein 7A OS=Homo sapiens GN=THSD7A PE=1 SV=4	12.07	15	38	1	15	1	1657	185.241	7.43	1.008	0.515	0.407	0.71	0.489	0.563	0.305	1.254	0.913	0.541	0.532	0.736	0.513	0.991	1.036	1.579	0.647	0.916	0.398	0.58	0.641	0.552	0.524	0.496	0.646	1.457	1.826	0.554	0.414	0.684	0.653	1.284	0.506	1.446	1.975	1.412	0.692
639	A0A0U1RRH7	Histone H2A OS=Homo sapiens PE=3 SV=1	>tr|A0A0U1RRH7|A0A0U1RRH7_HUMAN Histone H2A OS=Homo sapiens PE=3 SV=1	16.4706	2	38	0	2	1	170	18.541	11.52	1.71	0.466	1.095	1.635	1.098	0.983	1.641	2.299	1.91	1.034	0.764	1.329	1.154	2.136	1.34	0.465	1.021	0.413	0.958	0.845	5.18	1.305	1.427	2.927	1.304	0.592	1.168	0.713	0.7	0.566	1.005	0.73	0.693	0.29	0.01	0.354	2.644
154	P26572	Alpha-1,3-mannosyl-glycoprotein 2-beta-N-acetylglucosaminyltransferase OS=Homo sapiens GN=MGAT1 PE=1 SV=2	>sp|P26572|MGAT1_HUMAN Alpha-1,3-mannosyl-glycoprotein 2-beta-N-acetylglucosaminyltransferase OS=Homo sapiens GN=MGAT1 PE=1 SV=2	30.5618	9	37	4	9	1	445	50.846	9.16	1.722	0.459	0.687	1.39	1.161	0.916	0.569	1.18	2.456	0.605	0.635	0.819	0.721	0.906	0.913	1.119	0.999	1.112	0.774	1.407	1.074	1.819	1.792	0.928	1.069	1.672	2.34	0.746	1.47	1.585	1.752	1.733	0.725	1.579	7.037	2.079	0.755
87	Q8NFZ4	Neuroligin-2 OS=Homo sapiens GN=NLGN2 PE=1 SV=1	>sp|Q8NFZ4|NLGN2_HUMAN Neuroligin-2 OS=Homo sapiens GN=NLGN2 PE=1 SV=1	9.34132	5	34	2	3	1	835	90.763	6.18	1.816	0.546	0.519	1.362	0.9	0.703	0.472	1.172	2.17	0.492	0.52	0.711	0.586	1.013	1.044	1.7	0.688	0.743	0.54	1.242	1.085	1.366	1.327	0.527	1.279	2.17	3.036	1.336	2.308	3.404	2.934	2.483	0.985	2.523	6.925	3.178	0.81
897	P22891-2	Isoform of P22891, Isoform 2 of Vitamin K-dependent protein Z OS=Homo sapiens GN=PROZ	>sp|P22891-2|PROZ_HUMAN Isoform of P22891, Isoform 2 of Vitamin K-dependent protein Z OS=Homo sapiens GN=PROZ	32.7014	10	40	0	10	1	422	47.023	6.04	0.94	0.582	1.341	1.129	1.999	1.104	1.326	1.305	1.29	1.496	1.194	1.102	1.109	0.982	0.557	0.267	1.7	1.323	1.048	2.311	0.827	2.758	1.064	1.1	1.31	1.094	1.397	1.66	1.623	2.403	1.607	1.299	2.471	1.521	4.99	1.519	1.629
1746	P01615	Ig kappa chain V-II region FR OS=Homo sapiens PE=1 SV=1	>sp|P01615|KV202_HUMAN Ig kappa chain V-II region FR OS=Homo sapiens PE=1 SV=1	24.7788	3	56	2	2	1	113	12.652	7.94	1.14	0.667	1.475	2.216	1.793	1.784	1.042	1.194	1.262	1.298	0.808	1.136	1.635	1.064	1.013	0.751	1.317	1.579	0.796	0.927	0.767	1.86	1.208	0.865	1.497	1.163	0.867	1.214	0.883	1.575	1.06	0.827	1.564	1.763	1.553	0.837	1.588
1523	J3KMX3	Isoform of P02771, Alpha-fetoprotein OS=Homo sapiens GN=AFP PE=1 SV=1	>tr|J3KMX3|J3KMX3_HUMAN Isoform of P02771, Alpha-fetoprotein OS=Homo sapiens GN=AFP PE=1 SV=1	2.57235	1	56	1	1	1	622	70.404	5.55	0.155	68.459	1.609	3.154	1.491	1.295	2.409	0.946	1.104										1.572	0.354	0.575	0.37	0.366	0.986	0.647	0.509	0.287	0.083	0.075	0.051	0.062	0.063	0.057	0.15	0.01	0.044	1.443
531	A0A087WZE4	Isoform of P02549, Spectrin alpha chain, erythrocytic 1 OS=Homo sapiens GN=SPTA1 PE=1 SV=1	>tr|A0A087WZE4|A0A087WZE4_HUMAN Isoform of P02549, Spectrin alpha chain, erythrocytic 1 OS=Homo sapiens GN=SPTA1 PE=1 SV=1	7.11934	15	43	0	15	1	2430	280.939	5.06	1.291	2.616	2.719	3.243	4.933	4.763	2.421	1.124	1.599	2.918	6.362	1.16	1.206	1.38	0.958	1.018	0.948	1.989	3.77	1.432	2.449	2.136	1.192	0.751	0.906	0.887	1.267	2.299	4.604	9.722	12.442	1.132	1.238	1.135	2.236	1.172	3.578
508	Q03167	Transforming growth factor beta receptor type 3 OS=Homo sapiens GN=TGFBR3 PE=1 SV=3	>sp|Q03167|TGBR3_HUMAN Transforming growth factor beta receptor type 3 OS=Homo sapiens GN=TGFBR3 PE=1 SV=3	7.9906	6	42	0	6	1	851	93.44	5.71	1.302	0.486	0.599	0.986	1.136	0.768	0.701	1.345	1.526	0.683	0.722	0.751	0.758	0.447	1.018	1.099	0.711	0.857	0.464	0.611	0.799	0.555	0.43	0.899	1.086	1.035	1.197	0.841	1.155	1.304	1.343	1.829	0.85	1.895	1.264	1.65	0.491
1339	A0A0B4J1U3	Protein IGLV1-36 (Fragment) OS=Homo sapiens GN=IGLV1-36 PE=1 SV=4	>tr|A0A0B4J1U3|A0A0B4J1U3_HUMAN Protein IGLV1-36 (Fragment) OS=Homo sapiens GN=IGLV1-36 PE=1 SV=4	13.5593	1	30	0	1	1	118	12.567	4.78	1.783	1.931	1.5	3.22	2.246	1.033	1.723	1.229	3.383	1.533	2.015	2.041	0.946	1.256	1.151	0.684	1.865	1.498	1.184	2.986	2.279	1.906	2.71	1.432	1.386	0.955	0.864	1.632	2.256	3.21	2.622	0.877	3.987	1.326	0.341	1.354	1.572
903	A0A087WZ82	Protein FXYD6-FXYD2 OS=Homo sapiens GN=FXYD6-FXYD2 PE=4 SV=1	>tr|A0A087WZ82|A0A087WZ82_HUMAN Protein FXYD6-FXYD2 OS=Homo sapiens GN=FXYD6-FXYD2 PE=4 SV=1	9.02778	1	29	0	1	1	144	16.247	8.59	1.815	0.896	0.594	1.512	0.968	0.713	0.69	1.24	2.305	0.47	0.878	0.553	0.408	1.226	0.948	1.102	0.63	0.695	0.58	1.55	1.021	1.554	1.91	1.029	1.712	1.096	2.111	0.858	2.081	2.161	2.16	1.91	0.932	1.616	5.466	2.729	1.058
880	Q8N3Z0	Inactive serine protease 35 OS=Homo sapiens GN=PRSS35 PE=2 SV=2	>sp|Q8N3Z0|PRS35_HUMAN Inactive serine protease 35 OS=Homo sapiens GN=PRSS35 PE=2 SV=2	21.3075	7	36	7	7	1	413	47.068	9.69	1.233	0.674	0.607	1.159	0.957	0.621	0.502	1.423	1.259	0.398	0.299	0.628	0.352	1.078	0.965	1.365	0.579	0.54	0.896	0.646	0.774	0.533	0.597	0.698	0.679	1.341	1.822	0.573	0.927	0.8	0.843	1.584	0.82	1.444	4.153	1.56	0.334
700	J3KPA1	Isoform of P54108, Cysteine-rich secretory protein 3 OS=Homo sapiens GN=CRISP3 PE=1 SV=1	>tr|J3KPA1|J3KPA1_HUMAN Isoform of P54108, Cysteine-rich secretory protein 3 OS=Homo sapiens GN=CRISP3 PE=1 SV=1	15.2174	4	38	0	4	1	276	30.955	7.61	1.293	1.513	0.997	3.029	3.233	0.734	0.986	0.871	2.205	1.946	1.103	0.98	1.762	0.616	0.92	0.471	1.271	2.075	1.168	0.377	1.401	0.427	0.454	1.269	1.651	1.656	1.883	1.211	0.315	0.401	0.387	0.823	2.561	1.023	0.539	0.581	1.376
996	O43493	Trans-Golgi network integral membrane protein 2 OS=Homo sapiens GN=TGOLN2 PE=1 SV=2	>sp|O43493|TGON2_HUMAN Trans-Golgi network integral membrane protein 2 OS=Homo sapiens GN=TGOLN2 PE=1 SV=2	13.125	6	43	0	6	1	480	51.082	5.73	0.725	0.842	0.632	0.743	0.641	0.809	0.467	0.987	0.672	0.922	0.67	0.789	0.623	1.172	0.956	1.283	0.763	0.779	0.563	0.732	0.814	0.643	0.723	0.646	0.751	0.942	1.173	1.528	2.214	2.572	2.604	2.381	1.596	2.237	8.713	2.863	0.75
1240	P06703	Protein S100-A6 OS=Homo sapiens GN=S100A6 PE=1 SV=1	>sp|P06703|S10A6_HUMAN Protein S100-A6 OS=Homo sapiens GN=S100A6 PE=1 SV=1	24.4444	3	44	0	3	1	90	10.173	5.48	1.214	2.7	2.23	3.282	2.111	2.774	6.808	0.901	1.966	2.436	6.92	1.754	1.914	1.011	0.589	0.51	1.007	0.959	2.267	1.993	2.186	2.848	2.929	6.977	0.928	0.418	0.944	2.216	4.668	5.587	3.636	0.829	0.759	0.703	1.765	0.744	1.989
1330	A0A0A0MS64	Isoform of A6BM72, Multiple epidermal growth factor-like domains protein 11 OS=Homo sapiens GN=MEGF11 PE=4 SV=1	>tr|A0A0A0MS64|A0A0A0MS64_HUMAN Isoform of A6BM72, Multiple epidermal growth factor-like domains protein 11 OS=Homo sapiens GN=MEGF11 PE=4 SV=1	7.01754	6	33	0	6	1	1140	121.334	6.25	1.642	0.579	0.591	1.54	0.871	1.062	0.503	1.506	2.238	0.578	0.401	0.759	0.516	0.764	0.863	1.301	0.576	1.071	0.507	0.538	0.997	0.434	0.387	0.911	0.934	1.46	3.359	0.845	0.237	0.283	0.237	1.537	1.363	1.477	6.295	1.617	0.72
158	P18669	Phosphoglycerate mutase 1 OS=Homo sapiens GN=PGAM1 PE=1 SV=2	>sp|P18669|PGAM1_HUMAN Phosphoglycerate mutase 1 OS=Homo sapiens GN=PGAM1 PE=1 SV=2	37.4016	6	27	4	6	1	254	28.786	7.18	0.899	0.429	0.942	1.08	0.737	1.122	0.908	1.167	0.965	0.831	1.058	0.776	0.995	0.878	0.903	1.002	1.513	0.761	0.801	1.137	1.809	0.468	0.934	2.03	1.121	1.012	1.198	1.025	2.868	2.258	2.503	1.313	0.818	1.495	0.01	1.431	0.881
633	Q9H3S1	Semaphorin-4A OS=Homo sapiens GN=SEMA4A PE=1 SV=2	>sp|Q9H3S1|SEM4A_HUMAN Semaphorin-4A OS=Homo sapiens GN=SEMA4A PE=1 SV=2	12.615	8	48	0	7	1	761	83.52	6.84	1.14	0.617	0.658	1.441	1.322	0.798	0.485	1.23	1.179	0.536	0.499	0.427	0.489	0.679	0.776	1.255	0.766	0.699	0.549	0.608	0.713	0.675	0.609	0.695	0.904	1.308	1.944	0.636	1.1	1.364	1.36	1.653	0.646	1.123	0.01	1.403	0.481
329	O15230	Laminin subunit alpha-5 OS=Homo sapiens GN=LAMA5 PE=1 SV=8	>sp|O15230|LAMA5_HUMAN Laminin subunit alpha-5 OS=Homo sapiens GN=LAMA5 PE=1 SV=8	3.35589	9	36	3	9	1	3695	399.479	7.02	1.657	0.775	1.106	1.808	1.624	1.072	0.86	1.114	1.78	0.661	0.643	0.985	0.734	1.768	1.628	1.257	0.964	1.229	1.02	1.741	1.172	2.079	1.704	0.945	0.968	1.442	2.041	1.219	1.349	2.293	1.671	1.894	1.502	1.764	3.252	1.836	0.997
194	P09382	Galectin-1 OS=Homo sapiens GN=LGALS1 PE=1 SV=2	>sp|P09382|LEG1_HUMAN Galectin-1 OS=Homo sapiens GN=LGALS1 PE=1 SV=2	42.2222	6	31	6	6	1	135	14.706	5.5	0.988	0.572	0.969	1.023	0.892	0.896	0.945	1.014	0.908	1.055	1.319	1.489	1.237	1.698	0.792	1.119	1.153	1.592	1.924	1.339	1.597	1.382	1.378	2.645	1.656	0.847	1.278	2.059	4.154	4.316	3.518	1.186	1.225	1.123	1.487	1.409	1.171
748	P01771	Ig heavy chain V-III region HIL OS=Homo sapiens PE=1 SV=1	>sp|P01771|HV310_HUMAN Ig heavy chain V-III region HIL OS=Homo sapiens PE=1 SV=1	15.7025	2	44	1	1	1	121	13.557	9.36	0.671	1.066	1.043	0.169	0.985	0.529	1.541	0.534	0.537	1.212	2.224	0.582	1.132	0.537	1.397	0.399	1.192	1.008	1.053	1.957	1.472	1.395	2.018	1.841	0.781	0.357	0.459										0.979
1629	U3KQK0	Isoform of Q99877, Histone H2B OS=Homo sapiens GN=HIST1H2BN PE=1 SV=1	>tr|U3KQK0|U3KQK0_HUMAN Isoform of Q99877, Histone H2B OS=Homo sapiens GN=HIST1H2BN PE=1 SV=1	38.5542	7	43	0	1	1	166	18.792	10.54	0.835	0.597	0.682	0.545	0.501	0.821	0.884	1.499	0.848	1.284	0.712	1.16	1.221	1.57	1.44	0.642	1.334	0.734	0.789	1.051	3.847	1.178	1.249	2.695	1.034	0.887	1.475										0.885
187	P05451	Lithostathine-1-alpha OS=Homo sapiens GN=REG1A PE=1 SV=3	>sp|P05451|REG1A_HUMAN Lithostathine-1-alpha OS=Homo sapiens GN=REG1A PE=1 SV=3	40.3614	4	26	2	2	1	166	18.719	5.94	1.146	3.424	2.258	1.484	1.8	1.283	1.862	1.323	1.03	3.2	3.004	5.434	4.77	2.691	0.831	1.031	1.499	3.209	3.168	3.606	1.29	2.283	2.015	1.489	1.209	0.913	0.719	2.4	2.146	8.624	3.553	0.819	1.544	1.05	0.41	0.782	3.537
1102	Q9H8L6	Multimerin-2 OS=Homo sapiens GN=MMRN2 PE=1 SV=2	>sp|Q9H8L6|MMRN2_HUMAN Multimerin-2 OS=Homo sapiens GN=MMRN2 PE=1 SV=2	9.06217	6	25	4	6	1	949	104.344	5.86	1.12	0.704	0.913	1.176	1.131	0.796	0.798	1.029	1.3	0.799	0.715	0.862	1.143	1.18	0.966	1.2	1.009	0.799	0.544	1.247	0.691	0.979	0.807	0.79	0.765	1.203	0.855	0.816	1.414	0.856	1.645	1.267	0.627	0.92	0.01	1.147	0.667
803	Q8N114	Protein shisa-5 OS=Homo sapiens GN=SHISA5 PE=1 SV=1	>sp|Q8N114|SHSA5_HUMAN Protein shisa-5 OS=Homo sapiens GN=SHISA5 PE=1 SV=1	15	3	38	0	3	1	240	25.564	6.68	1.388	0.737	0.736	1.204	0.606	0.644	0.444	1.158	2.017	0.616	0.614	1.747	0.459	1.301	1.005	0.988	0.617	0.559	0.568	0.733	1.359	0.721	0.661	1.082	1.299	1.204	1.847	0.956	1.464	2.836	1.771	1.708	0.858	1.66	1.695	1.81	0.981
571	Q9NY97	N-acetyllactosaminide beta-1,3-N-acetylglucosaminyltransferase 2 OS=Homo sapiens GN=B3GNT2 PE=1 SV=2	>sp|Q9NY97|B3GN2_HUMAN N-acetyllactosaminide beta-1,3-N-acetylglucosaminyltransferase 2 OS=Homo sapiens GN=B3GNT2 PE=1 SV=2	13.0982	4	35	0	4	1	397	45.993	8.54	1.672	0.405	0.568	1.498	1.173	0.609	0.45	1.06	1.385	0.523	0.527	0.604	0.54	0.678	1.004	1.296	0.685	0.757	0.562	1.16	0.879	1.212	1.126	0.628	0.866	1.379	1.77	0.835	1.29	1.587	1.502	2.333	1.034	1.675	3.837	2.634	0.746
869	Q9NZ53	Podocalyxin-like protein 2 OS=Homo sapiens GN=PODXL2 PE=1 SV=1	>sp|Q9NZ53|PDXL2_HUMAN Podocalyxin-like protein 2 OS=Homo sapiens GN=PODXL2 PE=1 SV=1	6.1157	3	36	2	3	1	605	65.036	4.34										0.471	0.384	0.497	0.445	1.099	1.086	1.529	1.214	0.511	0.484	0.768	0.656	0.872	0.856	0.619	0.834	1.506	1.839	0.327	0.815	0.778	1.056	1.729	0.272	1.265	5.02	1.566	0.84
1365	P06899	Histone H2B type 1-J OS=Homo sapiens GN=HIST1H2BJ PE=1 SV=3	>sp|P06899|H2B1J_HUMAN Histone H2B type 1-J OS=Homo sapiens GN=HIST1H2BJ PE=1 SV=3	50.7937	7	43	0	1	1	126	13.896	10.32																			0.935	1.184	1.994	1.542	1.618	1.946	1.167	0.788	0.99
1511	O95502	Neuronal pentraxin receptor OS=Homo sapiens GN=NPTXR PE=3 SV=2	>sp|O95502|NPTXR_HUMAN Neuronal pentraxin receptor OS=Homo sapiens GN=NPTXR PE=3 SV=2	22.4	8	40	8	8	1	500	52.813	6.21	1.174	0.35	0.857	1.013	0.906	0.78	0.76	1.079	1.072	0.479	0.424	0.697	0.385	1.105	0.984	1.668	0.693	1.007	0.338	0.489	0.712	0.635	0.466	0.445	0.773	1.268	1.995	0.661	0.975	0.89	0.756	2.115	0.716	1.905	6.777	2.261	0.541
224	A0A0B4J1V2	Protein IGHV2-26 (Fragment) OS=Homo sapiens GN=IGHV2-26 PE=1 SV=1	>tr|A0A0B4J1V2|A0A0B4J1V2_HUMAN Protein IGHV2-26 (Fragment) OS=Homo sapiens GN=IGHV2-26 PE=1 SV=1	23.5294	3	41	2	3	1	119	13.174	8.29	1.748	1.395	1.452	2.077	2.067	1.012	0.73	1.116	2.325	1.535	1.459	2.108	2.194	1.173	0.995	0.674	1.03	1.935	1.499	2.299	1.216	1.387	4.183	0.757	2.207	0.8	1.103	2.376	1.196	1.453	2.09	0.871	1.487	1.142	1.029	1.413	2.064
1215	O15041	Semaphorin-3E OS=Homo sapiens GN=SEMA3E PE=1 SV=1	>sp|O15041|SEM3E_HUMAN Semaphorin-3E OS=Homo sapiens GN=SEMA3E PE=1 SV=1	16.7742	11	29	0	11	1	775	89.17	7.47	1.051	0.546	0.455	0.86	0.461	0.637	0.378	1.15	0.99	0.608	0.52	0.672	0.487	0.889	0.924	1.375	0.677	0.65	0.786	3.467	1.04	3.58	3.771	0.748	1.202	1.257	1.693	0.636	1.182	0.985	1.073	1.808	0.481	1.456	5.705	1.872	0.432
1315	P10915	Hyaluronan and proteoglycan link protein 1 OS=Homo sapiens GN=HAPLN1 PE=2 SV=2	>sp|P10915|HPLN1_HUMAN Hyaluronan and proteoglycan link protein 1 OS=Homo sapiens GN=HAPLN1 PE=2 SV=2	8.19209	3	35	0	1	1	354	40.14	7.42	1.368	1.074	0.79	1.398	2.07	0.964	0.57	1.458	1.436	0.615	0.27	0.353	0.375	1.182	1.764	3.862	0.01	1.798	0.618	0.586	1.469	0.482	1.691	0.306	0.393	1.682	1.282	0.693	0.425	0.695	0.411	1.692	0.311	0.787	6.017	1.444	0.839
1034	E7EQR8	Isoform of Q9GZM5, Protein YIPF3 OS=Homo sapiens GN=YIPF3 PE=1 SV=1	>tr|E7EQR8|E7EQR8_HUMAN Isoform of Q9GZM5, Protein YIPF3 OS=Homo sapiens GN=YIPF3 PE=1 SV=1	2.80899	1	43	0	1	1	356	38.864	5.6	1.298	0.396	0.501	0.868	0.755	0.494	0.435	1.055	1.243	0.441	0.425	0.597	0.384	0.746	0.963	1.297	0.713	0.583	0.465	0.804	0.78	1.034	0.928	0.585	0.913	1.478	1.576	0.861	1.429	1.662	1.86	1.768	0.696	1.596	2.814	1.916	0.695
955	A0A075B6K1	Protein IGLV2-14 (Fragment) OS=Homo sapiens GN=IGLV2-14 PE=1 SV=1	>tr|A0A075B6K1|A0A075B6K1_HUMAN Protein IGLV2-14 (Fragment) OS=Homo sapiens GN=IGLV2-14 PE=1 SV=1	13.3333	1	48	1	1	1	120	12.589	6.49	1.617	2.671	2.02	1.486	2.04	2.651	2.38	0.683	1.889	1.99	1.689	2.343	3.436	1.222	0.931	0.528	4.128	5.744	1.801	1.994	1.185	8.117	1.522	0.646	0.927	3.037	0.812	2.567	2.418	3.263	2.342	1.739	6.394	1.991	4.356	0.888	2.249
530	P12107-2	Isoform of P12107, Isoform B of Collagen alpha-1(XI) chain OS=Homo sapiens GN=COL11A1	>sp|P12107-2|COBA1_HUMAN Isoform of P12107, Isoform B of Collagen alpha-1(XI) chain OS=Homo sapiens GN=COL11A1	4.45545	7	40	0	6	1	1818	182.31	6.06	1.207	0.49	0.448	0.763	0.576	0.572	0.343	1.428	1.25	0.412	0.347	0.485	0.324	1.005	0.907	2.678	0.42	0.752	0.58	0.7	0.947	0.839	0.655	0.766	0.927	1.274	1.421	0.658	0.485	1.241	0.755	2.5	0.791	3.241	0.01	0.828	0.5
1134	Q96AP7	Endothelial cell-selective adhesion molecule OS=Homo sapiens GN=ESAM PE=1 SV=1	>sp|Q96AP7|ESAM_HUMAN Endothelial cell-selective adhesion molecule OS=Homo sapiens GN=ESAM PE=1 SV=1	7.17949	2	42	0	2	1	390	41.151	9.32	1.026	0.388	0.636	0.839	0.754	0.624	0.548	1.151	1.458	0.515	0.729	0.737	0.625	1.511	0.915	1.236	0.559	0.628																			0.637
387	Q92824-2	Isoform of Q92824, Isoform PC6A of Proprotein convertase subtilisin/kexin type 5 OS=Homo sapiens GN=PCSK5	>sp|Q92824-2|PCSK5_HUMAN Isoform of Q92824, Isoform PC6A of Proprotein convertase subtilisin/kexin type 5 OS=Homo sapiens GN=PCSK5	20.2629	16	34	1	15	1	913	101.582	7.31	1.085	0.922	0.678	0.974	0.989	0.975	0.473	1.427	1.292	0.629	0.5	0.74	0.604	1.303	0.893	1.424	0.79	0.82	0.578	0.731	0.982	0.674	0.602	0.65	0.88	1.416	1.767	0.577	0.638	0.914	0.921	1.213	0.606	1.107	2.417	1.305	0.769
1359	Q14697-2	Isoform of Q14697, Isoform 2 of Neutral alpha-glucosidase AB OS=Homo sapiens GN=GANAB	>sp|Q14697-2|GANAB_HUMAN Isoform of Q14697, Isoform 2 of Neutral alpha-glucosidase AB OS=Homo sapiens GN=GANAB	17.9089	10	27	0	10	1	966	109.369	6.24	1.091	0.372	0.722	0.926	0.734	0.882	0.541	1.129	1.283	0.837	0.86	0.92	0.771	1.523	1.042	1.63	0.948	1.274	0.969	1.919	1.141	1.477	1.177	0.924	0.953	1.482	2.017	1.185	2.509	3.548	2.509	2.916	1.479	2.277	5.421	3.397	0.937
1125	P22303-2	Isoform of P22303, Isoform H of Acetylcholinesterase OS=Homo sapiens GN=ACHE	>sp|P22303-2|ACES_HUMAN Isoform of P22303, Isoform H of Acetylcholinesterase OS=Homo sapiens GN=ACHE	8.10373	4	36	0	4	1	617	67.334	6.58	5.338	0.248	0.846	1.217	1.236	0.62	0.406	1.311	2.767	0.443	0.298	0.555	0.338	1.147	0.897	1.668	0.609	0.711	1.635	0.808	1.307	0.704	0.963	0.721	0.993	1.699	2.538	0.51	0.712	0.888	0.957	1.107	0.081	1.221	7.615	1.652	1.024
570	Q14766-4	Isoform of Q14766, Isoform 4 of Latent-transforming growth factor beta-binding protein 1 OS=Homo sapiens GN=LTBP1	>sp|Q14766-4|LTBP1_HUMAN Isoform of Q14766, Isoform 4 of Latent-transforming growth factor beta-binding protein 1 OS=Homo sapiens GN=LTBP1	10.3368	12	28	0	11	1	1722	186.744	5.96	1.07	0.729	1.127	1.295	1.08	1.324	0.737	1.126	1.301	0.998	0.961	1.218	0.89	1.698	0.895	1.223	0.806	1.592	0.844	0.78	1.302	1.21	1.013	1.126	1.258	1.091	1.62	1.073	1.181	1.486	1.105	1.444	1.219	1.219	1.81	1.227
1392	Q16627	C-C motif chemokine 14 OS=Homo sapiens GN=CCL14 PE=1 SV=1	>sp|Q16627|CCL14_HUMAN C-C motif chemokine 14 OS=Homo sapiens GN=CCL14 PE=1 SV=1	47.3118	3	26	0	3	1	93	10.671	8.72	0.815	1.363	1.852	1.133	1.643	1.652	2.264	0.867	0.616	1.698	1.823	3.539	1.938	1.677	0.959	0.708	1.45	1.432
290	E7EQ64	Isoform of P07477, Trypsin-1 OS=Homo sapiens GN=PRSS1 PE=1 SV=1	>tr|E7EQ64|E7EQ64_HUMAN Isoform of P07477, Trypsin-1 OS=Homo sapiens GN=PRSS1 PE=1 SV=1	10.728	2	63	0	1	1	261	28.105	7.25	0.517	0.309	1.196	0.553	0.544	1.077	1.424	0.817	0.434	1.071	1.181	0.872	0.818	22.662	1.199	0.855	1.027	0.906	1.018	5.483	1.241	3.907	4.293	1.274	1.132	0.827	0.697	1.3	4.688	6.151	6.63	0.795	1.017	0.972	1.674	0.966	1
222	Q86Y46	Keratin, type II cytoskeletal 73 OS=Homo sapiens GN=KRT73 PE=1 SV=1	>sp|Q86Y46|K2C73_HUMAN Keratin, type II cytoskeletal 73 OS=Homo sapiens GN=KRT73 PE=1 SV=1	7.22222	4	42	0	2	1	540	58.887	7.23	0.205	0.15	0.591	0.623	0.493	0.694	1.555	1.097	0.578	1.302	1.12	0.774	1.06	7.62	1.154	0.978	3.606	1.419	0.858	1.648	1.278	1.505	2.107	0.924	1.256	0.879	1.288	1.768	1.261	1.38	1.242	0.66	0.73	2.022	0.01	1.664	1.753
1587	P54803	Galactocerebrosidase OS=Homo sapiens GN=GALC PE=1 SV=3	>sp|P54803|GALC_HUMAN Galactocerebrosidase OS=Homo sapiens GN=GALC PE=1 SV=3;>tr|A0A0A0MQV0|A0A0A0MQV0_HUMAN Isoform of P54803, Galactocerebrosidase OS=Homo sapiens GN=GALC PE=1 SV=1	10.219	7	34	0	7	1	685	77.015	6.64	1.142	0.683	0.523	1.058	0.609	0.702	0.51	1.261	0.997	0.456	0.511	0.515	0.43	0.797	1.075	1.16	0.527	0.784	0.343	0.503	0.723	0.684	0.453	0.681	0.762	1.499	1.935	0.648	1.248	0.748	0.92	1.476	0.335	1.868	5.279	1.828	0.591
1558	Q9BUJ0	Protein ABHD14A OS=Homo sapiens GN=ABHD14A PE=2 SV=2	>sp|Q9BUJ0|ABHEA_HUMAN Protein ABHD14A OS=Homo sapiens GN=ABHD14A PE=2 SV=2	31.7343	5	22	0	5	1	271	29.746	8.5	0.991	0.346	0.489	0.837	0.47	0.789	0.473	1.208	0.842	0.815	0.726	0.964	0.758	1.637	1.116	1.213	0.944	1.303	0.827	1.983	0.906	2.286	2.442	1.016	1.056	1.204	1.764	0.719	2.309	2.226	2.242	1.564	0.739	1.314	0.01	1.467	0.957
1022	Q06828	Fibromodulin OS=Homo sapiens GN=FMOD PE=1 SV=2	>sp|Q06828|FMOD_HUMAN Fibromodulin OS=Homo sapiens GN=FMOD PE=1 SV=2	17.8191	5	31	5	5	1	376	43.152	6.04	2.028	0.595	0.445	1.13	1.091	0.426	0.575	1.03	3.864	0.484	0.586	0.655	0.431	0.785	1.09	0.741	0.57	0.873	0.444	0.82	0.619	0.859	0.892	1.043	1.556	1.041	2.741	0.781	1.382	2.909	2.771	1.8	1.378	1.107	6.884	2.678	0.662
582	P20851	C4b-binding protein beta chain OS=Homo sapiens GN=C4BPB PE=1 SV=1	>sp|P20851|C4BPB_HUMAN C4b-binding protein beta chain OS=Homo sapiens GN=C4BPB PE=1 SV=1	20.6349	4	24	0	4	1	252	28.338	5.14	1.152	5.966	4.195	2.854	2.129	4.073	2.377	1.052	1.223	4.669	5.24	7.163	3.278	2.673	1.273	0.939	3.823	10.06																			5.414
1501	P14543	Nidogen-1 OS=Homo sapiens GN=NID1 PE=1 SV=3	>sp|P14543|NID1_HUMAN Nidogen-1 OS=Homo sapiens GN=NID1 PE=1 SV=3	14.3545	11	30	0	11	1	1247	136.291	5.29	1.58	0.276	0.737	1.033	1.657	0.789	0.543	1.162	1.528	0.789	0.747	0.775	0.766	1.62	1.286	1.404	1.057	1.095	0.523	0.897	0.99	0.708	0.722	0.878	0.91	1.577	1.734	1.023	1.474	1.259	1.112	1.999	1.196	2.122	0.01	3.604	1.038
1306	A6NLU5	V-set and transmembrane domain-containing protein 2B OS=Homo sapiens GN=VSTM2B PE=3 SV=2	>sp|A6NLU5|VTM2B_HUMAN V-set and transmembrane domain-containing protein 2B OS=Homo sapiens GN=VSTM2B PE=3 SV=2	21.4035	5	29	5	5	1	285	30.279	8.07	1.138	1.219	0.52	0.989	0.829	0.51	0.525	1.037	1.376	0.411	0.313	0.497	0.339	1.333	1.18	1.52	0.648	0.494	0.449	0.696	0.577	0.811	0.701	0.539	0.521	0.967	1.152	0.793	1.23	1.59	1.973	1.86	1.006	1.549	16.242	2.256	0.582
1100	A0A075B6S9	Protein IGKV1D-37 (Fragment) OS=Homo sapiens GN=IGKV1D-37 PE=4 SV=6	>tr|A0A075B6S9|A0A075B6S9_HUMAN Protein IGKV1D-37 (Fragment) OS=Homo sapiens GN=IGKV1D-37 PE=4 SV=6	13.5593	1	27	0	1	1	118	12.778	9.25	1.521	0.903	1.078	1.812	1.714	1.175	1.15	1.261	2.441	1.304	1.204	1.87	1.465	3.134	0.938	0.739	1.551	2.679	1.256	2.417	1.181	2.349	2.168	0.897	1.267	1.261	1.563	0.978	1.584	1.728	1.587	1.302	0.938	1.178	8.551	1.269	1.571
1408	P02794	Ferritin heavy chain OS=Homo sapiens GN=FTH1 PE=1 SV=2	>sp|P02794|FRIH_HUMAN Ferritin heavy chain OS=Homo sapiens GN=FTH1 PE=1 SV=2	12.5683	2	25	0	2	1	183	21.212	5.55	2.492	0.772	5.122	4.755	3.317	2.415	0.863	1.242	2.935	1.407	1.482	1.096	1.095	3.559	1.023	1.633	0.849	2.004	0.475	0.576	1.123	0.711	0.471	0.96	0.745	1.086	1.403	2.352	3.238	1.434	1.816	2.095	1.028	2.174	0.01	2.43	1.681
1790	Q8IXL6	Extracellular serine/threonine protein kinase FAM20C OS=Homo sapiens GN=FAM20C PE=1 SV=2	>sp|Q8IXL6|FA20C_HUMAN Extracellular serine/threonine protein kinase FAM20C OS=Homo sapiens GN=FAM20C PE=1 SV=2	13.5274	8	26	0	8	1	584	66.193	7.74	1.262	0.379	0.618	1.166	1.045	1.068	0.423	1.229	1.332	0.725	0.64	0.944	0.903	1.352	0.984	1.097	0.822	1.3	0.803	1.203	1.049	1.152	1.112	0.957	1.323	1.198	1.653										1.397
853	P26992	Ciliary neurotrophic factor receptor subunit alpha OS=Homo sapiens GN=CNTFR PE=1 SV=2	>sp|P26992|CNTFR_HUMAN Ciliary neurotrophic factor receptor subunit alpha OS=Homo sapiens GN=CNTFR PE=1 SV=2	19.086	5	25	2	5	1	372	40.607	6.76	0.994	1.186	0.748	1.054	0.834	0.892	0.674	1.149	0.719	0.651	0.861	0.696	0.725	1.223	0.97	1.632	1.028	0.759	0.579	2.56	0.84	2.126	2.384	0.717	0.856	1.101	1.353	3.064	2.1	3.565	3.9	1.738	4.08	4.111	9.344	1.628
892	Q9HBL6	Leucine-rich repeat and transmembrane domain-containing protein 1 OS=Homo sapiens GN=LRTM1 PE=2 SV=1	>sp|Q9HBL6|LRTM1_HUMAN Leucine-rich repeat and transmembrane domain-containing protein 1 OS=Homo sapiens GN=LRTM1 PE=2 SV=1	30.4348	6	25	1	6	1	345	38.147	6.74	0.957	0.723	0.522	0.753	0.579	0.523	0.483	1.14	0.959	0.478	0.392	0.516	0.444	1.667	0.971	1.591	0.634	0.697	0.36	0.534	0.631	0.537	0.569	0.538	0.828	1.659	3.078	0.652	0.868	1.147	1.091	2.085	1.329	1.504	4.739	2.018
1777	P55000	Secreted Ly-6/uPAR-related protein 1 OS=Homo sapiens GN=SLURP1 PE=1 SV=2	>sp|P55000|SLUR1_HUMAN Secreted Ly-6/uPAR-related protein 1 OS=Homo sapiens GN=SLURP1 PE=1 SV=2	39.8058	3	18	3	3	1	103	11.178	5.33	1.018	1.212	2.373	1.321	2.073	1.181	2.528	1.072	1.322	2.083	3.087	5.61	1.779	1.185	0.998	0.743	1.276	1.787	1.752	1.167	0.913	1.719	1.829	1.014	1.11	0.726	0.77										1.808
563	A0A075B6I1	Protein IGLV4-60 (Fragment) OS=Homo sapiens GN=IGLV4-60 PE=1 SV=1	>tr|A0A075B6I1|A0A075B6I1_HUMAN Protein IGLV4-60 (Fragment) OS=Homo sapiens GN=IGLV4-60 PE=1 SV=1	21.6667	4	32	4	4	1	120	12.979	6.25	1.812	0.343	1.452	2.206	5.546	1.478	0.97	0.675	1.025	1.384	0.465	1.017	1.637	1.267	1.685	0.414	1.998	0.951	1.488	1.691	1.344	1.528	0.889	1.171	1.595	1.043	1.186	2.295	1.456	2.473	3.507	1.577	3.211	2.154	4.732	2.001	1.871
67	P20933	N(4)-(beta-N-acetylglucosaminyl)-L-asparaginase OS=Homo sapiens GN=AGA PE=1 SV=2	>sp|P20933|ASPG_HUMAN N(4)-(beta-N-acetylglucosaminyl)-L-asparaginase OS=Homo sapiens GN=AGA PE=1 SV=2	14.4509	3	27	1	3	1	346	37.184	6.28	1.054	0.591	0.784	0.756	0.601	0.791	0.376	1.201	1.253	0.447	0.377	0.396	0.421	1.165	0.905	1.546	0.633	0.632	0.368	0.973	0.6	1.287	1.123	0.696	0.568	1.485	1.409	0.441	0.965	0.787	1.016	1.177	0.414	1.747	1.188	1.449	0.514
1290	C9J660	Isoform of Q8NBJ7, Sulfatase-modifying factor 2 OS=Homo sapiens GN=SUMF2 PE=1 SV=1	>tr|C9J660|C9J660_HUMAN Isoform of Q8NBJ7, Sulfatase-modifying factor 2 OS=Homo sapiens GN=SUMF2 PE=1 SV=1	11.0795	3	32	0	3	1	352	39.721	9.69	0.833	0.579	0.491	0.397	0.568	0.494	0.621	1.118	0.885	0.625	0.633	0.841	0.565	0.824	0.931	1.008	0.744	0.82	0.553	1.07	0.827	1.106	0.931	0.913	0.812	1.081	1.002	0.612	1.08	0.846	1.126	1.398	0.311	0.999	0.01	1.402	0.618
1013	P01833	Polymeric immunoglobulin receptor OS=Homo sapiens GN=PIGR PE=1 SV=4	>sp|P01833|PIGR_HUMAN Polymeric immunoglobulin receptor OS=Homo sapiens GN=PIGR PE=1 SV=4	11.5183	7	32	7	7	1	764	83.232	5.74	3.236	17.127	1.886	2.832	4.442	1.995	2.668	1.357	1.413	2.428	3.267	5.513	3.116	3.05	1.612	0.87	2.104	4.991	100	7.545	3.06	5.245	5.883	1.695	1.991	1.644	3.261	2.752	1.631	17.152	11.974	1.092	1.492	1.122	0.01	0.995	2.191
119	Q8N2S1	Latent-transforming growth factor beta-binding protein 4 OS=Homo sapiens GN=LTBP4 PE=1 SV=2	>sp|Q8N2S1|LTBP4_HUMAN Latent-transforming growth factor beta-binding protein 4 OS=Homo sapiens GN=LTBP4 PE=1 SV=2	5.04926	7	45	0	6	1	1624	173.32	5.43	2.08	0.413	0.574	0.998	1.264	0.896	0.566	1.021	2.408	0.578	0.834	1.065	0.633	1.779	0.876	1.714	0.675	1.07	0.544	0.852	0.928	0.732	0.321	0.67	0.81	1.615	1.848	1.089	0.442	0.842	0.919	2.611	1.089	2.009	9.49	3.275	0.545
829	P26447	Protein S100-A4 OS=Homo sapiens GN=S100A4 PE=1 SV=1	>sp|P26447|S10A4_HUMAN Protein S100-A4 OS=Homo sapiens GN=S100A4 PE=1 SV=1	27.7228	3	32	3	3	1	101	11.721	6.11	1.121	1.849	2.701	4.095	2.21	3.665	8.898	0.971	1.268	2.842	5.419	2.088	3.161	1.392	1.129	0.665	1.641	1.418	1.983	1.925	2.347	2.369	2.706	1.35	1.13	0.674	0.906	1.642	4.271	3.879	3.557	0.953	0.714	0.784	0.01	0.965	2.931
357	P11279	Lysosome-associated membrane glycoprotein 1 OS=Homo sapiens GN=LAMP1 PE=1 SV=3	>sp|P11279|LAMP1_HUMAN Lysosome-associated membrane glycoprotein 1 OS=Homo sapiens GN=LAMP1 PE=1 SV=3	9.59233	4	35	1	4	1	417	44.854	8.75	1.13	0.663	1.734	0.822	1.246	2.324	0.992	1.258	1.282	0.745	0.681	0.635	0.858	4.373	0.842	0.809	0.886	1.142	0.447	0.621	0.884	0.753	0.709	0.606	1.003	1.507	2.341	0.916	1.963	1.302	1.339	1.647	0.705	1.729	0.01	1.825	0.683
1592	P01344-3	Isoform of P01344, Isoform 3 of Insulin-like growth factor II OS=Homo sapiens GN=IGF2	>sp|P01344-3|IGF2_HUMAN Isoform of P01344, Isoform 3 of Insulin-like growth factor II OS=Homo sapiens GN=IGF2	17.7966	4	30	0	4	1	236	26.314	9.13	1.259	0.886	1.204	1.365	2.065	1.289	1.581	0.959	1.539	1.063	1.142	2.055	1.092	0.39	1.013	1.059	0.978	1.466	1.03	1.15	1.257	1.074	1.119	1.495	1.242	1.224	1.684	1.24	1.633	2.235	2.023	1.057	1.199	1.406	0.781	1.375	1.13
1471	P01824	Ig heavy chain V-II region WAH OS=Homo sapiens PE=1 SV=1	>sp|P01824|HV206_HUMAN Ig heavy chain V-II region WAH OS=Homo sapiens PE=1 SV=1	20.155	3	38	3	3	1	129	14.108	8.46	1.234	0.546	1.653	1.597	1.402	1.23	0.689	0.863	1.222	1.742	1.522	1.629	2.974	1.258	1.69	0.86	1.892	1.768	1.128	1.603	0.953	1.429	1.46	0.871	1.229	0.796	0.708	1.534	1.656	1.978	3.282	1.138	2.058	1.428	5.274	1.169	1.586
1573	A0A075B7D8	Protein IGHV3OR15-7 (Fragment) OS=Homo sapiens GN=IGHV3OR15-7 PE=1 SV=1	>tr|A0A075B7D8|A0A075B7D8_HUMAN Protein IGHV3OR15-7 (Fragment) OS=Homo sapiens GN=IGHV3OR15-7 PE=1 SV=1	45.3782	4	29	3	3	1	119	13.072	8.28	1.012	0.581	1.17	2.075	2.057	0.86	0.985	1.185	0.964	1.15	1.29	1.228	1.392	1.253	0.971	0.529	1.256	1.808	0.988	2.036	0.976	1.706	2.327	1.501	0.984	1.223	0.868										1.696
336	P62328	Thymosin beta-4 OS=Homo sapiens GN=TMSB4X PE=1 SV=2	>sp|P62328|TYB4_HUMAN Thymosin beta-4 OS=Homo sapiens GN=TMSB4X PE=1 SV=2	45.4545	4	36	1	4	1	44	5.05	5.06	0.521	3.76	2.896	0.224	0.643	1.1	2.011	1.069	0.455	5.983	3.543	7.581	2.259	4.231	1.056	0.701	1.333	0.651	5.742	0.83	1.292	0.962	0.978	1.781	0.731	0.679	0.533	2.038	3.236	4.566	4.607	0.773	1.199	0.947	0.914	0.762	1.649
1390	H0YAH3	Isoform of Q86SF2, Polypeptide N-acetylgalactosaminyltransferase (Fragment) OS=Homo sapiens GN=GALNT7 PE=1 SV=1	>tr|H0YAH3|H0YAH3_HUMAN Isoform of Q86SF2, Polypeptide N-acetylgalactosaminyltransferase (Fragment) OS=Homo sapiens GN=GALNT7 PE=1 SV=1	16.5198	6	23	0	5	1	454	52.54	7.5	1.156	0.399	0.525	0.886	0.631	0.647	0.445	1.215	1.265	0.522	0.501	0.593	0.523	0.821	1.011	1.291	0.714	0.74	0.491	1.05	0.838	1.079	1.249	0.631	0.814	1.345	1.585	0.711	1.205	1.095	1.083	1.857	0.619	1.355	0.01	1.651	0.653
1532	A6NJ16	Putative V-set and immunoglobulin domain-containing-like protein IGHV4OR15-8 OS=Homo sapiens GN=IGHV4OR15-8 PE=5 SV=2	>sp|A6NJ16|IV4F8_HUMAN Putative V-set and immunoglobulin domain-containing-like protein IGHV4OR15-8 OS=Homo sapiens GN=IGHV4OR15-8 PE=5 SV=2	25.2033	4	39	0	2	1	123	13.576	9.6	1.559	0.369	1.065	2.458	2.385	0.853	0.839	0.698	1.618	1.497	1.649	1.905	1.873	1.383	0.825	0.742	1.205	1.735	1.446	0.643	1.561	1.094	0.153	1.035	1.448	1.183	1.99										2.109
198	Q16658	Fascin OS=Homo sapiens GN=FSCN1 PE=1 SV=3	>sp|Q16658|FSCN1_HUMAN Fascin OS=Homo sapiens GN=FSCN1 PE=1 SV=3	21.501	10	34	8	10	1	493	54.496	7.24	1.235	2.564	0.946	1.61	1.079	0.92	0.864	1.221	1.244	0.842	0.755	1.146	1.052	1.457	1.071	0.983	0.817	0.899	1.207	1.475	1.404	1.39	1.653	2.019	0.991	1.101	1.21										0.847
1499	A6NMU8	Isoform of Q8NFZ3, Neuroligin 4, Y-linked, isoform CRA_c OS=Homo sapiens GN=NLGN4Y PE=4 SV=1	>tr|A6NMU8|A6NMU8_HUMAN Isoform of Q8NFZ3, Neuroligin 4, Y-linked, isoform CRA_c OS=Homo sapiens GN=NLGN4Y PE=4 SV=1	3.78007	2	25	0	1	1	873	98.444	6.33										0.466	0.455	0.477	0.52	2.748	1.03	1.723	0.577	0.385
1821	O60279	Sushi domain-containing protein 5 OS=Homo sapiens GN=SUSD5 PE=1 SV=3	>sp|O60279|SUSD5_HUMAN Sushi domain-containing protein 5 OS=Homo sapiens GN=SUSD5 PE=1 SV=3	13.9905	6	32	2	6	1	629	67.978	4.91	2.104	0.47	0.608	1.521	1.453	0.768	0.489	1.363	2.585	0.569	0.517	0.879	0.66	1.168	0.798	1.417	0.715	0.962	0.539	0.809	0.867	0.97	0.762	0.611	1.003	1.548	2.092	1.35	1.156	2.762	1.288	2.281	1.276	2.002	10.901	1.826	0.838
1729	O94766	Galactosylgalactosylxylosylprotein 3-beta-glucuronosyltransferase 3 OS=Homo sapiens GN=B3GAT3 PE=1 SV=2	>sp|O94766|B3GA3_HUMAN Galactosylgalactosylxylosylprotein 3-beta-glucuronosyltransferase 3 OS=Homo sapiens GN=B3GAT3 PE=1 SV=2	27.4627	7	32	0	7	1	335	37.099	8.27	1.736	0.38	0.758	2.427	1.149	1.087	0.626	1.083	2.585	0.619	0.589	0.69	0.571	0.918	1.218	1.389	0.782	0.679	0.601	1.835	1.198	1.78	2.061	0.824	1.327	1.668	2.372	0.553	1.319	1.049	1.19	1.856	0.51	1.211	4.157	2.027
261	Q9NZ94	Neuroligin-3 OS=Homo sapiens GN=NLGN3 PE=1 SV=2	>sp|Q9NZ94|NLGN3_HUMAN Neuroligin-3 OS=Homo sapiens GN=NLGN3 PE=1 SV=2	3.89151	2	25	0	1	1	848	93.836	6.39										0.546	0.514	0.595	0.507	0.758	0.976	1.746	0.901	0.518
794	Q6UXB8	Peptidase inhibitor 16 OS=Homo sapiens GN=PI16 PE=1 SV=1	>sp|Q6UXB8|PI16_HUMAN Peptidase inhibitor 16 OS=Homo sapiens GN=PI16 PE=1 SV=1	11.4471	5	21	0	5	1	463	49.44	5.39	0.804	0.416	0.802	0.57	0.931	0.636	0.789	0.638	0.979	0.892	0.69	0.73	1.288	0.753	0.972	0.543	0.877	0.747	0.823	0.212	0.661	0.2	0.174	0.932	0.433	0.691	0.545	1.09	0.384	0.592	0.529	1.052	1.803	0.846	0.728	0.827	0.882
36	G3V4U0	Isoform of Q9UBX5, Fibulin-5 OS=Homo sapiens GN=FBLN5 PE=1 SV=1	>tr|G3V4U0|G3V4U0_HUMAN Isoform of Q9UBX5, Fibulin-5 OS=Homo sapiens GN=FBLN5 PE=1 SV=1	11.9205	5	29	0	5	1	453	50.847	4.77	1.383	0.685	0.888	1.294	1.431	1.213	0.778	1.089	2.213	0.769	0.915	1.511	0.858	1.385	1.176	1.096	0.83	1.319	0.65	0.84	1.217	0.952	1.036	0.985	1.457	1.119	1.27	0.673	1.425	0.946	1.123	1.585	0.752	1.166	1.679	1.426	0.785
1593	Q96NZ9-3	Isoform of Q96NZ9, Isoform 3 of Proline-rich acidic protein 1 OS=Homo sapiens GN=PRAP1	>sp|Q96NZ9-3|PRAP1_HUMAN Isoform of Q96NZ9, Isoform 3 of Proline-rich acidic protein 1 OS=Homo sapiens GN=PRAP1	26.9737	3	21	1	1	1	152	17.339	5.36										1.999	2.151	3.166	1.896	4.02	1.688	1.482	1.976	3.932	2.257	2.271	1.693	2.096	1.781	0.996	1.458	1.089	0.717	3.071	3.217	17.16	5.906	1.478	2.588	1.243	0.01	1.354	3.892
333	P55290-4	Isoform of P55290, Isoform 4 of Cadherin-13 OS=Homo sapiens GN=CDH13	>sp|P55290-4|CAD13_HUMAN Isoform of P55290, Isoform 4 of Cadherin-13 OS=Homo sapiens GN=CDH13	9.34211	5	26	0	5	1	760	83.345	5.12	1.404	1.181	1.36	1.548	2.666	0.875	1.135	1.208	1.925	1.109	0.97	1.118	1.253	1.165	1.177	1.104	1.193	1.449																			1.858
801	O00451	GDNF family receptor alpha-2 OS=Homo sapiens GN=GFRA2 PE=2 SV=2	>sp|O00451|GFRA2_HUMAN GDNF family receptor alpha-2 OS=Homo sapiens GN=GFRA2 PE=2 SV=2	22.8448	9	28	0	9	1	464	51.51	7.66	0.829	0.714	0.418	0.704	0.46	0.429	0.335	0.91	0.854	0.405	0.42	0.408	0.38	1.093	0.783	1.537	0.589	0.48	0.614	0.633	0.864	0.835	0.595	0.685	1.077	1.456	2.046	0.638	1.437	1.324	1.128	1.488	0.761	1.258	2.162	1.539	0.559
1423	O75063	Glycosaminoglycan xylosylkinase OS=Homo sapiens GN=FAM20B PE=1 SV=1	>sp|O75063|XYLK_HUMAN Glycosaminoglycan xylosylkinase OS=Homo sapiens GN=FAM20B PE=1 SV=1	18.0929	7	32	4	7	1	409	46.403	6.87	1.331	0.222	0.492	0.804	0.789	0.685	0.458	1.393	0.607	0.441	0.438	0.479	0.446	1.385	1.05	1.496	0.694	0.534	0.448	0.61	0.81	0.612	0.737	0.605	0.834	1.714	2.083	0.407	0.865	0.627	0.626	1.636	0.096	1.168	0.01	1.28	0.34
1402	Q12884	Prolyl endopeptidase FAP OS=Homo sapiens GN=FAP PE=1 SV=5	>sp|Q12884|SEPR_HUMAN Prolyl endopeptidase FAP OS=Homo sapiens GN=FAP PE=1 SV=5	2.5	2	31	0	1	1	760	87.657	6.65										0.969	0.781	0.687	1.633	0.9	0.903	0.763	1.181	0.701
274	A0A075B6J3	Protein IGLV3-27 (Fragment) OS=Homo sapiens GN=IGLV3-27 PE=1 SV=1	>tr|A0A075B6J3|A0A075B6J3_HUMAN Protein IGLV3-27 (Fragment) OS=Homo sapiens GN=IGLV3-27 PE=1 SV=1	32.7434	3	25	2	2	1	113	12.157	5.01	0.93	0.708	1.306	0.62	1.247	1.094	1.088	0.58	1.167	1.406	2.869	1.592	1.049	1.522	1.335	0.758	1.645	0.94	1.324	0.978	0.937	0.982	0.876	1.229	0.84	0.745	0.724	1.191	0.714	0.862	0.822	0.568	1.202	1.165	2.823	0.978	1.573
1638	Q7Z5L3	Complement C1q-like protein 2 OS=Homo sapiens GN=C1QL2 PE=2 SV=2	>sp|Q7Z5L3|C1QL2_HUMAN Complement C1q-like protein 2 OS=Homo sapiens GN=C1QL2 PE=2 SV=2	8.7108	2	38	0	1	1	287	29.449	5.81	1.665	1.253	0.809	2.871	2.567	0.815	1.155	1.346	1.871	0.563	0.785	0.831	0.913	0.01	1.228	1.867	0.96	0.956	0.741	2.317	0.943	2.379	4.001	1.047	1.318	1.51	1.972	0.887	1.711	2.323	2.487	1.804	0.611	1.991	0.01	2.167	0.607
1229	A0A0C4DFX3	Isoform of Q9Y6C2, EMILIN-1 OS=Homo sapiens GN=EMILIN1 PE=1 SV=1	>tr|A0A0C4DFX3|A0A0C4DFX3_HUMAN Isoform of Q9Y6C2, EMILIN-1 OS=Homo sapiens GN=EMILIN1 PE=1 SV=1	12.6969	9	20	0	9	1	1016	106.629	5.17	1.409	0.732	0.593	1.002	1.027	0.573	0.523	1.151	1.446	0.362	0.398	0.373	0.326	1.698	0.894	1.722	0.543	0.446	2.929	0.325	0.435	0.32	0.359	0.69	0.511	1.815	2.14	0.568	0.709	1.472	1.185	1.795	0.816	2.617	0.01	3.28	0.647
1562	P49788	Retinoic acid receptor responder protein 1 OS=Homo sapiens GN=RARRES1 PE=1 SV=2	>sp|P49788|TIG1_HUMAN Retinoic acid receptor responder protein 1 OS=Homo sapiens GN=RARRES1 PE=1 SV=2	30.2721	7	35	1	7	1	294	33.264	8.51	1.68	0.494	0.522	0.793	0.85	0.573	0.324	0.85	2.529	0.503	0.474	0.781	0.651	0.741	1.042	0.504	1.138	0.481	0.581	0.879	0.79	1.058	0.819	1.781	1.085	0.695	1.311	0.843	1.057	1.384	1.709	2.077	0.787	1.81	3.143	2.571	0.756
1703	P14210	Hepatocyte growth factor OS=Homo sapiens GN=HGF PE=1 SV=2	>sp|P14210|HGF_HUMAN Hepatocyte growth factor OS=Homo sapiens GN=HGF PE=1 SV=2	16.4835	10	30	0	10	1	728	83.079	7.88	1.116	0.868	0.712	1.287	0.86	1.105	0.451	1.421	1.507	0.735	0.647	1.249	0.562	0.784	0.9	0.913	0.621	0.778	0.573	0.381	0.954	0.555	0.496	0.912	1.033	0.901	1.619	0.808	0.255	0.37	0.329	1.361	0.534	1.29	1.164	1.534	0.766
693	P0C6S8	Leucine-rich repeat and immunoglobulin-like domain-containing nogo receptor-interacting protein 3 OS=Homo sapiens GN=LINGO3 PE=3 SV=1	>sp|P0C6S8|LIGO3_HUMAN Leucine-rich repeat and immunoglobulin-like domain-containing nogo receptor-interacting protein 3 OS=Homo sapiens GN=LINGO3 PE=3 SV=1	23.6486	11	37	11	11	1	592	64.84	8.54	1.359	0.638	0.587	0.996	0.705	0.752	0.72	1.337	1.545	0.424	0.356	0.577	0.372	0.803	0.794	1.351	0.632	0.534	0.302	1.589	0.418	1.116	1.231	0.282	0.476	1.929	3.21	0.533	0.948	1.889	2.003	2.424	0.596	1.663	4.879	2.921	0.907
14	Q9UNN8	Endothelial protein C receptor OS=Homo sapiens GN=PROCR PE=1 SV=1	>sp|Q9UNN8|EPCR_HUMAN Endothelial protein C receptor OS=Homo sapiens GN=PROCR PE=1 SV=1	14.2857	3	21	0	3	1	238	26.655	7.18	1.714	0.44	1.325	2.304	3.91	0.858	0.908	0.962	2.216	1.161	0.884	1.203	1.554	0.727	1.542	0.888	1.02	1.743	1.047	0.814	1.169	0.955	1.157	1.294	1.379	0.915	1.32	1.322	1.026	1.716	2.109	1.268	1.626	1.319	1.243	1.341	1.67
1312	A0A075B6J4	Protein IGLV3-25 (Fragment) OS=Homo sapiens GN=IGLV3-25 PE=1 SV=2	>tr|A0A075B6J4|A0A075B6J4_HUMAN Protein IGLV3-25 (Fragment) OS=Homo sapiens GN=IGLV3-25 PE=1 SV=2	36.6071	3	28	1	1	1	112	12.004	4.5										1.211	2.522	1.619	1.376	0.796	1.266	0.69	1.678	0.483	1.237	1.647	0.847	1.277	1.703	1.054	1.15	1.045	0.727
585	Q06141	Regenerating islet-derived protein 3-alpha OS=Homo sapiens GN=REG3A PE=1 SV=1	>sp|Q06141|REG3A_HUMAN Regenerating islet-derived protein 3-alpha OS=Homo sapiens GN=REG3A PE=1 SV=1	26.2857	3	19	3	3	1	175	19.382	7.64	0.681	0.903	1.281	0.868	1.137	0.669	1.504	0.79	0.953	1.683	2.068	6.89	1.401	5.085	1.186	0.941	1.464	1.822										3.218	2.987	9.165	9.414	1.186	1.132	1.128	0.01	0.959
1505	P10599	Thioredoxin OS=Homo sapiens GN=TXN PE=1 SV=3	>sp|P10599|THIO_HUMAN Thioredoxin OS=Homo sapiens GN=TXN PE=1 SV=3	40.9524	4	30	1	4	1	105	11.73	4.92	3.889	2.373	1.667	3.831	2.958	1.994	3.437	0.9	5.268	1.873	4.884	1.611	1.77	2.207	0.833	0.862	1.292	0.65	1.383	1.02	1.428	1.196	1.369	1.536	0.816	0.665	0.553	2.713	1.638	2.143	1.436	19.318	13.812	5.689	100	7.294	1.258
1624	Q86UN3	Reticulon-4 receptor-like 2 OS=Homo sapiens GN=RTN4RL2 PE=1 SV=1	>sp|Q86UN3|R4RL2_HUMAN Reticulon-4 receptor-like 2 OS=Homo sapiens GN=RTN4RL2 PE=1 SV=1	12.8571	5	30	3	5	1	420	46.077	7.62	1.824	0.468	0.584	1.314	1.208	0.52	0.455	1.156	1.905	0.483	0.508	0.871	0.531	2.145	0.929	1.684	0.726	0.941	0.436	0.678	0.872	0.712	0.666	0.539	0.841	1.382	2.045	0.599	0.734	1.198	0.977	2.2	0.877	1.545	9.868	2.055	0.687
1269	A0A0A6YY99	Protein TNFSF12-TNFSF13 OS=Homo sapiens GN=TNFSF12-TNFSF13 PE=3 SV=1	>tr|A0A0A6YY99|A0A0A6YY99_HUMAN Protein TNFSF12-TNFSF13 OS=Homo sapiens GN=TNFSF12-TNFSF13 PE=3 SV=1;>sp|O43508-2|TNF12_HUMAN Isoform of O43508, Isoform TWE-PRIL of Tumor necrosis factor ligand superfamily member 12 OS=Homo sapiens GN=TNFSF12	7.57576	3	23	0	3	1	330	36.566	9.86	1.912	0.308	0.674	1.729	1.19	1.128	0.477	1.308	1.852	0.557	0.47	1.174	0.873	0.921	0.885	1.637	0.773	0.995	0.586	0.636	1.164	0.841	0.631	0.795	1.124	1.465	2.032	0.728	0.911	0.802	0.78	2.014	0.449	1.676	0.682	1.937	0.744
1412	H7BY64	Isoform of Q96NZ9, Proline-rich acidic protein 1 OS=Homo sapiens GN=PRAP1 PE=1 SV=1	>tr|H7BY64|H7BY64_HUMAN Isoform of Q96NZ9, Proline-rich acidic protein 1 OS=Homo sapiens GN=PRAP1 PE=1 SV=1	12.9032	3	20	0	1	1	310	35.145	5.91	1.012	1.981	1.852	1.128	1.837	1.847	3.818	1.04	1.139	1.98	2.592	3.398	2.338	1.943	0.947	0.759	1.373	1.646	1.892	3.48	1.094	2.798	2.661	1.457	1.304	1.072	0.962	1.808	2.685	7.616	2.407	1.228	0.93	1.005	2.891	1.274	1.959
1058	Q53RD9	Fibulin-7 OS=Homo sapiens GN=FBLN7 PE=2 SV=1	>sp|Q53RD9|FBLN7_HUMAN Fibulin-7 OS=Homo sapiens GN=FBLN7 PE=2 SV=1	25.9681	10	33	0	10	1	439	47.345	7.62	1.534	0.565	0.704	1.449	1.587	0.747	0.571	1.248	1.73	0.536	0.499	0.856	0.623	1.028	1.1	1.834	0.799	1.322	0.616	0.917	0.876	1.15	0.964	0.79	0.863	1.362	1.703	1.2	1.148	1.969	1.65	2.421	1.58	1.688	9.358	2.438	0.826
1207	Q96FE5	Leucine-rich repeat and immunoglobulin-like domain-containing nogo receptor-interacting protein 1 OS=Homo sapiens GN=LINGO1 PE=1 SV=2	>sp|Q96FE5|LIGO1_HUMAN Leucine-rich repeat and immunoglobulin-like domain-containing nogo receptor-interacting protein 1 OS=Homo sapiens GN=LINGO1 PE=1 SV=2	8.06452	4	27	0	4	1	620	69.831	8.56	1.593	0.452	0.525	1.167	0.827	0.567	0.464	1.156	1.799	0.403	0.329	0.46	0.447	0.797	1.243	1.797	0.652	0.592	0.424	1.438	0.811	1.411	1.303	0.503	1.11	1.791	2.943	1.628	1.421	2.174	1.691	1.231	1.84	3.884	3.583	1.696	0.676
287	C9JEE0	Isoform of P15814, Immunoglobulin lambda-like polypeptide 1 (Fragment) OS=Homo sapiens GN=IGLL1 PE=1 SV=1	>tr|C9JEE0|C9JEE0_HUMAN Isoform of P15814, Immunoglobulin lambda-like polypeptide 1 (Fragment) OS=Homo sapiens GN=IGLL1 PE=1 SV=1	14.4444	2	36	1	1	1	180	19.215	10.68	1.691	1.9	1.537	2.085	2.818	1.153	1.059	0.978	1.959	1.38	1.904	1.799	1.523	0.933	1.252	0.649	1.598	2.731	1.132	0.989	1.449	1.692	1.483	1.083	1.081	1.003	1.169	1.667	1.354	1.611	1.74	1.222	2.041	1.585	5.517	1.246	1.865
1454	Q96PD2-2	Isoform of Q96PD2, Isoform 2 of Discoidin, CUB and LCCL domain-containing protein 2 OS=Homo sapiens GN=DCBLD2	>sp|Q96PD2-2|DCBD2_HUMAN Isoform of Q96PD2, Isoform 2 of Discoidin, CUB and LCCL domain-containing protein 2 OS=Homo sapiens GN=DCBLD2	7.98479	5	25	0	5	1	789	86.602	7.18	1.715	0.538	0.771	1.709	1.23	0.86	0.546	1.338	2.224	0.652	0.694	0.745	0.893	1.6	0.966	1.402	0.83	1.19	0.509	0.915	1.249	0.793	0.781	0.9	1.208	1.389	1.728	1.369	1.559	1.964	2.319	1.608	1.265	1.623	1.635	1.807	0.725
1281	A0A075B6K2	HCG2041210 (Fragment) OS=Homo sapiens GN=IGLV3-12 PE=1 SV=1	>tr|A0A075B6K2|A0A075B6K2_HUMAN HCG2041210 (Fragment) OS=Homo sapiens GN=IGLV3-12 PE=1 SV=1	23.0769	2	22	1	1	1	117	12.577	5.67										2.112	2.568	3.243	6.681	0.01	1.21	0.224	1.283	1.43
778	P11684	Uteroglobin OS=Homo sapiens GN=SCGB1A1 PE=1 SV=1	>sp|P11684|UTER_HUMAN Uteroglobin OS=Homo sapiens GN=SCGB1A1 PE=1 SV=1	28.5714	4	28	0	4	1	91	9.987	5.06	1.025	2.961	2.77	1.162	2.72	1.363	1.791	1.134	0.988	2.919	3.338	3.146	1.304	1.5	0.957	0.477	1.839	2.472	2.648	2.588	1.421	2.756	1.963	0.897	1.53	1.013	1.132	2.823	4.27	24.503	13.964	1.272	1.608	1.028	6.457	0.834	2.503
1091	Q07507	Dermatopontin OS=Homo sapiens GN=DPT PE=1 SV=2	>sp|Q07507|DERM_HUMAN Dermatopontin OS=Homo sapiens GN=DPT PE=1 SV=2	33.8308	5	21	5	5	1	201	23.989	4.82	1.978	1.036	1.514	2.316	5.035	1.378	1.645	1.054	2.262	1.793	2.18	3.762	2.67	1.005	1.053	0.872	2.246	4.627	1.29	1.445	1.152	1.582	1.913	1.044	1.28	0.89	0.767										1.939
1173	H7C215	Isoform of Q9BZR6, Reticulon-4 receptor (Fragment) OS=Homo sapiens GN=RTN4R PE=1 SV=1	>tr|H7C215|H7C215_HUMAN Isoform of Q9BZR6, Reticulon-4 receptor (Fragment) OS=Homo sapiens GN=RTN4R PE=1 SV=1	19.4991	6	21	0	6	1	559	59.519	8.43	5.729	1.023	1.12	1.736	2.415	0.902	0.744	1.782	3.132	1.452	1.642	1.257	1.153	2.239	1.828	1.319	1.16	0.917	0.973	1.898	1.171	1.95	2.01	0.707	1.29	1.699	1.108	0.909	1.803	2.752	1.311	1.287	5.499	2.382	0.01	1.382	0.78
1809	A0A0C4DG49	Isoform of P15151, Poliovirus receptor OS=Homo sapiens GN=PVR PE=1 SV=1	>tr|A0A0C4DG49|A0A0C4DG49_HUMAN Isoform of P15151, Poliovirus receptor OS=Homo sapiens GN=PVR PE=1 SV=1	17.0264	6	22	0	6	1	417	45.292	6.52	0.923	0.139	0.609	0.832	0.79	0.558	0.423	0.927	0.931	0.617	0.61	0.603	0.795	1.037	1.219	1.143	0.749	0.955	0.538	1.167	0.736	1.243	1.174	0.608	0.655	1.463	0.859	0.871	0.658	1.061	1.072	0.924	1.4	1.474	23.789	0.791	0.643
1065	P62805	Histone H4 OS=Homo sapiens GN=HIST1H4A PE=1 SV=2	>sp|P62805|H4_HUMAN Histone H4 OS=Homo sapiens GN=HIST1H4A PE=1 SV=2	40.7767	4	26	4	4	1	103	11.36	11.36	1.47	0.731	0.777	0.755	0.766	0.618	1.214	1.81	1.486	0.81	0.697	0.793	1.087	0.791	1.306	0.527	0.944	0.346	0.706	1.015	3.917	1.328	1.519	2.947	0.85	0.526	0.517										0.922
995	P00352	Retinal dehydrogenase 1 OS=Homo sapiens GN=ALDH1A1 PE=1 SV=2	>sp|P00352|AL1A1_HUMAN Retinal dehydrogenase 1 OS=Homo sapiens GN=ALDH1A1 PE=1 SV=2	23.5529	8	27	3	8	1	501	54.827	6.73	1.075	3.244	2.618	2.699	2.079	2.998	5.488	0.961	1.281	2.918	6.314	1.474	2.853	1.406	1.283	0.669	2.669	1.207	1.279	1.527	2.246	2.028	2.379	0.949	1.51	1.15	1.357
1023	Q9NX62	Inositol monophosphatase 3 OS=Homo sapiens GN=IMPAD1 PE=1 SV=1	>sp|Q9NX62|IMPA3_HUMAN Inositol monophosphatase 3 OS=Homo sapiens GN=IMPAD1 PE=1 SV=1	18.9415	8	26	5	8	1	359	38.657	6.86	0.804	0.559	0.396	0.623	0.374	0.487	0.317	1.136	0.611	0.347	0.346	0.304	0.347	1.089	0.868	1.392	0.561	0.395	0.455	0.567	0.675	0.559	0.582	0.566	0.715	1.306	1.11	0.759	1.228	1.16	0.872	2.308	0.01	1.349	1.084	2.156	0.489
663	P01762	Ig heavy chain V-III region TRO OS=Homo sapiens PE=1 SV=1	>sp|P01762|HV301_HUMAN Ig heavy chain V-III region TRO OS=Homo sapiens PE=1 SV=1	9.01639	1	32	1	1	1	122	13.464	9.72	1.199	0.637	1.155	2.047	3.353	1.075	1.031	1.05	1.356	1.079	1.537	0.837	0.99	0.927	1.58	0.634	1.104	1.917	1.376	1.019	1.562	1.145	1.448	1.276	1.079	0.91	0.862	1.27	0.925	0.969	0.923	0.672	0.832	1.108	0.964	0.764	1.667
475	Q9NRN5	Olfactomedin-like protein 3 OS=Homo sapiens GN=OLFML3 PE=2 SV=1	>sp|Q9NRN5|OLFL3_HUMAN Olfactomedin-like protein 3 OS=Homo sapiens GN=OLFML3 PE=2 SV=1	22.1675	8	28	0	8	1	406	45.981	6.57	1.287	0.496	0.738	1.082	1.202	1.259	0.595	1.446	1.186	0.77	0.74	0.998	0.88	0.699	0.873	1.808	0.66	1.225	0.699	0.448	1.02	0.356	0.268	1.338	1.048	1.214	1.733										0.891
1401	Q9NP84	Tumor necrosis factor receptor superfamily member 12A OS=Homo sapiens GN=TNFRSF12A PE=1 SV=1	>sp|Q9NP84|TNR12_HUMAN Tumor necrosis factor receptor superfamily member 12A OS=Homo sapiens GN=TNFRSF12A PE=1 SV=1	13.9535	2	31	2	2	1	129	13.902	8.95	1.073	0.694	0.714	0.824	0.692	0.658	0.548	1.152	1.768	0.657	0.723	2.505	0.419	0.742	0.891	0.923	0.646	1.109	0.565	0.639	1.086	0.611	0.616	1.223	1.212	0.789	1.186	0.707	1.641	1.983	2.254	1.119	0.607	1.454	0.488	1.207	0.642
873	P20062	Transcobalamin-2 OS=Homo sapiens GN=TCN2 PE=1 SV=3	>sp|P20062|TCO2_HUMAN Transcobalamin-2 OS=Homo sapiens GN=TCN2 PE=1 SV=3	18.267	6	25	0	6	1	427	47.505	7.01	1.5	0.5	0.717	1.312	1.224	1.024	0.705	1.015	2.412	0.679	0.65	0.878	0.63	1.208	1.051	1.777	0.863	1.009
887	Q9HBR0	Putative sodium-coupled neutral amino acid transporter 10 OS=Homo sapiens GN=SLC38A10 PE=1 SV=2	>sp|Q9HBR0|S38AA_HUMAN Putative sodium-coupled neutral amino acid transporter 10 OS=Homo sapiens GN=SLC38A10 PE=1 SV=2	8.57909	8	22	4	8	1	1119	119.687	5.73	1.421	0.926	0.924	1.667	1.199	0.754	0.85	1.056	1.651	1.382	0.763	1.157	0.791	1.93	1.107	1.218	1.002	1.08	0.813	0.881	1.071	0.64	0.88	0.659	1.718	1.268	1.578	0.947	0.273	0.536	0.524	0.453	1.462	1.268	0.71	0.414	1.032
1135	P35625	Metalloproteinase inhibitor 3 OS=Homo sapiens GN=TIMP3 PE=1 SV=2	>sp|P35625|TIMP3_HUMAN Metalloproteinase inhibitor 3 OS=Homo sapiens GN=TIMP3 PE=1 SV=2	32.2275	7	31	7	7	1	211	24.129	8.72	2.192	0.744	0.58	1.126	1.247	0.654	0.472	1.267	1.937	0.472	0.626	0.561	0.327	1.1	0.988	1.467	0.803	0.712	0.569	0.717	1.405	0.774	0.709	0.936	1.047	1.382	1.855	0.895	0.846	1.158	0.904	2.139	1.059	2.023	3.828	2.039	0.692
425	J3KQ18	Isoform of P30046, D-dopachrome decarboxylase OS=Homo sapiens GN=DDT PE=1 SV=1	>tr|J3KQ18|J3KQ18_HUMAN Isoform of P30046, D-dopachrome decarboxylase OS=Homo sapiens GN=DDT PE=1 SV=1	14.3939	2	40	0	2	1	132	14.184	7.3	1.272	1.318	2.659	3.556	2.831	3.839	6.352	1.221	1.424	2.213	5.437	1.744	2.305	0.342	1.217	0.73	1.213	1.376	2.372	3.664	2.753	4.588	5.274	1.701	1.354	0.853	1.1	1.465	4.508	3.187	1.554	0.582	0.696	0.797	0.01	0.549	2.916
555	Q9NQ38-3	Isoform of Q9NQ38, Isoform long of Serine protease inhibitor Kazal-type 5 OS=Homo sapiens GN=SPINK5	>sp|Q9NQ38-3|ISK5_HUMAN Isoform of Q9NQ38, Isoform long of Serine protease inhibitor Kazal-type 5 OS=Homo sapiens GN=SPINK5	12.1572	9	25	0	9	1	1094	123.996	8.09	1.136	3.897	3.19	1.151	2.28	4.142	2.336	0.931	1.507	2.995	4.743	7.222	1.906	1.684	0.927	0.711	1.362	1.594	3.272	1.763	1.221	1.692	1.541	1.296	1.817	1.124	2.233	2.622	1.662	15.05	5.068	1.287	1.839	1.387	4.451	1.489	3.024
573	Q9BSG0	Protease-associated domain-containing protein 1 OS=Homo sapiens GN=PRADC1 PE=1 SV=1	>sp|Q9BSG0|PADC1_HUMAN Protease-associated domain-containing protein 1 OS=Homo sapiens GN=PRADC1 PE=1 SV=1	24.4681	4	27	4	4	1	188	21.029	5.47	1.317	0.207	0.442	0.697	0.845	0.425	0.339	1.21	1.595	0.449	0.478	0.631	0.361	0.81	1.093	1.458	0.71	0.443	0.392	0.853	0.791	0.954	0.967	0.547	0.828	1.58	1.766	0.376	0.676	0.603	0.62	1.608	0.421	1.693	1.767	1.978	0.487
1617	A0A075B6K0	HCG2041221 (Fragment) OS=Homo sapiens GN=IGLV3-16 PE=1 SV=1	>tr|A0A075B6K0|A0A075B6K0_HUMAN HCG2041221 (Fragment) OS=Homo sapiens GN=IGLV3-16 PE=1 SV=1	18.75	2	24	1	1	1	112	12.137	4.65										1.49	1.791	1.235	1.955	1.173	1.004	0.628	4.127	1.367
1618	P02511	Alpha-crystallin B chain OS=Homo sapiens GN=CRYAB PE=1 SV=2	>sp|P02511|CRYAB_HUMAN Alpha-crystallin B chain OS=Homo sapiens GN=CRYAB PE=1 SV=2	32.5714	7	20	0	7	1	175	20.146	7.33	0.961	0.701	1.028	0.514	0.54	0.464	2.239	0.828	0.86	0.909	1.643	0.356	0.815	0.537	1.2	0.253	1.996	0.385	0.721	0.896	0.79	1.311	1.068	5.643	2.429	0.929	1.792	0.821	6.441	1.32	0.756	0.421	2.448	0.564	2.076	0.447
74	P01616	Ig kappa chain V-II region MIL OS=Homo sapiens PE=1 SV=1	>sp|P01616|KV203_HUMAN Ig kappa chain V-II region MIL OS=Homo sapiens PE=1 SV=1	21.4286	1	15	1	1	1	112	12.048	9.29	0.891	1.343	0.942	1.3	1.286	0.879	0.893	1.111	1.207	1.014	1.846	1.18	2.067	0.258	1.351	0.614	1.139	1.501	0.947	1.461	1.501	2.018	1.539	1.067	1.305	0.832	0.951
521	A0A0C4DH24	Protein IGKV6-21 (Fragment) OS=Homo sapiens GN=IGKV6-21 PE=1 SV=1	>tr|A0A0C4DH24|A0A0C4DH24_HUMAN Protein IGKV6-21 (Fragment) OS=Homo sapiens GN=IGKV6-21 PE=1 SV=1	28.9474	2	19	1	1	1	114	12.422	7.28	1.651	0.631	0.987	0.858	1.501	0.556	0.91	4.123	1.538	1.596	0.613	5.138	1.604	0.916	0.692	1.163	5.994	6.071	1.186	1.094	0.201	3.036	1.283	0.619	2.17	0.836	0.904										2.001
164	P29120	Neuroendocrine convertase 1 OS=Homo sapiens GN=PCSK1 PE=1 SV=2	>sp|P29120|NEC1_HUMAN Neuroendocrine convertase 1 OS=Homo sapiens GN=PCSK1 PE=1 SV=2	14.077	10	31	0	10	1	753	84.099	5.99	0.668	0.708	0.659	0.276	0.418	0.591	0.457	0.976	0.5	0.385	0.334	0.425	0.297	0.835	1.014	1.61	0.572	0.599	0.254	0.512	0.44	0.516	0.482	0.404	0.72	1.318	1.522	0.364	1.103	0.84	0.87	1.797	0.107	1.251	2.323	2.071	0.348
976	P11717	Cation-independent mannose-6-phosphate receptor OS=Homo sapiens GN=IGF2R PE=1 SV=3	>sp|P11717|MPRI_HUMAN Cation-independent mannose-6-phosphate receptor OS=Homo sapiens GN=IGF2R PE=1 SV=3	5.1385	12	28	12	12	1	2491	274.199	5.94	1.795	0.518	1.095	1.549	1.084	0.897	0.445	1.205	2.944	0.798	0.713	0.957	0.76	0.817	0.972	1.286	0.932	1.13	0.69	0.93	3.809	0.914	0.976	0.738	0.801	1.171	1.246	0.606	0.442	1.022	0.787	2.141	0.856	1.666	5.906	1.955	0.579
189	P60022	Beta-defensin 1 OS=Homo sapiens GN=DEFB1 PE=1 SV=1	>sp|P60022|DEFB1_HUMAN Beta-defensin 1 OS=Homo sapiens GN=DEFB1 PE=1 SV=1	44.1176	2	26	2	2	1	68	7.415	8.6	1.449	1.221	0.858	1.306	1.488	0.886	0.959	1.156	1.443	0.697	0.738	1.789	0.596	0.997	0.77	1.032	0.653	0.624	0.739	0.244	1.335	0.58	0.254	1.201	1.571	1.105	1.578	1.033	0.696	0.954	1.011	1.353	0.901	1.445	2.15	1.796	0.976
1516	Q15848	Adiponectin OS=Homo sapiens GN=ADIPOQ PE=1 SV=1	>sp|Q15848|ADIPO_HUMAN Adiponectin OS=Homo sapiens GN=ADIPOQ PE=1 SV=1	15.5738	2	15	2	2	1	244	26.397	5.74	0.941	3.796	2.218	1.646	2.128	1.489	1.609	0.834	0.957	2.061	3.234	3.253	2.872	1.95	1.723	0.552	1.781	1.799	1.732	1.813	1.637	1.488	1.518	0.905	0.779	0.745	0.644
322	B1AH90	Isoform of Q8IWY4, Signal peptide, CUB and EGF-like domain-containing protein 1 OS=Homo sapiens GN=SCUBE1 PE=1 SV=1	>tr|B1AH90|B1AH90_HUMAN Isoform of Q8IWY4, Signal peptide, CUB and EGF-like domain-containing protein 1 OS=Homo sapiens GN=SCUBE1 PE=1 SV=1	9.51009	3	21	0	1	1	347	37.28	5.71										0.382	0.277	0.597	0.263	0.01	1.316	1.204	0.609	0.641
999	P01710	Ig lambda chain V-II region BO OS=Homo sapiens PE=1 SV=1	>sp|P01710|LV207_HUMAN Ig lambda chain V-II region BO OS=Homo sapiens PE=1 SV=1	12.6126	2	21	2	2	1	111	11.778	6	1.893	1.68	1.512	2.705	2.117	1.531	1.144	1.064	1.804	1.349	1.229	1.94	1.163	1.738	1.379	1.138	2.157	2.951	1.38	1.708	1.606	2.247	2.452	1.112	1.197	1.124	1.028	1.682	2.083	2.089	2.726	0.976	1.708	1.308	0.01	1.249	2.348
770	A0A087WV23	Isoform of Q9H299, SH3 domain-binding glutamic acid-rich-like protein 3 OS=Homo sapiens GN=SH3BGRL3 PE=1 SV=1	>tr|A0A087WV23|A0A087WV23_HUMAN Isoform of Q9H299, SH3 domain-binding glutamic acid-rich-like protein 3 OS=Homo sapiens GN=SH3BGRL3 PE=1 SV=1	7.52212	2	26	0	2	1	226	23.771	9.09	2.06	0.4	2.485	4.261	3.886	1.149	2.928	1.033	3.14	1.879	2.574	8.216	1.577	1.489	0.781	0.689	0.762	2.466	2.002	1.209	2.225	1.599	1.359	1.844	1.218	0.777	0.989	2.277	1.831	5.704	2.499	0.501	1.795	1.027	0.419	0.477	3.219
1275	P48304	Lithostathine-1-beta OS=Homo sapiens GN=REG1B PE=1 SV=1	>sp|P48304|REG1B_HUMAN Lithostathine-1-beta OS=Homo sapiens GN=REG1B PE=1 SV=1	24.6988	3	17	0	1	1	166	18.653	5.95										1.05	0.886	0.817	2.593	3.423	0.91	1.353	0.822	0.699
1625	P05813	Beta-crystallin A3 OS=Homo sapiens GN=CRYBA1 PE=1 SV=4	>sp|P05813|CRBA1_HUMAN Beta-crystallin A3 OS=Homo sapiens GN=CRYBA1 PE=1 SV=4	40.4651	6	16	0	6	1	215	25.134	6.2	1.521	0.567	1.108	1.147	0.742	0.675	1.178	0.794	0.629	1.035	1.192	0.556	0.703	0.249	2.609	0.534	3.026	0.808										0.91	3.981	1.598	1.739	0.672	2.666	0.825	1.217	0.602	1.112
716	P12955	Xaa-Pro dipeptidase OS=Homo sapiens GN=PEPD PE=1 SV=3	>sp|P12955|PEPD_HUMAN Xaa-Pro dipeptidase OS=Homo sapiens GN=PEPD PE=1 SV=3	6.28803	3	28	0	3	1	493	54.513	6	1.742	0.81	1.23	3	2.966	1.115	0.781	1.041	2.131	1.089	0.889	1.265	1.465	0.233	1.067	0.6	1.14	2.156	0.917	0.473	1.326	0.435	0.618	1.31	1.525	0.979	1.324	1.825	2.121	3.004	1.713	1.694	2.359	1.65	0.01	1.391	1.39
1020	P01768	Ig heavy chain V-III region CAM OS=Homo sapiens PE=1 SV=1	>sp|P01768|HV307_HUMAN Ig heavy chain V-III region CAM OS=Homo sapiens PE=1 SV=1	27.8689	2	19	2	2	1	122	13.659	9.63										1.179	1.303	1.339	1.338	0.229	1.471	0.605	1.807	1.854	1.248	5.295	1.141	8.686	5.89	1.163	1.148	0.869	0.706
744	P48740-2	Isoform of P48740, Isoform 2 of Mannan-binding lectin serine protease 1 OS=Homo sapiens GN=MASP1	>sp|P48740-2|MASP1_HUMAN Isoform of P48740, Isoform 2 of Mannan-binding lectin serine protease 1 OS=Homo sapiens GN=MASP1	6.59341	3	24	0	2	1	728	81.808	5.12										1.675	1.613	2.648	1.616	2.517	1.071	0.869	1.958	4.263
1651	P02786	Transferrin receptor protein 1 OS=Homo sapiens GN=TFRC PE=1 SV=2	>sp|P02786|TFR1_HUMAN Transferrin receptor protein 1 OS=Homo sapiens GN=TFRC PE=1 SV=2	15.1316	9	24	0	9	1	760	84.818	6.61	1.515	0.574	1.147	1.513	1.32	0.792	0.706	0.94	2.111	1.127	1.7	1.861	1.423	1.605	1.255	0.939	1.245	2.098	0.901	1.263	0.929	1.521	1.249	0.824	0.99	1.088	1.983	1.487	1.173	1.363	1.335	2.302	2.025	2.462	0.01	2.625	0.844
438	Q6NUI6	Chondroadherin-like protein OS=Homo sapiens GN=CHADL PE=1 SV=2	>sp|Q6NUI6|CHADL_HUMAN Chondroadherin-like protein OS=Homo sapiens GN=CHADL PE=1 SV=2	13.9108	9	28	0	9	1	762	82.337	8.84	1.097	0.607	0.686	1.086	0.717	0.787	0.785	1.353	1.08	0.48	0.528	0.644	0.535	0.926	0.852	1.297	0.733	0.751	0.82	0.609	1.025	0.727	0.517	0.91	0.998	1.23	1.552	1.001	1.241	2.319	1.843	1.964	0.764	1.274	2.844	1.92	1.031
695	O94910	Adhesion G protein-coupled receptor L1 OS=Homo sapiens GN=ADGRL1 PE=1 SV=1	>sp|O94910|AGRL1_HUMAN Adhesion G protein-coupled receptor L1 OS=Homo sapiens GN=ADGRL1 PE=1 SV=1	3.86703	4	25	0	4	1	1474	162.614	6.6	2.141	0.045	0.595	1.787	1.358	0.801	0.187	1.304	2.345	0.669	0.548	0.694	0.562	0.918	0.969	1.527	0.715	0.766	0.474	0.651	0.615	0.77	0.508	0.484	0.682	1.467	1.788	1.096	1.566	1.392	1.756	2.058	1.396	1.809	6.283	1.95	0.831
484	Q14956	Transmembrane glycoprotein NMB OS=Homo sapiens GN=GPNMB PE=1 SV=2	>sp|Q14956|GPNMB_HUMAN Transmembrane glycoprotein NMB OS=Homo sapiens GN=GPNMB PE=1 SV=2	8.91608	4	18	0	4	1	572	63.882	6.64	1.013	0.243	1.037	1.728	0.625	1.032	0.708	1.258	0.811	0.913	0.928	0.658	0.807	0.81	0.97	0.915	0.919	0.671	0.956	1.073	1.13	1.336	1.228	1.529	0.878	1.216	1.047	1.189	2.497	1.19	3.25	1.09	0.916	1.074	0.776	1.025	1.032
631	O00187	Mannan-binding lectin serine protease 2 OS=Homo sapiens GN=MASP2 PE=1 SV=4	>sp|O00187|MASP2_HUMAN Mannan-binding lectin serine protease 2 OS=Homo sapiens GN=MASP2 PE=1 SV=4	4.95627	3	27	0	3	1	686	75.654	5.63	1.727	0.86	2.381	2.507	5.312	1.502	3.502	1.058	1.868	2.175	3.042	3.791	2.484	1.126	0.803	0.668	1.658	3.164	2.19	3.537	2.338	3.235	2.357	1.874	2.213	1.118	1.388	1.896	1.244	5.973	2.677	0.94	1.216	1.11	1.412	1.182	2.636
315	Q9NYX4	Neuron-specific vesicular protein calcyon OS=Homo sapiens GN=CALY PE=1 SV=1	>sp|Q9NYX4|CALY_HUMAN Neuron-specific vesicular protein calcyon OS=Homo sapiens GN=CALY PE=1 SV=1	12.4424	2	20	2	2	1	217	23.419	6.9										0.598	0.628	0.954	0.522	0.177	0.963	1.563	0.806	1.575	0.366	0.508	0.871	0.557	0.683	0.455	0.997	1.622	3.222	0.957	1.722	2.137	1.358	2.028	0.747	1.662	1.516	2.018	0.734
360	P20827	Ephrin-A1 OS=Homo sapiens GN=EFNA1 PE=1 SV=2	>sp|P20827|EFNA1_HUMAN Ephrin-A1 OS=Homo sapiens GN=EFNA1 PE=1 SV=2	28.7805	6	32	2	6	1	205	23.772	6.83	0.952	0.148	0.788	0.879	0.597	1.091	0.594	1.082	0.836	0.806	0.815	1.224	0.898	1.056	1.025	1.097	0.848	1.108	0.639	0.25	1.25	0.183	0.206	0.922	1.488	0.957	1.315	0.788	0.334	0.508	0.357	1.394	0.395	1.453	0.971	1.453	0.744
381	A0A0G2JIW1	Isoform of P0DMV9, Heat shock 70 kDa protein 1B OS=Homo sapiens GN=HSPA1B PE=1 SV=1	>tr|A0A0G2JIW1|A0A0G2JIW1_HUMAN Isoform of P0DMV9, Heat shock 70 kDa protein 1B OS=Homo sapiens GN=HSPA1B PE=1 SV=1	7.00935	6	29	0	3	1	642	70.066	5.66	1.689	0.593	0.785	2.37	2.811	0.795	0.742	1.031	2.243	1.048	1.275	0.881	1.151	1.327	0.839	1.051	0.646	0.763	0.833	0.943	1.26	0.949	0.924	2.139	0.812	0.983	1.051
559	P42285	Superkiller viralicidic activity 2-like 2 OS=Homo sapiens GN=SKIV2L2 PE=1 SV=3	>sp|P42285|SK2L2_HUMAN Superkiller viralicidic activity 2-like 2 OS=Homo sapiens GN=SKIV2L2 PE=1 SV=3	1.2476	1	43	1	1	1	1042	117.729	6.52	0.725	2.959	1.443	0.996	1.14	1.109	2.853	1.497	0.977	1.155	0.752	1.191	1.592	0.67	1.143	0.644	1.402	0.814	1.093	2.307	1.05	2.143	2.15	1.143	1.331	0.968	0.633	0.786	1.416	1.111	1.254	0.395	0.507	0.548	0.127	0.649	1.584
574	P11277-2	Isoform of P11277, Isoform 2 of Spectrin beta chain, erythrocytic OS=Homo sapiens GN=SPTB	>sp|P11277-2|SPTB1_HUMAN Isoform of P11277, Isoform 2 of Spectrin beta chain, erythrocytic OS=Homo sapiens GN=SPTB	6.0567	10	17	0	10	1	2328	267.661	5.39	0.617	0.85	0.906	0.983	0.548	1.599	0.686	1.149	0.489	1.977	3.743	1.152	1.555	1.632	1.123	0.453	0.685	1.678										0.682	1.274	2.103	2.145	0.749	0.568	0.775	0.462	0.665
489	Q8NFP4-2	Isoform of Q8NFP4, Isoform 2 of MAM domain-containing glycosylphosphatidylinositol anchor protein 1 OS=Homo sapiens GN=MDGA1	>sp|Q8NFP4-2|MDGA1_HUMAN Isoform of Q8NFP4, Isoform 2 of MAM domain-containing glycosylphosphatidylinositol anchor protein 1 OS=Homo sapiens GN=MDGA1	11.408	8	24	0	8	1	973	107.276	8.18	1.522	0.706	0.592	1.275	0.924	0.603	0.496	1.229	1.316	0.526	0.399	0.501	0.489	0.776	1.065	1.638	0.69	0.768	0.735	1.047	1.195	0.658	1.26	0.66	1.374	2.171	2.925	0.778	0.974	2.258	2.933	2.427	0.437	2.333	0.01	2.336	0.522
1805	Q8NES3	Beta-1,3-N-acetylglucosaminyltransferase lunatic fringe OS=Homo sapiens GN=LFNG PE=1 SV=2	>sp|Q8NES3|LFNG_HUMAN Beta-1,3-N-acetylglucosaminyltransferase lunatic fringe OS=Homo sapiens GN=LFNG PE=1 SV=2	21.8997	7	17	0	7	1	379	41.747	9.17	1.764	1.433	1.124	2.913	2.338	1.353	1.334	1.493	3.065	0.65	0.561	0.759	0.777	0.918	0.844	1.55	0.826	0.744	0.813	1.816	1.076	1.953	2.185	0.923	1.256	1.226	2.324	1.151	1.374	1.634	1.405	1.676	1.947	2.118	4.688	1.686	0.664
481	Q8IZP7	Heparan-sulfate 6-O-sulfotransferase 3 OS=Homo sapiens GN=HS6ST3 PE=2 SV=3	>sp|Q8IZP7|H6ST3_HUMAN Heparan-sulfate 6-O-sulfotransferase 3 OS=Homo sapiens GN=HS6ST3 PE=2 SV=3	11.8896	6	30	0	3	1	471	54.809	6.83	2.459	0.181	0.317	1.993	2.286	0.345	0.297	1.197	3.283	0.321	0.306	0.406	0.289	0.662	0.836	1.672	0.517	0.529	1.037	0.467	0.564	0.443	0.42	0.375	0.589	1.38	2.44										0.848
658	P07237	Protein disulfide-isomerase OS=Homo sapiens GN=P4HB PE=1 SV=3	>sp|P07237|PDIA1_HUMAN Protein disulfide-isomerase OS=Homo sapiens GN=P4HB PE=1 SV=3	18.3071	9	25	0	9	1	508	57.081	4.87	0.798	1.464	0.65	0.73	0.686	0.829	0.638	0.981	0.784	0.967	0.911	0.923	0.835	0.758	1.038	1.066	0.867	0.911	1.785	0.851	1.472	1.093	1.435	1.189	1.168	1.37	1.895										0.892
967	P08138	Tumor necrosis factor receptor superfamily member 16 OS=Homo sapiens GN=NGFR PE=1 SV=1	>sp|P08138|TNR16_HUMAN Tumor necrosis factor receptor superfamily member 16 OS=Homo sapiens GN=NGFR PE=1 SV=1	13.1148	4	17	1	4	1	427	45.154	4.7	1.796	0.378	0.659	1.645	1.047	0.926	0.464	1.443	2.323	0.548	0.426	0.739	0.43	1.018	0.853	1.387	0.736	0.825	0.538	0.353	1.139	0.277	0.345	0.754	1.255	1.394	2.02	0.874	0.403	3.174	0.528	2.425	2.737	1.692	27.143	1.495	0.769
321	P01815	Ig heavy chain V-II region COR OS=Homo sapiens PE=1 SV=1	>sp|P01815|HV202_HUMAN Ig heavy chain V-II region COR OS=Homo sapiens PE=1 SV=1	11.6667	2	29	1	1	1	120	13.218	6.57	2.196	1.608	1.575	5.967	4.437	1.426	2.095	0.948	2.091	1.216	0.691	0.895	1.089	0.733	0.959	0.88	1.025	3.301	1.552	1.68	2.385	3.952	2.368	1.757	1.957	0.843	1.033	2.038	2.827	3.082	2.423	0.755	2.028	0.96	6.768	0.995	1.485
987	P54725	UV excision repair protein RAD23 homolog A OS=Homo sapiens GN=RAD23A PE=1 SV=1	>sp|P54725|RD23A_HUMAN UV excision repair protein RAD23 homolog A OS=Homo sapiens GN=RAD23A PE=1 SV=1	8.26446	1	24	0	1	1	363	39.585	4.58
514	Q99674-5	Isoform of Q99674, Isoform 5 of Cell growth regulator with EF hand domain protein 1 OS=Homo sapiens GN=CGREF1	>sp|Q99674-5|CGRE1_HUMAN Isoform of Q99674, Isoform 5 of Cell growth regulator with EF hand domain protein 1 OS=Homo sapiens GN=CGREF1	26.8182	7	16	0	7	1	440	47.035	4.84	1.174	1.559	0.829	1.4	1.624	0.778	0.833	1.606	1.86	0.533	0.45	0.958	0.537	1.651	1.018	1.798	0.799	1.897	0.843	2.094	0.889	1.444	1.852	0.738	0.807	1.249	1.542	0.585	1.106	1.612	1.734	2.524	0.644	2.552	0.01	1.938	1.36
776	Q9HCU4	Cadherin EGF LAG seven-pass G-type receptor 2 OS=Homo sapiens GN=CELSR2 PE=1 SV=1	>sp|Q9HCU4|CELR2_HUMAN Cadherin EGF LAG seven-pass G-type receptor 2 OS=Homo sapiens GN=CELSR2 PE=1 SV=1	3.07903	7	22	7	7	1	2923	317.253	5.31	1.837	0.629	0.499	0.805	0.705	0.56	0.463	1.134	2.741	0.576	0.635	0.84	0.552	1.074	1.046	1.525	0.838	0.824	0.496	0.937	0.948	0.655	0.55	0.816	1.178	1.3	1.993										0.944
1212	P29401-2	Isoform of P29401, Isoform 2 of Transketolase OS=Homo sapiens GN=TKT	>sp|P29401-2|TKT_HUMAN Isoform of P29401, Isoform 2 of Transketolase OS=Homo sapiens GN=TKT	16.1648	7	18	0	7	1	631	68.77	7.52	4.531	8.668	1.123	4.51	4.226	1.078	1.018	1.274	7.885	1.255	1.311	1.531	1.86	1.299	0.961	0.592	1.018	0.828
343	Q13018	Secretory phospholipase A2 receptor OS=Homo sapiens GN=PLA2R1 PE=1 SV=2	>sp|Q13018|PLA2R_HUMAN Secretory phospholipase A2 receptor OS=Homo sapiens GN=PLA2R1 PE=1 SV=2	11.0731	12	20	0	12	1	1463	168.491	6.11	1.275	0.577	0.913	1.131	0.886	1.385	0.75	1.731	0.721	0.603	1.086	0.68	0.641	1.132	1.081	1.865	0.844	0.872	0.392	0.218	0.617	0.134	0.161	0.704	0.782	1.651	2.645										0.998
842	Q9H1Z8	Augurin OS=Homo sapiens GN=C2orf40 PE=2 SV=1	>sp|Q9H1Z8|AUGN_HUMAN Augurin OS=Homo sapiens GN=C2orf40 PE=2 SV=1	14.1892	3	28	0	3	1	148	17.173	8.54	0.81	0.765	0.58	0.707	0.369	0.681	0.485	0.899	0.742	0.732	0.532	0.664	0.322	0.539	0.584	0.838	0.597	0.432	0.665	0.599	0.912	0.698	0.674	1.112	1.125	0.881	1.037	0.444	1.089	0.95	1.037	0.862	0.438	1.082	1.798	1.378	0.465
1504	O75493	Carbonic anhydrase-related protein 11 OS=Homo sapiens GN=CA11 PE=1 SV=2	>sp|O75493|CAH11_HUMAN Carbonic anhydrase-related protein 11 OS=Homo sapiens GN=CA11 PE=1 SV=2	5.79268	2	24	2	2	1	328	36.216	9.74	1.432	0.24	0.388	0.794	0.566	0.462	0.266	1.121	1.997	0.52	0.434	0.475	0.456	0.309	1.042	1.48	0.727	0.747	0.379	0.494	0.722	0.625	0.684	0.595	0.685	1.694	2.378	0.659	1.057	0.948	1.116	1.782	0.692	1.373	0.01	1.989	0.569
100	P12645	Bone morphogenetic protein 3 OS=Homo sapiens GN=BMP3 PE=1 SV=2	>sp|P12645|BMP3_HUMAN Bone morphogenetic protein 3 OS=Homo sapiens GN=BMP3 PE=1 SV=2	6.77966	3	23	3	3	1	472	53.339	9.58	1.824	0.248	0.315	0.931	0.656	0.259	0.328	1.316	1.885	0.491	0.407	0.521	0.49	0.944	1.01	1.563	0.575	0.541	1.349	1.746	1.066	2.996	2.774	0.821	0.893	1.579	2.844	0.94	1.581	2.219	2.058	2.988	0.85	2.13	1.218	2.819	0.777
749	Q9HC84	Mucin-5B OS=Homo sapiens GN=MUC5B PE=1 SV=3	>sp|Q9HC84|MUC5B_HUMAN Mucin-5B OS=Homo sapiens GN=MUC5B PE=1 SV=3	0.173551	1	25	1	1	1	5762	595.96	6.64	0.872	1.125	6.311	0.57	2.089	2.031	42.766	0.224	1.502	11.186	1.318	0.571	0.944	0.697	1.18	0.69	1.434	1.278	2.103	0.927	1.003	0.996	0.914	0.907	1.153	1.034	1.211	0.804	1.371	1.514	1.399	1.124	1.454	0.984	0.01	0.953	11.749
960	Q9UHG3	Prenylcysteine oxidase 1 OS=Homo sapiens GN=PCYOX1 PE=1 SV=3	>sp|Q9UHG3|PCYOX_HUMAN Prenylcysteine oxidase 1 OS=Homo sapiens GN=PCYOX1 PE=1 SV=3	20.7921	8	20	0	8	1	505	56.604	6.18										0.932	0.747	0.878	0.902	0.706	0.84	1.498	0.796	1.053	0.727	1.349	0.643	1.092	1.251	1.382	1.522	1.863	0.746										0.767
1755	Q8WVQ1	Soluble calcium-activated nucleotidase 1 OS=Homo sapiens GN=CANT1 PE=1 SV=1	>sp|Q8WVQ1|CANT1_HUMAN Soluble calcium-activated nucleotidase 1 OS=Homo sapiens GN=CANT1 PE=1 SV=1	26.6833	8	18	0	8	1	401	44.812	6.09	0.602	0.367	0.476	0.609	0.422	0.671	0.408	1.002	0.612	0.534	0.469	0.421	0.561	1.126	0.671	1.039	0.702	0.499	0.865	3.156	1.168	3.601	3.529	0.855	1.261	1.291	1.577										0.887
788	O95025	Semaphorin-3D OS=Homo sapiens GN=SEMA3D PE=2 SV=2	>sp|O95025|SEM3D_HUMAN Semaphorin-3D OS=Homo sapiens GN=SEMA3D PE=2 SV=2	6.94981	4	18	2	3	1	777	89.594	7.8										0.48	0.434	0.502	0.389	0.01	0.942	0.59	0.537	0.682																			0.73
1672	K4DIA0	Isoform of O75144, ICOS ligand OS=Homo sapiens GN=ICOSLG PE=1 SV=1	>tr|K4DIA0|K4DIA0_HUMAN Isoform of O75144, ICOS ligand OS=Homo sapiens GN=ICOSLG PE=1 SV=1	2.11416	1	19	0	1	1	473	51.892	8.05	1.83	0.603	1.265	2.194	2.388	1.594	2.433	1.349	2.153	0.855	0.951	1.251	1.103	0.646	1.008	0.953	0.837	1.516	0.847	1.33	1.212	1.519	1.632	1.069	1.291	1.481	1.788	0.937	0.837	1.397	1.349	1.45	0.911	1.199	5.395	1.315	0.962
1305	Q02487	Desmocollin-2 OS=Homo sapiens GN=DSC2 PE=1 SV=1	>sp|Q02487|DSC2_HUMAN Desmocollin-2 OS=Homo sapiens GN=DSC2 PE=1 SV=1	7.65816	6	20	0	6	1	901	99.899	5.34	1.146	0.948	0.793	1.092	0.885	0.842	0.752	1.227	1.224	0.814	0.878	1.264	0.933	0.892	1.015	0.937	0.8	0.965	0.764	1.078	1.062	1.15	0.968	1.31	1.274	1.07	1.613										0.941
1047	P98155	Very low-density lipoprotein receptor OS=Homo sapiens GN=VLDLR PE=1 SV=1	>sp|P98155|VLDLR_HUMAN Very low-density lipoprotein receptor OS=Homo sapiens GN=VLDLR PE=1 SV=1	15.1203	10	18	0	10	1	873	96.035	4.79	1.292	0.181	0.344	0.414	0.148	0.577	0.14	1.179	1.543	0.569	0.611	0.534	0.501	1.085	1.063	1.548	0.766	0.527	0.82	1.421	0.934	1.15	1.43	1.138	0.978	1.401	1.991	0.782	1.015	0.821	1.194	1.127	0.317	1.112	0.01	1.295	0.53
1468	P13797	Plastin-3 OS=Homo sapiens GN=PLS3 PE=1 SV=4	>sp|P13797|PLST_HUMAN Plastin-3 OS=Homo sapiens GN=PLS3 PE=1 SV=4	9.68254	6	17	0	1	1	630	70.766	5.6										1.092	1.092	0.769	1.436	0.01	0.744	0.918	1.303	0.876
13	O95980	Reversion-inducing cysteine-rich protein with Kazal motifs OS=Homo sapiens GN=RECK PE=1 SV=1	>sp|O95980|RECK_HUMAN Reversion-inducing cysteine-rich protein with Kazal motifs OS=Homo sapiens GN=RECK PE=1 SV=1	9.57775	8	21	8	8	1	971	106.386	6.74	1.912	0.288	0.713	1.545	1.968	1.597	0.622	2.73	1.967	0.596	0.513	0.895	0.685	1.853	1.088	1.682	0.91	1.147	0.506	0.994	0.885	0.789	0.983	0.627	0.961	1.295	2.149	1.251	0.259	0.368	0.412	2.932	0.888	2.652	9.168	2.387	0.783
1636	Q8N1N4	Keratin, type II cytoskeletal 78 OS=Homo sapiens GN=KRT78 PE=2 SV=2	>sp|Q8N1N4|K2C78_HUMAN Keratin, type II cytoskeletal 78 OS=Homo sapiens GN=KRT78 PE=2 SV=2	5.57692	3	30	0	1	1	520	56.83	6.02										1.306	1.246	0.984	1.925	2.173	0.868	0.859	2.703	1.167
1228	Q6ZRP7	Sulfhydryl oxidase 2 OS=Homo sapiens GN=QSOX2 PE=1 SV=3	>sp|Q6ZRP7|QSOX2_HUMAN Sulfhydryl oxidase 2 OS=Homo sapiens GN=QSOX2 PE=1 SV=3	12.6074	7	23	0	7	1	698	77.48	7.72	2.996	0.422	0.458	2.831	1.679	0.635	0.441	0.575	4.054	0.666	0.7	0.795	0.727	1.018	1.041	1.443	0.811	1.214	0.378	0.789	0.598	0.618	0.875	0.776	0.68	1.726	1.367	0.602	1.612	1.538	2.094	2.307	0.983	1.866	0.01	3.253	0.513
586	A0A0B4J2H3	Protein IGHV2-70 (Fragment) OS=Homo sapiens GN=IGHV2-70 PE=4 SV=1	>tr|A0A0B4J2H3|A0A0B4J2H3_HUMAN Protein IGHV2-70 (Fragment) OS=Homo sapiens GN=IGHV2-70 PE=4 SV=1	24.3697	2	20	1	1	1	119	13.252	6.52	1.208	2.511	1.201	1.218	2.478	0.669	0.728	0.593	1.3	1.196	1.979	0.776	1.019	0.395	1.292	0.669	1.589	1.295	0.993	0.83	0.794	0.926	0.612	0.954	0.889	1.311	0.586	1.96	0.291	0.589	1.114	1.681	0.593	1.298	1.69	2.458	1.16
1241	O60568	Procollagen-lysine,2-oxoglutarate 5-dioxygenase 3 OS=Homo sapiens GN=PLOD3 PE=1 SV=1	>sp|O60568|PLOD3_HUMAN Procollagen-lysine,2-oxoglutarate 5-dioxygenase 3 OS=Homo sapiens GN=PLOD3 PE=1 SV=1	11.6531	8	23	0	8	1	738	84.731	6.05	1.201	0.536	0.455	1.095	0.766	0.53	0.444	1.273	1.327	0.402	0.353	0.51	0.491	0.847	0.929	1.171	0.622	0.511	0.743	0.986	0.852	0.765	0.848	0.703	0.931	1.125	1.671	0.668	0.963	1.014	0.835	1.652	0.599	1.678	4.976	1.823	0.728
738	P11047	Laminin subunit gamma-1 OS=Homo sapiens GN=LAMC1 PE=1 SV=3	>sp|P11047|LAMC1_HUMAN Laminin subunit gamma-1 OS=Homo sapiens GN=LAMC1 PE=1 SV=3	8.51461	10	17	9	10	1	1609	177.489	5.12	1.014	0.731	0.785	0.878	1.206	1.012	0.507	1.228	0.884	0.769	0.734	0.647	0.693	0.625	0.949	1.543	1.052	1.82	0.576	1.008	1.022	0.951	1.443	0.991	0.825	1.461	1.444										0.933
262	Q99523	Sortilin OS=Homo sapiens GN=SORT1 PE=1 SV=3	>sp|Q99523|SORT_HUMAN Sortilin OS=Homo sapiens GN=SORT1 PE=1 SV=3	8.66426	7	21	1	7	1	831	92.009	5.74	1.149	0.306	0.423	0.809	0.549	0.467	0.333	1.13	1.062	0.437	0.326	0.4	0.305	0.928	1.032	1.424	0.591	0.415	0.364	0.554	0.68	0.59	0.531	0.449	0.871	1.797	2.46	0.518	0.865	0.817	0.965	2.214	0.385	1.741	5.148	2.069	0.626
1700	Q92185	Alpha-N-acetylneuraminide alpha-2,8-sialyltransferase OS=Homo sapiens GN=ST8SIA1 PE=1 SV=1	>sp|Q92185|SIA8A_HUMAN Alpha-N-acetylneuraminide alpha-2,8-sialyltransferase OS=Homo sapiens GN=ST8SIA1 PE=1 SV=1	9.83146	3	22	1	3	1	356	40.492	9.29	1.68	0.738	0.994	1.333	1.705	0.797	0.885	1.081	1.344	0.585	0.437	0.84	0.56	0.533	1.016	1.66	0.814	1.069	0.486	0.691	0.944	0.664	0.7	0.815	1.01	1.117	1.982	1.395	1.183	0.606	0.833	2.623	0.777	1.603	0.01	2.288	0.753
112	P43121	Cell surface glycoprotein MUC18 OS=Homo sapiens GN=MCAM PE=1 SV=2	>sp|P43121|MUC18_HUMAN Cell surface glycoprotein MUC18 OS=Homo sapiens GN=MCAM PE=1 SV=2	17.8019	9	21	5	9	1	646	71.563	5.76	1.521	0.01	0.977	1.763	0.312	0.956	0.389	0.888	1.224	1.024	0.936	0.796	1.485	1.108	1.062	1.237	1.23	0.978	1.046	1.509	1.086	1.084	1.431	1.028	0.91	1.786	1.917										0.83
1739	Q08554	Desmocollin-1 OS=Homo sapiens GN=DSC1 PE=1 SV=2	>sp|Q08554|DSC1_HUMAN Desmocollin-1 OS=Homo sapiens GN=DSC1 PE=1 SV=2	5.25727	4	17	0	4	1	894	99.924	5.43	1.273	1.486	1.657	0.897	2.075	0.749	2.581	1.008	1.239	1.668	3.269	5.022	1.233	2.922	1.177	1.068	1.286	1.622	1.406	2.672	1.024	2.944	3.515	1.268	1.441	1.415	1.29										1.756
1011	O43529	Carbohydrate sulfotransferase 10 OS=Homo sapiens GN=CHST10 PE=1 SV=1	>sp|O43529|CHSTA_HUMAN Carbohydrate sulfotransferase 10 OS=Homo sapiens GN=CHST10 PE=1 SV=1	15.7303	6	24	4	6	1	356	42.18	8.03	1.163	0.79	0.595	1.04	1.008	0.608	0.566	1.243	1.069	0.707	0.539	0.675	0.599	0.964	0.907	1.46	0.679	0.455	6.108	0.589	1.572	0.896	1.013	0.878	0.986	1.55	2.167	0.687	2.042	2.975	3.953	2.225	0.988	1.678	1.341	1.954	0.903
902	Q9NZK5	Adenosine deaminase CECR1 OS=Homo sapiens GN=CECR1 PE=1 SV=2	>sp|Q9NZK5|CECR1_HUMAN Adenosine deaminase CECR1 OS=Homo sapiens GN=CECR1 PE=1 SV=2	21.5264	9	18	0	9	1	511	58.895	7.91	1.346	1.028	1.146	2.328	1.686	1.432	0.784	1.368	2.127	1.132	1.055	0.833	1.444	0.654	1.239	0.796	1.276	1.772
619	Q96MU8-2	Isoform of Q96MU8, Isoform 2 of Kremen protein 1 OS=Homo sapiens GN=KREMEN1	>sp|Q96MU8-2|KREM1_HUMAN Isoform of Q96MU8, Isoform 2 of Kremen protein 1 OS=Homo sapiens GN=KREMEN1	11.3821	4	18	0	4	1	492	53.76	7.11	1.624	0.417	0.534	1.634	1.417	0.71	0.431	1.238	1.954	0.506	0.537	0.899	0.576	1.262	1.094	1.486	0.693	1.007	0.404	0.271	0.921	0.295	0.524	0.755	0.758	2.018	2.395	0.556	0.334	1.067	0.329	2.225	0.888	1.489	0.01	2.545	0.528
1052	A0A075B6J9	HCG1782423 (Fragment) OS=Homo sapiens GN=IGLV2-18 PE=1 SV=1	>tr|A0A075B6J9|A0A075B6J9_HUMAN HCG1782423 (Fragment) OS=Homo sapiens GN=IGLV2-18 PE=1 SV=1	24.1667	2	16	2	2	1	120	12.697	5.91	0.883	0.448	1.578	0.391	1.159	1.07	0.751	1.157	0.748	1.257	1.4	1.962	1.025	1.15	1.127	0.806	1.996	2.295	1.299	1.455	0.897	1.452	2.973	0.623	0.662	0.548	0.276										1.512
1005	Q8NBS9	Thioredoxin domain-containing protein 5 OS=Homo sapiens GN=TXNDC5 PE=1 SV=2	>sp|Q8NBS9|TXND5_HUMAN Thioredoxin domain-containing protein 5 OS=Homo sapiens GN=TXNDC5 PE=1 SV=2	12.5	4	20	0	4	1	432	47.599	5.97	1.792	0.351	0.965	1.553	1.938	0.844	0.972	1.246	2.098	0.932	1.085	1.985	0.975	1.312	1.118	1.405	0.88	1.616	0.862	0.873	1.187	1.086	0.87	1.293	1.229	1.501	2.434	1.158	1.091	5.093	3.544	2.142	1.105	1.626	10.595	1.731	1.26
417	Q9ULX7	Carbonic anhydrase 14 OS=Homo sapiens GN=CA14 PE=1 SV=1	>sp|Q9ULX7|CAH14_HUMAN Carbonic anhydrase 14 OS=Homo sapiens GN=CA14 PE=1 SV=1	13.9466	5	20	1	1	1	337	37.644	6.37	2.231	0.275	0.436	1.559	0.929	0.488	0.411	1.186	2.595	0.408	0.398	0.541	0.402	1.006	1.04	1.775	0.724	0.599	0.253	0.399	0.603	0.368	0.443	0.458	0.477	1.788	2.543	0.485	0.961	0.765	0.877	2.341	0.256	2.071	0.01	2.886	0.457
1397	P81605	Dermcidin OS=Homo sapiens GN=DCD PE=1 SV=2	>sp|P81605|DCD_HUMAN Dermcidin OS=Homo sapiens GN=DCD PE=1 SV=2	30	4	23	2	4	1	110	11.277	6.54	0.965	2.318	1.904	1.269	1.886	0.825	2.297	0.843	0.835	2.554	3.561	5.889	2.179	7.787	0.688	0.85	1.695	1.066	4.624	1.036	0.805	1.18	1.034	0.988	1.588	0.64	1.092	2.467	1.978	10.239	3.756	0.747	2.246	1.495	0.01	0.679	2.451
1751	Q9NT99	Leucine-rich repeat-containing protein 4B OS=Homo sapiens GN=LRRC4B PE=2 SV=3	>sp|Q9NT99|LRC4B_HUMAN Leucine-rich repeat-containing protein 4B OS=Homo sapiens GN=LRRC4B PE=2 SV=3	16.69	9	18	2	9	1	713	76.386	7.23	1.028	0.197	0.49	0.63	0.416	0.394	0.28	1.041	0.857	0.559	0.466	0.452	0.726	1.46	1.007	1.513	0.665	0.609	0.41	1.282	0.717	1.72	2.048	0.608	0.907	1.098	1.417	0.797	1.656	1.62	1.341	1.561	0.527	1.666	0.01	1.586	0.455
1560	P07437	Tubulin beta chain OS=Homo sapiens GN=TUBB PE=1 SV=2	>sp|P07437|TBB5_HUMAN Tubulin beta chain OS=Homo sapiens GN=TUBB PE=1 SV=2	22.5225	6	19	0	6	1	444	49.639	4.89										0.817	0.498	1.028	1.638	0.618	0.633	0.389	0.843	0.708	0.885	1.905	1.824	1.97	2.086	6.609	0.923	0.948	0.975										0.877
1006	Q8WZ75	Roundabout homolog 4 OS=Homo sapiens GN=ROBO4 PE=1 SV=1	>sp|Q8WZ75|ROBO4_HUMAN Roundabout homolog 4 OS=Homo sapiens GN=ROBO4 PE=1 SV=1	6.75273	4	16	0	4	1	1007	107.39	6.64										1.24	0.871	1.077	1.464	1.571	0.681	0.755	1.055	1.622	1.147	2.177	1.395	1.68	1.726	0.856	1.147	1.323	1.31										1.829
867	P28799	Granulins OS=Homo sapiens GN=GRN PE=1 SV=2	>sp|P28799|GRN_HUMAN Granulins OS=Homo sapiens GN=GRN PE=1 SV=2	16.8634	7	15	0	7	1	593	63.5	6.83	1.227	0.255	0.874	1.39	1.266	0.754	0.84	0.992	1.707	0.717	0.886	1.142	0.691	1.617	0.991	1.007	1.029	0.92	0.861	0.739	1.254	0.696	0.554	1.056	1.264	1.162	1.858	1.738	0.222	0.618	0.361	2.548	1.332	2.466	3.721	2.764	1.116
483	Q13443	Disintegrin and metalloproteinase domain-containing protein 9 OS=Homo sapiens GN=ADAM9 PE=1 SV=1	>sp|Q13443|ADAM9_HUMAN Disintegrin and metalloproteinase domain-containing protein 9 OS=Homo sapiens GN=ADAM9 PE=1 SV=1	6.10501	4	15	0	4	1	819	90.497	7.52	0.306	0.105	0.339	0.323	0.29	0.456	0.24	0.874	0.218	0.413	0.346	0.423	0.322	1.128	0.939	1.2	0.629	0.374	0.417	0.509	0.928	0.411	0.527	0.717	0.917	1.55	2.192										0.742
395	Q8NFT8	Delta and Notch-like epidermal growth factor-related receptor OS=Homo sapiens GN=DNER PE=1 SV=1	>sp|Q8NFT8|DNER_HUMAN Delta and Notch-like epidermal growth factor-related receptor OS=Homo sapiens GN=DNER PE=1 SV=1	6.91995	4	12	4	4	1	737	78.422	5.17	0.83	1.281	0.416	0.712	0.454	0.473	0.438	1.154	0.817	0.423	0.414	0.498	0.394	1.118	0.77	1.242	0.468	0.641	0.46	0.316	0.703	0.364	0.378	0.584	0.67	1.33	1.651	0.93	0.259	0.149	0.264	0.997	0.938	1.186	0.01	0.624	0.629
1643	Q32Q12	Isoform of P22392, Nucleoside diphosphate kinase OS=Homo sapiens GN=NME1-NME2 PE=1 SV=1	>tr|Q32Q12|Q32Q12_HUMAN Isoform of P22392, Nucleoside diphosphate kinase OS=Homo sapiens GN=NME1-NME2 PE=1 SV=1	39.0411	7	18	0	2	1	292	32.621	8.48	0.933	0.892	1.359	1.72	1.209	1.996	3.102	0.931	1.33	1.697	3.737	1.344	1.502	0.982	0.84	0.856	0.886	0.62	1.343	1.117	1.517	1.209	1.372	2.45	0.787	0.852	1.032										1.628
1462	Q9UPU3	VPS10 domain-containing receptor SorCS3 OS=Homo sapiens GN=SORCS3 PE=2 SV=2	>sp|Q9UPU3|SORC3_HUMAN VPS10 domain-containing receptor SorCS3 OS=Homo sapiens GN=SORCS3 PE=2 SV=2	2.12766	3	19	1	1	1	1222	135.67	6.6										0.43	0.342	0.631	0.388	0.04	0.975	1.677	0.656	0.538
181	P08581-2	Isoform of P08581, Isoform 2 of Hepatocyte growth factor receptor OS=Homo sapiens GN=MET	>sp|P08581-2|MET_HUMAN Isoform of P08581, Isoform 2 of Hepatocyte growth factor receptor OS=Homo sapiens GN=MET	6.10795	5	16	0	5	1	1408	157.611	7.33	2.19	0.789	1.155	2.264	2.684	1.107	0.905	1.24	4.6	0.887	0.614	1.009	0.822	1.051	1.342	1.161	0.888	1.521	0.673	1.083	0.788	0.849	0.976	1.07	1.128	1.454	1.382	1.035	1.19	1.778	1.103	1.884	0.835	1.521	5.709	2.153	1.022
1649	P40967-2	Isoform of P40967, Isoform 2 of Melanocyte protein PMEL OS=Homo sapiens GN=PMEL	>sp|P40967-2|PMEL_HUMAN Isoform of P40967, Isoform 2 of Melanocyte protein PMEL OS=Homo sapiens GN=PMEL	11.5269	4	21	0	4	1	668	70.904	5.58	0.885	1.682	1.286	1.407	1.092	1.09	0.696	0.85	0.919	1.338	2.357	1.68	1.355	1.871	0.89	0.665	1.266	1.245	0.95	1.185	0.857	1.156	0.87	1.535	1.201	1.058	0.982										2.028
355	Q9H3T3	Semaphorin-6B OS=Homo sapiens GN=SEMA6B PE=1 SV=4	>sp|Q9H3T3|SEM6B_HUMAN Semaphorin-6B OS=Homo sapiens GN=SEMA6B PE=1 SV=4	6.08108	5	21	0	4	1	888	95.225	8.48	1.306	0.65	0.611	1.329	0.648	0.693	0.431	1.291	1.472	0.48	0.545	0.699	0.453	0.419	0.923	1.741	0.668	1.405	0.793	1.103	1.244	0.894	1.027	0.696	1.082	1.71	2.427										1.036
823	E7EX88	Isoform of P16112, Aggrecan core protein OS=Homo sapiens GN=ACAN PE=1 SV=2	>tr|E7EX88|E7EX88_HUMAN Isoform of P16112, Aggrecan core protein OS=Homo sapiens GN=ACAN PE=1 SV=2	2.49012	7	19	0	7	1	2530	261.169	4.13	1.416	0.951	0.851	0.554	1.327	1.088	0.575	1.95	1.632	0.793	0.41	0.583	0.44	1.564	0.549	2.498	0.744	0.724	0.976	4.676	1.356	1.943	1.327	0.503	0.643	1.254	1.4	0.767	1.986	2.369	2.341	1.385	0.719	1.062	0.01	0.907	0.775
604	P54826	Growth arrest-specific protein 1 OS=Homo sapiens GN=GAS1 PE=2 SV=2	>sp|P54826|GAS1_HUMAN Growth arrest-specific protein 1 OS=Homo sapiens GN=GAS1 PE=2 SV=2	17.6812	5	25	5	5	1	345	35.67	5.55	1.49	0.429	0.606	0.991	0.952	0.568	0.436	1.299	1.766	0.488	0.437	0.873	0.442	1.142	0.943	1.671	0.68	1.024	0.447	0.461	1.184	0.397	0.57	0.698	0.913	1.313	1.818	0.588	1.066	1.08	1.067	1.408	0.861	1.263	5.292	1.493	0.672
[truncated: 848 more rows]
[truncated: 158 more columns]

## Sheet: TMT-MS Design
Supplementary Table S2B: Experimental design for TMT-based MS analysis
TMT ID	126	127N	127C	128N	128C	129N	129C	130N	130C	131
[truncated: 7 more rows]
