# Supplementary material for: System-wide vitreous proteome dissection reveals impaired sheddase activity in diabetic retinopathy
Source: Theranostics. 2022 Sep 11;12(15):6682–704. doi: 10.7150/thno.72947 (PMC9516227; doi:10.7150/thno.72947)
Supplement: Supplementary file 4 — Supplementary table 3. [file thnov12p6682s4.xlsx]

## Sheet: PDR_ERM_limma
Supplementary Table S3: Significantly altered proteins in PDR vs ERM vitreous
Supplementary Table S3A: Significantly altered proteins in PDR vs ERM (all samples) vitreous
logFC	AveExpr	t	P.Value	adj.P.Val	B	Accession	Gene Name
2.99151	1.96502	12.067	8.9568e-15	9.20759e-12	23.5635	Q6P2Q0	ABCB9
-1.92892	-1.09564	-10.8	2.59393e-13	8.9259e-11	20.2599	O94985-2	CLSTN1
-1.57944	-0.700521	-10.7985	2.60483e-13	8.9259e-11	20.2558	P41222	PTGDS
2.36414	1.42248	10.6064	4.41883e-13	1.13564e-10	19.7358	P02671	FGA
-1.88522	-0.470497	-9.92185	3.02101e-12	5.23915e-10	17.842	Q9Y287	ITM2B
-1.4388	-0.515728	-9.89347	3.27595e-12	5.23915e-10	17.7621	Q9Y5W5	WIF1
-1.52638	-0.451128	-9.86363	3.56751e-12	5.23915e-10	17.678	Q9NQ79	CRTAC1
2.34355	1.30913	9.77635	4.58129e-12	5.88696e-10	17.4314	P02675	FGB
1.42563	0.615327	9.53108	9.30033e-12	1.0623e-09	16.7328	Q06033	ITIH3
-1.44974	-0.586997	-9.14171	2.90718e-11	2.98858e-09	15.6076	O94985	CLSTN1
2.48534	1.32801	8.87973	6.32565e-11	5.41931e-09	14.8398	P02679	FGG
-2.03305	-0.319352	-8.87971	6.32605e-11	5.41931e-09	14.8397	Q8N145	LGI3
-1.4987	-0.45788	-8.7872	8.34094e-11	6.12344e-09	14.5665	P05408	SCG5
-2.0327	-0.964648	-8.75332	9.23218e-11	6.12344e-09	14.4662	Q06481	APLP2
-1.22961	-0.280706	-8.75186	9.27277e-11	6.12344e-09	14.4619	Q12805	EFEMP1
-1.86496	-0.949733	-8.74271	9.53065e-11	6.12344e-09	14.4348	Q92563	SPOCK2
-1.35422	-0.580443	-8.63441	1.31983e-10	7.98112e-09	14.1131	O43505	B4GAT1
-1.27496	-0.6136	-8.59214	1.49923e-10	8.56227e-09	13.9871	K7ES70	MFAP4
-1.69081	-0.629821	-8.44337	2.35171e-10	1.22316e-08	13.5422	P07998	RNASE1
-1.07921	-0.376485	-8.43876	2.38485e-10	1.22316e-08	13.5284	Q86UD1	OAF
-1.14082	-0.238727	-8.40929	2.60806e-10	1.22316e-08	13.44	J3KQ66	RELN
-1.52826	-0.565444	-8.40786	2.61944e-10	1.22316e-08	13.4357	P05067	APP
-1.18362	-0.353336	-8.39346	2.73665e-10	1.22316e-08	13.3924	Q9Y646	CPQ
1.93188	1.44284	8.31686	3.45537e-10	1.48005e-08	13.1619	P04040	CAT
1.41884	1.07067	8.28775	3.7762e-10	1.55277e-08	13.0742	A0A087WYJ9	IGHM
-1.20181	-0.405927	-8.22787	4.53434e-10	1.79281e-08	12.8933	Q9HCB6	SPON1
2.08972	0.895275	8.08525	7.02145e-10	2.63602e-08	12.4611	B0YIW2	APOC3
2.12652	1.3858	8.078	7.17981e-10	2.63602e-08	12.4391	P04114	APOB
1.29682	0.689328	8.02362	8.4876e-10	3.00871e-08	12.2737	P19827	ITIH1
1.47355	0.951826	7.97581	9.83565e-10	3.26222e-08	12.128	P26447	S100A4
-1.73362	-0.501464	-7.97575	9.83743e-10	3.26222e-08	12.1278	P02458	COL2A1
-1.37784	-0.855086	-7.95727	1.04147e-09	3.2723e-08	12.0714	Q9BZV3	IMPG2
-1.60845	-0.315394	-7.95253	1.05683e-09	3.2723e-08	12.0569	Q9BZG9-2	LYNX1
-1.30702	-0.258053	-7.93969	1.09958e-09	3.2723e-08	12.0177	Q16769	QPCT
-1.21762	-0.417304	-7.93544	1.11411e-09	3.2723e-08	12.0048	O14793	MSTN
2.55159	1.56252	7.9137	1.19154e-09	3.36988e-08	11.9384	P00915	CA1
-1.27642	-0.225952	-7.90795	1.2129e-09	3.36988e-08	11.9208	O15354	GPR37
1.72668	0.810039	7.84072	1.49349e-09	4.04028e-08	11.7151	J3KQ18	DDT
-1.63794	-0.52431	-7.82156	1.58491e-09	4.17767e-08	11.6564	P13521	SCG2
-1.42106	-0.620545	-7.77794	1.81462e-09	4.66358e-08	11.5226	Q99574	SERPINI1
1.75395	1.30123	7.75812	1.92981e-09	4.83866e-08	11.4618	P04003	C4BPA
-1.31151	-0.394238	-7.73699	2.06081e-09	5.04408e-08	11.3969	P43251-2	BTD
-1.50939	-0.439027	-7.71064	2.23677e-09	5.34743e-08	11.3159	P17643	TYRP1
1.28123	0.459737	7.66466	2.5811e-09	6.03039e-08	11.1744	P06727	APOA4
-1.28657	-0.418571	-7.65304	2.67626e-09	6.11376e-08	11.1386	Q0P6D2	FAM69C
-1.40886	-0.644564	-7.61062	3.05481e-09	6.82683e-08	11.0078	P16870	CPE
-1.20472	-0.476297	-7.56799	3.48973e-09	7.62633e-08	10.8763	Q92765	FRZB
-1.35475	-0.532053	-7.56153	3.56093e-09	7.62633e-08	10.8563	P10745	RBP3
-1.18906	-0.570943	-7.54551	3.74379e-09	7.85433e-08	10.8068	Q92520	FAM3C
-1.2207	-0.524431	-7.5221	4.02824e-09	8.28205e-08	10.7345	X6R8A1	CTSA
-1.19992	-0.46336	-7.48716	4.49378e-09	9.05804e-08	10.6264	Q15818	NPTX1
-1.85444	-0.841133	-7.43457	5.29901e-09	1.04757e-07	10.4635	O15537	RS1
-1.36536	-0.753981	-7.41773	5.58647e-09	1.07876e-07	10.4113	P61916	NPC2
-1.51374	-0.36746	-7.41319	5.66664e-09	1.07876e-07	10.3972	P23435	CBLN1
-1.34152	-0.506629	-7.33977	7.13641e-09	1.29839e-07	10.1694	O75326	SEMA7A
-1.94738	-0.425175	-7.84301	7.17119e-09	1.29839e-07	10.3394	Q15375	EPHA7
-1.32591	-0.317193	-7.33698	7.19926e-09	1.29839e-07	10.1607	Q9UBM4	OPTC
-1.36587	-0.833805	-7.30439	7.97668e-09	1.4138e-07	10.0594	Q8NFT8	DNER
-1.47622	-0.184291	-7.25957	9.18558e-09	1.60047e-07	9.91999	P55001	MFAP2
-1.66641	-0.617467	-7.23555	9.90803e-09	1.684e-07	9.84519	Q08629	SPOCK1
-1.43242	-0.267263	-7.22887	1.0119e-08	1.684e-07	9.82438	P51693	APLP1
-1.18966	-0.2938	-7.2277	1.01564e-08	1.684e-07	9.82073	Q8NCC3	PLA2G15
-1.05241	-0.657153	-7.22253	1.03232e-08	1.68449e-07	9.80464	P36955	SERPINF1
-1.71486	-0.332844	-7.21516	1.05658e-08	1.69714e-07	9.78169	Q96GW7	BCAN
2.25111	1.39427	7.1843	1.16465e-08	1.84194e-07	9.6855	P32119	PRDX2
1.73164	0.408031	7.17649	1.19372e-08	1.85931e-07	9.66114	K7ER74	APOC4-APOC2
-1.07305	-0.343268	-7.1538	1.28239e-08	1.96761e-07	9.59037	P01034	CST3
-1.497	-0.0672771	-7.13325	1.36842e-08	2.06874e-07	9.52623	O43405	COCH
-1.29889	-0.518687	-7.12434	1.4075e-08	2.09697e-07	9.49842	P47972	NPTX2
-1.2331	-0.419584	-7.11859	1.43333e-08	2.10494e-07	9.48047	O14773	TPP1
0.77013	0.395895	7.10052	1.51759e-08	2.16848e-07	9.42404	P01031	C5
-2.02945	-0.482382	-7.10027	1.51878e-08	2.16848e-07	9.42327	Q9BY79	MFRP
-1.154	-0.412265	-7.07036	1.66954e-08	2.35107e-07	9.3298	Q92484	SMPDL3A
-1.07652	-0.393296	-7.01047	2.01819e-08	2.77252e-07	9.14251	Q7Z3B1	NEGR1
-1.39981	-0.365989	-7.0074	2.03789e-08	2.77252e-07	9.13292	Q08380	LGALS3BP
-1.20303	-0.360345	-7.00558	2.04972e-08	2.77252e-07	9.1272	P98164	LRP2
-1.30098	-0.295968	-6.99225	2.13817e-08	2.81124e-07	9.08549	O00115	DNASE2
1.34125	1.09365	6.98697	2.17423e-08	2.81124e-07	9.06897	P07738	BPGM
-1.09708	-0.0141988	-6.98447	2.19153e-08	2.81124e-07	9.06114	O60243	HS6ST1
-1.59729	-0.476651	-6.98234	2.20641e-08	2.81124e-07	9.05446	Q13510-2	ASAH1
2.3488	1.32413	6.9811	2.21508e-08	2.81124e-07	9.05059	P02042	HBD
-1.18022	-0.487297	-6.94398	2.49185e-08	3.12393e-07	8.93434	Q12841	FSTL1
-1.1196	-0.335063	-6.87995	3.05363e-08	3.78208e-07	8.73362	Q14563	SEMA3A
-1.31602	-0.53162	-6.86678	3.18417e-08	3.89681e-07	8.6923	A0A0U1RRJ0	NRXN3
-1.24073	-0.731379	-7.14237	3.37975e-08	4.045e-07	8.76503	P55283	CDH4
-0.921891	-0.390272	-6.84763	3.38395e-08	4.045e-07	8.63223	Q9UNW1	MINPP1
-1.19382	-0.375584	-6.80063	3.92959e-08	4.59543e-07	8.48467	Q9H4D0	CLSTN2
-1.15297	-0.508328	-6.80029	3.93383e-08	4.59543e-07	8.4836	D3YTG3	ABI3BP
2.78816	1.53118	6.73269	4.87848e-08	5.63492e-07	8.2712	P68871	HBB
-1.51123	-0.181836	-6.72524	4.99564e-08	5.70613e-07	8.24778	Q86VZ4	LRP11
-1.02323	-0.139911	-6.71128	5.22287e-08	5.87464e-07	8.20389	Q15223	NECTIN1
-1.00826	-0.507106	-6.7092	5.25746e-08	5.87464e-07	8.19737	Q13822-3	ENPP2
-0.934146	-0.336435	-6.69059	5.57882e-08	6.1667e-07	8.13883	Q16270	IGFBP7
-1.12891	-0.217709	-6.67998	5.77076e-08	6.311e-07	8.10545	Q10472	GALNT1
-1.08045	-0.151117	-6.67614	5.84183e-08	6.32148e-07	8.09338	Q99969	RARRES2
-1.10562	-0.119454	-6.64668	6.41731e-08	6.8433e-07	8.00068	P16278	GLB1
-1.01329	-0.366128	-6.64377	6.47701e-08	6.8433e-07	7.99154	P08174-7	CD55
-1.12105	-0.366912	-6.64152	6.52377e-08	6.8433e-07	7.98445	Q92823-5	NRCAM
1.03819	0.715556	6.6362	6.63538e-08	6.89008e-07	7.96771	P15169	CPN1
-1.21313	-0.252157	-6.62549	6.86592e-08	6.99351e-07	7.93402	Q63HQ2	EGFLAM
-1.45525	-0.527807	-6.6251	6.87451e-08	6.99351e-07	7.93278	P07602	PSAP
-1.95075	-0.38778	-6.62217	6.93909e-08	6.99351e-07	7.92356	B1B1J6	FAM19A5
-1.09178	-0.545135	-6.59567	7.55144e-08	7.53677e-07	7.84014	P07339	CTSD
-0.890569	-0.137418	-6.58885	7.71773e-08	7.62868e-07	7.81865	C9J2H1	ITIH5
-1.35508	-0.207224	-6.58118	7.90912e-08	7.74341e-07	7.79449	A0A0C4DFZ2	ARSA
-1.4694	-0.408239	-6.57532	8.05842e-08	7.76328e-07	7.77604	Q9NS85	CA10
-1.25351	-0.636529	-6.95375	8.12669e-08	7.76328e-07	7.94872	Q9UBX7	KLK11
-1.05158	-0.0981731	-6.57155	8.15597e-08	7.76328e-07	7.76417	P14618-2	PKM
-1.28886	-0.268344	-6.55552	8.58433e-08	7.97781e-07	7.71369	Q9P2S2	NRXN2
-1.04461	-0.324833	-6.55515	8.59455e-08	7.97781e-07	7.71251	Q7KYR7-1	BTN2A1
-1.09414	-0.318335	-6.55444	8.61417e-08	7.97781e-07	7.71026	Q09328	MGAT5
1.06939	0.0402744	6.54897	8.76579e-08	8.03141e-07	7.69305	A0A0B4J231	IGLL5
-1.00488	-0.0804549	-6.54675	8.8283e-08	8.03141e-07	7.68605	Q96KG7	MEGF10
-0.880895	-0.207615	-6.53804	9.07747e-08	8.18565e-07	7.6586	P40189	IL6ST
1.96173	1.31453	6.52809	9.37065e-08	8.37655e-07	7.62725	P69891	HBG1
-1.47351	-0.299011	-6.52384	9.49857e-08	8.41769e-07	7.61388	A0A0A0MS64	MEGF11
-1.08128	-0.519885	-6.51876	9.65395e-08	8.48228e-07	7.59787	Q9BY67-3	CADM1
-1.06069	-0.270417	-6.47271	1.11849e-07	9.74417e-07	7.45272	Q96S96	PEBP4
-1.1057	-0.247167	-6.46994	1.12843e-07	9.74808e-07	7.444	J3KNP4	SEMA4B
-0.727576	-0.265496	-6.45913	1.16812e-07	1.00069e-06	7.40992	P23142-4	FBLN1
1.00504	0.642839	6.45504	1.1835e-07	1.00549e-06	7.39702	O75382	TRIM3
2.81602	1.57136	6.43936	1.24437e-07	1.04853e-06	7.34757	P69905	HBA1
-1.34922	-0.157105	-6.43201	1.27395e-07	1.06473e-06	7.32441	P12107-2	COL11A1
-1.38999	-0.180965	-6.41577	1.34188e-07	1.11237e-06	7.2732	Q8IUK8	CBLN2
-0.7719	-0.373394	-6.41329	1.35259e-07	1.11237e-06	7.26536	P10909-2	CLU
1.17074	0.403405	6.40008	1.41095e-07	1.15116e-06	7.22372	Q13790	APOF
-1.4484	-0.67269	-6.38837	1.46484e-07	1.18571e-06	7.18677	P13611	VCAN
-1.56542	-0.10603	-6.36725	1.56726e-07	1.2587e-06	7.12016	Q9ULX7	CA14
-1.32015	-0.167122	-6.36284	1.58953e-07	1.2667e-06	7.10625	Q9UHL4	DPP7
0.831405	0.32473	6.35477	1.63113e-07	1.28985e-06	7.08079	P02748	C9
-1.149	-0.328646	-6.35018	1.65528e-07	1.29895e-06	7.06631	P15586	GNS
-0.971009	-0.189029	-6.34496	1.68315e-07	1.30374e-06	7.04985	Q9UBX1	CTSF
1.41019	0.817443	6.3443	1.68675e-07	1.30374e-06	7.04774	P05451	REG1A
-0.976336	-0.329644	-6.331	1.76012e-07	1.3503e-06	7.00578	P48723	HSPA13
-1.58719	-0.521356	-6.30752	1.89749e-07	1.44077e-06	6.93172	P29323	EPHB2
-1.21826	-0.310394	-6.30608	1.90631e-07	1.44077e-06	6.92716	Q9UHC6	CNTNAP2
1.42806	1.12087	6.30383	1.92009e-07	1.44077e-06	6.92006	P00739-2	HPR
1.56958	1.55944	6.27756	2.0886e-07	1.55585e-06	6.83717	O43866	CD5L
0.928606	0.1579	6.26637	2.16483e-07	1.60104e-06	6.80185	A0A075B6R9	IGKV2D-24
-1.01507	-0.264878	-6.26119	2.20106e-07	1.61621e-06	6.7855	P07686	HEXB
0.816608	0.322834	6.25449	2.24878e-07	1.63954e-06	6.76437	Q14624	ITIH4
-1.3049	-0.213448	-6.24836	2.29343e-07	1.65496e-06	6.745	Q92752	TNR
-1.1556	-0.202139	-6.24717	2.30213e-07	1.65496e-06	6.74127	Q4KMG0	CDON
-1.10418	-0.493208	-6.24305	2.33276e-07	1.66533e-06	6.72825	Q9P121-4	NTM
-1.31062	0.0415213	-6.23011	2.43148e-07	1.72384e-06	6.68742	O75509	TNFRSF21
-1.15539	-0.678196	-6.22771	2.45023e-07	1.72523e-06	6.67985	Q17R60	IMPG1
-0.899497	-0.0673752	-6.21913	2.51859e-07	1.7613e-06	6.65275	Q9Y4L1	HYOU1
-1.04589	0.0943039	-6.21406	2.55981e-07	1.77803e-06	6.63676	P35625	TIMP3
0.689727	0.19948	6.20838	2.6068e-07	1.79376e-06	6.61884	P05546	SERPIND1
-1.15188	-0.56311	-6.20712	2.61736e-07	1.79376e-06	6.61486	P10645	CHGA
-1.83777	-0.404809	-6.20154	2.66457e-07	1.81403e-06	6.59725	J3KNF6	RGMB
-1.19601	-0.32282	-6.18964	2.76815e-07	1.87214e-06	6.55969	Q15904	ATP6AP1
-1.21607	-0.563764	-6.17758	2.87728e-07	1.93323e-06	6.52161	Q8NHP8	PLBD2
-0.792818	-0.154294	-6.1573	3.07045e-07	2.04963e-06	6.45762	Q10471	GALNT2
-1.43033	-0.13755	-6.14861	3.15721e-07	2.09394e-06	6.43018	O60241	ADGRB2
1.03396	0.948452	6.11971	3.46368e-07	2.28248e-06	6.33896	Q9Y279	VSIG4
-1.35492	-0.136153	-6.10984	3.57502e-07	2.34084e-06	6.30781	Q99523	SORT1
-1.14988	0.0854416	-6.1048	3.63321e-07	2.36389e-06	6.29192	Q8IVN8	SBSPON
0.749633	0.394032	6.10248	3.66037e-07	2.36658e-06	6.28458	P01625	Ig kappa chain V-IV region Len OS=Homo sapiens
-0.86619	-0.523344	-6.08281	3.89866e-07	2.50489e-06	6.2225	P16035	TIMP2
-1.95992	-0.404419	-6.3904	3.94558e-07	2.51929e-06	6.39285	C9JVW0	INAFM1
-0.80249	-0.0810907	-6.07569	3.98873e-07	2.53112e-06	6.20001	Q92824-2	PCSK5
-0.976581	-0.337867	-6.0646	4.133e-07	2.60658e-06	6.16504	Q9UBP4	DKK3
-0.966528	-0.0605435	-6.0608	4.1837e-07	2.62246e-06	6.15304	O00468-6	AGRN
-0.844116	-0.278771	-6.0547	4.26628e-07	2.64916e-06	6.1338	P09668	CTSH
-1.22519	-0.67095	-6.05386	4.27783e-07	2.64916e-06	6.13114	A0A024R644	CLN5
-1.25215	-0.37881	-6.0431	4.42802e-07	2.72575e-06	6.09718	O14594	NCAN
-1.04175	-0.18948	-6.03653	4.52223e-07	2.76717e-06	6.07646	Q8IV08	PLD3
-1.10063	-0.279193	-6.03077	4.60653e-07	2.80208e-06	6.05828	P27797	CALR
-1.06888	-0.0418991	-6.023	4.72272e-07	2.85586e-06	6.03377	Q9H1B5	XYLT2
-1.02121	-0.332672	-6.01117	4.90533e-07	2.94893e-06	5.99643	F5GWQ8	CLUL1
-0.942746	-0.223537	-6.00323	5.0319e-07	3.00744e-06	5.97137	Q12797	ASPH
1.06054	0.77619	5.98777	5.28756e-07	3.14197e-06	5.9226	H7BY64	PRAP1
0.809726	0.0585299	5.98456	5.34231e-07	3.15626e-06	5.91247	P01009	SERPINA1
-1.04438	-0.482376	-5.9793	5.43319e-07	3.19161e-06	5.89587	Q9H4F8-2	SMOC1
0.905181	0.0824715	5.96901	5.6154e-07	3.2799e-06	5.86342	A0A075B6L0	IGLC3
2.73937	1.39761	5.96202	5.74276e-07	3.33534e-06	5.84135	Q5T619	ZNF648
-1.04179	-0.0611971	-5.95579	5.85857e-07	3.38349e-06	5.82171	Q7Z7M0	MEGF8
1.10276	0.875942	5.94285	6.1068e-07	3.50715e-06	5.78089	P12111	COL6A3
-1.00913	-0.0173116	-6.14407	6.16623e-07	3.5216e-06	5.90378	Q9HCU4	CELSR2
0.704651	0.295587	5.93708	6.22082e-07	3.53315e-06	5.76269	H0YAC1	KLKB1
1.1161	1.03294	5.9303	6.35772e-07	3.59106e-06	5.74128	O00187	MASP2
-0.61616	-0.462525	-5.92558	6.4546e-07	3.62586e-06	5.72641	P02787	TF
0.936589	0.386113	5.92241	6.52054e-07	3.643e-06	5.71641	P19823	ITIH2
-1.0983	-0.172605	-5.91487	6.68015e-07	3.712e-06	5.69263	P12109	COL6A1
1.70524	0.75834	5.90664	6.85884e-07	3.7908e-06	5.66666	P11684	SCGB1A1
-1.24291	-0.310107	-5.90413	6.91408e-07	3.79235e-06	5.65877	Q53EL9	SEZ6
-1.04192	-0.107694	-5.90317	6.93542e-07	3.79235e-06	5.65574	Q9BSG0	PRADC1
-0.881256	-0.479209	-5.89648	7.08587e-07	3.85411e-06	5.63464	P02766	TTR
-1.07647	-0.189426	-5.87864	7.50309e-07	4.05957e-06	5.57838	P15848	ARSB
0.825817	0.313043	5.86913	7.7353e-07	4.14522e-06	5.54841	P25311	AZGP1
-0.837238	-0.27081	-5.86886	7.74204e-07	4.14522e-06	5.54755	A0A0A0MRJ7	F5
-1.21904	-0.462709	-5.82313	8.96451e-07	4.77488e-06	5.40342	P05060	CHGB
-1.00541	-0.208822	-5.80313	9.55808e-07	5.04902e-06	5.3404	Q5VU97	CACHD1
-1.34121	0.00513663	-5.80131	9.61386e-07	5.04902e-06	5.33468	Q96MU8-2	KREMEN1
0.961501	-0.110741	5.8009	9.62654e-07	5.04902e-06	5.33338	P01703	Ig lambda chain V-I region NEWM OS=Homo sapiens
-1.3658	-0.0954056	-5.7973	9.73834e-07	5.08173e-06	5.32204	A0A0C4DFX3	EMILIN1
-1.1146	-0.207361	-5.78626	1.00892e-06	5.23824e-06	5.28725	O00451	GFRA2
0.858023	0.57415	5.78255	1.02099e-06	5.25296e-06	5.27556	A0A087WW89	IGHV3-72
-1.09669	-0.460019	-5.78225	1.02198e-06	5.25296e-06	5.27461	Q9NX62	IMPAD1
-1.46645	-0.0627111	-5.77712	1.0389e-06	5.31339e-06	5.25847	Q6ZSJ9-3	SHISA6
0.949172	0.42937	5.77004	1.06276e-06	5.40853e-06	5.23615	P02753	RBP4
-1.04829	-0.23496	-5.76461	1.0814e-06	5.45986e-06	5.21908	P32004	L1CAM
-1.19832	-0.182156	-5.76401	1.08347e-06	5.45986e-06	5.21719	Q9UPZ6	THSD7A
-0.829318	-0.0852432	-5.76044	1.09597e-06	5.49589e-06	5.20592	Q08431	MFGE8
-0.901925	-0.0554306	-5.73637	1.18384e-06	5.89579e-06	5.13015	P42785	PRCP
-1.09641	-0.0582241	-5.73476	1.18996e-06	5.89579e-06	5.12508	R4GMZ0	PRSS56
-0.816043	-0.195555	-5.73398	1.19292e-06	5.89579e-06	5.12264	P35052	GPC1
-0.728534	-0.107659	-5.73197	1.20066e-06	5.90565e-06	5.11628	O00391	QSOX1
-0.919843	0.0664106	-5.72804	1.21584e-06	5.92512e-06	5.10394	O15031	PLXNB2
-1.19123	-0.384928	-5.72797	1.21615e-06	5.92512e-06	5.10369	P14210	HGF
-1.19208	-0.686237	-5.72049	1.24563e-06	6.01473e-06	5.08016	P20472	PVALB
-1.53365	-0.0697916	-5.72034	1.24624e-06	6.01473e-06	5.07968	Q8N2S1	LTBP4
-1.46876	-0.880317	-5.71472	1.2689e-06	6.09544e-06	5.06199	Q16568	CARTPT
-1.00207	-0.189016	-5.71262	1.27744e-06	6.10795e-06	5.05539	Q12860	CNTN1
-1.03003	-0.0669761	-5.69504	1.35144e-06	6.43187e-06	5.00008	Q6UX71	PLXDC2
-0.853963	-0.230771	-5.68719	1.38589e-06	6.56541e-06	4.97536	Q02818	NUCB1
-1.00882	-0.49549	-5.85246	1.45778e-06	6.8743e-06	5.05749	D6RGW2	NXPH3
-1.26946	-1.04431	-5.64439	1.58949e-06	7.46116e-06	4.84075	P21246	PTN
0.841454	0.715331	5.63946	1.61476e-06	7.54534e-06	4.82527	P01767	Ig heavy chain V-III region BUT OS=Homo sapiens
-0.896466	-0.126196	-5.63247	1.65131e-06	7.68119e-06	4.80329	P54803	GALC
1.3675	0.0424551	5.62953	1.66695e-06	7.71903e-06	4.79404	K7EPF9	APOC1
1.04065	0.933375	5.61733	1.73333e-06	7.99041e-06	4.7557	O75636	FCN3
-0.900073	0.00782813	-5.60901	1.78009e-06	8.16936e-06	4.72957	Q9NR34	MAN1C1
-1.14071	-0.326525	-5.59784	1.84489e-06	8.42911e-06	4.69447	Q5T1H1	EYS
0.853883	-0.0205951	5.59363	1.86991e-06	8.50562e-06	4.68125	P01608	Ig kappa chain V-I region Roy OS=Homo sapiens
-0.901775	-0.467213	-5.58582	1.91727e-06	8.68264e-06	4.6567	P50897	PPT1
-0.971944	-0.382243	-5.56881	2.02449e-06	9.12797e-06	4.6033	Q8N3Z0	PRSS35
-1.19654	0.0376401	-5.55594	2.10963e-06	9.4703e-06	4.56288	P22303-2	ACHE
0.676423	0.21267	5.54684	2.17192e-06	9.70755e-06	4.53432	P01011	SERPINA3
-1.04126	-0.76624	-5.5429	2.19947e-06	9.7881e-06	4.52196	B5MCX6	VSTM2A
-0.829685	0.0735442	-5.53558	2.25159e-06	9.97687e-06	4.49898	P39060	COL18A1
-0.974586	-0.329863	-5.52828	2.30474e-06	1.01276e-05	4.47609	Q8N475	FSTL5
0.892227	0.460135	5.52821	2.30532e-06	1.01276e-05	4.47584	P01593	Ig kappa chain V-I region AG OS=Homo sapiens
-0.942351	-0.129107	-5.51289	2.42103e-06	1.05907e-05	4.4278	Q92859	NEO1
0.856693	0.734018	5.50204	2.50651e-06	1.091e-05	4.39377	P05160	F13B
-0.840296	0.126078	-5.50095	2.51524e-06	1.091e-05	4.39035	P55268	LAMB2
-1.66578	-0.7258	-5.49199	2.5883e-06	1.11519e-05	4.36227	P20849	COL9A1
0.789955	0.407213	5.49146	2.59271e-06	1.11519e-05	4.3606	P80748	Ig lambda chain V-III region LOI OS=Homo sapiens
-1.07111	-0.180333	-5.48925	2.61114e-06	1.11844e-05	4.35366	P22304	IDS
-0.844646	-0.349027	-5.48464	2.64991e-06	1.13033e-05	4.3392	Q9HAT2	SIAE
-1.41104	-0.0570136	-5.4743	2.73894e-06	1.16348e-05	4.3068	Q86UN2	RTN4RL1
-0.837272	-0.131275	-5.4705	2.77232e-06	1.17282e-05	4.29492	P06280	GLA
-0.992537	-0.420384	-5.45722	2.89251e-06	1.21865e-05	4.2533	O75093	SLIT1
-0.845999	-0.125376	-5.43866	3.06925e-06	1.28783e-05	4.19515	Q13275	SEMA3F
-1.16492	-0.075916	-5.4288	3.16741e-06	1.32362e-05	4.16429	P11117	ACP2
1.01942	0.532031	5.4241	3.21531e-06	1.33819e-05	4.14958	A0A0C4DH37	IGHV3-48
-1.10762	-0.546065	-5.42225	3.23439e-06	1.34071e-05	4.14378	Q14055	COL9A2
2.13381	1.61746	5.42015	3.25617e-06	1.34432e-05	4.1372	P08519	LPA
-1.51356	0.0122707	-5.41722	3.28678e-06	1.35152e-05	4.12803	Q9UM47	NOTCH3
0.672432	0.332952	5.41531	3.30682e-06	1.35435e-05	4.12207	P01623	Ig kappa chain V-III region WOL OS=Homo sapiens
-0.988559	-0.0549098	-5.41279	3.33361e-06	1.35596e-05	4.11416	O95502	NPTXR
-1.01626	-0.170162	-5.41245	3.33714e-06	1.35596e-05	4.11312	E9PDN6	CNTNAP4
-0.753249	-0.450997	-5.40779	3.38721e-06	1.37089e-05	4.09853	A0A087WX77	NCAM1
-1.36303	-0.164017	-5.39378	3.54211e-06	1.42796e-05	4.0547	P08138	NGFR
-0.954806	-0.102288	-5.39161	3.56678e-06	1.43229e-05	4.0479	P35555	FBN1
1.3144	1.05498	5.38966	3.58902e-06	1.43561e-05	4.04181	P30043	BLVRB
-0.779272	0.0414236	-5.38271	3.66955e-06	1.46213e-05	4.02007	P23142	FBLN1
-1.05462	-0.439399	-5.36743	3.8528e-06	1.52922e-05	3.97232	P29120	PCSK1
-0.786194	-0.343306	-5.3616	3.92516e-06	1.55195e-05	3.95409	Q9BSG5-2	RTBDN
-0.820702	-0.115879	-5.34509	4.13744e-06	1.62505e-05	3.90249	O60568	PLOD3
-1.0579	-0.270043	-5.34477	4.14166e-06	1.62505e-05	3.90149	Q8IWY4	SCUBE1
-1.3203	-0.37828	-5.33445	4.28015e-06	1.673e-05	3.86927	Q9BYH1	SEZ6L
-1.3338	-0.0471916	-5.31835	4.50557e-06	1.75444e-05	3.819	Q9GZV7	HAPLN2
-0.774951	0.00256575	-5.31693	4.52601e-06	1.75575e-05	3.81457	Q8IZJ3	CPAMD8
1.38316	1.23796	5.45611	4.71344e-06	1.82159e-05	3.90522	J3KQE5	RAN
0.610416	0.304669	5.30004	4.77636e-06	1.83899e-05	3.76184	P07357	C8A
0.889352	0.62888	5.24573	5.67817e-06	2.17804e-05	3.59253	P01765	Ig heavy chain V-III region TIL OS=Homo sapiens
-1.18347	-0.238228	-5.24299	5.72784e-06	2.184e-05	3.584	P48058	GRIA4
-1.02701	0.130519	-5.24254	5.73618e-06	2.184e-05	3.58258	Q86UN3	RTN4RL2
-0.729814	-0.200339	-5.22296	6.10474e-06	2.31574e-05	3.52164	P22352	GPX3
-1.25754	0.184762	-5.36341	6.20329e-06	2.34448e-05	3.63127	Q9NT68	TENM2
1.4577	0.754345	5.21019	6.3579e-06	2.39411e-05	3.48188	P06703	S100A6
-0.905642	-0.00227985	-5.17674	7.07113e-06	2.65297e-05	3.37787	Q9UMR5-3	PPT2
1.03923	0.464525	5.17029	7.2176e-06	2.69807e-05	3.35782	P01780	Ig heavy chain V-III region JON OS=Homo sapiens
-0.75378	-0.0671259	-5.15817	7.50088e-06	2.77493e-05	3.32017	P78324-2	SIRPA
-1.13247	-0.202058	-5.35956	7.5159e-06	2.77493e-05	3.49726	Q9HBL6	LRTM1
-0.844442	-0.46721	-5.15706	7.52729e-06	2.77493e-05	3.31673	P19022	CDH2
-1.41568	0.0347269	-5.1569	7.53117e-06	2.77493e-05	3.31622	O95980	RECK
-1.40193	-0.395313	-5.14662	7.78122e-06	2.85682e-05	3.28428	E9PLM6	MDK
-0.993242	-0.115259	-5.14549	7.80912e-06	2.85686e-05	3.28079	P15291	B4GALT1
-0.867107	0.11829	-5.14188	7.89915e-06	2.87955e-05	3.26958	P08294	SOD3
0.629788	-0.0204256	5.13977	7.95218e-06	2.88864e-05	3.26303	B4E1Z4	Uncharacterized protein OS=Homo sapiens
-0.86581	-0.40332	-5.13484	8.07762e-06	2.92387e-05	3.24773	O75063	FAM20B
-2.76879	-0.683852	-5.2656	8.28803e-06	2.98951e-05	3.34735	A0A0G2JNH7	EPHB6
0.783406	0.487446	5.12017	8.4627e-06	3.04184e-05	3.2022	O14791-2	APOL1
-1.37906	-0.339639	-5.10861	8.77863e-06	3.1444e-05	3.16637	Q9BQ16-1	SPOCK3
2.80954	0.440099	5.22713	9.28818e-06	3.30846e-05	3.23576	Q86UP2	KTN1
-0.856868	-0.28232	-5.09039	9.30101e-06	3.30846e-05	3.10988	Q9UJA9	ENPP5
0.930466	-0.0910129	5.0655	1.00644e-05	3.54382e-05	3.0328	P01597	Ig kappa chain V-I region DEE OS=Homo sapiens
1.1915	0.663714	5.06496	1.00815e-05	3.54382e-05	3.03114	P01591	JCHAIN
-0.869504	-0.137503	-5.06383	1.01177e-05	3.54382e-05	3.02764	P04062	GBA
1.1206	0.672342	5.06355	1.01267e-05	3.54382e-05	3.02677	P02792	FTL
-0.966391	-0.432482	-5.06329	1.0135e-05	3.54382e-05	3.02597	Q9BRK5	SDF4
-1.11109	-0.273078	-5.06155	1.01911e-05	3.55119e-05	3.02058	O15240	VGF
-1.67001	-0.47203	-5.25257	1.02252e-05	3.55119e-05	3.19569	Q13591	SEMA5A
-0.796507	-0.00949576	-5.04629	1.06956e-05	3.70205e-05	2.97337	P19021-5	PAM
-0.926314	-0.285376	-5.04464	1.07519e-05	3.70904e-05	2.96825	P10451	SPP1
0.606163	0.0276653	5.03604	1.10483e-05	3.79856e-05	2.94168	P01008	SERPINC1
-1.0297	-0.27278	-5.02434	1.14652e-05	3.92053e-05	2.90551	P11362	FGFR1
0.769392	0.295316	5.02395	1.14794e-05	3.92053e-05	2.9043	P06310	Ig kappa chain V-II region RPMI 6410 OS=Homo sapiens
0.738221	0.34838	5.0099	1.20014e-05	4.08524e-05	2.86088	P01613	Ig kappa chain V-I region Ni OS=Homo sapiens
-0.82038	-0.160054	-5.00602	1.21495e-05	4.122e-05	2.8489	A0A0A0MQU6	SEMA6A
-1.15735	0.0172992	-5.00264	1.228e-05	4.15257e-05	2.83847	A0A0A0MTQ4	RGMA
-1.02428	-0.141626	-4.99913	1.2417e-05	4.18513e-05	2.82764	Q86Y38	XYLT1
0.746866	0.198539	4.99691	1.25046e-05	4.20088e-05	2.82078	Q9Y5Y7	LYVE1
-1.03592	-0.157855	-4.99421	1.26117e-05	4.22309e-05	2.81244	P04156	PRNP
-0.991879	-0.287821	-4.98126	1.31387e-05	4.38524e-05	2.77249	Q9ULB1-3	NRXN1
-0.70277	0.0895193	-4.96937	1.36416e-05	4.53838e-05	2.73582	Q8NFZ8	CADM4
-0.647719	-0.129357	-4.96087	1.40127e-05	4.64678e-05	2.70963	P52799	EFNB2
0.864707	0.967469	4.95355	1.43405e-05	4.74021e-05	2.68706	P01717	Ig lambda chain V-IV region Hil OS=Homo sapiens
-0.901083	0.185773	-4.94885	1.4555e-05	4.79568e-05	2.67257	P24043	LAMA2
-0.988311	-0.00100643	-4.94499	1.47335e-05	4.83898e-05	2.66068	Q99519	NEU1
-0.867056	-0.168636	-4.93677	1.51205e-05	4.95029e-05	2.63538	Q01459	CTBS
0.840552	0.372177	4.93526	1.51929e-05	4.95818e-05	2.63072	A0A087WZW9	IGLV2-8
0.713697	-0.00267711	4.93207	1.53464e-05	4.99245e-05	2.62091	P02647	APOA1
-0.587501	0.0395219	-4.92403	1.57404e-05	5.0765e-05	2.59618	Q02809-2	PLOD1
-0.939128	-0.391643	-4.9239	1.57471e-05	5.0765e-05	2.59577	Q9Y2I2	NTNG1
-0.682092	-0.266701	-4.92378	1.5753e-05	5.0765e-05	2.5954	P00441	SOD1
-0.917282	-0.75479	-4.92246	1.58189e-05	5.08181e-05	2.59133	Q8WXD2	SCG3
-0.92479	0.165783	-4.91823	1.60313e-05	5.13403e-05	2.57832	A0A0A6YY99	TNFSF12-TNFSF13
-0.849873	-0.145531	-4.91531	1.61793e-05	5.16531e-05	2.56936	P20908	COL5A1
-0.890562	0.128952	-4.90971	1.64678e-05	5.24113e-05	2.55212	Q13332	PTPRS
0.794215	0.137397	4.90481	1.67242e-05	5.30631e-05	2.53705	P83593	Ig kappa chain V-IV region STH (Fragment) OS=Homo sapiens
-0.977163	-0.157201	-4.899	1.70332e-05	5.38774e-05	2.51919	O95390	GDF11
0.798962	0.326664	4.8951	1.72439e-05	5.42725e-05	2.5072	P18136	Ig kappa chain V-III region HIC OS=Homo sapiens
-0.813286	0.105237	-4.89473	1.72637e-05	5.42725e-05	2.50608	Q8IUK5	PLXDC1
-0.818621	-0.0434111	-4.88729	1.7673e-05	5.53899e-05	2.48323	P07711	CTSL
0.930707	0.584624	5.00195	1.80786e-05	5.64888e-05	2.58915	Q9NPY3	CD93
-1.1023	-0.0766885	-4.87044	1.86366e-05	5.80558e-05	2.43147	O60888-2	CUTA
-0.974843	-0.819035	-4.86676	1.88536e-05	5.85544e-05	2.42019	Q5VZE7	SPINK4
0.773712	0.438623	4.85589	1.95096e-05	6.04093e-05	2.38684	P01596	Ig kappa chain V-I region CAR OS=Homo sapiens
-0.871651	0.123866	-4.8517	1.97683e-05	6.08661e-05	2.37401	P50895	BCAM
-0.894917	-0.115641	-4.8509	1.98183e-05	6.08661e-05	2.37154	Q99435-3	NELL2
-1.61988	-0.817354	-4.85064	1.98348e-05	6.08661e-05	2.37073	P23515	OMG
0.984914	0.0388163	4.83858	2.06013e-05	6.30301e-05	2.33378	P01603	Ig kappa chain V-I region Ka OS=Homo sapiens
-1.04478	0.0788025	-4.83599	2.07695e-05	6.33563e-05	2.32585	Q9P2V4	LRIT1
-0.66373	-0.106435	-4.81258	2.23557e-05	6.78095e-05	2.25414	P08253	MMP2
0.986969	0.786189	4.8125	2.23613e-05	6.78095e-05	2.2539	P02743	APCS
0.82598	0.589294	4.79609	2.35434e-05	7.11841e-05	2.20372	P06311	Ig kappa chain V-III region IARC/BL41 OS=Homo sapiens
-0.784464	0.287298	-4.77572	2.5098e-05	7.56621e-05	2.14144	P14543	NID1
-0.964507	-0.166464	-4.74109	2.79752e-05	8.40892e-05	2.03578	H3BTH8	HAPLN3
-0.470672	-0.111188	-4.73743	2.8298e-05	8.48114e-05	2.02462	Q92820	GGH
-1.05807	-0.355041	-4.73196	2.8787e-05	8.60218e-05	2.00794	Q16620-4	NTRK2
-1.03394	-0.128465	-4.73105	2.88692e-05	8.60218e-05	2.00517	Q9BXJ4-3	C1QTNF3
-1.2272	-0.600161	-4.72753	2.91892e-05	8.6724e-05	1.99444	A0A0D9SF98	NCAM1
0.562403	0.0870441	4.72417	2.94974e-05	8.73872e-05	1.98422	P01024	C3
-0.837198	0.0527228	-4.72141	2.9753e-05	8.7891e-05	1.97582	Q9H3G5	CPVL
-1.32247	-0.557688	-4.71917	2.99625e-05	8.82562e-05	1.969	P20827	EFNA1
0.87367	0.598432	4.71262	3.05831e-05	8.98269e-05	1.94905	P01611	Ig kappa chain V-I region Wes OS=Homo sapiens
-0.872086	0.200763	-4.69559	3.22558e-05	9.447e-05	1.89724	Q9UHG2	PCSK1N
-0.621518	-0.117163	-4.65397	3.67339e-05	0.00010728	1.77082	Q9BU40-4	CHRDL1
0.659494	0.166326	4.6479	3.74354e-05	0.000109019	1.75243	A0A0J9YY99	Uncharacterized protein (Fragment) OS=Homo sapiens
-0.625844	-0.0408484	-4.62761	3.98803e-05	0.000115811	1.69093	Q14118	DAG1
1.03524	1.07574	4.7749	4.03392e-05	0.000116813	1.85452	P06753-2	TPM3
0.951081	0.578387	4.61535	4.14335e-05	0.000119645	1.6538	P02760	AMBP
-1.01976	0.0950349	-4.61206	4.18594e-05	0.000120536	1.64387	P10253	GAA
-0.792878	0.0532186	-4.59321	4.43894e-05	0.000127465	1.58685	Q92673	SORL1
1.64072	1.12342	4.68983	4.53208e-05	0.000129776	1.68757	Q86YV5	SGK223
1.16263	0.877944	4.68799	4.55661e-05	0.000130116	1.68745	Q9BY76	ANGPTL4
-0.967111	-0.0696054	-4.58075	4.61436e-05	0.000131401	1.54921	O75787	ATP6AP2
-1.12456	-0.141215	-4.57963	4.63045e-05	0.000131495	1.54583	P60022	DEFB1
-0.855581	-0.14464	-4.57265	4.73201e-05	0.000134009	1.52476	H3BP20	HEXA
-0.664164	-0.213178	-4.5692	4.78295e-05	0.000135079	1.51436	Q96KN2	CNDP1
0.954291	0.738234	4.67026	4.79994e-05	0.000135187	1.6368	Q07507	DPT
0.730649	0.337783	4.55724	4.96405e-05	0.000139062	1.47828	P31946	YWHAB
-0.639468	-0.0807528	-4.55672	4.97213e-05	0.000139062	1.4767	Q8WY21-2	SORCS1
-0.839264	-0.368497	-4.55633	4.97808e-05	0.000139062	1.47554	H3BLU2	LSAMP
-0.83101	-0.542418	-4.65419	5.03136e-05	0.000140021	1.59097	A0A087X1V2	NCAM1
3.97976	0.584217	4.65278	5.0523e-05	0.000140021	1.58693	Q9NZD4	#N/A
-0.768962	0.0187186	-4.5515	5.05327e-05	0.000140021	1.46098	O95841	ANGPTL1
0.676121	-0.115121	4.52623	5.46558e-05	0.00015061	1.38485	P19652	ORM2
-0.718666	-0.040908	-4.52572	5.47411e-05	0.00015061	1.38334	H0YAH3	GALNT7
-0.917552	0.163773	-4.52541	5.47941e-05	0.00015061	1.3824	P23468	PTPRD
0.843852	-0.165164	4.52169	5.54297e-05	0.000151922	1.37121	A0A075B6I9	IGLV7-46
0.912329	0.500536	4.52021	5.56847e-05	0.000151922	1.36676	P07737	PFN1
0.811495	0.144679	4.52004	5.57146e-05	0.000151922	1.36623	P27169	PON1
0.630247	0.0396031	4.5189	5.5911e-05	0.000152054	1.36282	A0A087WYC5	IGHG1
0.769106	0.711285	4.51126	5.72506e-05	0.000154973	1.33985	A0A075B6H7	IGKV3-7
0.947773	0.854907	4.60988	5.72858e-05	0.000154973	1.46471	P01716	Ig lambda chain V-IV region X OS=Homo sapiens
0.703486	0.512626	4.49336	6.05138e-05	0.000163276	1.28607	P02750	LRG1
-1.02974	0.234131	-4.48918	6.13009e-05	0.00016475	1.27354	Q7Z304	MAMDC2
-0.694454	-0.106992	-4.48876	6.13807e-05	0.00016475	1.27228	Q14515	SPARCL1
1.19785	1.42948	4.47389	6.42699e-05	0.000172056	1.22767	P01833	PIGR
-0.766322	-0.0299725	-4.47099	6.48489e-05	0.000173155	1.21898	Q13214	SEMA3B
-0.718527	0.0193282	-4.47002	6.50438e-05	0.000173225	1.21607	O00462	MANBA
1.0414	0.285301	4.46789	6.54751e-05	0.000173915	1.20966	P42285	SKIV2L2
-0.834886	0.260702	-4.46707	6.56409e-05	0.000173915	1.20721	O94919	ENDOD1
-0.899957	0.243772	-4.46346	6.6377e-05	0.000175413	1.1964	Q08397	LOXL1
-0.907923	-0.388101	-4.44353	7.0591e-05	0.000186071	1.13673	P23471	PTPRZ1
-0.766145	-0.254256	-4.52265	7.39226e-05	0.000194354	1.21686	P55287	CDH11
-1.01345	-0.187702	-4.41571	7.69151e-05	0.000201601	1.0536	O75752	B3GALNT1
-1.07671	0.0132216	-4.50835	7.7071e-05	0.000201601	1.17109	P52803	EFNA5
-1.21548	-0.61987	-4.39794	8.12419e-05	0.000211971	1.00058	A8MV23-2	SERPINE3
-0.902608	-0.0896175	-4.39631	8.16512e-05	0.0002125	0.995718	O94856	NFASC
-0.708751	-0.489292	-4.38802	8.37624e-05	0.000216812	0.970998	K7ELL7	PRKCSH
-0.705552	0.0801261	-4.38739	8.39232e-05	0.000216812	0.969141	Q14767	LTBP2
-0.898697	0.0760722	-4.51843	8.39407e-05	0.000216812	1.14124	Q6UX72	B3GNT9
0.57391	-0.00505937	4.38426	8.47369e-05	0.00021832	0.959798	A0A087WZW8	IGKC
-0.936552	0.156782	-4.38276	8.51287e-05	0.000218781	0.955331	Q9UM22	EPDR1
0.60611	0.72209	4.37517	8.7139e-05	0.000223389	0.932734	P01710	Ig lambda chain V-II region BO OS=Homo sapiens
-0.975736	-0.014724	-4.36613	8.9593e-05	0.000229108	0.90585	Q92729	PTPRU
1.00968	0.926713	4.35613	9.239e-05	0.000235675	0.876096	P04209	Ig lambda chain V-II region NIG-84 OS=Homo sapiens
-1.63228	-0.730891	-4.4726	9.56372e-05	0.000243354	1.01451	D6R9C5	SPP1
-1.46097	-0.365787	-4.42895	9.71219e-05	0.000246522	0.951873	Q13443	ADAM9
-0.859551	0.406721	-4.45813	9.96542e-05	0.000252326	0.974561	Q969T9	WBP2
-0.787198	-0.404097	-4.32768	0.000100815	0.000254639	0.791658	Q8N3J6-3	CADM2
-0.761225	0.00951505	-4.30945	0.000106608	0.000268008	0.737622	Q8TEU8	WFIKKN2
0.947702	0.443586	4.30938	0.000106629	0.000268008	0.737429	P04430	Ig kappa chain V-I region BAN OS=Homo sapiens
0.671528	0.310869	4.30779	0.000107152	0.000268665	0.7327	P01617	Ig kappa chain V-II region TEW OS=Homo sapiens
-0.874895	-0.295908	-4.29288	0.000112152	0.000280516	0.688607	Q6MZW2	FSTL4
-0.569292	-0.0925439	-4.27927	0.000116918	0.000291547	0.648378	Q92743	HTRA1
-0.672589	-0.0223985	-4.27868	0.000117129	0.000291547	0.646634	P17405	SMPD1
-0.714914	0.127289	-4.2733	0.00011907	0.000295661	0.630755	P98160	HSPG2
-0.772377	0.128372	-4.27003	0.000120268	0.000297917	0.621077	Q9BVH7	ST6GALNAC5
0.829748	0.131153	4.257	0.000125149	0.000309261	0.582644	P01876	IGHA1
-1.29422	-0.308251	-4.29726	0.000142291	0.000350174	0.581748	Q9NRN5	OLFML3
0.850662	0.651577	4.21465	0.000142386	0.000350174	0.45803	P01622	Ig kappa chain V-III region Ti OS=Homo sapiens
0.55726	0.361098	4.20891	0.000144896	0.000355497	0.441158	P00740	F9
-1.42631	-0.401464	-4.20165	0.000148128	0.000362562	0.419865	Q96PQ0	SORCS2
0.702029	0.470761	4.19843	0.000149586	0.000365259	0.410418	A0A087WSY6	IGKV3D-15
1.13829	-0.0971673	4.18988	0.000153522	0.000373983	0.385351	A0A0C4DH39	IGHV1-58
-0.614876	-0.433047	-4.18675	0.000154989	0.000376664	0.376177	O00584	RNASET2
0.659415	0.0895811	4.18534	0.000155655	0.000377389	0.372042	O95445	APOM
-0.611289	-0.0141151	-4.18086	0.000157789	0.000381663	0.358906	Q86SR1	GALNT10
-1.00933	-0.300614	-4.28688	0.000161914	0.000390722	0.503919	P34059	GALNS
-0.906654	-0.125489	-4.16327	0.000166437	0.000400696	0.307437	O75629	CREG1
0.493851	0.261407	4.15814	0.000169044	0.000406021	0.29245	P08603	CFH
1.09236	0.114921	4.2349	0.000170358	0.000408224	0.407554	A0A075B6J9	IGLV2-18
0.736679	0.715265	4.1478	0.000174424	0.000415528	0.262239	A0A075B6I8	IGLV1-47
-0.725853	-0.288327	-4.14775	0.000174451	0.000415528	0.262091	Q9GZX9	TWSG1
-0.943775	0.0837737	-4.14744	0.000174619	0.000415528	0.261164	Q96FE7-4	PIK3IP1
-0.748706	0.0639445	-4.13643	0.000180535	0.000428614	0.229045	Q92185	ST8SIA1
0.59867	0.489119	4.12733	0.000185571	0.000439556	0.202526	G3V2W1	SERPINA10
-0.517587	0.0523478	-4.12423	0.000187319	0.000442675	0.193495	O95428	PAPLN
-0.68047	0.0469778	-4.11973	0.000189887	0.000447715	0.180374	Q07954	LRP1
-0.611418	0.0594565	-4.10429	0.000198954	0.00046802	0.135434	P09104	ENO2
0.868882	0.452574	4.17595	0.000201861	0.000473773	0.243554	P55000	SLURP1
-1.10489	-0.54275	-4.09846	0.000202487	0.000474161	0.11848	P10451-5	SPP1
-0.723329	-0.499499	-4.08949	0.000208036	0.000486047	0.0924441	P41271-2	NBL1
0.4529	0.181916	4.06654	0.000222935	0.000519677	0.02585	P13671	C6
-1.04318	-0.0384581	-4.03661	0.000243926	0.000566612	-0.0607327	O75493	CA11
0.619923	0.573148	4.03621	0.000244218	0.000566612	-0.0618836	P01619	Ig kappa chain V-III region B6 OS=Homo sapiens
-0.665308	-0.184813	-4.03552	0.000244724	0.000566612	-0.0638724	Q8IWV2	CNTN4
-0.737567	0.168337	-4.03144	0.00024774	0.000572307	-0.0756548	P09972	ALDOC
-0.662479	-0.0454843	-4.13386	0.000249112	0.000574186	0.0872596	Q8IZA0	KIAA0319L
-1.63894	-0.238754	-4.0241	0.000253258	0.000582437	-0.0968414	P28799	GRN
1.87959	0.69936	4.00398	0.000269002	0.000617264	-0.154826	E9PEW8	HBD
-0.558432	-0.168484	-3.99178	0.000279013	0.00063881	-0.189944	P23284	PPIB
0.597427	0.257866	3.99001	0.000280491	0.000640767	-0.195021	P01708	Ig lambda chain V-II region BUR OS=Homo sapiens
1.09191	0.930464	3.98878	0.000281533	0.000641721	-0.198584	A0A087WZE4	SPTA1
0.560829	-0.0825063	3.98452	0.000285137	0.000648497	-0.210805	P01042-2	KNG1
-0.752093	-0.226682	-3.96918	0.000298517	0.000677429	-0.254858	Q9NQS3	NECTIN3
-0.93729	0.230592	-3.9606	0.000306262	0.000693473	-0.279456	Q8N114	SHISA5
0.944878	0.842564	3.95753	0.000309083	0.000698324	-0.288262	Q13201	MMRN1
0.707293	0.212083	3.94181	0.000323911	0.000730221	-0.33325	A0A0A0MS15	IGHV3-49
0.762743	0.85091	3.9387	0.000326933	0.000735421	-0.342164	A0A0B4J1U3	IGLV1-36
-1.45718	-1.27461	-3.93585	0.000329716	0.000740061	-0.350298	P13611-2	VCAN
-0.670256	0.186653	-3.92182	0.000343777	0.00076841	-0.390374	P51888	PRELP
0.679847	0.398139	3.92155	0.000344054	0.00076841	-0.391146	P01614	Ig kappa chain V-II region Cum OS=Homo sapiens
1.17442	0.00385688	3.92103	0.000344588	0.00076841	-0.392636	A0A0G2JMB2	IGHA2
1.09149	1.21283	3.98802	0.000345424	0.000768606	-0.280022	Q96NZ9-3	PRAP1
-1.06022	-0.156947	-3.96799	0.000365646	0.000811845	-0.329207	Q9H3T3	SEMA6B
0.774979	-0.0980858	3.96457	0.000369213	0.000817999	-0.338547	A0A0B4J1V6	IGHV3-73
-0.664504	-0.127891	-3.89585	0.000371356	0.000820975	-0.464389	P33908	MAN1A1
0.800437	0.0844692	3.88223	0.000386667	0.00085299	-0.503124	A0A075B6I5	IGLV1-51
-1.07566	-0.288935	-3.94688	0.000388212	0.000854566	-0.39239	E7EUW2	ADGRL3
-0.701785	-0.0656666	-3.87381	0.00039644	0.000870812	-0.527048	P17948-2	FLT1
-0.664542	-0.212371	-3.86882	0.000402345	0.000881899	-0.541217	E9PR17	CD59
0.661929	0.616732	3.86181	0.000410775	0.000898461	-0.561085	P01621	Ig kappa chain V-III region NG9 (Fragment) OS=Homo sapiens
-0.592511	-0.414605	-3.8604	0.000412491	0.000900298	-0.565079	E7ETH0	CFI
1.01132	0.772144	3.85801	0.000415418	0.000904767	-0.571854	Q9NQ38-3	SPINK5
0.6633	0.53048	3.85504	0.000419091	0.000910836	-0.580286	P04433	Ig kappa chain V-III region VG (Fragment) OS=Homo sapiens
0.665009	0.802146	3.84185	0.000435751	0.000945046	-0.617623	P15814	IGLL1
1.1251	0.119367	3.83571	0.000443722	0.000960307	-0.63498	P0DJI8	SAA1
-0.508954	-0.135151	-3.8282	0.000453671	0.000978099	-0.656209	O95897	OLFM2
0.652773	0.546825	3.82806	0.000453846	0.000978099	-0.656578	P01602	IGKV1-5
0.503066	0.469197	3.82157	0.000462625	0.000994935	-0.674919	P13796	LCP1
0.506042	0.434175	3.82029	0.000464367	0.000996595	-0.678515	P80108	GPLD1
-0.736831	0.133475	-3.7983	0.000495437	0.00106106	-0.740486	Q9UBQ6	EXTL2
-0.949057	0.117568	-3.79615	0.000498582	0.00106558	-0.746538	O94910	ADGRL1
0.927007	-0.213724	3.79221	0.000504385	0.00107574	-0.757606	A0A087X1C7	IGHG1
0.717909	0.65621	3.78502	0.000515158	0.00109644	-0.777817	A0A087X1L7	LEFTY2
0.983501	0.81033	3.78172	0.000520183	0.00110485	-0.7871	A0A075B6K1	IGLV2-14
-0.570127	-0.0675211	-3.77674	0.000527848	0.00111806	-0.801084	Q9NZ08-2	ERAP1
0.657179	0.662848	3.77601	0.000528983	0.00111806	-0.803139	P06317	Ig lambda chain V-VI region SUT OS=Homo sapiens
0.747053	0.144573	3.77557	0.000529663	0.00111806	-0.804367	A0A096LPE2	SAA2-SAA4
0.915448	0.952256	3.75922	0.000555685	0.00117058	-0.850207	P30041	PRDX6
-0.590029	0.23057	-3.75548	0.000561813	0.0011803	-0.860688	Q08345-5	DDR1
-0.822766	-0.042242	-3.755	0.000562596	0.0011803	-0.862019	Q02246	CNTN2
-1.02604	-0.295287	-3.74926	0.000572133	0.00119656	-0.878079	O75829	LECT1
-0.800982	-0.273692	-3.80906	0.000572673	0.00119656	-0.760059	Q6P9A2	GALNT18
1.011	0.45928	3.74528	0.000578836	0.00120698	-0.889206	A0A0A0MT36	IGKV6D-21
-0.519738	0.157733	-3.74103	0.000586076	0.00121961	-0.90108	Q12907	LMAN2
-0.698597	0.0694545	-3.73944	0.000588812	0.00122283	-0.905529	Q96JP9	CDHR1
-0.560949	-0.061536	-3.73848	0.000590465	0.00122379	-0.908207	Q9UBR2	CTSZ
0.785802	0.926929	3.73233	0.000601177	0.00123906	-0.925377	P49221	TGM4
-0.522394	-0.239178	-3.73203	0.000601713	0.00123906	-0.926228	Q9ULI3	HEG1
-0.439247	-0.0768385	-3.73185	0.000602035	0.00123906	-0.926739	P04066	FUCA1
0.610163	-0.12463	3.73149	0.000602658	0.00123906	-0.927726	P05543	SERPINA7
-1.10193	-0.638384	-3.77848	0.000623924	0.00128023	-0.84219	P42857	NSG1
-0.580844	-0.0881879	-3.71501	0.000632386	0.00129459	-0.973695	Q03167	TGFBR3
1.40176	1.49543	3.7979	0.000633792	0.00129459	-0.811532	P07451	CA3
1.20852	0.907554	3.71375	0.000634702	0.00129459	-0.977184	P00918	CA2
0.785287	-0.103674	3.70378	0.000653435	0.00133016	-1.00494	A0A0B4J1V5	IGHV1-69
0.740343	0.280659	3.70263	0.000655616	0.00133196	-1.00812	P62937	PPIA
0.572177	0.634916	3.69801	0.000664506	0.00134426	-1.02097	A0A0C4DH67	IGKV1-8
-0.836731	0.0287822	-3.69751	0.000665483	0.00134426	-1.02237	P20933	AGA
-0.709162	0.13208	-3.69745	0.000665593	0.00134426	-1.02253	Q8WZA1-2	POMGNT1
-0.577288	-0.0903501	-3.69462	0.000671109	0.00135275	-1.03041	Q8NBJ4	GOLM1
1.87914	0.916032	3.73732	0.000700013	0.00140824	-0.958044	A0A0J9YVY3	Uncharacterized protein (Fragment) OS=Homo sapiens
0.714317	0.388001	3.65035	0.000763225	0.00153241	-1.15303	P01612	Ig kappa chain V-I region Mev OS=Homo sapiens
-0.541405	-0.295181	-3.63971	0.000787118	0.00157731	-1.1824	P07858	CTSB
0.944366	0.164057	3.63886	0.000789059	0.00157812	-1.18474	A0A0B4J1V4	IGHV1-46
0.424072	0.188676	3.62838	0.000813355	0.00162355	-1.21362	Q9UGM5	FETUB
0.701618	0.47547	3.61853	0.000836843	0.0016672	-1.24073	A0A0J9YX35	Uncharacterized protein (Fragment) OS=Homo sapiens
-0.861155	0.110509	-3.61673	0.000841208	0.00167265	-1.24568	P13473-3	LAMP2
-0.594086	-0.014198	-3.58594	0.000919293	0.00182439	-1.33013	Q9BXP8	PAPPA2
-0.661546	0.09585	-3.6362	0.000927163	0.00183646	-1.22089	Q86X29	LSR
0.945168	0.744815	3.58176	0.000930443	0.00183941	-1.3416	A0A087WV23	SH3BGRL3
-0.807068	-0.219393	-3.57574	0.00094667	0.0018679	-1.35804	P34096	RNASE4
0.497469	0.510273	3.57236	0.000955933	0.00188257	-1.36729	P00558	PGK1
-0.90986	-0.647239	-3.56996	0.000962556	0.00189198	-1.37386	Q9BUN1	MENT
0.522059	0.603398	3.56703	0.000970687	0.00190432	-1.38185	P06681	C2
0.582171	0.700817	3.55485	0.00100521	0.0019683	-1.41506	A0A087WWV8	IGKV1-12
0.688548	-0.0240281	3.55217	0.00101298	0.00197974	-1.42238	P01042	KNG1
0.534085	0.486511	3.55126	0.00101563	0.00198116	-1.42486	P01781	Ig heavy chain V-III region GAL OS=Homo sapiens
0.552357	0.24985	3.60189	0.00101933	0.00198416	-1.31127	P19320	VCAM1
0.957213	0.495501	3.60129	0.00102103	0.00198416	-1.31287	A0A0G2JP38	IGHV4-34
0.549547	0.499098	3.53906	0.00105177	0.00203644	-1.45807	P18428	LBP
-0.709279	-0.237102	-3.53902	0.00105189	0.00203644	-1.45818	Q8N126-2	CADM3
-0.815498	-0.0293208	-3.53698	0.00105805	0.00204449	-1.46372	P49788	RARRES1
0.568235	0.58981	3.529	0.00108249	0.0020878	-1.4854	P04207	Ig kappa chain V-III region CLL OS=Homo sapiens
-0.496528	-0.0261154	-3.52329	0.00110031	0.0021182	-1.50091	P23470	PTPRG
0.836779	0.651964	3.52106	0.00110736	0.00212778	-1.50697	O75874	IDH1
-0.706935	-0.206632	-3.51458	0.00112803	0.00216346	-1.52452	Q9BTY2	FUCA2
-0.63297	-0.175472	-3.50811	0.00114907	0.00219971	-1.54205	O00533-2	CHL1
-0.501518	0.10025	-3.50447	0.00116107	0.00221855	-1.55191	P54802	NAGLU
0.703997	-0.403882	3.50057	0.00117404	0.00223918	-1.56245	V9GYM3	APOA2
-0.700511	-0.12343	-3.49865	0.00118049	0.0022473	-1.56764	M0QYN0	MYDGF
0.59674	-0.154272	3.48993	0.00121017	0.00229954	-1.59119	P02763	ORM1
-0.393308	-0.308472	-3.47441	0.00126483	0.00239897	-1.63307	P05452	CLEC3B
0.732483	0.471268	3.53717	0.0012892	0.0024407	-1.49012	A0A087WSZ0	IGKV1D-8
-0.618072	0.0994268	-3.46488	0.00129953	0.00245573	-1.65871	Q9BQT9-2	CLSTN3
0.857741	0.689435	3.45825	0.0013242	0.00249776	-1.67653	P01880-2	IGHD
-0.645716	0.19156	-3.45554	0.00133444	0.00250459	-1.68382	P46531	NOTCH1
-0.526044	0.0803886	-3.45538	0.00133503	0.00250459	-1.68424	P02649	APOE
-0.655253	-0.126235	-3.45535	0.00133513	0.00250459	-1.68431	Q14114	LRP8
-0.661802	0.251544	-3.45279	0.00134487	0.00251567	-1.6912	A0A087WTF6	NCAM1
0.618254	0.149916	3.45251	0.00134593	0.00251567	-1.69194	A0A087X0P6	IGKV2D-29
0.78346	0.387341	3.51619	0.00136408	0.00254497	-1.54386	Q6NSI4	CXorf57
-0.62238	0.326577	-3.44454	0.0013767	0.00256385	-1.71335	P30530	AXL
-0.822892	0.148568	-3.43833	0.00140112	0.00260461	-1.72999	P54826	GAS1
-0.457611	0.0707611	-3.4352	0.00141357	0.00262302	-1.73837	Q14508	WFDC2
-0.625752	0.195294	-3.42861	0.00144016	0.00266754	-1.756	P24592	IGFBP6
0.71521	0.534786	3.42259	0.00146488	0.00270846	-1.77211	A0A075B6Q5	IGHV3-64
0.541326	0.518085	3.45379	0.00161255	0.00297598	-1.70294	P50395	GDI2
-0.657413	0.24732	-3.38789	0.00161537	0.00297598	-1.86457	O60279	SUSD5
0.489825	0.523722	3.38692	0.0016198	0.00297881	-1.86716	P22792	CPN2
0.748581	0.875869	3.41078	0.00171868	0.00315501	-1.80787	P11226	MBL2
0.831223	0.969139	3.40944	0.00172494	0.00316086	-1.81132	P00488	F13A1
-0.866896	-0.0514685	-3.35926	0.00175059	0.00320216	-1.9405	Q8NFP4-2	MDGA1
0.436845	0.313293	3.32938	0.00190321	0.00347513	-2.01936	P10643	C7
0.448063	0.111129	3.32505	0.00192631	0.00351108	-2.03074	P04004	VTN
0.63549	0.0643862	3.31624	0.00197424	0.00359206	-2.0539	C9JF17	APOD
0.383146	0.27078	3.31161	0.00199986	0.00363225	-2.06605	P07360	C8G
-0.583149	0.0359065	-3.30942	0.00201208	0.003648	-2.07179	Q24JP5-2	TMEM132A
-0.564381	0.00154514	-3.30771	0.00202171	0.003659	-2.07629	P16519	PCSK2
-0.806897	0.243215	-3.30009	0.00206503	0.00373085	-2.09627	Q9Y2E5	MAN2B2
-0.862701	0.166899	-3.29367	0.0021022	0.00379134	-2.11307	Q9Y5I4	PCDHAC2
-0.481793	-0.110535	-3.28272	0.0021671	0.00390154	-2.1417	Q8IWU5	SULF2
-0.790377	-0.224214	-3.27874	0.00219115	0.00393794	-2.15209	P98155	VLDLR
-0.695543	0.200372	-3.26396	0.00228273	0.00409537	-2.19061	P43234	CTSO
-0.623996	-0.0108791	-3.26143	0.00229875	0.00411693	-2.19719	E7EQR8	YIPF3
-0.819422	0.354889	-3.25495	0.00234034	0.00418413	-2.21406	O75095	MEGF6
0.465316	0.283142	3.24004	0.0024387	0.0043524	-2.25276	A0A0C4DH35	IGHV3-35
-0.46291	0.299117	-3.22503	0.00254169	0.00452835	-2.29162	O95967	EFEMP2
-0.541623	-0.154454	-3.22209	0.00256235	0.00455726	-2.29922	Q99784	OLFM1
-0.530628	-0.197776	-3.271	0.00261722	0.00464681	-2.16151	P45877	PPIC
-0.942542	0.309789	-3.25073	0.00264084	0.00468066	-2.21381	Q16394	EXT1
-0.607756	0.117979	-3.20773	0.00266555	0.00471633	-2.3363	Q6NUI6	CHADL
0.597632	0.583984	3.20382	0.00269431	0.00475902	-2.34637	A0A0G2JNK4	IGHG1
0.339196	0.244407	3.20286	0.00270137	0.00476331	-2.34883	P04180	LCAT
-0.88495	0.209737	-3.19858	0.00273329	0.00481134	-2.35985	P12645	BMP3
0.509924	0.509511	3.1908	0.00279225	0.00490673	-2.37987	A0A075B6K4	IGLV3-10
-0.570658	-0.127617	-3.17333	0.00292892	0.00513811	-2.42467	Q9H3S1	SEMA4A
-0.494176	-0.461429	-3.17247	0.0029358	0.0051414	-2.42687	Q9H1Z8	C2orf40
-0.678643	0.0328489	-3.16942	0.00296037	0.00517562	-2.43468	O00461	GOLIM4
0.694679	0.984058	3.20401	0.00298912	0.00520874	-2.33044	P12830	CDH1
-0.443876	-0.304874	-3.16584	0.00298945	0.00520874	-2.44384	Q9H156	SLITRK2
-0.646609	-0.0729749	-3.15889	0.0030467	0.00529951	-2.46162	P17050	NAGA
0.561331	0.182676	3.15739	0.00305918	0.00531223	-2.46545	A0A0B4J1V0	IGHV3-15
-1.0465	-0.0708921	-3.14941	0.0031264	0.0054198	-2.4858	P07315	CRYGC
-0.857074	0.111098	-3.20133	0.00313991	0.00543405	-2.33313	Q9UJ37	ST6GALNAC2
0.526375	0.384554	3.14631	0.00315296	0.00544747	-2.49372	P04278	SHBG
-0.837305	0.106155	-3.12784	0.00331525	0.00571826	-2.54069	Q9NTU7	CBLN4
0.463037	0.552547	3.12008	0.00338584	0.00583023	-2.5604	E7EX29	YWHAZ
0.465466	0.576237	3.10821	0.00349651	0.00601073	-2.59047	P02751	FN1
0.416028	-0.0516293	3.09865	0.00358805	0.00615779	-2.61462	P02765	AHSG
0.449398	0.529792	3.08708	0.00370196	0.0063377	-2.64381	C9JEE0	IGLL1
0.579786	0.419712	3.08675	0.00370521	0.0063377	-2.64463	A0A0B4J1V2	IGHV2-26
0.72598	0.0970937	3.07117	0.00386414	0.00659856	-2.68384	P36980	CFHR2
0.654371	0.594525	3.07013	0.00387494	0.00660604	-2.68644	X6R8F3	LCN2
-1.01445	-0.230849	-3.10389	0.00388859	0.00661833	-2.57738	Q8IZP7	HS6ST3
0.624537	-0.157738	3.06307	0.00394928	0.00671051	-2.70417	A0A0C4DH38	IGHV5-51
0.528067	0.338493	3.05084	0.00408112	0.00692309	-2.7348	P01604	Ig kappa chain V-I region Kue OS=Homo sapiens
0.722824	0.445615	3.04672	0.00412649	0.00698852	-2.7451	P01605	Ig kappa chain V-I region Lay OS=Homo sapiens
-0.670928	-0.062308	-3.04119	0.00418807	0.00708115	-2.75891	A6NLU5	VSTM2B
0.521617	0.385299	3.0357	0.0042501	0.00717135	-2.77261	P04070-2	PROC
-0.442247	-0.247385	-3.08374	0.00425537	0.00717135	-2.6186	Q9BWS9-2	CHID1
0.735962	0.440903	3.0298	0.00431778	0.00726461	-2.78733	A0A075B6H9	IGLV4-69
-0.495679	0.0894777	-3.05531	0.00441254	0.00741192	-2.69567	Q9UNA0	ADAMTS5
0.576122	0.429532	3.04771	0.00450041	0.00753941	-2.71409	P04275	VWF
-0.639313	0.144868	-3.01406	0.00450311	0.00753941	-2.82646	A0A087WYL5	SEZ6L2
0.8178	0.668979	3.00706	0.00458805	0.00766473	-2.84384	A6PVI2	PLG
-0.607387	0.223994	-3.00666	0.00459287	0.00766473	-2.84482	P10586	PTPRF
-0.323323	-0.11625	-3.00224	0.00464734	0.00774305	-2.85579	P09871	C1S
0.860186	-0.339613	3.03	0.00471145	0.00783717	-2.7569	A0A0U1RVJ5	IGKV1D-39
-0.762755	0.190519	-2.98783	0.00482888	0.00801953	-2.89142	E9PGC5	PTPRK
0.709264	0.691918	2.98557	0.00485796	0.0080548	-2.897	A0A075B7E8	IGHV3OR16-13
0.478536	-0.121033	2.98031	0.00492629	0.00815496	-2.90999	P02749	APOH
0.486992	0.642352	2.97671	0.00497353	0.00821991	-2.91885	P01700	Ig lambda chain V-I region HA OS=Homo sapiens
0.362376	0.137516	2.97452	0.00500242	0.00825439	-2.92423	P51884	LUM
0.4241	0.577527	2.96951	0.0050694	0.00835151	-2.93659	P03951	F11
0.638784	0.37818	2.96597	0.00511711	0.00841662	-2.94529	Q15828	CST6
0.843736	0.807991	3.01062	0.0051293	0.00842319	-2.79329	P02775	PPBP
-1.28619	-0.832347	-2.96069	0.00518905	0.00850772	-2.95825	P00738	HP
0.564963	0.528394	2.96	0.00519858	0.00850978	-2.95995	P01775	Ig heavy chain V-III region LAY OS=Homo sapiens
1.282	-0.0864472	2.95673	0.00524364	0.00856989	-2.96796	A0A0J9YXX1	Uncharacterized protein (Fragment) OS=Homo sapiens
-0.431369	0.215387	-2.98573	0.00528056	0.00861653	-2.86326	Q16706	MAN2A1
-0.513977	0.353659	-2.9492	0.00534899	0.00871436	-2.98642	Q96PD2-2	DCBLD2
0.629871	0.835093	2.94621	0.00539146	0.00876966	-2.99376	P20742	PZP
1.15493	0.257188	2.93525	0.00554948	0.00901243	-3.02055	P02741	CRP
0.78426	0.408302	2.93382	0.00557035	0.00903205	-3.02403	A0A075B6I0	IGLV8-61
0.930763	0.592888	2.92978	0.00562999	0.00911437	-3.0339	P81605	DCD
-1.41918	-1.60376	-2.91449	0.00586087	0.00947323	-3.07114	Q9NQW8	CNGB3
-0.714033	0.187653	-2.91291	0.0058852	0.00948708	-3.07498	Q06828	FMOD
-0.625265	-0.0393596	-2.91273	0.0058879	0.00948708	-3.0754	Q9HBR0	SLC38A10
0.672854	0.25046	2.90617	0.00647021	0.010409	-3.0522	Q9NPH3-5	IL1RAP
-0.432271	0.00913039	-2.87142	0.00655965	0.0105364	-3.17535	O14786	NRP1
-0.549579	0.151877	-2.86448	0.00667913	0.0107116	-3.19202	Q9NY97	B3GNT2
-0.42944	0.289038	-2.8592	0.0067715	0.0108428	-3.20471	Q6EMK4	VASN
-0.48627	0.0961735	-2.84773	0.00697638	0.0111535	-3.23223	P49257	LMAN1
-0.633065	-0.486766	-2.8468	0.00699323	0.0111631	-3.23445	P38571	LIPA
-0.632617	-0.291732	-2.84535	0.00701955	0.0111877	-3.23792	Q8N0V4	LGI2
0.823397	1.02543	2.87801	0.00716326	0.0113991	-3.10416	P28072	PSMB6
-0.671097	0.204336	-2.82806	0.00734096	0.0116638	-3.27921	Q9P0K1	ADAM22
0.620201	0.851865	2.85291	0.00740274	0.0117438	-3.17699	P39059	COL15A1
-0.637554	-0.173719	-2.82304	0.00743689	0.0117798	-3.29118	Q9NT99	LRRC4B
0.401824	0.147705	2.8224	0.00744915	0.0117811	-3.2927	A0A087WV47	IGHG1
-0.560196	0.0518021	-2.81062	0.00767919	0.0121263	-3.32072	O43827	ANGPTL7
-0.350372	-0.173269	-2.80612	0.00776875	0.0122489	-3.3314	P29279	CTGF
-0.32402	0.201798	-2.78693	0.00816164	0.0128201	-3.3768	G3V4U0	FBLN5
1.40822	-0.513353	2.78689	0.00816257	0.0128201	-3.37691	P04431	Ig kappa chain V-I region Walker OS=Homo sapiens
-0.451762	-0.135746	-2.78661	0.00816845	0.0128201	-3.37757	Q5KU26	COLEC12
0.664808	-0.0266745	2.77946	0.00831948	0.0130372	-3.39442	A0A075B6S5	IGKV1-27
0.579855	-0.103594	2.77292	0.00846025	0.0132377	-3.40984	A0A0B4J1Z4	IGKV1-17
0.569007	0.418125	2.79276	0.00860681	0.0134412	-3.31624	Q32Q12	NME1-NME2
-0.680762	-0.0988318	-2.79231	0.00861648	0.0134412	-3.32341	A0A0A0MQS6	CDH23
-0.578601	0.015421	-2.76071	0.00872843	0.0135952	-3.43851	P98095-2	FBLN2
0.458721	0.702512	2.75616	0.0088304	0.0137332	-3.44918	P50281	MMP14
-1.68274	-0.72025	-2.79244	0.0088558	0.0137519	-3.30048	J3KNC5	#N/A
-0.538617	0.213376	-2.75002	0.00896986	0.013908	-3.46356	P11279	LAMP1
0.553927	0.641021	2.74295	0.00913306	0.0141368	-3.4801	P08493-2	MGP
0.753894	0.515921	2.74244	0.0091449	0.0141368	-3.48129	P02452	COL1A1
-0.590676	-0.3185	-2.73975	0.00920756	0.0142123	-3.48756	P17900	GM2A
0.605552	0.542487	2.7351	0.00931723	0.01436	-3.49842	P01763	Ig heavy chain V-III region WEA OS=Homo sapiens
-0.501585	-0.254643	-2.73019	0.00943415	0.0145184	-3.50985	Q7Z7H5-3	TMED4
-1.00144	-0.523306	-2.76224	0.00953796	0.0146481	-3.36894	Q9P2W7	B3GAT1
-0.650077	0.107154	-2.72551	0.00954689	0.0146481	-3.52074	Q9Y2G1	MYRF
0.433086	0.26035	2.7227	0.0096153	0.014731	-3.52728	A0A0A0MT74	IGKV1-16
0.741547	0.772148	2.72153	0.00964385	0.0147528	-3.53	P01815	Ig heavy chain V-II region COR OS=Homo sapiens
-0.565549	0.253611	-2.71875	0.00971206	0.0148351	-3.53646	Q9BX67	JAM3
-0.282323	0.0646887	-2.70965	0.0099385	0.0151584	-3.55756	O75882-2	ATRN
1.19333	1.22824	2.73009	0.0100542	0.0153122	-3.45937	P13716-2	ALAD
-1.19315	-0.195853	-2.70262	0.0101167	0.0153845	-3.57383	P10915	HAPLN1
-0.560663	-0.375235	-2.72102	0.0102817	0.0156123	-3.47993	Q9BS26	ERP44
0.48517	0.186475	2.69536	0.0103038	0.0156229	-3.5906	P04206	Ig kappa chain V-III region GOL OS=Homo sapiens
-0.468946	0.431474	-2.67585	0.010823	0.0163859	-3.63554	O14498	ISLR
0.636307	0.240763	2.67273	0.0109082	0.0164754	-3.6427	A0A0B4J1U2	IGLV7-43
0.607535	0.769899	2.67251	0.0109142	0.0164754	-3.6432	A0A0C4DH31	IGHV1-18
0.717118	0.628932	2.69155	0.0110537	0.0166616	-3.55254	Q9Y696	CLIC4
-0.547706	0.19905	-2.66215	0.0112016	0.0168403	-3.66694	O76061	STC2
-0.502021	0.438595	-2.6616	0.011217	0.0168403	-3.6682	P08581-2	MET
0.708982	0.512355	2.69555	0.0112214	0.0168403	-3.51848	Q06830	PRDX1
-0.326474	-0.0225377	-2.65825	0.0113116	0.016951	-3.67586	B4DPQ0	C1R
-0.939943	0.146988	-2.67925	0.0113918	0.0170462	-3.58017	Q9NYX4	CALY
0.550691	-0.0556336	2.64531	0.0116839	0.017458	-3.7054	P06331	Ig heavy chain V-II region ARH-77 OS=Homo sapiens
-0.640274	0.112496	-2.63959	0.0118521	0.0176836	-3.71843	Q6ZRP7	QSOX2
1.05387	0.586566	2.63112	0.012105	0.0180347	-3.73767	E7EQ64	PRSS1
-0.690971	0.527452	-2.6229	0.0123555	0.0183813	-3.75633	Q8NFZ4	NLGN2
0.334956	0.283323	2.61762	0.0125188	0.0185973	-3.76828	P04217	A1BG
-0.879436	0.0442745	-2.64422	0.0127016	0.0188417	-3.63207	Q9NR71	ASAH2
-0.397532	-0.242633	-2.60912	0.0127859	0.018931	-3.78748	P02790	HPX
0.586519	0.401627	2.63143	0.0127987	0.018931	-3.68053	Q02985	CFHR3
-0.475775	0.118973	-2.60648	0.0128699	0.0190089	-3.79344	P14618	PKM
-0.773792	-0.467094	-2.62735	0.0129257	0.019064	-3.68956	F6SYF8	DKK3
0.683378	0.625687	2.60212	0.0130095	0.0191601	-3.80325	A0A087WSX4	IGHV3-53
-0.371633	0.00172663	-2.58863	0.013451	0.0197821	-3.83359	P00338-3	LDHA
0.342346	0.157133	2.58418	0.0135998	0.0199723	-3.84358	Q96IY4	CPB2
-0.638515	0.148652	-2.60182	0.0137488	0.0201622	-3.74588	O00754	MAN2B1
-0.358266	-0.0998911	-2.57308	0.0139771	0.020453	-3.86842	P17174	GOT1
-0.584977	-0.492881	-2.59469	0.0139869	0.020453	-3.76153	H0Y4H1	PTPRF
1.62431	1.19974	2.58858	0.0141943	0.0207269	-3.77495	C9JU00	FGG
-0.425468	0.485479	-2.54643	0.0149227	0.0217596	-3.92777	O15230	LAMA5
-0.805295	-0.133916	-2.56547	0.015004	0.0218471	-3.82544	Q13018	PLA2R1
-1.3416	-0.625929	-2.5726	0.0150707	0.0219133	-3.78822	G3V1C5	IL18BP
-0.503118	0.135537	-2.53998	0.01516	0.022012	-3.94205	P11717	IGF2R
-0.473584	-0.259415	-2.53921	0.0151886	0.0220224	-3.94376	Q99972	MYOC
0.322783	-0.0125229	2.53402	0.0153825	0.0222721	-3.95524	P35443	THBS4
0.541149	0.679868	2.52962	0.0155489	0.0224814	-3.96497	P01601	IGKV1D-16
-0.398348	0.00788204	-2.52084	0.0158854	0.0229357	-3.98434	P09486	SPARC
-0.45312	0.302026	-2.51754	0.0160134	0.0230881	-3.99159	Q53RD9	FBLN7
0.485019	0.495843	2.51473	0.0161235	0.0232142	-3.99778	A0A075B6J0	IGLV1-40
0.487182	0.509662	2.52787	0.0164128	0.0235977	-3.90695	A0A075B7D8	IGHV3OR15-7
-0.334652	0.0751222	-2.50559	0.0164857	0.0236694	-4.01785	P22105-4	TNXB
0.757233	-0.193827	2.51848	0.0167827	0.0240623	-3.92716	P01771	Ig heavy chain V-III region HIL OS=Homo sapiens
0.816965	0.470902	2.51605	0.0172225	0.0246542	-3.90955	P61970	NUTF2
-0.29716	-0.222431	-2.48704	0.0172436	0.0246542	-4.05841	P30101	PDIA3
0.706944	0.0724062	2.48384	0.0173777	0.0248115	-4.06539	A0A0G2JSC0	IGLV5-45
-0.370273	-0.0918965	-2.48049	0.0175186	0.0249779	-4.07267	C9J660	SUMF2
-0.418564	0.122254	-2.48893	0.0179986	0.0256268	-3.99049	Q9HDB5	NRXN3
-0.444324	0.0266836	-2.46807	0.0180514	0.0256665	-4.09967	F5H2B5	PLD4
0.532509	-0.140417	2.46657	0.0181169	0.025724	-4.10293	P01859	IGHG2
0.916446	0.025416	2.46413	0.0182235	0.0258397	-4.10821	P62328	TMSB4X
-0.649728	-0.398214	-2.45777	0.0185047	0.0262022	-4.12199	P24821-6	TNC
-0.917825	-0.147316	-2.47141	0.0187571	0.0265129	-4.03404	P07320	CRYGD
-0.639735	-0.314555	-2.47099	0.0187757	0.0265129	-4.02869	Q9H1U4	MEGF9
0.491036	0.15214	2.43314	0.0196295	0.0276806	-4.17503	A0A075B6K3	IGLV2-11
-0.577435	0.292227	-2.44697	0.0198641	0.0279729	-4.07954	P12821	ACE
-0.537763	-0.32456	-2.44528	0.0199424	0.0280448	-4.08309	E7EWD3	ADAM23
-0.57771	-0.138576	-2.44296	0.0200513	0.0281594	-4.09425	Q9NZ53	PODXL2
0.501601	0.547393	2.40856	0.0208143	0.0291911	-4.22761	A0A0G2JRQ6	Uncharacterized protein (Fragment) OS=Homo sapiens
-0.529769	0.56242	-2.40679	0.0209022	0.0292745	-4.23139	P02462	COL4A1
0.416691	0.49739	2.40271	0.0211057	0.0295192	-4.24006	P01824	Ig heavy chain V-II region WAH OS=Homo sapiens
-0.489246	0.0913436	-2.40168	0.0211575	0.0295515	-4.24226	Q9NS15	LTBP3
0.336569	0.293372	2.38049	0.0222459	0.0310296	-4.28715	Q96PD5-2	PGLYRP2
-0.380085	0.365264	-2.37599	0.0224832	0.0313181	-4.29664	P01033	TIMP1
-0.550392	0.452468	-2.36106	0.0232882	0.0323954	-4.32806	Q8NES3	LFNG
-0.458746	0.175753	-2.35363	0.0236984	0.0329216	-4.34365	Q8N3T6	TMEM132C
0.489052	0.780487	2.33502	0.024754	0.0343415	-4.38249	P01719	Ig lambda chain V-V region DEL OS=Homo sapiens
-0.511752	0.372084	-2.34991	0.0248719	0.0344587	-4.28773	Q9NS98	SEMA3G
0.365552	0.12396	2.3267	0.0252397	0.0349212	-4.39979	P04196	HRG
-1.07698	-1.28293	-2.34585	0.025514	0.0352501	-4.271	P04259	KRT6B
0.298251	0.49958	2.32153	0.025546	0.0352501	-4.41053	M9MML0	FCGR3A
-0.362706	-0.0148393	-2.31793	0.0257609	0.035499	-4.41798	Q8N474	SFRP1
-0.532993	0.235267	-2.31692	0.0258218	0.0355352	-4.42008	O43529	CHST10
0.870087	0.344153	2.3155	0.0259069	0.0356047	-4.423	A0A0J9YXX4	PRSS2
-0.66188	0.277413	-2.32735	0.0261888	0.035944	-4.32755	P31025	LCN1
0.274023	0.330377	2.31021	0.0262277	0.0359495	-4.43394	P04075-2	ALDOA
0.410812	0.438633	2.308	0.0263627	0.0360863	-4.4385	A0A0C4DH25	IGKV3D-20
0.779153	0.590155	2.32951	0.0264758	0.0361929	-4.29691	S4R460	IGHV3OR16-9
-1.70255	-0.233249	-2.30451	0.0275861	0.0376607	-4.3739	Q04721	NOTCH2
0.581012	0.52158	2.2838	0.0278822	0.0380144	-4.48824	P01742	Ig heavy chain V-I region EU OS=Homo sapiens
0.441588	0.420593	2.27955	0.0281573	0.0383386	-4.49694	P60709	ACTB
0.350111	0.585037	2.2764	0.0283623	0.0385667	-4.50337	P01776	Ig heavy chain V-III region WAS OS=Homo sapiens
-0.554875	-0.870255	-2.26673	0.0290007	0.0393827	-4.52309	Q6UXB8	PI16
-0.381905	-0.136964	-2.26585	0.0290591	0.03941	-4.52487	P01023	A2M
-1.41735	-0.200506	-2.27799	0.0292926	0.0396742	-4.42731	A6NJ16	IGHV4OR15-8
-0.687208	0.0650714	-2.25941	0.0294921	0.039892	-4.53796	Q9NPF0	CD320
-0.458236	0.293548	-2.26348	0.0302653	0.0408839	-4.45633	Q10469	MGAT2
0.385266	0.439892	2.24521	0.0304677	0.0411035	-4.56672	Q86VB7-2	CD163
0.277168	0.24539	2.24267	0.030645	0.0412884	-4.57185	P07358	C8B
-0.638987	0.238868	-2.26063	0.0309023	0.0415806	-4.43468	P43146	DCC
-0.450866	0.341818	-2.24099	0.0322815	0.0433796	-4.47344	O00264	PGRMC1
-0.4543	0.252262	-2.22633	0.0328908	0.0441081	-4.53003	P62873	GNB1
0.290773	0.0518516	2.21136	0.0329095	0.0441081	-4.63471	P00734	F2
-0.587186	-0.0331894	-2.21069	0.0329598	0.0441181	-4.63606	O15041	SEMA3E
0.265348	0.03168	2.20586	0.0333225	0.0445455	-4.64569	P08697	SERPINF2
-0.221286	0.0500565	-2.19958	0.0337998	0.0451249	-4.6582	P07225	PROS1
-0.34792	0.20785	-2.21	0.0341085	0.0454451	-4.56216	Q02487	DSC2
-0.419256	0.0125595	-2.20974	0.034128	0.0454451	-4.569	Q5JRA6	MIA3
0.28741	0.161224	2.19154	0.034419	0.0457732	-4.67416	P08185	SERPINA6
0.411528	0.485087	2.20909	0.0346393	0.0460067	-4.53585	P33151	CDH5
-1.54424	-0.472417	-2.20631	0.0348521	0.0462296	-4.54126	A0A0A0MTB2	VEGFA
-0.400751	0.0368805	-2.16877	0.0362281	0.0479928	-4.71912	P24821	TNC
0.277628	-0.248115	2.16122	0.0368464	0.0487492	-4.73396	P02768	ALB
0.400229	0.502804	2.15467	0.0373909	0.0494059	-4.7468	A0A0C4DH36	IGHV3-38
-0.400644	-0.0312476	-2.15099	0.0376989	0.049749	-4.75398	P14415	ATP1B2
-0.708612	0.240175	-2.1622	0.0379053	0.0499572	-4.65513	P00533	EGFR
0.422038	-0.252028	2.14636	0.0380903	0.0501368	-4.76302	A0A0C4DH34	IGHV4-28
-0.269711	-0.0860226	-2.14389	0.038301	0.0503496	-4.76784	P16070	CD44
-0.484589	0.248437	-2.15672	0.0383646	0.0503688	-4.66571	P58215	LOXL3
-0.359333	0.35919	-2.14081	0.0385649	0.0505672	-4.77384	P26572	MGAT1
0.284378	0.269303	2.13286	0.0392528	0.0514037	-4.78929	Q15582	TGFBI
-0.295511	-0.197071	-2.11176	0.0411321	0.0537962	-4.83009	A0A0C4DG49	PVR
0.329557	0.518371	2.0933	0.0428413	0.0559605	-4.86553	P26038	MSN
0.456025	0.452522	2.09213	0.0429518	0.0560336	-4.86777	P22891-2	PROZ
0.416291	0.545289	2.09119	0.0430404	0.056078	-4.86956	K7ERG9	CFD
-0.529181	0.274622	-2.09986	0.0434209	0.0565022	-4.77412	O95633	FSTL3
-0.39764	-0.207753	-2.08645	0.0434911	0.0565219	-4.87861	P49908	SEPP1
0.622161	0.317136	2.09836	0.0440635	0.0571935	-4.74738	P20774	OGN
0.306994	-0.15387	2.06741	0.0453429	0.0587799	-4.9148	A0A0A0MS13	IGHV4-39
-0.670266	-0.0882194	-2.06297	0.0457843	0.0592774	-4.9232	Q8IWU6	SULF1
-0.484378	0.255525	-2.06193	0.0458876	0.0593365	-4.92515	P49641	MAN2A2
-0.713695	0.0532492	-2.05189	0.0469024	0.0605724	-4.94409	P35556	FBN2
0.675805	1.47641	2.0677	0.0470461	0.0606818	-4.80452	P15090	FABP4
0.698653	0.24403	2.03885	0.0482489	0.0621552	-4.96857	P02489	CRYAA
0.567403	0.826393	2.03728	0.0484137	0.0622894	-4.97152	P23083	Ig heavy chain V-I region V35 OS=Homo sapiens
0.279909	0.470633	2.02725	0.0494748	0.0635751	-4.99024	P18065	IGFBP2
0.66852	0.318037	2.00974	0.0513771	0.0659372	-5.02276	Q9HC84	MUC5B
-0.382272	0.0815559	-2.00218	0.0522184	0.0669334	-5.03674	P08123	COL1A2
-0.31975	0.055586	-2.0004	0.0524178	0.0671053	-5.04002	P61812-2	TGFB2
-0.842324	-0.14647	-1.99718	0.0527814	0.0674866	-5.04596	Q86YZ3	HRNR
0.245683	0.39668	1.98595	0.0540639	0.0690406	-5.06659	Q16610-4	ECM1
0.410583	0.484045	1.9832	0.0543824	0.0693611	-5.07163	P61626	LYZ
0.351146	0.276264	1.98829	0.0550756	0.0701583	-4.98034	P30740	SERPINB1
-0.543055	0.142649	-1.9798	0.0560656	0.071331	-4.99569	Q8TD84	DSCAML1
-0.215136	-0.145858	-1.96407	0.0566417	0.0719749	-5.10652	P05155-3	SERPING1
0.989246	0.220029	1.95423	0.057834	0.0733774	-5.12435	A0A0B4J278	SERPINA1
-0.413144	0.324116	-1.95379	0.0578882	0.0733774	-5.12515	P08195-4	SLC3A2
-0.424655	0.604669	-1.94393	0.0591063	0.0748291	-5.14294	Q8NBS9	TXNDC5
0.312272	0.329253	1.90699	0.0638704	0.0807611	-5.20897	D6RAR4	HGFAC
0.44121	0.565452	1.89703	0.0652085	0.0823518	-5.22657	P17936-2	IGFBP3
0.270082	-0.280411	1.88895	0.0663127	0.0836435	-5.24081	P02774-3	GC
-0.644998	0.0828	-1.88543	0.0687138	0.0865659	-5.13079	Q8N2Q7	NLGN1
-0.613737	-0.251944	-1.87077	0.0688559	0.0866387	-5.27267	J3KPA1	CRISP3
-0.432943	0.287702	-1.88103	0.0693299	0.0871285	-5.13839	O94766	B3GAT3
-0.556265	0.373432	-1.86379	0.0698545	0.0876807	-5.28484	Q96FE5	LINGO1
0.365571	0.46602	1.87226	0.0700019	0.0877584	-5.1854	Q04760	GLO1
-0.304919	0.435553	-1.84862	0.0720661	0.0901847	-5.31113	P02786	TFRC
0.273427	0.327958	1.8483	0.0721127	0.0901847	-5.31167	P01344-3	IGF2
0.318016	0.268818	1.84069	0.0732463	0.0914912	-5.32481	P01714	Ig lambda chain V-III region SH OS=Homo sapiens
-0.913653	-0.534902	-1.84225	0.0743851	0.0928008	-5.24325	P08779	KRT16
-0.306438	0.265018	-1.8285	0.0750911	0.093568	-5.34573	P13284	IFI30
0.468225	0.494893	1.81992	0.0764145	0.0951018	-5.36039	A0A075B6I1	IGLV4-60
-0.521441	0.162714	-1.80238	0.0791783	0.0984223	-5.39016	P0C6S8	LINGO3
0.741101	0.390034	1.79987	0.0795807	0.0988031	-5.39441	H7C013	ALB
-0.420802	0.319956	-1.75289	0.0874403	0.10843	-5.47289	P07093-3	SERPINE2
-0.571454	-0.599748	-1.74792	0.0883085	0.109247	-5.48109	P22914	CRYGS
-0.539828	0.122798	-1.75941	0.0883118	0.109247	-5.34237	A6NGN9	IGLON5
-0.241464	0.107862	-1.74618	0.0886124	0.109487	-5.48394	P04406	GAPDH
0.32187	0.475543	1.74353	0.0910898	0.112405	-5.3682	A0A0A6YY95	CLEC11A
0.423145	0.629182	1.73961	0.0911921	0.112405	-5.40753	Q08554	DSC1
0.326601	0.416999	1.6947	0.0980634	0.12073	-5.56762	P09382	LGALS1
0.429441	0.173688	1.68118	0.10068	0.123738	-5.58924	P01620	Ig kappa chain V-III region SIE OS=Homo sapiens
-0.365903	0.165889	-1.68084	0.100748	0.123738	-5.58979	Q5SGD2	PPM1L
-0.62127	-0.0146907	-1.6717	0.102548	0.125799	-5.60431	P35527	KRT9
0.226994	-0.00513093	1.66965	0.102957	0.12615	-5.60756	Q03591	CFHR1
-0.319733	0.232977	-1.66478	0.103931	0.127192	-5.61526	P14174	MIF
-0.42785	-0.156247	-1.65922	0.105053	0.128413	-5.62404	A0A075B7B8	IGHV3OR16-12
0.313122	0.200781	1.65164	0.106597	0.130145	-5.63595	O75711	SCRG1
0.313893	0.0295179	1.63299	0.110479	0.134724	-5.66507	P06733	ENO1
0.210525	-0.036338	1.60488	0.116548	0.141957	-5.70842	P29622	SERPINA4
0.224509	0.287399	1.60343	0.116869	0.142179	-5.71064	P07195	LDHB
-0.219988	0.173917	-1.60161	0.117272	0.1425	-5.71342	Q14393	GAS6
0.530304	0.19699	1.59588	0.118548	0.143882	-5.72216	P01766	Ig heavy chain V-III region BRO OS=Homo sapiens
0.390173	0.195517	1.59699	0.119744	0.145161	-5.63112	P68032	ACTC1
0.402432	1.0191	1.58563	0.122304	0.14809	-5.64824	P09172	DBH
0.892327	0.319129	1.57927	0.124361	0.150404	-5.63125	O75899	GABBR2
-0.366477	0.490021	-1.56758	0.125018	0.151021	-5.76492	A0A087WZ82	FXYD6-FXYD2
-0.268045	0.0178441	-1.53947	0.131724	0.158934	-5.80672	P62979	RPS27A
0.23176	0.646747	1.52568	0.135118	0.162838	-5.82698	P11597	CETP
-0.561027	-0.320868	-1.52419	0.135489	0.163021	-5.82916	P13647	KRT5
0.463438	0.343033	1.52961	0.135587	0.163021	-5.73758	P53673	CRYBA4
-0.177983	0.15749	-1.52185	0.136073	0.163272	-5.83258	P08572	COL4A2
-0.459371	-0.188689	-1.52169	0.136113	0.163272	-5.83281	P01770	Ig heavy chain V-III region NIE OS=Homo sapiens
0.422695	0.983709	1.51088	0.13884	0.16635	-5.84856	P04080	CSTB
0.667161	-0.0742918	1.51548	0.139114	0.166483	-5.75155	A0A0G2JMH6	HLA-DRA
0.247933	0.681026	1.50223	0.141052	0.168606	-5.86107	A0A075B6S9	IGKV1D-37
0.26886	0.304704	1.50441	0.14193	0.169459	-5.76749	P40967-2	PMEL
-0.202885	-0.0708777	-1.49055	0.144084	0.171831	-5.87787	P60174	TPI1
0.443175	0.98234	1.45979	0.152315	0.181437	-5.92155	Q5T0I1	GSN
0.264167	0.571441	1.45492	0.153654	0.182819	-5.9284	P04208	Ig lambda chain V-I region WAH OS=Homo sapiens
-0.622471	-0.269226	-1.45249	0.154325	0.183406	-5.93181	Q12805-5	EFEMP1
-0.626601	-0.503359	-1.45005	0.155	0.183995	-5.93523	P03973	SLPI
0.32078	-0.247439	1.4352	0.159163	0.188719	-5.9559	A0A0B4J1V7	IGHV7-81
0.375987	-0.306586	1.42137	0.163116	0.193183	-5.97497	A0A0G2JPD4	IGHG4
-0.306242	0.0367204	-1.40927	0.166641	0.197131	-5.99154	O43493	TGOLN2
-0.278396	0.443513	-1.40569	0.167692	0.197981	-5.99641	H7C215	RTN4R
-0.189658	0.214952	-1.41235	0.167744	0.197981	-5.86134	Q14766-4	LTBP1
-0.191362	0.159197	-1.40124	0.169009	0.199244	-6.00245	P06276	BCHE
-0.533681	0.181542	-1.40064	0.17119	0.201585	-5.87714	P23352	ANOS1
-0.237021	-0.278983	-1.38985	0.172418	0.202799	-6.01785	P02745	C1QA
0.169839	0.293044	1.37693	0.176348	0.207184	-6.03517	P08571	CD14
0.615152	0.197277	1.37582	0.178088	0.208989	-5.9516	A0A0G2JMI3	Uncharacterized protein (Fragment) OS=Homo sapiens
-0.788374	-1.14031	-1.36985	0.17853	0.209269	-6.04459	P02538	KRT6A
-0.350156	0.5216	-1.35937	0.181799	0.212857	-6.05847	P02794	FTH1
-0.450605	0.294768	-1.35492	0.183201	0.214255	-6.06433	P02533	KRT14
-0.309708	0.469874	-1.34388	0.186714	0.218115	-6.0788	P09417	QDPR
-0.222369	0.201528	-1.34556	0.187563	0.218696	-5.9848	Q8IXL6	FAM20C
-0.213165	0.0633658	-1.34101	0.187636	0.218696	-6.08254	P10523	SAG
-0.205402	0.500438	-1.33576	0.189331	0.22027	-6.08937	P07333	CSF1R
-0.498583	-1.18711	-1.3355	0.189415	0.22027	-6.08971	P01609	Ig kappa chain V-I region Scw OS=Homo sapiens
0.180541	0.0164299	1.32235	0.193715	0.225016	-6.1067	P00747	PLG
0.331401	0.80038	1.31073	0.197575	0.229241	-6.12159	A0A0A0MS14	IGHV1-45
0.221585	0.0550978	1.30856	0.198303	0.229826	-6.12436	Q14520	HABP2
0.291003	0.624501	1.29986	0.201242	0.23297	-6.13542	Q9HCS7	XAB2
-0.166902	0.137124	-1.29113	0.204222	0.236154	-6.14644	P14625	HSP90B1
-0.261683	-0.00806461	-1.27572	0.209562	0.242056	-6.16573	P24593	IGFBP5
0.342657	-0.0930173	1.26565	0.213111	0.245879	-6.17823	A0A075B6N7	IGHA2
-0.363718	0.066753	-1.22567	0.228945	0.263852	-6.13439	K7ES00	H3F3B
0.191313	0.0400393	1.21418	0.231943	0.267007	-6.24063	A0A075B6J3	IGLV3-27
0.246787	0.421416	1.20814	0.234233	0.269342	-6.24781	P68104	EEF1A1
-0.324798	0.596621	-1.20626	0.236245	0.271352	-6.164	Q96RP7	GAL3ST4
0.316715	0.413987	1.20262	0.237632	0.272641	-6.16171	O95497	VNN1
-0.163801	0.133273	-1.1878	0.242062	0.277413	-6.2717	P53634	CTSC
-0.328442	0.544189	-1.18506	0.244943	0.280402	-6.14689	P62993	GRB2
-0.181296	0.387428	-1.17556	0.246862	0.282285	-6.28589	P55058	PLTP
0.30343	0.363716	1.17028	0.248954	0.28436	-6.29197	P36222	CHI3L1
0.244831	0.535137	1.16357	0.251634	0.286799	-6.29967	A0A0B4J1Y8	IGLV9-49
-0.335311	0.273434	-1.16353	0.251646	0.286799	-6.29971	E7EX88	ACAN
0.257721	0.370734	1.1505	0.256907	0.292469	-6.31452	P00492	HPRT1
-0.388834	0.340077	-1.14936	0.257373	0.292676	-6.31582	P27918	CFP
-0.301835	0.218169	-1.14469	0.260521	0.295929	-6.22822	U3KQK0	HIST1H2BN
-0.187384	0.151836	-1.12734	0.266452	0.302332	-6.34048	Q14050	COL9A3
0.126424	0.0603136	1.11867	0.270092	0.306124	-6.35008	P00742	F10
-0.24426	0.550844	-1.1145	0.271851	0.307778	-6.35465	Q14697-2	GANAB
0.181437	0.219909	1.10731	0.274907	0.310896	-6.36252	P01762	Ig heavy chain V-III region TRO OS=Homo sapiens
0.191467	0.0864666	1.09935	0.278321	0.31441	-6.37118	Q14956	GPNMB
-0.174921	0.256836	-1.09316	0.280994	0.317082	-6.37787	P22692	IGFBP4
-0.162595	0.0447784	-1.09128	0.283007	0.319004	-6.28687	P07237	P4HB
0.318596	0.403062	1.08002	0.288411	0.324739	-6.26345	Q9H0U4	RAB1B
-0.345256	0.185884	-1.05938	0.297074	0.334127	-6.32725	A0A0A0MT71	C16orf89
-0.467622	-0.00305044	-1.0533	0.298653	0.335536	-6.42012	P59665	DEFA1
-0.232531	0.305037	-1.03443	0.307275	0.344846	-6.4396	Q16555	DPYSL2
-0.158093	-0.088812	-1.03113	0.308802	0.346182	-6.44298	P0C0L5	C4B
0.271947	-0.131993	1.02712	0.310662	0.347888	-6.44706	A0M8Q6	IGLC7
-0.137763	0.338275	-1.02308	0.312543	0.349613	-6.45116	Q14126	DSG2
0.163149	0.274006	1.0155	0.316096	0.353203	-6.45881	P11021	HSPA5
0.195414	0.61888	0.989273	0.328597	0.366773	-6.48487	Q13228-4	SELENBP1
0.1883	0.351391	0.937884	0.354047	0.394751	-6.53404	P49747	COMP
0.433925	-0.0379477	0.930681	0.358737	0.399547	-6.44738	P14209	CD99
-0.146893	0.286771	-0.919014	0.363709	0.404646	-6.55146	Q9UHI8	ADAMTS1
-0.342425	-0.0218117	-0.917754	0.365368	0.406052	-6.45925	P21810	BGN
0.552466	-0.998996	0.892439	0.377604	0.419197	-6.57543	A0A0C4DH43	Uncharacterized protein (Fragment) OS=Homo sapiens
-0.157285	0.377689	-0.888357	0.379768	0.421145	-6.57905	Q495W5	FUT11
-0.197828	0.360584	-0.882555	0.384226	0.42563	-6.45518	P12110	COL6A2
-0.146482	0.317826	-0.878122	0.385229	0.426281	-6.58806	Q15113	PCOLCE
-0.218336	-0.168266	-0.875771	0.387447	0.428275	-6.49672	Q13217	DNAJC3
-0.16443	0.397143	-0.845979	0.402699	0.444656	-6.61571	Q9UNN8	PROCR
0.114353	0.61207	0.810567	0.422509	0.46595	-6.64501	Q9NZP8	C1RL
-0.264355	-0.0985262	-0.811444	0.422891	0.46595	-6.55749	Q99983	OMD
-0.231508	0.449946	-0.806973	0.424552	0.467279	-6.64792	Q6UY14-3	ADAMTSL4
0.179364	0.561964	0.791542	0.434247	0.477439	-6.56682	P07996	THBS1
0.352222	0.618928	0.782391	0.438686	0.481804	-6.66746	Q7Z5L3	C1QL2
-0.231039	0.760197	-0.781686	0.439939	0.482665	-6.57458	P08238	HSP90AB1
-0.205482	0.586665	-0.777916	0.442127	0.484549	-6.58415	Q6UVK1	CSPG4
0.199449	-0.466115	0.776572	0.442909	0.484889	-6.57856	P09211	GSTP1
-0.113264	-0.338374	-0.761709	0.450792	0.492994	-6.68345	P43652	AFM
-0.14103	0.176643	-0.755443	0.454499	0.49652	-6.68822	P30086	PEBP1
0.187996	0.704094	0.74187	0.463382	0.505687	-6.60496	A0A087WSY4	IGHV4-31
0.155544	0.47366	0.734787	0.467628	0.509779	-6.61021	Q6UVY6	MOXD1
-0.157317	0.238615	-0.699922	0.488109	0.531543	-6.72874	P55285	CDH6
-0.129816	0.303723	-0.691419	0.494109	0.537507	-6.64126	Q8TER0	SNED1
0.114489	0.573246	0.68364	0.498224	0.54141	-6.74005	P01701	Ig lambda chain V-I region NEW OS=Homo sapiens
-0.231782	0.0653311	-0.672554	0.505177	0.548386	-6.74761	P04264	KRT1
-0.115203	0.0447224	-0.668671	0.507624	0.550462	-6.75022	P00748	F12
0.248552	0.0472023	0.665006	0.510933	0.553466	-6.62366	Q53LP3	SOWAHC
0.272155	-0.518972	0.658821	0.513863	0.556053	-6.7568	P43320	CRYBB2
0.0675379	-0.0595325	0.656796	0.51515	0.55686	-6.75814	P01019	AGT
0.289722	-0.774253	0.651625	0.518446	0.559834	-6.76154	J3KRP0	CNDP1
-0.10698	0.0694825	-0.624877	0.535672	0.577829	-6.77872	P20396	TRH
0.118992	0.50707	0.61641	0.541188	0.583167	-6.78401	P07900-2	HSP90AA1
-0.132063	0.101403	-0.602052	0.550606	0.592694	-6.79282	Q9Y6R7	FCGBP
0.0842237	0.378907	0.580642	0.564806	0.607343	-6.80557	P35858-2	IGFALS
0.213745	0.705511	0.574466	0.568935	0.611144	-6.80917	P10599	TXN
0.0818599	0.102406	0.571434	0.570967	0.612443	-6.81092	P40925-3	MDH1
-0.0659128	-4.93003e-05	-0.570887	0.571335	0.612443	-6.81124	Q9H8L6	MMRN2
-0.162536	0.228435	-0.568851	0.572702	0.613269	-6.81241	P12955	PEPD
-0.0962568	0.100689	-0.567116	0.57445	0.6145	-6.72669	Q9H2A7	CXCL16
0.116341	0.478087	0.556985	0.580704	0.620544	-6.81914	P11142	HSPA8
0.211649	-0.0561568	0.554861	0.582142	0.621435	-6.82033	H0YC35	CLU
0.126864	0.559045	0.547465	0.587163	0.626145	-6.82445	E9PNQ8	THY1
-0.123428	0.634008	-0.545835	0.588273	0.626678	-6.82535	P02788	LTF
-0.0951259	0.0884569	-0.528358	0.600765	0.639324	-6.74149	P11047	LAMC1
-0.0913162	0.0943011	-0.526784	0.601846	0.639812	-6.74233	H7BY58	PCMT1
-0.164996	-0.196295	-0.524366	0.603508	0.640915	-6.74361	P12277	CKB
0.175256	0.352802	0.516364	0.608501	0.645551	-6.84115	A0A0U1RRH7	Histone H2A OS=Homo sapiens
-0.0693378	0.208579	-0.50453	0.616713	0.653589	-6.84725	A0A0A0MTS2	GPI
-0.0744756	0.210613	-0.499384	0.620803	0.657152	-6.75655	Q16658	FSCN1
-0.150358	0.00846378	-0.498593	0.621354	0.657152	-6.75695	P10412	HIST1H1E
-0.123978	-0.219585	-0.479321	0.634374	0.670232	-6.85978	A0A0A0MS11	IGHV3-13
0.0495491	0.000767865	0.473832	0.638248	0.673634	-6.86242	P06396	GSN
0.0730488	0.263769	0.470149	0.640854	0.67544	-6.86418	Q14019	COTL1
-0.0988363	-0.230451	-0.469556	0.641274	0.67544	-6.86446	P61769	B2M
-0.0862865	0.0558144	-0.419717	0.676984	0.712323	-6.88688	Q9NP84	TNFRSF12A
-0.0820151	-0.230297	-0.418972	0.677935	0.712594	-6.79395	Q6FHJ7	SFRP4
-0.136881	0.259542	-0.408888	0.684847	0.719125	-6.89142	P13645	KRT10
0.0624074	0.251497	0.406231	0.686782	0.720421	-6.89251	A0A087WXL8	IGHG3
-0.0544854	0.18945	-0.399272	0.69186	0.725007	-6.89535	Q9UJJ9	GNPTG
0.104958	0.319323	0.374991	0.709689	0.742933	-6.90487	O15394	NCAM2
0.0670868	0.125616	0.370886	0.71272	0.745347	-6.90642	O14960	LECT2
0.111112	-0.703896	0.35255	0.726315	0.758792	-6.91315	P08670	VIM
-0.22372	0.227102	-0.348242	0.729857	0.761719	-6.82149	Q13231	CHIT1
-0.0489926	0.424608	-0.325333	0.746659	0.778464	-6.9225	P02746	C1QB
-0.116917	0.226539	-0.318278	0.752268	0.783033	-6.83164	Q8WVQ1	CANT1
0.0824901	-0.109538	0.317479	0.752565	0.783033	-6.92506	A0A075B6K5	IGLV3-9
0.0551218	-0.164964	0.309113	0.758873	0.788798	-6.92771	Q93091	RNASE6
0.0326775	-0.15831	0.307625	0.759996	0.789168	-6.92818	P00450	CP
-0.0755906	0.576891	-0.296082	0.768731	0.797432	-6.93171	Q99674-5	CGREF1
-0.04224	0.355631	-0.288369	0.774583	0.802693	-6.934	P02747	C1QC
0.116821	-0.0857869	0.284082	0.778225	0.805655	-6.80661	P02511	CRYAB
-0.0450986	0.102761	-0.281038	0.780159	0.806845	-6.93612	P03950	ANG
-0.130732	-1.79838	-0.264226	0.79299	0.81929	-6.94077	P14136	GFAP
-0.0886777	-0.0254071	-0.26047	0.795864	0.821434	-6.94177	P35908	KRT2
0.041618	0.536536	0.249499	0.804278	0.829285	-6.94461	P14151-2	SELL
0.142306	-1.23148	0.239245	0.81248	0.836904	-6.82622	J3KMX3	AFP
0.0977148	0.64313	0.226687	0.822057	0.845921	-6.85702	A0A0C4DH24	IGKV6-21
0.0777608	0.338435	0.218323	0.828514	0.851712	-6.86558	Q5JS37	NHLRC3
0.0940565	-1.32869	0.212575	0.83276	0.855222	-6.95327	D6RF35	GC
0.0637371	0.958413	0.185334	0.854167	0.876331	-6.83022	P12035	KRT3
0.0502285	-0.322161	0.167314	0.867983	0.889618	-6.962	A0A0B4J2H3	IGHV2-70
-0.0242508	-0.211068	-0.153884	0.878633	0.899636	-6.87113	Q13740	ALCAM
-0.0254653	0.26012	-0.148357	0.882822	0.902308	-6.96504	Q96HF1	SFRP2
-0.0205703	0.184016	-0.148131	0.882998	0.902308	-6.96508	G3XAK1	MST1
0.0491633	-0.0950907	0.145786	0.884838	0.903025	-6.96543	P53674	CRYBB1
0.035118	0.135824	0.145167	0.885457	0.903025	-6.87246	P43121	MCAM
0.0243074	0.320475	0.141809	0.888088	0.904811	-6.87295	Q9UKJ1-3	PILRA
-0.0330426	0.480476	-0.121874	0.903621	0.919725	-6.96868	Q86Y46	KRT73
-0.0217352	0.175725	-0.119803	0.905251	0.920473	-6.96894	P18669	PGAM1
0.0336747	0.0148711	0.117806	0.906823	0.92116	-6.96918	Q9HCQ7	NPVF
-0.0570678	-0.457656	-0.113425	0.910421	0.923902	-6.84118	P05813	CRYBA1
0.0605958	0.126428	0.109058	0.913813	0.926429	-6.87713	P26022	PTX3
-0.0161528	0.159421	-0.106156	0.916138	0.927872	-6.84199	P09603	CSF1
0.0131889	0.11761	0.093464	0.926011	0.936948	-6.97179	P05154	SERPINA5
-0.0258241	0.0707942	-0.0875173	0.930786	0.940854	-6.87929	P62805	HIST1H4A
0.0238794	0.354336	0.0806085	0.936268	0.945465	-6.84442	P26992	CNTFR
0.018401	-0.145536	0.0582551	0.953841	0.962266	-6.97451	Q14982-4	OPCML
0.0068923	0.314171	0.0382705	0.969666	0.976778	-6.97549	P01615	Ig kappa chain V-II region FR OS=Homo sapiens
0.00602767	0.13791	0.0376898	0.970126	0.976778	-6.97551	Q99497	PARK7
0.00699374	0.405572	0.0319005	0.974713	0.980436	-6.97571	Q9BUJ0	ABHD14A
0.00499714	-0.302432	0.0233331	0.981503	0.98485	-6.97595	A0A0C4DGB6	ALB
0.00390158	0.497415	0.0233167	0.981516	0.98485	-6.97595	K4DIA0	ICOSLG
-0.00443265	0.407488	-0.0227366	0.981976	0.98485	-6.97597	Q92954	PRG4
-0.0107594	-0.026536	-0.0212459	0.983177	0.985093	-6.88296	Q5R3F8	ELFN2
-0.00237862	-0.245242	-0.0125273	0.990068	0.991032	-6.97615	P0C0L4	C4A
0.00133946	0.252004	0.00670392	0.994685	0.994685	-6.97621	Q9BYJ0	FGFBP2

## Sheet: PDR_ERM (nodb)_limma
Supplementary Table S3B: Significantly altered proteins in PDR vs ERM (excluding diabetic ERM) vitreous
logFC	AveExpr	t	P.Value	adj.P.Val	B	Accession
2.96703	2.18195	10.5262	2.15578e-12	2.21614e-09	18.2356	Q6P2Q0
-1.93196	-1.22846	-9.9462	9.6689e-12	4.39555e-09	16.7645	O94985-2
-1.59718	-0.803549	-9.82079	1.34528e-11	4.39555e-09	16.4403	P41222
-1.55453	-0.546571	-9.67684	1.97044e-11	4.39555e-09	16.0655	Q9NQ79
-1.43374	-0.617544	-9.6462	2.13791e-11	4.39555e-09	15.9854	Q9Y5W5
2.33222	1.59863	9.15672	8.00218e-11	1.21885e-08	14.6877	P02671
-1.84045	-0.618205	-9.13159	8.57029e-11	1.21885e-08	14.6203	Q9Y287
-1.4352	-0.644117	-9.09449	9.48524e-11	1.21885e-08	14.5204	O43505
-2.11894	-1.07347	-8.92401	1.51509e-10	1.6462e-08	14.0595	Q06481
1.52083	1.13096	8.90394	1.60136e-10	1.6462e-08	14.005	A0A087WYJ9
-1.29807	-0.471696	-8.81663	2.03875e-10	1.90531e-08	13.7672	O14793
-1.92089	-1.05827	-8.60672	3.65794e-10	3.13363e-08	13.1915	Q92563
-1.57834	-0.652791	-8.52057	4.65708e-10	3.4994e-08	12.9536	P05067
-2.06988	-0.446725	-8.51236	4.76572e-10	3.4994e-08	12.9309	Q8N145
-1.43952	-0.691507	-8.43292	5.95962e-10	3.83517e-08	12.7106	O94985
-1.13902	-0.429004	-8.43236	5.96913e-10	3.83517e-08	12.709	Q86UD1
2.27437	1.49782	8.32102	8.17643e-10	4.94433e-08	12.3989	P02675
-1.2198	-0.421965	-8.23336	1.04861e-09	5.87604e-08	12.1537	Q9Y646
1.39923	0.724231	8.22103	1.08604e-09	5.87604e-08	12.1191	Q06033
-1.1777	-0.304118	-8.13306	1.39549e-09	7.17281e-08	11.872	J3KQ66
-1.35019	-0.33263	-8.04324	1.80428e-09	8.83236e-08	11.6187	Q16769
-1.47756	-0.569884	-7.92449	2.53772e-09	1.18581e-07	11.2823	P05408
1.58376	1.01283	7.88597	2.83558e-09	1.26738e-07	11.1729	P26447
-1.78567	-0.425376	-7.85146	3.13253e-09	1.34177e-07	11.0747	Q96GW7
-1.23066	-0.365701	-7.83651	3.27077e-09	1.34494e-07	11.0321	Q12805
1.32992	0.530453	7.81656	3.46487e-09	1.3585e-07	10.9753	P06727
-1.43489	-0.929376	-7.80642	3.56805e-09	1.3585e-07	10.9463	Q9BZV3
-1.26309	-0.706587	-7.79376	3.70115e-09	1.35885e-07	10.9102	K7ES70
-1.26247	-0.625989	-7.75481	4.14301e-09	1.46863e-07	10.799	Q92520
-1.73132	-0.732045	-7.73076	4.44227e-09	1.49646e-07	10.7302	P07998
-1.36261	-0.46615	-7.72534	4.51267e-09	1.49646e-07	10.7147	P43251-2
2.44802	1.5146	7.63066	5.94214e-09	1.90891e-07	10.4433	P02679
-1.24363	-0.356176	-7.61349	6.24695e-09	1.93738e-07	10.394	Q8NCC3
-1.41151	-0.573542	-7.60477	6.40768e-09	1.93738e-07	10.3689	O75326
-1.64527	-0.635304	-7.52554	8.07467e-09	2.32844e-07	10.1409	P13521
-1.18896	-0.494207	-7.51493	8.32902e-09	2.32844e-07	10.1103	Q9HCB6
-1.33663	-0.489143	-7.51134	8.41678e-09	2.32844e-07	10.0999	Q0P6D2
-1.1287	-0.44849	-7.49851	8.73881e-09	2.32844e-07	10.0629	Q7Z3B1
-1.10542	-0.71036	-7.49323	8.87464e-09	2.32844e-07	10.0477	P36955
-1.47763	-0.349783	-7.48617	9.06008e-09	2.32844e-07	10.0273	P51693
-1.1367	-0.0755303	-7.46293	9.69785e-09	2.39141e-07	9.96021	O60243
-1.73401	-0.621706	-7.46039	9.77034e-09	2.39141e-07	9.95286	P02458
1.81764	0.895834	7.44522	1.02145e-08	2.44198e-07	9.90902	J3KQ18
-1.60357	-0.42892	-7.38183	1.23024e-08	2.87429e-07	9.72559	Q9BZG9-2
-1.36904	-0.620777	-7.28059	1.65711e-08	3.78558e-07	9.43182	P10745
-1.25407	-0.322975	-7.27236	1.69781e-08	3.79424e-07	9.40789	O15354
-1.4295	-0.716064	-7.25608	1.78129e-08	3.86665e-07	9.36056	Q99574
-1.90524	-0.950867	-7.24285	1.85218e-08	3.86665e-07	9.32207	O15537
1.89313	1.59153	7.23948	1.8707e-08	3.86665e-07	9.31226	P04040
1.31528	0.772462	7.23768	1.88067e-08	3.86665e-07	9.30702	P19827
-1.36525	-0.648649	-7.65329	1.92753e-08	3.8853e-07	9.41902	Q9UBX7
-1.00297	-0.42389	-7.20667	2.06099e-08	4.07442e-07	9.21672	Q9UNW1
-1.54429	-0.530759	-7.18303	2.21014e-08	4.28684e-07	9.14782	P17643
-1.2045	-0.544968	-7.1641	2.33736e-08	4.44964e-07	9.09263	Q15818
-1.32121	-0.60052	-7.13976	2.51196e-08	4.69509e-07	9.02159	P47972
-1.56748	-0.72862	-7.11507	2.70246e-08	4.94753e-07	8.94951	P13611
-1.24063	-0.546491	-7.11001	2.74328e-08	4.94753e-07	8.93472	Q92765
-1.38976	-0.595357	-7.09144	2.89855e-08	5.13743e-07	8.88043	A0A0U1RRJ0
2.13253	1.53122	7.08053	2.99382e-08	5.1655e-07	8.84854	P04114
-1.06216	-0.418168	-7.07817	3.01488e-08	5.1655e-07	8.84163	P08174-7
-1.42324	-0.737011	-7.04642	3.31265e-08	5.58263e-07	8.74875	P16870
-1.42268	-0.827303	-6.9552	4.34457e-08	7.20358e-07	8.48138	P61916
-1.53435	-0.464854	-6.92571	4.74319e-08	7.73789e-07	8.39483	P23435
-1.56966	-0.264871	-6.91906	4.83821e-08	7.73789e-07	8.37528	Q86VZ4
-1.56389	-0.474846	-6.9144	4.90586e-08	7.73789e-07	8.36158	Q9NS85
-1.50636	-0.275504	-6.90206	5.08953e-08	7.73789e-07	8.32535	P55001
-1.88791	-1.21428	-6.90203	5.09002e-08	7.73789e-07	8.32525	P13611-2
-1.21729	-0.61048	-6.90016	5.11845e-08	7.73789e-07	8.31976	X6R8A1
-1.17571	-0.424265	-6.89128	5.25578e-08	7.83035e-07	8.29366	Q92823-5
2.0195	1.06673	6.8809	5.42102e-08	7.85327e-07	8.26314	B0YIW2
-1.51534	-0.16436	-6.88072	5.42395e-08	7.85327e-07	8.26261	O43405
-1.38848	-0.920179	-6.87201	5.56668e-08	7.94798e-07	8.237	Q8NFT8
-1.21539	-0.263679	-6.86483	5.68735e-08	8.00904e-07	8.21586	Q10472
-1.25543	-0.720916	-6.85841	5.79721e-08	8.05341e-07	8.197	Q17R60
-1.35011	-0.33488	-6.85102	5.92662e-08	8.12343e-07	8.17524	Q9P2S2
-1.31603	-0.412974	-6.84245	6.08016e-08	8.22421e-07	8.15003	Q9UBM4
2.51486	1.75348	6.80253	6.8501e-08	9.14533e-07	8.03249	P00915
-1.07393	-0.19196	-6.79076	7.09557e-08	9.31064e-07	7.99779	Q15223
-1.07302	-0.124687	-6.78796	7.15506e-08	9.31064e-07	7.98956	Q96KG7
-1.92136	-0.520785	-7.11563	7.83399e-08	9.95394e-07	8.04076	Q15375
-1.16516	-0.563517	-6.75727	7.84308e-08	9.95394e-07	7.89906	Q9BY67-3
-1.69956	-0.720755	-6.75105	7.99031e-08	9.98778e-07	7.88073	Q08629
-1.24027	-0.429925	-6.74798	8.06406e-08	9.98778e-07	7.87168	P98164
1.72692	1.43317	6.69892	9.34026e-08	1.14307e-06	7.72688	P04003
-1.18595	-0.576029	-6.68528	9.7302e-08	1.17678e-06	7.68657	D3YTG3
-1.36704	-0.0283398	-6.63534	1.13024e-07	1.35103e-06	7.53897	O75509
1.71668	0.758456	6.63066	1.14623e-07	1.35439e-06	7.52513	P06703
-1.11113	-0.372429	-6.61849	1.18888e-07	1.38882e-06	7.48913	Q7KYR7-1
-1.19904	-0.534314	-6.61336	1.20732e-07	1.39452e-06	7.47397	Q9P121-4
-1.08939	-0.411657	-6.56603	1.39178e-07	1.58972e-06	7.33388	P01034
1.73458	1.60656	6.55489	1.43917e-07	1.62579e-06	7.30089	O43866
-1.26632	-0.376975	-6.53689	1.51921e-07	1.69755e-06	7.24757	Q9UHC6
-1.21479	-0.512081	-6.52276	1.58517e-07	1.7357e-06	7.2057	O14773
-1.60792	-0.583588	-6.52235	1.58712e-07	1.7357e-06	7.20449	Q13510-2
-1.13048	-0.408732	-6.50369	1.6788e-07	1.81664e-06	7.14916	Q14563
-1.32412	-0.438775	-6.49639	1.71609e-07	1.83764e-06	7.12752	O14594
-1.17207	-0.299062	-6.47513	1.82953e-07	1.93892e-06	7.06447	J3KNP4
-1.27463	-0.396192	-6.45998	1.91495e-07	1.9929e-06	7.01952	O00115
-1.38693	-0.468025	-6.45924	1.91923e-07	1.9929e-06	7.01732	Q08380
-1.30678	-0.816681	-6.77374	1.94397e-07	1.9984e-06	7.1564	P55283
-1.13225	-0.380029	-6.43719	2.05109e-07	2.07551e-06	6.95188	Q09328
-1.62424	-0.192684	-6.43585	2.05936e-07	2.07551e-06	6.94791	Q9ULX7
-1.99197	-0.637373	-6.43007	2.09554e-07	2.09147e-06	6.93076	Q9BY79
-1.18938	-0.460154	-6.42665	2.11725e-07	2.09282e-06	6.92061	Q9H4D0
-1.42624	-0.263902	-6.39148	2.3541e-07	2.30478e-06	6.81618	Q8IUK8
-1.23507	-0.328173	-6.36631	2.53988e-07	2.46321e-06	6.74138	Q63HQ2
-1.1073	-0.509916	-6.3546	2.63121e-07	2.52793e-06	6.70659	Q92484
-0.888443	-0.265957	-6.33476	2.79367e-07	2.64957e-06	6.6476	P40189
2.27347	1.54222	6.32994	2.83461e-07	2.64957e-06	6.63328	P32119
-1.37432	-0.238486	-6.32988	2.83514e-07	2.64957e-06	6.63309	Q9UHL4
-1.42046	-0.24058	-6.32314	2.89344e-07	2.67969e-06	6.61305	O60241
-1.21666	-0.618808	-6.31741	2.94388e-07	2.70206e-06	6.59604	P10645
-1.35235	-0.24963	-6.30075	3.09584e-07	2.81639e-06	6.54649	P12107-2
-1.27821	-0.37505	-6.28568	3.24011e-07	2.92178e-06	6.50165	Q15904
-0.943329	-0.113403	-6.28003	3.29583e-07	2.94619e-06	6.48486	Q9Y4L1
0.757962	0.45394	6.24757	3.6357e-07	3.22198e-06	6.38825	P01031
-1.51548	-0.606279	-6.22965	3.83815e-07	3.33523e-06	6.33491	P07602
-1.09283	-0.20103	-6.22773	3.86045e-07	3.33523e-06	6.32921	P16278
-1.18921	-0.565889	-6.2277	3.86083e-07	3.33523e-06	6.32912	Q12841
-1.29012	-0.620443	-6.20893	4.08646e-07	3.50074e-06	6.27322	Q8NHP8
-0.81516	-0.200973	-6.19872	4.21458e-07	3.58065e-06	6.24283	Q10471
-1.0546	-0.391068	-6.18629	4.37615e-07	3.68744e-06	6.20581	F5GWQ8
-1.35527	-0.230113	-6.16257	4.70192e-07	3.92973e-06	6.13516	Q99523
-0.906019	-0.193469	-6.15183	4.85728e-07	4.02685e-06	6.10317	C9J2H1
-1.0673	-0.315783	-6.12764	5.22649e-07	4.29826e-06	6.03109	P07686
-0.66989	-0.485166	-6.10184	5.65143e-07	4.61085e-06	5.95418	P02787
1.67507	0.549498	6.08092	6.02131e-07	4.87394e-06	5.89182	K7ER74
-0.965329	-0.25859	-6.06304	6.35672e-07	5.1011e-06	5.8385	Q9UBX1
-1.28071	-0.329215	-6.06074	6.40118e-07	5.1011e-06	5.83164	A0A0C4DFZ2
-1.94126	-0.526807	-6.03578	6.9044e-07	5.42091e-06	5.75721	B1B1J6
-0.977579	-0.275943	-6.03561	6.90797e-07	5.42091e-06	5.7567	Q12797
-1.00428	-0.578617	-6.02938	7.03971e-07	5.48244e-06	5.73812	Q13822-3
-1.0775	-0.120703	-6.01979	7.24737e-07	5.60173e-06	5.70953	Q6UX71
-1.05558	-0.256638	-6.00886	7.49155e-07	5.74725e-06	5.67694	Q8IV08
1.06241	0.77857	6.00625	7.5511e-07	5.75002e-06	5.66916	P15169
-0.820103	-0.478236	-5.99193	7.88652e-07	5.93356e-06	5.62642	A0A087WX77
-1.04834	-0.172414	-5.99105	7.90757e-07	5.93356e-06	5.6238	P14618-2
-1.28079	-0.382213	-5.97888	8.20492e-07	6.11207e-06	5.5875	Q53EL9
-0.775596	-0.146905	-5.96755	8.49204e-07	6.28044e-06	5.55368	Q92824-2
-1.67446	-0.598853	-5.94569	9.07444e-07	6.61836e-06	5.48847	P29323
-1.13913	-0.801848	-5.94557	9.07772e-07	6.61836e-06	5.48811	B5MCX6
-1.35994	-1.09854	-5.93542	9.36155e-07	6.73898e-06	5.45785	P21246
2.27217	1.51598	5.93498	9.37427e-07	6.73898e-06	5.45651	P02042
-1.04097	-0.265307	-5.92621	9.62712e-07	6.8727e-06	5.43035	Q5VU97
-1.16418	-0.279171	-5.92095	9.78209e-07	6.87483e-06	5.41465	Q4KMG0
-1.1434	-0.410535	-5.91947	9.82615e-07	6.87483e-06	5.41023	P15586
1.26377	1.21584	5.91807	9.86785e-07	6.87483e-06	5.40607	P07738
-1.07466	-0.113959	-5.91708	9.89762e-07	6.87483e-06	5.40311	Q9H1B5
-1.04426	-0.132615	-5.91265	1.00316e-06	6.92115e-06	5.38989	Q7Z7M0
-1.3016	-0.305304	-5.90446	1.02842e-06	6.99837e-06	5.36545	Q92752
-1.06865	-0.170028	-5.90393	1.03008e-06	6.99837e-06	5.36387	Q9BSG0
-0.969993	-0.399824	-5.90243	1.03478e-06	6.99837e-06	5.35939	P48723
-1.86999	-0.836055	-5.88615	1.08719e-06	7.29679e-06	5.31082	P23515
-1.02106	-0.389006	-5.88437	1.0931e-06	7.29679e-06	5.3055	Q9UBP4
-1.14872	-0.245588	-6.12498	1.12614e-06	7.46888e-06	5.41979	Q9HBL6
-1.05722	-0.63391	-5.86216	1.16936e-06	7.70578e-06	5.23922	P07339
0.707123	0.240854	5.84517	1.23128e-06	8.06213e-06	5.18852	P05546
-1.22361	-0.757197	-5.82787	1.29774e-06	8.44352e-06	5.13687	P20472
0.849784	0.375574	5.80392	1.39567e-06	9.0236e-06	5.06539	P02748
-1.34588	-0.529106	-5.79519	1.43315e-06	9.208e-06	5.03936	P10451-5
-1.0559	0.0254259	-5.78527	1.47702e-06	9.43093e-06	5.00974	P35625
-1.41213	-0.424356	-5.77983	1.50164e-06	9.49177e-06	4.9935	A0A0A0MS64
-1.09817	-0.289056	-5.77909	1.50502e-06	9.49177e-06	4.99129	P32004
-1.02811	-0.356294	-5.77078	1.54349e-06	9.66869e-06	4.9665	Q96S96
-0.944831	0.0119033	-5.769	1.55188e-06	9.66869e-06	4.96118	O15031
0.993605	0.716922	5.75565	1.6161e-06	1.00081e-05	4.92135	O75382
-0.990727	-0.176407	-5.75173	1.63548e-06	1.00675e-05	4.90964	Q92859
1.04956	0.121974	5.74805	1.65389e-06	1.01081e-05	4.89865	A0A0B4J231
1.44143	1.21502	5.74649	1.66174e-06	1.01081e-05	4.894	P00739-2
-0.999499	-0.119457	-5.73947	1.69756e-06	1.02179e-05	4.87306	O95502
-1.03838	-0.24499	-5.73906	1.69968e-06	1.02179e-05	4.87183	Q12860
-0.939335	-0.518628	-5.73431	1.72439e-06	1.03062e-05	4.85766	P02766
2.70604	1.7556	5.73221	1.73544e-06	1.03123e-05	4.85138	P68871
-1.54201	-0.954845	-5.71784	1.81292e-06	1.07108e-05	4.80849	Q16568
-0.947184	-0.0370102	-5.70918	1.86123e-06	1.09334e-05	4.78267	Q9NR34
-1.17255	-0.507729	-5.70606	1.87899e-06	1.09676e-05	4.77334	Q9NX62
-1.03459	-0.243346	-5.70442	1.88839e-06	1.09676e-05	4.76844	Q99969
-0.938978	-0.137994	-5.70219	1.90123e-06	1.09801e-05	4.76179	O00468-6
-1.25901	-0.743353	-5.70028	1.91229e-06	1.09823e-05	4.75609	A0A024R644
-0.914603	-0.1584	-5.6917	1.96278e-06	1.12097e-05	4.73051	Q13275
0.837848	0.371578	5.68941	1.97653e-06	1.12258e-05	4.72365	Q14624
-0.744622	-0.437227	-5.68051	2.03073e-06	1.14703e-05	4.6971	P10909-2
1.18279	1.08544	5.67374	2.0729e-06	1.16445e-05	4.67692	O00187
-1.8569	-0.525257	-5.6676	2.11198e-06	1.17995e-05	4.65859	J3KNF6
-1.0816	-0.540946	-5.65781	2.17575e-06	1.20901e-05	4.62938	Q9H4F8-2
-1.26393	-0.530532	-5.63956	2.29983e-06	1.27109e-05	4.57494	P05060
-0.824728	-0.248968	-5.63184	2.35444e-06	1.29431e-05	4.55192	P35052
-0.718375	-0.319472	-5.62286	2.41959e-06	1.32305e-05	4.52512	P23142-4
-1.18129	-0.271759	-5.60689	2.53998e-06	1.38153e-05	4.47748	Q9UPZ6
1.06645	1.00807	5.60481	2.55608e-06	1.38298e-05	4.47127	Q9Y279
-1.04146	-0.423672	-5.59107	2.66511e-06	1.43398e-05	4.43029	Q8N3Z0
0.980517	0.434681	5.58945	2.67826e-06	1.43398e-05	4.42546	P19823
-1.18089	-0.390675	-5.57507	2.79791e-06	1.48934e-05	4.38258	Q5T1H1
0.921777	0.139108	5.57222	2.82226e-06	1.48934e-05	4.37408	A0A075B6L0
-1.12374	-0.124117	-5.57036	2.83824e-06	1.48934e-05	4.36854	R4GMZ0
-0.878295	-0.422251	-5.5702	2.83961e-06	1.48934e-05	4.36807	Q16270
-1.4291	-0.104076	-5.56313	2.9013e-06	1.51041e-05	4.34698	Q9GZV7
1.39622	0.92061	5.56224	2.90916e-06	1.51041e-05	4.34432	P05451
-1.04764	-0.228968	-5.55027	3.01692e-06	1.55849e-05	4.30865	E9PDN6
-0.953949	-0.51027	-5.54462	3.06923e-06	1.57758e-05	4.29179	P50897
1.13158	0.941715	5.53919	3.12025e-06	1.59583e-05	4.27562	P12111
-1.08893	-0.360014	-5.53405	3.16945e-06	1.60784e-05	4.26027	P27797
0.85119	0.0397118	5.53347	3.17501e-06	1.60784e-05	4.25855	P01608
-1.07527	-0.257509	-5.52195	3.28813e-06	1.65696e-05	4.22421	P12109
2.72206	1.80215	5.52013	3.30636e-06	1.65758e-05	4.21879	P69905
0.806582	0.11594	5.51862	3.32161e-06	1.65758e-05	4.21428	P01009
-1.11103	-0.239747	-5.51438	3.36462e-06	1.67028e-05	4.20166	P22304
1.88877	1.47812	5.51293	3.37956e-06	1.67028e-05	4.19732	P69891
-1.07983	0.0790094	-5.50279	3.48533e-06	1.71431e-05	4.1671	Q86UN3
1.11079	0.507185	5.49889	3.52681e-06	1.72646e-05	4.15549	Q13790
-0.999916	-0.108478	-5.69856	3.63917e-06	1.77302e-05	4.28083	Q9HCU4
-1.8899	-0.517502	-5.69094	3.71658e-06	1.80219e-05	4.24711	C9JVW0
-0.92025	-0.408869	-5.47751	3.76359e-06	1.81642e-05	4.09178	Q8N3J6-3
0.742516	0.448758	5.46341	3.92837e-06	1.88709e-05	4.04977	P01625
-1.09114	-0.49894	-5.44662	4.13399e-06	1.97662e-05	3.99976	P29120
-0.865714	-0.178753	-5.44474	4.15767e-06	1.97875e-05	3.99416	P06280
-1.12686	-0.00304558	-5.44139	4.20009e-06	1.98972e-05	3.98421	Q8IVN8
-1.04586	-0.275662	-5.43705	4.25592e-06	2.00692e-05	3.97127	P15848
-1.01073	-0.430007	-5.41757	4.51542e-06	2.11224e-05	3.91326	Q9Y2I2
0.828252	0.369478	5.41721	4.52035e-06	2.11224e-05	3.91219	P25311
-0.871105	-0.39776	-5.41284	4.58067e-06	2.13074e-05	3.8992	Q9HAT2
-1.06439	-0.462365	-5.40767	4.65317e-06	2.15358e-05	3.88381	O75093
-0.837236	-0.378762	-5.40637	4.67168e-06	2.15358e-05	3.87992	Q9BSG5-2
-1.39588	-0.178973	-5.4031	4.71824e-06	2.16534e-05	3.8702	A0A0C4DFX3
-1.189	-0.147785	-5.39655	4.81315e-06	2.19907e-05	3.85069	P11117
-1.34019	-0.0883874	-5.37417	5.15155e-06	2.34327e-05	3.78412	Q96MU8-2
-0.872893	-0.335815	-5.37148	5.19392e-06	2.35214e-05	3.77609	Q9UJA9
-0.850305	-0.335069	-5.36825	5.24501e-06	2.36205e-05	3.7665	P09668
0.984345	-0.0525361	5.36668	5.27011e-06	2.36205e-05	3.76183	P01703
-0.903526	-0.449303	-5.36577	5.28474e-06	2.36205e-05	3.75911	O75063
0.879285	0.240882	5.34861	5.56738e-06	2.47397e-05	3.70807	A0A075B6R9
-0.821016	-0.094258	-5.34767	5.58328e-06	2.47397e-05	3.70528	P78324-2
-1.49692	-0.153121	-5.33186	5.85784e-06	2.58449e-05	3.65826	Q6ZSJ9-3
-0.836272	0.066215	-5.32706	5.94379e-06	2.6112e-05	3.644	P55268
0.691851	0.349321	5.3184	6.10214e-06	2.66936e-05	3.61825	H0YAC1
-1.8177	-0.784509	-5.309	6.27874e-06	2.72377e-05	3.59031	P20849
-1.54258	-0.172946	-5.30896	6.2795e-06	2.72377e-05	3.59019	Q8N2S1
-1.37583	-0.449143	-5.30173	6.4188e-06	2.77249e-05	3.56871	Q9BYH1
1.06626	0.847692	5.29595	6.53238e-06	2.80974e-05	3.55154	H7BY64
-1.55147	-0.0786201	-5.29066	6.63819e-06	2.84336e-05	3.5358	Q9UM47
-0.994679	-0.22213	-5.28073	6.84122e-06	2.91816e-05	3.50631	H3BTH8
-1.36442	-0.172487	-5.26961	7.07612e-06	3.00589e-05	3.47326	Q86UN2
-0.833109	-0.595901	-5.26417	7.19372e-06	3.04327e-05	3.45713	P16035
-0.853321	-0.32292	-5.23871	7.77135e-06	3.27416e-05	3.38154	A0A0A0MRJ7
-1.07566	-0.299368	-5.21126	8.446e-06	3.54387e-05	3.30007	O00451
-1.06663	-0.328669	-5.2069	8.55836e-06	3.55586e-05	3.28715	Q9ULB1-3
-0.877471	-0.127235	-5.2068	8.56091e-06	3.55586e-05	3.28685	P42785
-1.25323	-0.294255	-5.20613	8.57834e-06	3.55586e-05	3.28486	P48058
-1.54638	-0.0145716	-5.19858	8.7771e-06	3.62364e-05	3.26245	O95980
-0.86116	-0.201691	-5.19057	8.9927e-06	3.6978e-05	3.23871	P54803
-0.854163	-0.204356	-5.18922	9.02976e-06	3.69824e-05	3.23469	A0A0A0MQU6
0.704806	0.249	5.1787	9.32219e-06	3.79687e-05	3.20352	P01011
-0.713841	-0.163761	-5.17791	9.34443e-06	3.79687e-05	3.20119	O00391
0.819005	0.451177	5.17128	9.53426e-06	3.85875e-05	3.18151	P80748
-1.41879	-0.613535	-5.16841	9.61754e-06	3.87719e-05	3.17301	A0A0D9SF98
-1.08133	-0.185995	-5.1564	9.97384e-06	4.00512e-05	3.13743	O95390
-1.17173	-0.598941	-5.15355	1.00605e-05	4.02418e-05	3.12898	Q14055
2.71746	1.59607	5.14635	1.02823e-05	4.09696e-05	3.10765	Q5T619
0.656233	0.0133928	5.14116	1.04451e-05	4.14577e-05	3.09229	B4E1Z4
1.07016	0.583798	5.12167	1.10804e-05	4.38102e-05	3.03456	A0A0C4DH37
0.659628	0.0497105	5.11912	1.11663e-05	4.39807e-05	3.02701	P01008
1.67368	0.888595	5.09833	1.18916e-05	4.66586e-05	2.9655	P11684
3.20084	0.520125	5.26708	1.20381e-05	4.70539e-05	3.09499	Q86UP2
-0.998227	-0.587104	-5.26029	1.22677e-05	4.77696e-05	3.09087	D6RGW2
-1.15238	-0.062011	-5.08377	1.24273e-05	4.82085e-05	2.92243	P22303-2
-0.838765	-0.295774	-5.08199	1.24945e-05	4.82869e-05	2.91716	Q02818
-0.899247	-0.5053	-5.08	1.25698e-05	4.83959e-05	2.91129	P19022
-1.42889	-0.624251	-5.06586	1.31195e-05	5.03242e-05	2.86946	A8MV23-2
-0.753323	-0.242204	-5.0557	1.35291e-05	5.17021e-05	2.83943	P22352
-1.06633	-0.852423	-5.05138	1.37068e-05	5.21874e-05	2.82668	Q5VZE7
-1.05507	-0.161048	-5.02841	1.46928e-05	5.5735e-05	2.75882	P15291
-0.828924	-0.169789	-5.02404	1.48881e-05	5.62683e-05	2.74592	O60568
0.905629	0.51707	5.01491	1.53044e-05	5.76299e-05	2.71899	P01593
-0.817742	0.0114486	-5.00403	1.58163e-05	5.93401e-05	2.68686	P39060
-0.969486	-0.399455	-5.00163	1.59314e-05	5.95544e-05	2.67978	Q8N475
0.933626	0.501114	4.97942	1.70369e-05	6.34563e-05	2.61427	P02753
-1.28118	0.0906698	-5.13762	1.72533e-05	6.39548e-05	2.74276	Q9NT68
-0.996907	-0.323231	-4.97444	1.72952e-05	6.39548e-05	2.59959	P10451
1.11103	1.09209	5.13329	1.74624e-05	6.43417e-05	2.73097	P06753-2
-1.39815	-0.245501	-4.95206	1.85039e-05	6.79356e-05	2.53365	P08138
-0.755515	-0.0216016	-4.94949	1.86483e-05	6.82221e-05	2.52606	P23142
-1.07129	-0.195127	-4.93777	1.93198e-05	7.04281e-05	2.49154	Q86Y38
0.83269	0.777051	4.93192	1.96638e-05	7.1429e-05	2.47432	P01767
0.817064	0.649094	4.92813	1.98895e-05	7.19943e-05	2.46318	A0A087WW89
0.670184	0.380492	4.92676	1.99721e-05	7.20396e-05	2.45914	P01623
-0.972307	-0.797856	-4.9239	2.01449e-05	7.24088e-05	2.45073	Q8WXD2
-1.07245	0.0166268	-4.91628	2.06135e-05	7.3835e-05	2.4283	Q9P2V4
-0.737696	-0.177193	-4.90976	2.10228e-05	7.50398e-05	2.40912	Q08431
0.932795	0.67435	4.89613	2.19049e-05	7.79179e-05	2.36902	P01765
-1.07162	-0.338364	-4.88781	2.24607e-05	7.96194e-05	2.34458	Q8IWY4
-0.885041	0.0650374	-4.86293	2.42094e-05	8.55232e-05	2.27147	Q13332
-1.15572	-0.133205	-4.86131	2.43276e-05	8.56465e-05	2.26672	O60888-2
0.99734	0.532013	4.84666	2.54248e-05	8.92036e-05	2.22372	P07737
-0.799082	-0.0638433	-4.83632	2.6229e-05	9.17122e-05	2.19336	P19021-5
-1.226	-0.0373293	-4.83479	2.63496e-05	9.18216e-05	2.18889	A0A0A0MTQ4
0.768487	0.0586437	4.82844	2.68585e-05	9.32788e-05	2.17024	C9JF17
-1.11403	-0.4966	-4.81146	2.82655e-05	9.78349e-05	2.12048	P14210
-1.12048	-0.346718	-4.80895	2.84796e-05	9.82452e-05	2.11313	O15240
-0.713282	0.0446577	-4.8044	2.88724e-05	9.9267e-05	2.09978	Q8NFZ8
-0.8953	-0.188212	-4.79956	2.92956e-05	0.000100386	2.08561	P04062
-1.00265	-0.485996	-4.79574	2.96342e-05	0.000101209	2.07441	Q9BRK5
-0.949566	-0.170558	-4.78914	3.02279e-05	0.000102895	2.05508	P35555
1.31316	0.157796	4.78393	3.07051e-05	0.000104174	2.03982	K7EPF9
1.05809	0.529619	4.7686	3.21527e-05	0.000108619	1.99495	P01780
1.32425	1.14256	4.76735	3.22728e-05	0.000108619	1.99132	P30043
-0.885071	-0.222093	-4.76674	3.23322e-05	0.000108619	1.98953	Q01459
0.610569	0.347002	4.76461	3.25396e-05	0.00010896	1.9833	P07357
1.19583	0.721948	4.74876	3.41266e-05	0.000113903	1.93693	P02792
-1.09526	-0.17727	-4.74172	3.48547e-05	0.000115957	1.91638	Q9BXJ4-3
0.817016	0.80839	4.73361	3.5714e-05	0.000118432	1.89266	P05160
-1.07668	-0.21451	-4.71548	3.77101e-05	0.00012465	1.83972	P04156
-0.856114	0.0539514	-4.70978	3.83602e-05	0.000126392	1.82309	P08294
-0.915749	0.0981704	-4.68144	4.17613e-05	0.000137158	1.74042	A0A0A6YY99
-0.957645	-0.0811392	-4.67901	4.20659e-05	0.000137719	1.73335	Q99519
-1.39367	-0.429928	-4.67461	4.26239e-05	0.000139103	1.72053	Q9BQ16-1
-1.05736	-0.333914	-4.67228	4.29222e-05	0.000139589	1.71375	P11362
-0.75445	-0.521373	-4.67064	4.31332e-05	0.000139589	1.70898	K7ELL7
1.24734	0.725519	4.67028	4.31802e-05	0.000139589	1.70792	P01591
0.980938	1.02804	4.65018	4.58581e-05	0.000147454	1.6494	O75636
-0.833706	-0.0946028	-4.64987	4.59001e-05	0.000147454	1.64851	P07711
-0.582557	-0.00313091	-4.64302	4.68511e-05	0.00015004	1.62857	Q02809-2
-0.807342	0.2414	-4.63397	4.81369e-05	0.000153679	1.60224	P14543
-0.740013	-0.0643519	-4.61376	5.11346e-05	0.000162744	1.54351	Q8IZJ3
-0.81244	0.00549348	-4.59892	5.3453e-05	0.000169598	1.50041	Q92673
-2.82862	-0.88802	-4.70487	5.74459e-05	0.000181706	1.56844	A0A0G2JNH7
0.8535	1.03172	4.57078	5.81383e-05	0.000183332	1.41877	P01717
-0.872949	0.0638214	-4.56419	5.92924e-05	0.000186399	1.39968	P50895
2.0562	1.79474	4.55947	6.01324e-05	0.000188464	1.38601	P08519
-0.632526	-0.180035	-4.55566	6.08189e-05	0.000190036	1.37499	P52799
1.35617	1.36788	4.68216	6.11825e-05	0.000190593	1.52303	J3KQE5
-1.41937	-0.486132	-4.55123	6.16292e-05	0.000191404	1.36213	E9PLM6
-0.936684	-0.162125	-4.54616	6.25661e-05	0.000193729	1.34748	Q99435-3
0.74232	0.252109	4.5428	6.31969e-05	0.000195094	1.33774	Q9Y5Y7
-0.949151	0.0559745	-4.66743	6.37334e-05	0.000196161	1.46728	Q6UX72
0.5989	0.112413	4.53107	6.54452e-05	0.000200829	1.30379	P01024
0.831432	0.0107403	4.52832	6.59824e-05	0.000201875	1.29586	P01597
0.814735	0.304175	4.52559	6.65221e-05	0.000202922	1.28795	P62937
-0.927973	0.103961	-4.51961	6.77164e-05	0.000205791	1.27067	P23468
0.763516	0.350949	4.518	6.80418e-05	0.000205791	1.26602	P06310
0.776426	0.544467	4.51758	6.81281e-05	0.000205791	1.26479	O14791-2
-0.654526	-0.0735538	-4.51691	6.82632e-05	0.000205791	1.26287	Q14118
0.722955	0.0434134	4.5145	6.87556e-05	0.000206669	1.25589	P02647
0.747638	0.396114	4.49771	7.22781e-05	0.000216623	1.2074	P01613
-0.782791	0.037323	-4.48377	7.53367e-05	0.000225134	1.16718	Q8IUK5
-0.871512	-0.0779701	-4.47275	7.78456e-05	0.000231957	1.1354	Q9UMR5-3
-1.09138	-0.228856	-4.45635	8.17321e-05	0.000242834	1.08814	O75752
0.847179	0.428064	4.4498	8.33367e-05	0.000246888	1.06929	A0A087WZW9
-0.675304	-0.316614	-4.44023	8.57383e-05	0.000253273	1.04174	P00441
1.07175	0.860603	4.43376	8.74003e-05	0.000257443	1.02312	Q13201
-0.836299	-0.20964	-4.41931	9.1227e-05	0.000267947	0.981584	P20908
-1.76741	-0.750668	-4.52828	9.37062e-05	0.000274444	1.09226	D6R9C5
-1.5129	-0.605863	-4.52653	9.41613e-05	0.000274994	1.08755	Q13591
0.754063	0.379742	4.40497	9.51863e-05	0.0002772	0.940408	P31946
-0.738976	-0.0831992	-4.40377	9.55274e-05	0.000277407	0.936942	H0YAH3
-0.642575	-0.123995	-4.39455	9.81698e-05	0.000284278	0.910502	Q8WY21-2
1.30992	1.47064	4.38746	0.000100252	0.000289491	0.89017	P01833
-0.978145	-0.424818	-4.38432	0.000101188	0.000291376	0.881165	P23471
-0.837002	0.0991679	-4.37976	0.000102565	0.000294517	0.868069	P24043
0.927083	0.1289	4.3757	0.000103804	0.000297245	0.856436	P01603
1.06641	0.464883	4.3687	0.000105974	0.000302614	0.836402	P04430
-0.974366	0.105924	-4.36249	0.00010794	0.000307376	0.818595	Q9UM22
0.787271	0.487268	4.35968	0.000108839	0.000308604	0.810565	P01596
1.30958	1.28928	4.47369	0.000108972	0.000308604	0.945598	A0A0J9YVY3
4.07839	0.89703	4.46768	0.000110799	0.000312916	0.94596	Q9NZD4
-0.937416	-0.333219	-4.35008	0.000111971	0.00031536	0.783093	Q6MZW2
0.891831	0.67922	4.46132	0.000112761	0.000316717	0.928927	Q9NPY3
1.04589	0.903568	4.45101	0.000116018	0.000324976	0.901302	P01716
-0.986158	-0.129623	-4.33019	0.000118747	0.000331718	0.726215	O75787
-0.862365	-0.418117	-4.324	0.000120936	0.000336917	0.708539	H3BLU2
-1.43877	-0.0222608	-4.43405	0.000121579	0.000337791	0.839292	P07320
-0.842312	-0.610952	-4.42637	0.000124186	0.000344106	0.835305	A0A087X1V2
-0.670998	-0.164014	-4.30778	0.000126863	0.000350579	0.66224	Q14515
-0.851524	0.132491	-4.29478	0.000131817	0.000363292	0.62518	Q9UHG2
-0.930963	-0.141665	-4.27957	0.000137858	0.000378925	0.581843	O94856
-1.78089	-1.56668	-4.26592	0.000143507	0.000393402	0.543006	Q9NQW8
-0.73161	-0.206151	-4.26272	0.000144863	0.000396062	0.533916	Q8IWV2
-0.988933	0.0126585	-4.24548	0.000152398	0.000415558	0.4849	P10253
-0.783971	-0.0290532	-4.24373	0.000153181	0.000416586	0.479951	O95841
0.782771	0.75957	4.23263	0.000158261	0.000429266	0.448424	A0A075B6H7
-0.750209	-0.0186885	-4.22275	0.000162915	0.000440723	0.420419	O00462
0.86616	0.661919	4.22186	0.000163342	0.000440723	0.417889	P01611
-0.680298	-0.25325	-4.21977	0.000164345	0.00044227	0.411973	Q96KN2
-0.858799	0.211691	-4.20771	0.000170266	0.000457005	0.37779	O94919
0.903688	0.937291	4.20213	0.000173074	0.000463333	0.36199	P49221
0.587102	0.511208	4.19787	0.00017525	0.00046794	0.349925	P00558
-0.717368	0.078563	-4.1839	0.000182571	0.000485073	0.310411	P98160
-0.92903	-0.0999981	-4.18382	0.00018261	0.000485073	0.310201	Q92729
0.751105	0.208717	4.18131	0.000183958	0.000487394	0.303102	P83593
0.72809	0.336292	4.17804	0.000185729	0.00049082	0.293855	P01617
-1.20716	-0.326615	-4.26856	0.000191771	0.000504604	0.397386	E7EUW2
-0.705568	-0.056739	-4.16682	0.000191926	0.000504604	0.262174	P17405
-0.806134	-0.0170648	-4.16424	0.000193381	0.000507133	0.254884	Q9H3G5
0.96598	0.638847	4.15753	0.000197213	0.000515866	0.23595	P02760
2.17192	0.720261	4.15332	0.000199658	0.000520934	0.224064	E9PEW8
-1.01265	0.156216	-4.15075	0.000201161	0.000523528	0.216825	Q7Z304
0.669187	0.20849	4.14748	0.000203091	0.000527216	0.207614	A0A0J9YY99
-0.886961	0.379481	-4.24564	0.000204227	0.000528828	0.336456	Q969T9
0.623747	0.0858078	4.13907	0.000208143	0.000537614	0.183913	A0A087WYC5
1.72942	1.22393	4.23469	0.000210458	0.000542234	0.307361	Q86YV5
-0.454641	-0.149885	-4.1282	0.000214853	0.000552173	0.153308	Q92820
-0.630579	-0.164959	-4.12453	0.000217169	0.000556733	0.142969	P08253
-0.848664	-0.206649	-4.1192	0.000220571	0.000563233	0.127982	H3BP20
0.725736	0.553136	4.11884	0.0002208	0.000563233	0.126979	P02750
0.661982	-0.0628666	4.11314	0.000224503	0.000571259	0.110946	P19652
0.931163	0.829435	4.19598	0.000234023	0.000594013	0.221838	Q07507
-1.31643	-0.651791	-4.09718	0.000235191	0.000595508	0.0661134	P20827
-1.56346	-0.44908	-4.08975	0.000240338	0.000607045	0.0452493	Q96PQ0
0.583534	0.0311862	4.08528	0.00024348	0.000613474	0.0327339	A0A087WZW8
0.712697	-0.120708	4.06527	0.000258078	0.000646774	-0.0233628	P05543
0.998497	0.649429	4.06497	0.000258297	0.000646774	-0.0241797	O75874
-0.980672	-0.457544	-4.06459	0.000258584	0.000646774	-0.0252473	Q16620-4
0.892825	0.890032	4.0633	0.00025956	0.000647641	-0.0288776	P02743
-0.79942	0.0848762	-4.04119	0.00027677	0.000688909	-0.0906953	Q9BVH7
-1.00409	0.0408517	-4.0262	0.000289067	0.00071778	-0.132541	Q96FE7-4
-0.930541	-0.179493	-4.01316	0.000300198	0.000743624	-0.1689	O75629
-0.778519	-0.108743	-4.0975	0.000306337	0.000757005	-0.0555433	Q9NZ53
0.576684	0.392513	3.97586	0.000334408	0.000824391	-0.27269	P00740
0.814344	-0.0954978	3.96843	0.000341659	0.000840251	-0.293312	A0A075B6I9
-0.583662	-0.17452	-3.96585	0.000344211	0.000844508	-0.300466	Q9BU40-4
0.712187	0.414688	3.96076	0.000349313	0.000854985	-0.314607	P18136
0.728348	0.427163	3.95552	0.000354631	0.000865939	-0.329126	P01614
0.992161	1.0034	3.95451	0.000355668	0.000866415	-0.331934	P04209
0.685887	0.125447	3.94785	0.000362566	0.00088113	-0.350391	O95445
-0.689276	0.00302513	-3.94075	0.000370062	0.000897226	-0.37005	Q07954
-0.703618	0.0304042	-3.92235	0.000390198	0.00094382	-0.420938	Q14767
1.04007	0.969095	3.91449	0.000399115	0.000963122	-0.442632	P30041
0.81703	0.88352	3.91291	0.00040094	0.00096526	-0.447012	A0A0B4J1U3
1.03418	0.36033	3.91025	0.000404014	0.00097039	-0.454346	P42285
-0.76021	-0.535899	-3.89904	0.000417249	0.000999841	-0.485285	P41271-2
0.792282	0.208237	3.89764	0.00041893	0.00100154	-0.489144	P27169
0.732616	0.681666	3.89485	0.000422296	0.00100724	-0.496823	P06311
-1.06105	-0.0811468	-3.97642	0.000425889	0.00101258	-0.373312	P52803
-0.757894	-0.0445972	-3.8914	0.000426504	0.00101258	-0.506338	Q8TEU8
-0.555076	-0.137409	-3.89029	0.000427859	0.00101345	-0.509383	Q92743
0.626812	0.52014	3.88926	0.000429122	0.00101411	-0.51221	G3V2W1
-0.753437	-0.0880216	-3.88283	0.000437119	0.00103064	-0.529926	Q13214
0.714835	0.686865	3.88139	0.000438933	0.00103255	-0.533898	P06317
-0.638652	-0.46683	-3.87481	0.000447298	0.00104982	-0.552008	O00584
-1.08089	-0.235685	-3.87309	0.0004495	0.00105259	-0.556718	P60022
0.959732	0.447076	3.94028	0.000469722	0.00109599	-0.46764	Q06830
0.735357	0.507015	3.85738	0.0004702	0.00109599	-0.599894	A0A087WSY6
0.590209	0.770144	3.85661	0.000471231	0.00109599	-0.601994	P01710
-0.628501	-0.0876725	-3.93815	0.000472449	0.00109634	-0.473212	Q8IZA0
0.713141	0.569518	3.85212	0.000477333	0.00110518	-0.614329	P01602
-0.996237	-0.350014	-3.90848	0.000511935	0.00118263	-0.550444	P34059
-0.559164	0.0562777	-3.82261	0.000519347	0.00119706	-0.695172	P02649
-1.34711	-0.0308352	-3.81581	0.000529528	0.0012178	-0.71377	P07315
-1.02339	0.167247	-3.81291	0.00053393	0.00122518	-0.721698	Q9Y5I4
1.08763	0.757029	3.81155	0.00053601	0.00122721	-0.725421	A0A087WV23
0.837545	0.18585	3.80384	0.000547928	0.00125171	-0.746482	P01876
-0.730653	-0.493453	-3.87968	0.000553352	0.0012613	-0.607379	H0Y4H1
0.713635	0.64331	3.77244	0.000599175	0.00136273	-0.832064	P01621
0.754467	0.24351	3.76469	0.000612518	0.00138721	-0.853135	A0A0A0MS15
1.13079	0.990327	3.84194	0.000612639	0.00138721	-0.705096	Q9BY76
-0.718355	-0.238339	-3.74904	0.000640362	0.0014468	-0.895653	E9PR17
0.848089	0.711615	3.74609	0.000645729	0.00145572	-0.903633	P01622
-0.622338	0.201712	-3.74164	0.000653933	0.00147099	-0.915704	Q08345-5
0.965767	0.885279	3.73941	0.000658098	0.00147713	-0.921774	A0A075B6K1
-0.978389	0.0626602	-3.73395	0.000668348	0.00149687	-0.936548	O94910
0.456056	0.206132	3.73258	0.000670948	0.00149942	-0.940259	Q9UGM5
0.649401	0.264412	3.79699	0.000691382	0.00154174	-0.821076	P19320
-1.17095	-0.710559	-3.79122	0.000702162	0.00156239	-0.835907	P42857
0.456143	0.212151	3.71476	0.000705677	0.00156682	-0.988484	P13671
-0.735324	0.00693265	-3.71327	0.000708673	0.00157008	-0.992532	Q92185
-0.819113	0.150959	-3.71079	0.000713651	0.00157771	-0.999219	Q08397
-0.801244	-0.25187	-3.70431	0.000726843	0.00160342	-1.01672	Q8N126-2
-0.869769	-0.0817521	-3.70192	0.000731784	0.00161086	-1.02318	Q02246
0.443414	0.229413	3.68755	0.000762084	0.00167398	-1.06193	Q15582
0.493497	0.295836	3.68358	0.000770673	0.00168924	-1.07262	P08603
-0.778469	-0.26902	-3.6817	0.00077478	0.00169462	-1.0777	Q9NQS3
-0.979274	-0.384075	-3.67888	0.000780965	0.00170218	-1.08529	O75829
-0.740865	-0.329799	-3.75129	0.000781547	0.00170218	-0.938527	P55287
0.931646	0.752358	3.67179	0.000796735	0.0017311	-1.10437	P01815
1.06172	0.0105943	3.67114	0.000798193	0.0017311	-1.10611	A0A0C4DH39
-0.695851	-0.162282	-3.66712	0.000807289	0.00174714	-1.11692	P33908
-1.03095	-0.665014	-3.65319	0.000839573	0.0018132	-1.15433	Q9BUN1
0.520469	0.497606	3.64357	0.000862598	0.0018579	-1.18013	P13796
0.569478	-0.0468032	3.64304	0.000863887	0.0018579	-1.18156	P01042-2
0.807282	0.474697	3.70219	0.000891203	0.00191265	-1.08243	A0A087WSZ0
-0.553405	-0.0392676	-3.62652	0.000904933	0.00193806	-1.22581	P23470
-0.576396	-0.0696507	-3.62152	0.000917715	0.00196135	-1.23917	Q86SR1
0.666757	0.575246	3.60973	0.000948551	0.00202043	-1.27066	P04433
-1.00169	-0.126458	-3.60945	0.00094929	0.00202043	-1.2714	O75493
-0.705381	0.169093	-3.60649	0.000957204	0.00203307	-1.27931	P46531
0.844994	0.123346	3.60269	0.00096745	0.00204791	-1.28945	A0A075B6I5
1.05399	0.826373	3.60242	0.000968176	0.00204791	-1.29017	Q9NQ38-3
-0.708679	-0.345173	-3.59317	0.000993559	0.00209729	-1.31481	Q9GZX9
-0.495953	0.00829151	-3.58937	0.00100418	0.00211536	-1.32494	O95428
-0.722445	0.0298839	-3.56931	0.00106207	0.00223274	-1.37828	Q96JP9
-0.687126	-0.19912	-3.56151	0.00108543	0.0022772	-1.39898	O00533-2
0.561367	0.624912	3.5583	0.00109521	0.00229303	-1.40752	P06681
1.43239	1.54526	3.60888	0.00114238	0.00238691	-1.31982	P07451
0.857974	0.903263	3.60113	0.00116608	0.00243151	-1.32097	P11226
0.584811	0.504577	3.53352	0.00117344	0.0024419	-1.47312	P01781
-0.457822	-0.100376	-3.52691	0.00119522	0.00248219	-1.49059	P04066
-0.590498	0.0790866	-3.5848	0.00121761	0.0025236	-1.36221	Q9UNA0
0.758781	0.690738	3.51507	0.00123516	0.00255482	-1.52182	A0A087X1L7
1.07937	1.01099	3.51216	0.00124517	0.00257036	-1.52949	A0A087WZE4
-0.528792	0.125036	-3.51142	0.00124773	0.00257048	-1.53144	Q12907
-1.62239	-0.358773	-3.51055	0.00125077	0.00257159	-1.53375	P28799
0.965048	-0.163614	3.50714	0.00126265	0.00259083	-1.54273	A0A087X1C7
0.963205	0.593123	3.54966	0.00133615	0.00273618	-1.4693	Q9Y696
0.664425	0.848546	3.47944	0.00136334	0.00278631	-1.61556	P15814
0.546583	0.553373	3.4777	0.00136992	0.00279419	-1.62013	E7EX29
0.543704	0.3195	3.45358	0.00146427	0.00298073	-1.6833	P01708
-0.767571	-0.146929	-3.44557	0.00149694	0.00304121	-1.70422	M0QYN0
-0.649542	0.132339	-3.43453	0.00154315	0.0031289	-1.73303	P51888
-1.23654	-0.570839	-3.4902	0.00156267	0.00316224	-1.59978	Q13443
0.730461	0.613287	3.42485	0.00158483	0.00320079	-1.75828	P08493-2
-0.503842	-0.172412	-3.42263	0.00159453	0.00321407	-1.76406	O95897
1.08041	0.120669	3.4207	0.00160301	0.00322484	-1.76908	A0A0G2JMB2
0.575025	0.528919	3.47689	0.00161824	0.00324913	-1.6517	P50395
-0.529798	-0.272679	-3.41235	0.00164018	0.00328675	-1.79079	Q9ULI3
0.590792	0.627122	3.40163	0.00168916	0.00337833	-1.81865	P01619
-0.758233	-0.236488	-3.39381	0.00172574	0.00344478	-1.83892	Q9BTY2
-0.863334	0.137769	-3.38079	0.00178836	0.00356024	-1.87264	Q8N114
-0.687116	0.212805	-3.38035	0.00179051	0.00356024	-1.87377	O60279
-0.890975	0.0618895	-3.3785	0.0017996	0.0035714	-1.87856	P13473-3
0.49262	0.125535	3.36663	0.00185893	0.00368204	-1.90923	P04004
-0.832452	-0.0309289	-3.36206	0.00188227	0.00371907	-1.92103	P20933
-0.65607	0.0865554	-3.36156	0.00188486	0.00371907	-1.92233	P09972
0.71662	0.518568	3.34922	0.00194941	0.00383906	-1.95414	A0A0J9YX35
-0.585611	-0.458339	-3.34811	0.0019553	0.00384331	-1.957	E7ETH0
0.837662	0.995126	3.40338	0.00196132	0.00384777	-1.81554	P12830
0.591098	0.620697	3.34569	0.00196823	0.00385398	-1.96322	P04207
-0.535671	-0.120034	-3.34436	0.00197537	0.00385828	-1.96664	Q9NZ08-2
-0.54812	-0.00673968	-3.34389	0.00197793	0.00385828	-1.96787	P09104
-0.495496	0.0531895	-3.33868	0.00200616	0.00390593	-1.98125	Q14508
-0.693861	0.0661925	-3.33798	0.00201002	0.00390605	-1.98307	Q9UBQ6
0.657058	0.796281	3.33309	0.00203693	0.0039483	-1.99562	A0A075B6I8
-0.585912	-0.127206	-3.33264	0.00203944	0.0039483	-1.99679	Q8NBJ4
0.952533	0.226576	3.32489	0.00208284	0.00402473	-2.01666	A0A0B4J1V4
0.495383	0.473314	3.32207	0.00209886	0.00404808	-2.0239	P80108
-0.923128	-0.0905827	-3.31458	0.002142	0.00412355	-2.0431	Q8NFP4-2
-0.778145	-0.351426	-3.36859	0.00214726	0.00412594	-1.90138	Q6P9A2
-0.685501	0.0739602	-3.30553	0.00219527	0.00421034	-2.06627	Q8WZA1-2
0.40891	0.287725	3.29329	0.00226931	0.00434422	-2.09755	P07360
0.510145	0.473537	3.29197	0.0022774	0.00435162	-2.10091	P26038
-0.579952	-0.128859	-3.28283	0.00233443	0.00445231	-2.12422	Q03167
0.913576	0.728062	3.25969	0.00248501	0.00472563	-2.18311	P01880-2
1.21378	0.989504	3.2594	0.00248693	0.00472563	-2.18384	P00918
0.72843	0.203436	3.25204	0.00253674	0.00481138	-2.20251	A0A096LPE2
0.570596	0.529367	3.25068	0.00254604	0.00482013	-2.20595	P18428
-0.662751	-0.129039	-3.24911	0.00255685	0.00483169	-2.20994	P17948-2
1.06902	0.218532	3.24601	0.00257829	0.00486327	-2.2178	P0DJI8
-0.600294	0.275074	-3.24305	0.00259891	0.00489318	-2.2253	P30530
-0.861374	-0.0852227	-3.29311	0.0026108	0.00490658	-2.10532	A0A0A0MQS6
0.711927	0.438502	3.23649	0.00264519	0.00496215	-2.24191	P01612
0.726436	0.413236	3.28668	0.00265446	0.00497046	-2.10194	Q32Q12
0.70827	-0.356596	3.22974	0.00269357	0.00502778	-2.25896	V9GYM3
-0.983388	-0.275973	-3.28082	0.00269485	0.00502778	-2.1162	Q9H3T3
-0.538873	-0.333728	-3.22705	0.00271315	0.00505275	-2.26577	P07858
-0.592429	-0.173015	-3.21879	0.00277394	0.00515663	-2.2866	Q99784
-0.720003	-0.311022	-3.20173	0.00290369	0.00538807	-2.32957	P17900
0.605516	0.389786	3.1987	0.00292736	0.0054222	-2.33719	P60709
-1.13315	-0.476837	-3.2464	0.0029443	0.00544378	-2.19975	Q9NRN5
0.742435	0.606944	3.19495	0.00295686	0.00545719	-2.34661	X6R8F3
-0.661129	-0.0402872	-3.19359	0.00296769	0.00546735	-2.35005	E7EQR8
-0.768655	-0.0722527	-3.19054	0.00299197	0.00550224	-2.3577	A6NLU5
-0.507878	-0.134211	-3.18724	0.00301842	0.00554096	-2.36596	Q8IWU5
0.965167	0.546673	3.17873	0.00308786	0.00565832	-2.38732	A0A0A0MT36
0.553174	0.681777	3.16126	0.003235	0.00591741	-2.431	A0A0C4DH67
0.863016	1.0306	3.20764	0.00325175	0.00592836	-2.29335	P00488
0.594134	-0.111854	3.15924	0.00325253	0.00592836	-2.43607	P02763
-0.526354	-0.113464	-3.15353	0.0033023	0.00600844	-2.45031	Q9UBR2
0.431619	-0.0285851	3.13867	0.00343531	0.00623914	-2.48732	P02765
-0.795967	0.0813264	-3.13802	0.00344124	0.00623914	-2.48894	P54826
0.456397	0.336297	3.12661	0.00354699	0.00641955	-2.5173	P10643
0.894245	0.278732	3.16609	0.00361549	0.00653203	-2.39312	A0A075B6J9
0.580822	0.741751	3.11838	0.00362518	0.00653804	-2.53771	A0A087WWV8
-0.567824	-0.010337	-3.1014	0.00379159	0.0068165	-2.57972	Q24JP5-2
-0.715741	-0.000367112	-3.10128	0.00379284	0.0068165	-2.58003	O00461
0.940453	1.36048	3.14028	0.00386065	0.00692627	-2.47409	Q96NZ9-3
-0.807178	-0.272801	-3.09242	0.00388259	0.0069535	-2.60191	P98155
0.753707	0.433222	3.136	0.00390276	0.00697746	-2.48429	Q6NSI4
0.717344	-0.0236622	3.08504	0.00395887	0.0070629	-2.6201	A0A0B4J1V5
-0.469941	-0.240448	-3.08452	0.00396429	0.0070629	-2.62138	P23284
-1.11874	-0.522211	-3.12036	0.0040606	0.00721381	-2.52153	Q9P2W7
-0.666417	-0.167552	-3.07518	0.00406303	0.00721381	-2.64438	Q14114
-1.3269	-0.0232491	-3.06362	0.00418841	0.00741468	-2.67277	Q86YZ3
-0.456206	0.264456	-3.06342	0.00419059	0.00741468	-2.67326	O95967
-0.856779	0.0553118	-3.04393	0.00441042	0.00779023	-2.721	Q9NTU7
0.709976	0.583329	3.06998	0.00461147	0.00813138	-2.62143	P55000
0.665178	0.0325515	3.02321	0.00465607	0.00819596	-2.77156	P01042
-0.629059	0.193308	-3.00893	0.00483282	0.00848452	-2.80628	A0A087WTF6
-0.6142	0.0217879	-3.05103	0.0048365	0.00848452	-2.66603	Q86X29
0.578067	0.20792	3.00656	0.00486284	0.00851618	-2.81205	A0A087X0P6
0.790478	0.470441	3.00475	0.00488579	0.00854182	-2.81644	P01605
-0.686939	0.148844	-2.9951	0.00500999	0.00874408	-2.83982	P43234
-0.56702	-0.0366585	-2.97877	0.00522719	0.00910771	-2.87932	P16519
0.494847	0.597544	2.9761	0.00526355	0.00915555	-2.88577	P02751
-0.380867	-0.116295	-2.96586	0.00540514	0.00938595	-2.91046	P17174
-0.858384	0.0739284	-3.00557	0.00541988	0.00939568	-2.79203	Q9UJ37
-0.63097	0.0844785	-2.96054	0.00548001	0.00948393	-2.92325	Q6NUI6
-0.450765	-0.333116	-2.95689	0.005532	0.00955781	-2.93202	Q9H156
-0.473197	0.275625	-2.95299	0.00558812	0.00962629	-2.9414	Q6EMK4
-0.602483	0.179975	-2.95283	0.00559036	0.00962629	-2.94178	P10586
-0.970639	-0.489738	-2.95087	0.00561877	0.00964555	-2.94648	P22914
0.401519	0.148002	2.95076	0.00562032	0.00964555	-2.94674	P51884
-0.562727	0.0357508	-2.94708	0.00567404	0.00972152	-2.95558	Q9BQT9-2
-0.705109	-0.127348	-2.94587	0.00569176	0.00973566	-2.95848	P49788
-0.80229	0.291559	-2.94143	0.0057574	0.00983157	-2.96913	O75095
0.514635	-0.101338	2.93984	0.00578107	0.00985561	-2.97293	P02749
0.373123	0.312244	2.93916	0.00579123	0.0098566	-2.97457	P04075-2
0.699073	0.590505	2.93783	0.00581112	0.0098741	-2.97775	A0A075B6Q5
-0.566588	0.337696	-2.93512	0.00585183	0.00992687	-2.98423	Q96PD2-2
0.459055	0.317803	2.92527	0.00600223	0.0101652	-3.00779	A0A0C4DH35
-0.403236	-0.177776	-2.92299	0.00603753	0.0102082	-3.01323	P29279
-0.490177	-0.236658	-2.93765	0.00641705	0.0108321	-2.94959	P45877
-0.370064	-0.344502	-2.89522	0.00648376	0.0109267	-3.07934	P05452
-0.763366	0.170857	-2.88867	0.00659341	0.0110933	-3.09488	Q9Y2E5
-0.553085	-0.173836	-2.88466	0.00666135	0.0111893	-3.10437	Q9H3S1
-1.04349	-0.309234	-2.91513	0.00678453	0.0113776	-2.98173	Q8IZP7
-0.884648	0.148169	-2.87482	0.00683099	0.0114369	-3.12765	P12645
-0.737226	-0.30163	-2.87062	0.00690463	0.0115414	-3.13758	P34096
-0.631105	0.0973928	-2.86713	0.00696624	0.0116255	-3.14579	A0A087WYL5
0.650693	0.0124985	2.89282	0.00716794	0.0119427	-3.03281	A0A0B4J1V6
0.72501	0.404821	2.89078	0.007204	0.0119834	-3.03747	Q02985
-0.708221	-0.191494	-2.85246	0.00723147	0.0120096	-3.18035	Q9NT99
-0.659393	-0.113085	-2.85115	0.00725575	0.0120305	-3.18345	P17050
0.339246	0.267943	2.8442	0.00738491	0.0122249	-3.19976	P04180
0.85411	0.436571	2.84296	0.00740835	0.0122259	-3.20269	A0A075B6I0
0.530092	0.374405	2.84291	0.00740925	0.0122259	-3.2028	P01604
0.612332	0.549864	2.83116	0.00763341	0.0125756	-3.23033	P01775
-0.702428	0.169481	-2.82513	0.00775111	0.012749	-3.24446	Q9P0K1
0.870994	1.04331	2.84513	0.00805723	0.0132314	-3.1611	P28072
-0.580039	0.191505	-2.80655	0.00812389	0.0133077	-3.28779	P11279
0.449618	0.560918	2.80627	0.0081296	0.0133077	-3.28844	C9JEE0
0.448186	0.573352	2.79491	0.00836595	0.0136655	-3.31486	P22792
0.578441	0.632683	2.79449	0.00837476	0.0136655	-3.31583	A0A0G2JNK4
0.500042	-0.01849	2.78845	0.00850325	0.0138532	-3.32986	P06733
-1.35715	-0.21721	-2.78279	0.00862498	0.0140292	-3.34295	P10915
-0.734109	0.126808	-2.77231	0.00885513	0.0143808	-3.36719	E9PGC5
-0.506303	-0.0883726	-2.76124	0.00910447	0.0147625	-3.39274	Q9BXP8
0.837153	0.718513	2.75884	0.00915936	0.0148281	-3.39827	A6PVI2
-0.503177	0.068745	-2.75077	0.00934627	0.0151069	-3.41684	P49257
-0.453344	-0.511059	-2.74205	0.00955219	0.0154054	-3.43687	Q9H1Z8
-0.529653	0.115802	-2.74168	0.00956092	0.0154054	-3.43771	P24592
-1.03526	0.0974119	-2.72937	0.00985905	0.0158609	-3.46591	P35527
-0.665909	-0.32318	-2.71304	0.0102679	0.0164928	-3.50319	Q8N0V4
-1.29692	-0.917641	-2.71133	0.0103115	0.016537	-3.50707	P00738
-0.556652	0.116365	-2.70824	0.010391	0.0166386	-3.51412	Q9NY97
-0.398525	0.0268	-2.70005	0.0106041	0.0169534	-3.53273	P54802
-0.303369	0.0529751	-2.69739	0.0106743	0.0170391	-3.53877	O75882-2
-0.647936	-0.333306	-2.72103	0.0108826	0.0173447	-3.41882	E7EWD3
0.471717	0.55925	2.68882	0.0109032	0.0173505	-3.55821	A0A075B6K4
0.844007	0.618137	2.70597	0.0112824	0.0179262	-3.45199	A0A0G2JP38
0.644697	0.897454	2.70425	0.0113291	0.0179726	-3.45579	P39059
-0.49867	0.410055	-2.65772	0.0117724	0.0186472	-3.62838	O14498
0.718904	0.293178	2.68537	0.0118518	0.0187441	-3.49723	Q9NPH3-5
0.890689	0.672552	2.65394	0.0118822	0.0187633	-3.63687	P81605
-0.71693	0.489202	-2.63354	0.0124921	0.0196961	-3.68257	Q8NFZ4
0.373113	0.16937	2.62958	0.0126139	0.0198577	-3.69142	Q96IY4
-0.540206	0.418052	-2.62873	0.0126399	0.0198682	-3.6933	P08581-2
1.48486	-0.444302	2.61552	0.0130545	0.0204886	-3.72273	P04431
-1.34171	-1.27981	-2.65669	0.0130801	0.0204975	-3.55605	P04259
-0.482082	-0.155748	-2.61353	0.0131182	0.0205259	-3.72717	Q5KU26
-0.57165	0.353132	-2.64028	0.0131927	0.0206111	-3.61561	Q9NS98
0.460202	0.445923	2.60877	0.0132713	0.0207024	-3.73774	P04278
1.33272	1.28403	2.63082	0.0134915	0.021014	-3.61598	P13716-2
-0.579611	0.21961	-2.59174	0.0138326	0.0215128	-3.77546	Q9BX67
0.64255	0.570665	2.58823	0.0139512	0.0216644	-3.78323	P01763
0.571042	0.481517	2.61398	0.0140385	0.0217671	-3.65232	P04275
0.402641	0.615025	2.58453	0.0140769	0.0217938	-3.79139	P03951
0.501424	0.429095	2.57498	0.0144065	0.0222705	-3.81243	P04070-2
-0.567189	0.124625	-2.5717	0.0145215	0.0224146	-3.81966	P11717
-0.551698	0.162512	-2.57052	0.014563	0.0224449	-3.82225	O76061
-0.332344	0.182418	-2.56915	0.0146113	0.0224857	-3.82526	G3V4U0
0.817503	-0.249848	2.59294	0.0147515	0.0226674	-3.69756	A0A0U1RVJ5
0.77218	0.872599	2.59201	0.0147835	0.0226828	-3.71974	P02775
-0.394541	-0.285172	-2.58308	0.0150968	0.0231075	-3.73889	Q9BWS9-2
-0.698209	0.0897584	-2.55538	0.0151053	0.0231075	-3.85545	Q6ZRP7
0.449756	0.690134	2.55146	0.0152486	0.023292	-3.86402	P01700
0.626428	0.427174	2.5507	0.0152766	0.0233003	-3.86569	Q15828
0.312761	0.251291	2.54112	0.0156332	0.0238088	-3.88662	P07358
0.681817	0.751465	2.54025	0.0156659	0.0238233	-3.88851	A0A075B7E8
-0.422333	-0.024615	-2.53161	0.0159946	0.0242821	-3.90734	O14786
-0.498859	0.287712	-2.53108	0.0160149	0.0242821	-3.90848	Q53RD9
0.348831	0.301381	2.52933	0.0160821	0.0243482	-3.91228	P04217
0.727724	0.656515	2.51555	0.0166223	0.0251289	-3.94219	A0A087WSX4
0.679106	0.513332	2.51267	0.0167371	0.025244	-3.94843	A0A075B6H9
0.377082	0.453631	2.51241	0.0167475	0.025244	-3.94899	P18065
-0.663431	0.119092	-2.51146	0.0167857	0.0252646	-3.95105	Q06828
-0.645973	0.060471	-2.49938	0.0172767	0.0259443	-3.97713	Q9Y2G1
0.576152	0.704322	2.49911	0.0172878	0.0259443	-3.97771	P01601
0.85095	-0.160252	2.52388	0.0173332	0.0259745	-3.8444	P01771
0.565149	0.158447	2.48766	0.0177659	0.0265842	-4.00236	A0A075B6K3
0.888166	0.582476	2.50234	0.0182197	0.0272236	-3.91	S4R460
-1.64527	-0.808628	-2.50119	0.0182685	0.0272569	-3.91243	J3KNC5
0.409058	0.133031	2.4708	0.018492	0.0275505	-4.03852	P04196
-0.502834	0.160428	-2.462	0.0188812	0.0280896	-4.0573	Q8N3T6
0.654835	0.174188	2.44992	0.0194284	0.0288618	-4.08304	P36980
-0.553974	-0.109515	-2.44317	0.0197402	0.0292828	-4.09738	Q9HBR0
0.432004	0.270155	2.43496	0.0201256	0.0298114	-4.11478	A0A0B4J1V0
0.582845	0.896469	2.42035	0.0208285	0.0308081	-4.14564	P20742
0.862987	0.489112	2.44214	0.0209246	0.0308969	-4.03533	P61970
-0.765641	0.166384	-2.44164	0.0209486	0.0308969	-4.01595	Q16394
0.492775	0.526616	2.41443	0.0211198	0.0310762	-4.15812	A0A075B6J0
-0.408937	0.170016	-2.43785	0.0211306	0.0310762	-4.02376	Q16706
0.754968	0.567871	2.40944	0.0213679	0.0313803	-4.16861	P02452
0.702353	0.313641	2.43004	0.021511	0.0315453	-4.06029	P20774
0.541487	-0.0489383	2.40416	0.0216338	0.0316802	-4.17971	A0A0B4J1Z4
0.502875	-0.0687446	2.40273	0.0217059	0.0317233	-4.18269	A0A0C4DH38
-0.541214	-0.0387798	-2.40236	0.0217249	0.0317233	-4.18348	P98095-2
-0.563236	0.538181	-2.38317	0.0227194	0.0331284	-4.22361	P02462
0.535805	0.535303	2.405	0.0227721	0.0331582	-4.09119	A0A075B7D8
0.513553	0.537725	2.37284	0.0232714	0.0338373	-4.2451	K7ERG9
-0.477176	0.000436215	-2.3894	0.0235917	0.0342269	-4.14349	Q5JRA6
0.380103	0.183755	2.36669	0.0236059	0.0342269	-4.25787	A0A087WV47
0.401129	0.532163	2.36246	0.0238382	0.0344934	-4.26663	P01824
-0.61302	0.254205	-2.38446	0.0238568	0.0344934	-4.13305	P12821
-0.592368	-0.54599	-2.36004	0.0239723	0.0346117	-4.27165	P38571
-0.349553	-0.197327	-2.3564	0.0241753	0.0348559	-4.27919	A0A0C4DG49
0.322708	-0.24574	2.35377	0.0243227	0.0350192	-4.28462	P02768
0.538374	0.795954	2.34354	0.0249041	0.0358062	-4.30572	P01719
0.758514	0.102161	2.33496	0.0254015	0.0364703	-4.32337	A0A0G2JSC0
1.10354	0.069504	2.32268	0.0261291	0.0374626	-4.34855	A0A0J9YXX1
-0.427299	-0.146462	-2.31576	0.0265475	0.0380096	-4.36271	P01023
0.359637	0.308095	2.31414	0.0266459	0.0380974	-4.366	Q96PD5-2
-0.41274	0.451159	-2.30849	0.0269934	0.0385406	-4.37754	O15230
0.46041	0.358445	2.29454	0.0278676	0.0397336	-4.40589	P68104
0.371772	0.310066	2.29389	0.0279089	0.0397373	-4.4072	P01344-3
-0.430058	-0.0359023	-2.28507	0.0284758	0.0404883	-4.42507	O43827
0.542623	-0.107231	2.27032	0.0294462	0.041804	-4.45482	P01859
-1.30492	-0.69901	-2.28991	0.0294824	0.041804	-4.34317	G3V1C5
1.01526	0.38977	2.2676	0.0296288	0.0419537	-4.4603	P02741
0.602037	0.0430319	2.26406	0.0298671	0.042233	-4.4674	A0A075B6S5
0.470856	0.500823	2.25699	0.0303491	0.0428556	-4.48159	A0A0B4J1V2
0.441764	0.491547	2.26801	0.0309456	0.043638	-4.38633	P33151
0.42285	0.747819	2.24523	0.0311659	0.0438885	-4.5051	P50281
0.530017	-0.563154	2.26354	0.0312522	0.0439497	-4.37446	P09211
-0.298437	0.0383019	-2.2366	0.031778	0.0446223	-4.52231	P22105-4
0.554288	0.172723	2.25541	0.0318172	0.0446223	-4.39038	P68032
-0.82501	0.0256597	-2.25246	0.0320245	0.0448518	-4.41682	Q9NYX4
-0.413702	0.0840815	-2.22956	0.0336748	0.0470595	-4.44074	Q9HDB5
0.688167	0.82051	2.21053	0.0336924	0.0470595	-4.57396	P23083
0.442426	0.236196	2.20774	0.0339038	0.0472905	-4.57948	P04206
-0.606169	-0.889552	-2.19774	0.0346686	0.0482918	-4.59914	Q6UXB8
0.316182	0.0625156	2.19555	0.0348383	0.0484625	-4.60344	P00734
0.488873	0.00579034	2.18387	0.0357559	0.0496717	-4.62632	P06331
-0.299869	-0.093443	-2.17619	0.0363709	0.0504579	-4.64131	P16070
-0.502919	0.0624954	-2.17372	0.0365709	0.0506093	-4.64613	Q9NS15
0.420208	0.453543	2.17363	0.0365785	0.0506093	-4.64631	Q86VB7-2
0.447782	0.469432	2.1856	0.0370589	0.0512051	-4.52544	Q04760
-0.418065	-0.0140196	-2.1613	0.0375899	0.051869	-4.67026	F5H2B5
-0.440584	-0.31235	-2.159	0.0377816	0.052008	-4.67473	Q7Z7H5-3
-0.254857	-0.164378	-2.15888	0.0377918	0.052008	-4.67496	P09871
-0.523537	-0.436964	-2.16925	0.0383932	0.052765	-4.55663	Q9BS26
0.881503	0.102162	2.14192	0.0392313	0.0538449	-4.70773	P62328
-0.485165	0.322434	-2.11903	0.0412506	0.0565409	-4.75163	P08195-4
-0.613686	0.161094	-2.1124	0.0418523	0.0572892	-4.76428	P0C6S8
-0.71962	-0.553305	-2.12752	0.0419955	0.0574088	-4.63548	F6SYF8
-0.376353	-0.0349096	-2.10911	0.0421544	0.0574833	-4.77056	Q8N474
0.598248	0.94723	2.10903	0.0421619	0.0574833	-4.77071	P04080
-0.762249	-0.219022	-2.11783	0.0428737	0.0583763	-4.65363	Q13018
0.276937	0.402021	2.10041	0.0429607	0.0584175	-4.78708	Q16610-4
-0.74839	-0.0447847	-2.11502	0.0431317	0.0585725	-4.67972	Q9NR71
-1.16138	-0.51459	-2.11343	0.0432779	0.0586936	-4.68269	P08779
-0.760416	0.0988398	-2.10505	0.0440573	0.0596718	-4.69832	Q8N2Q7
0.952687	0.697695	2.08724	0.0442081	0.0597973	-4.81202	E7EQ64
0.302804	0.17541	2.08308	0.0446077	0.0602585	-4.81985	P08185
-0.426265	-0.0494622	-2.07777	0.0451239	0.060856	-4.82986	P14415
-0.484412	0.22308	-2.09289	0.0452094	0.060856	-4.70006	P62873
0.508182	0.464631	2.07671	0.0452276	0.060856	-4.83185	P22891-2
-1.59422	-0.521074	-2.08823	0.0456583	0.0613553	-4.72955	A0A0A0MTB2
0.298839	0.018872	2.07151	0.0457384	0.0613826	-4.84161	P35443
-0.639385	0.210934	-2.08211	0.0462537	0.0619933	-4.74087	P43146
-0.527652	0.054611	-2.07857	0.0466014	0.0623779	-4.72654	O00754
0.771736	0.265141	2.05024	0.0478826	0.0640094	-4.88138	P02489
-0.338949	-0.129356	-2.0482	0.0480937	0.0642082	-4.88519	C9J660
0.514763	0.846878	2.04594	0.048327	0.0644359	-4.88938	A0A0C4DH31
-0.825847	-0.260521	-2.04484	0.0484417	0.0645052	-4.89144	P13647
-0.475344	0.18152	-2.01691	0.0514201	0.0683828	-4.94304	Q5SGD2
0.562392	0.568911	2.00983	0.0521999	0.0693301	-4.95603	P01742
0.930742	0.370383	2.00836	0.0523639	0.0694582	-4.95874	H7C013
-0.604688	-0.460225	-2.00481	0.0527603	0.0698938	-4.96524	P24821-6
0.286322	0.524766	1.99745	0.0535894	0.0709007	-4.97868	M9MML0
0.706097	0.167894	1.99175	0.05424	0.0716692	-4.98907	P01766
-0.432931	0.315102	-2.00036	0.0548922	0.072438	-4.88974	O00264
0.530486	0.324634	1.9821	0.0553564	0.0729569	-5.0066	A0A0B4J1U2
-0.335685	-0.293432	-1.98087	0.0555003	0.0729592	-5.00883	P02790
-0.502045	0.396117	-1.98031	0.0555658	0.0729592	-5.00984	Q8NES3
0.387364	0.464501	1.99443	0.055571	0.0729592	-4.90037	A0A0A6YY95
-0.319923	-0.0434724	-1.97735	0.0559128	0.0733143	-5.01519	P00338-3
0.406551	0.409698	1.95636	0.0584332	0.0765214	-5.05302	P09382
0.263438	0.0508233	1.95191	0.0589787	0.0771375	-5.06098	P08697
1.46243	1.39738	1.95858	0.0598317	0.0780707	-4.94308	C9JU00
0.338464	0.613718	1.94494	0.0598441	0.0780707	-5.07345	P01776
-0.494126	0.183679	-1.92791	0.0620041	0.080786	-5.10375	O43529
-0.577231	-0.0776991	-1.92179	0.0627969	0.0817154	-5.1146	O15041
0.726269	0.342806	1.9078	0.0646415	0.0840094	-5.13927	Q9HC84
-1.67795	-0.390191	-1.91905	0.0648576	0.0841838	-5.01228	Q04721
-0.405531	0.471855	-1.90001	0.0656882	0.0851544	-5.15294	H7C215
-0.574888	-0.392774	-1.91087	0.0659414	0.085375	-5.02645	Q9H1U4
-0.211717	0.0311012	-1.89618	0.0662091	0.0856137	-5.15965	P07225
1.0931	0.249782	1.88767	0.0673766	0.087014	-5.1745	A0A0B4J278
0.350704	0.489702	1.87907	0.0685749	0.0884504	-5.18946	A0A0C4DH25
0.320019	0.332826	1.86775	0.0701811	0.0904087	-5.20907	A0A0A0MT74
0.361533	-0.200031	1.86198	0.0710118	0.0913643	-5.21903	A0A0C4DH34
-0.44328	0.272647	-1.86642	0.0721144	0.0926443	-5.12382	O94766
-0.370863	0.0465911	-1.85392	0.0721868	0.0926443	-5.23291	P14618
0.436889	0.502693	1.84144	0.0740371	0.0949004	-5.25427	P61626
-0.396358	-0.235848	-1.83066	0.075669	0.0968714	-5.27264	P49908
-0.46986	0.216443	-1.82973	0.0758117	0.0969334	-5.27423	P49641
-0.333386	0.324507	-1.82392	0.0767053	0.0979541	-5.28409	P26572
-0.361746	-0.334242	-1.81287	0.078429	0.100031	-5.30277	Q99972
-0.582498	0.34464	-1.80961	0.0789438	0.100563	-5.30826	Q96FE5
0.497097	0.516582	1.8035	0.0799163	0.101676	-5.31853	A0A075B6I1
0.344488	0.280976	1.79638	0.0810624	0.103006	-5.33047	P01714
0.282617	0.2812	1.78793	0.0824414	0.104629	-5.34459	P07195
-0.312327	0.313461	-1.78163	0.0834809	0.105818	-5.35506	P01033
-1.31739	-0.35867	-1.79164	0.0836219	0.105866	-5.22779	A6NJ16
0.746265	0.451009	1.7782	0.0840525	0.10628	-5.36076	A0A0J9YXX4
0.617313	1.52861	1.77672	0.086095	0.108729	-5.27345	P15090
-0.234465	-0.0797127	-1.76528	0.0862331	0.10877	-5.38213	B4DPQ0
-0.312934	0.417383	-1.76434	0.0863943	0.10884	-5.38369	P02786
0.402311	0.61946	1.74383	0.0899601	0.113193	-5.41734	A0A0G2JRQ6
1.09828	0.321569	1.74842	0.0917413	0.115293	-5.27857	O75899
-0.549545	0.0975519	-1.73977	0.0924937	0.116097	-5.31215	Q8TD84
-0.246605	0.166624	-1.71437	0.095297	0.11947	-5.46509	P06276
-0.429235	0.187029	-1.72113	0.09587	0.120042	-5.34197	P58215
-0.574962	0.112583	-1.71933	0.0962018	0.120311	-5.3661	A6NGN9
0.355147	0.547503	1.70249	0.0975229	0.121792	-5.48415	A0A0C4DH36
-0.567789	-0.0274334	-1.70196	0.0976229	0.121792	-5.485	Q9NPF0
-0.369731	0.0503064	-1.69978	0.0980362	0.122159	-5.48848	P08123
-0.250175	0.16996	-1.68231	0.101403	0.126201	-5.51627	Q14393
-0.30154	0.0265524	-1.66955	0.103922	0.12918	-5.53642	P61812-2
0.305795	0.353367	1.66571	0.104691	0.129978	-5.54246	D6RAR4
0.255867	-0.256325	1.66335	0.105165	0.13041	-5.54616	P02774-3
0.252253	0.00116056	1.65462	0.106935	0.132315	-5.55982	Q03591
-0.339069	-0.0140802	-1.6545	0.106959	0.132315	-5.56001	P24821
0.857995	-0.0821866	1.65191	0.10933	0.135086	-5.45043	A0A0G2JMH6
0.238895	-0.107014	1.63029	0.112	0.138173	-5.59757	A0A0A0MS13
-0.480492	0.156922	-1.63857	0.112098	0.138173	-5.47091	P31025
0.34117	0.31033	1.63673	0.112483	0.138482	-5.47372	P30740
0.541547	0.976227	1.62608	0.112897	0.138825	-5.60406	Q5T0I1
-0.187108	-0.284336	-1.61249	0.11583	0.142261	-5.6249	P30101
-0.275554	-0.0658286	-1.60875	0.116647	0.143095	-5.6306	P09486
0.281991	0.685472	1.60755	0.116912	0.143248	-5.63244	A0A075B6S9
-0.425986	0.292678	-1.60404	0.117684	0.144023	-5.63777	P07093-3
-1.03253	-1.1035	-1.60092	0.118375	0.144696	-5.64251	P02538
0.462054	-0.312751	1.5824	0.122547	0.149618	-5.6705	A0A0G2JPD4
-0.194914	-0.168382	-1.58087	0.122896	0.149866	-5.67279	P05155-3
0.418343	0.604667	1.57297	0.124714	0.151903	-5.68462	P17936-2
-0.588947	0.136976	-1.56369	0.128726	0.156604	-5.5833	P00533
-0.555644	0.302866	-1.52191	0.137007	0.166482	-5.75988	P02533
-0.551904	-0.179151	-1.51325	0.139188	0.168932	-5.77244	Q8IWU6
-0.356733	0.549708	-1.5101	0.139986	0.1697	-5.77698	Q8NBS9
-0.436288	0.529583	-1.50894	0.140281	0.169857	-5.77865	P02794
-0.317189	0.204775	-1.5139	0.140864	0.170363	-5.65558	Q10469
0.305934	0.31531	1.50925	0.142044	0.171191	-5.66223	P40967-2
-0.234698	0.0885566	-1.50205	0.142047	0.171191	-5.78858	P04406
-0.296504	0.00990173	-1.50204	0.142048	0.171191	-5.78859	P62979
-0.365616	0.037719	-1.49956	0.142688	0.171761	-5.79215	O43493
0.278796	0.0490313	1.47406	0.149397	0.179626	-5.82844	Q14520
-0.257602	0.0652266	-1.47253	0.149807	0.179908	-5.8306	P10523
-0.54743	-0.31943	-1.46804	0.151015	0.181148	-5.83693	J3KPA1
0.204304	0.58628	1.46542	0.151726	0.181788	-5.84062	Q9NZP8
-0.258419	0.22573	-1.46216	0.152611	0.182636	-5.84519	P13284
0.424281	1.04662	1.46315	0.154169	0.184286	-5.72719	P09172
0.411907	0.669962	1.43473	0.162051	0.193482	-5.76639	Q08554
0.308046	0.224429	1.42507	0.162986	0.194372	-5.89662	O75711
-0.544358	-0.0598143	-1.42442	0.163174	0.194372	-5.89752	P35556
0.20555	-0.0198526	1.40821	0.167881	0.199748	-5.91961	P29622
-0.252324	0.144428	-1.41353	0.168135	0.199818	-5.79519	Q02487
0.345726	-0.234517	1.40652	0.168378	0.199876	-5.9219	A0A0B4J1V7
0.752623	-0.110437	1.39492	0.173622	0.205863	-5.82016	P14209
0.267751	0.0711564	1.37504	0.177849	0.210632	-5.96413	Q14956
-0.398865	-0.196829	-1.3522	0.184976	0.218821	-5.99423	A0A075B7B8
-0.501763	0.150478	-1.35027	0.185589	0.219294	-5.99676	P04264
-0.224573	0.493363	-1.32486	0.193796	0.228728	-6.02967	P07333
-0.251991	-0.28983	-1.31253	0.197875	0.233274	-6.04543	P02745
0.380663	0.221802	1.30442	0.200596	0.236212	-6.05574	P01620
-0.338713	0.45416	-1.30203	0.201405	0.236892	-6.05877	A0A087WZ82
0.175102	0.302865	1.273	0.211402	0.248367	-6.09508	P08571
-0.501433	0.145681	-1.26657	0.215378	0.25275	-6.00608	P23352
0.306665	0.533535	1.26151	0.217169	0.25456	-5.99063	P07996
-0.348322	0.165883	-1.25289	0.220245	0.257634	-6.00112	O95633
0.344563	-0.140338	1.24805	0.220292	0.257634	-6.12571	A0M8Q6
0.481132	-0.220772	1.24318	0.223749	0.261379	-6.03451	P02511
0.222934	0.216948	1.23505	0.225033	0.262581	-6.14145	P01762
0.18265	0.0281766	1.23017	0.226832	0.26438	-6.14732	P00747
0.418747	0.273664	1.20955	0.234551	0.272967	-6.17187	A0A0U1RRH7
-0.157311	0.137378	-1.20908	0.234731	0.272967	-6.17243	P08572
0.210903	0.0459787	1.1978	0.239039	0.277663	-6.1857	A0A075B6J3
0.381143	0.393009	1.19144	0.243129	0.282096	-6.09571	Q9H0U4
0.328948	-0.777869	1.17644	0.247354	0.286656	-6.21052	P08670
-0.167604	0.198133	-1.1799	0.247617	0.286656	-6.10904	Q14766-4
0.19763	0.67564	1.17172	0.249218	0.288185	-6.21594	P11597
-0.332307	0.572859	-1.131	0.267311	0.308759	-6.16421	Q96RP7
0.322168	0.439711	1.12746	0.26878	0.310107	-6.14639	O95497
-0.352616	0.256638	-1.12092	0.269948	0.311105	-6.27307	E7EX88
-0.157865	-0.166931	-1.11708	0.273121	0.31441	-6.15779	Q13740
0.321542	0.377996	1.10714	0.27578	0.317116	-6.28817	P36222
0.230605	0.473478	1.10626	0.276155	0.317193	-6.28913	P07900-2
-0.45631	-1.23759	-1.06758	0.293014	0.335817	-6.33053	P01609
-0.261079	0.540189	-1.06756	0.293023	0.335817	-6.33055	Q14697-2
-0.202185	0.175155	-1.06396	0.296115	0.338983	-6.21459	Q8IXL6
-0.360932	-0.257504	-1.05726	0.297629	0.340337	-6.34134	P01770
0.167482	0.0759828	1.05425	0.298986	0.341508	-6.34447	P40925-3
-0.151851	0.119889	-1.05207	0.299973	0.342255	-6.34674	P14625
0.187957	0.276033	1.03684	0.306917	0.34979	-6.36245	P11021
0.526045	0.578204	1.03441	0.308031	0.350671	-6.36493	Q7Z5L3
-0.495957	-0.595864	-1.02508	0.312352	0.355197	-6.37442	P03973
-0.215943	0.171852	-1.024	0.312856	0.355377	-6.37552	P14174
0.19854	0.614396	1.01252	0.318235	0.361087	-6.38708	P04208
0.246414	0.66143	1.00535	0.321623	0.364529	-6.39423	Q9HCS7
0.282688	0.841662	0.996288	0.325943	0.369019	-6.40321	A0A0A0MS14
-0.169259	0.370324	-0.989486	0.329211	0.372309	-6.4099	P55058
-0.481393	-0.365358	-0.987826	0.330012	0.372805	-6.41152	Q12805-5
-0.501609	-0.0227791	-0.985489	0.331142	0.373671	-6.41381	P59665
0.120939	0.0711501	0.977489	0.33503	0.377643	-6.42159	P00742
-0.229834	-0.18332	-0.977447	0.336424	0.378799	-6.30162	Q13217
-0.121599	0.0162556	-0.958602	0.344329	0.387276	-6.43972	Q9H8L6
-0.246082	0.424507	-0.956925	0.345163	0.38779	-6.44131	P09417
-0.173886	0.2443	-0.954676	0.346284	0.388624	-6.44344	P22692
0.651578	-0.997797	0.951231	0.348004	0.390129	-6.4467	A0A0C4DH43
-0.363026	0.303396	-0.941267	0.353014	0.395314	-6.45606	P27918
-0.137759	-0.109389	-0.924886	0.361353	0.404212	-6.47124	P60174
0.442346	0.314214	0.919655	0.365332	0.408219	-6.37776	A0A0G2JMI3
-0.173179	0.133496	-0.916054	0.365902	0.408412	-6.47932	Q14050
0.257854	0.696302	0.910366	0.370127	0.412679	-6.36434	A0A087WSY4
-0.224797	0.663449	-0.906392	0.370921	0.413117	-6.48808	P02788
-0.140533	0.113173	-0.898265	0.375177	0.417405	-6.49538	P53634
0.444486	-0.81217	0.885549	0.381899	0.424424	-6.50667	J3KRP0
0.197839	0.455604	0.87804	0.385905	0.428412	-6.51326	P11142
0.378072	-0.103868	0.875777	0.387117	0.429295	-6.51524	H0YC35
-0.25444	0.501289	-0.870917	0.390945	0.433073	-6.42114	P62993
0.346253	0.0205506	0.857984	0.39793	0.440336	-6.43228	Q53LP3
-0.192312	-0.0522509	-0.835845	0.408907	0.451996	-6.54932	P24593
0.184082	0.366049	0.833296	0.410324	0.453075	-6.55144	P49747
-0.145681	0.276116	-0.820733	0.417349	0.460337	-6.56182	Q9UHI8
0.149904	-0.196679	0.814834	0.420673	0.463506	-6.56664	Q93091
0.175921	0.63976	0.812967	0.421728	0.464172	-6.56816	Q13228-4
-0.131705	-0.109686	-0.776625	0.442593	0.486615	-6.59704	P0C0L5
-0.112558	0.319256	-0.769413	0.446805	0.490615	-6.60263	Q14126
-0.188113	0.348152	-0.770575	0.447185	0.490615	-6.50336	P12110
-0.288527	-0.11092	-0.756267	0.455583	0.499296	-6.51431	Q99983
0.187893	0.476023	0.755155	0.456239	0.499482	-6.49322	Q6UVY6
-0.265433	0.298243	-0.712631	0.480794	0.525805	-6.64481	P13645
0.236594	0.468306	0.703843	0.487138	0.532176	-6.5527	P53673
0.0799647	-0.00719709	0.693516	0.492559	0.537527	-6.6583	P06396
0.1357	0.104544	0.687372	0.496374	0.541116	-6.66256	O14960
0.111304	0.254496	0.680975	0.500364	0.544888	-6.66696	Q14019
0.426655	0.00499838	0.677256	0.503606	0.547838	-6.5492	P26022
0.191345	-0.0124794	0.673879	0.504811	0.548568	-6.67179	A0A075B6N7
-0.195248	0.565869	-0.673885	0.505715	0.548971	-6.57345	Q6UVK1
0.203923	0.289499	0.646636	0.522082	0.566139	-6.68988	O15394
-0.230183	0.113296	-0.625241	0.536697	0.581375	-6.60527	A0A0A0MT71
-0.0991693	-0.351525	-0.610966	0.545167	0.589928	-6.71246	P43652
-0.173326	0.608292	-0.607777	0.547256	0.591565	-6.71442	Q99674-5
-0.116938	0.100745	-0.603085	0.551135	0.595133	-6.619	Q9H2A7
0.0924263	0.38168	0.597195	0.554218	0.597834	-6.72084	P35858-2
0.275673	-1.95986	0.582315	0.564084	0.607839	-6.72969	P14136
-0.125163	0.370999	-0.57623	0.568144	0.611573	-6.73325	Q9UNN8
0.0684777	-0.169466	0.574699	0.569167	0.612034	-6.73414	P00450
0.102447	0.585712	0.570011	0.572308	0.614768	-6.73684	P01701
-0.212918	0.0150247	-0.566762	0.57449	0.616467	-6.73871	P35908
0.146966	0.560317	0.561074	0.578319	0.619929	-6.74194	E9PNQ8
-0.232787	-0.0896156	-0.552102	0.585104	0.626549	-6.62674	P21810
0.0817207	0.0928267	0.540851	0.592033	0.633309	-6.75319	P05154
-0.107023	0.284516	-0.54067	0.59286	0.633534	-6.63305	Q8TER0
0.366342	-1.30279	0.537281	0.595469	0.635662	-6.61241	J3KMX3
-0.100379	0.0311632	-0.524982	0.602903	0.642929	-6.76173	P00748
0.131031	0.43614	0.522675	0.604491	0.643955	-6.76295	P00492
-0.119214	-0.229673	-0.505941	0.616067	0.655607	-6.77165	P61769
-0.12738	0.216464	-0.502741	0.618293	0.657296	-6.77328	P55285
-0.148442	-0.0394741	-0.494783	0.624477	0.663184	-6.65709	K7ES00
0.242387	-1.37778	0.485484	0.630356	0.668737	-6.78191	D6RF35
-0.0915429	0.0562646	-0.48118	0.633381	0.671253	-6.78401	P20396
-0.144372	0.401193	-0.450408	0.655192	0.693653	-6.79852	Q6UY14-3
-0.0674034	0.190511	-0.43706	0.66475	0.703049	-6.80451	Q9UJJ9
0.0760157	0.470643	0.423974	0.674177	0.712286	-6.81022	K4DIA0
-0.0844042	0.0839475	-0.420033	0.677554	0.715119	-6.69176	H7BY58
0.134508	-0.314354	0.418326	0.678788	0.715686	-6.69249	P12277
0.118347	-0.117255	0.411173	0.68345	0.719863	-6.81564	A0A075B6K5
-0.142634	1.04059	-0.403384	0.689622	0.72562	-6.72077	P12035
-0.0745613	0.335745	-0.393845	0.696083	0.73167	-6.82271	Q495W5
-0.125523	-0.252766	-0.390706	0.69838	0.733335	-6.82395	A0A0B4J2H3
0.117529	0.0189205	0.388975	0.700133	0.734105	-6.70452	P62805
0.160851	0.312857	0.388417	0.700542	0.734105	-6.72679	Q5JS37
0.0785097	0.61451	0.362302	0.719303	0.752997	-6.8348	A0A0B4J1Y8
0.0645668	0.53082	0.359341	0.721497	0.754526	-6.83588	P14151-2
0.107342	-0.093848	0.347261	0.7309	0.763583	-6.72013	P10412
-0.107777	-0.0969409	-0.329468	0.743764	0.776232	-6.84632	Q14982-4
0.0523747	0.132354	0.326957	0.746046	0.777825	-6.74916	P09603
0.063265	0.14234	0.31605	0.75384	0.785155	-6.85072	P18669
-0.0725926	0.044687	-0.309536	0.758748	0.789466	-6.85279	Q9NP84
-0.117379	-0.0292233	-0.308101	0.75983	0.789793	-6.85324	P53674
-0.164271	-0.418933	-0.302033	0.764781	0.794136	-6.75714	P05813
-0.0920017	0.190697	-0.28866	0.774543	0.803461	-6.85913	P12955
0.0593745	0.230334	0.283832	0.77821	0.805969	-6.86054	Q9BYJ0
-0.0773336	0.114143	-0.283866	0.778528	0.805969	-6.74049	U3KQK0
-0.0456419	0.269839	-0.272669	0.786709	0.813388	-6.86369	Q15113
-0.06645	0.0676269	-0.271924	0.787277	0.813388	-6.8639	Q9Y6R7
-0.0818636	0.496489	-0.269039	0.789478	0.814843	-6.86469	Q86Y46
0.0662526	0.128108	0.25283	0.802182	0.826733	-6.74898	P43121
0.0483794	0.23066	0.251879	0.802606	0.826733	-6.86923	Q96HF1
-0.0816715	0.688351	-0.246969	0.80667	0.829963	-6.75047	P08238
-0.0979087	0.837224	-0.245688	0.807357	0.829963	-6.8708	P10599
0.143718	-0.0809468	0.243532	0.809306	0.831136	-6.75133	Q5R3F8
-0.0425149	0.0986602	-0.23919	0.812353	0.833432	-6.8724	P03950
0.0559828	-0.321205	0.235462	0.815221	0.835541	-6.8733	A0A0C4DGB6
-0.0537022	0.221828	-0.230715	0.818878	0.838453	-6.87443	Q16555
-0.0666818	-0.249681	-0.227077	0.821684	0.840489	-6.87527	A0A0A0MS11
0.0390881	0.125931	0.224938	0.823334	0.84134	-6.87576	Q99497
0.024183	-0.0385843	0.210389	0.834583	0.851988	-6.87899	P01019
-0.032218	-0.0145269	-0.198293	0.844198	0.860948	-6.76152	P07237
0.0304364	0.26782	0.182882	0.855945	0.871909	-6.88449	A0A087WXL8
0.0339787	0.304492	0.181987	0.856642	0.871909	-6.88465	P01615
-0.0269502	0.187869	-0.17625	0.861112	0.875592	-6.8857	A0A0A0MTS2
0.0247133	0.169786	0.159545	0.874344	0.888168	-6.76859	Q16658
-0.0790315	0.712831	-0.15803	0.875527	0.888491	-6.76884	A0A0C4DH24
-0.048638	0.383277	-0.153428	0.879122	0.89126	-6.79166	P26992
0.102143	0.0947993	0.147623	0.883661	0.894978	-6.77046	Q13231
0.0293661	-0.257311	0.135937	0.892649	0.903192	-6.8921	P0C0L4
-0.024581	-0.257328	-0.108694	0.914193	0.924081	-6.77556	Q6FHJ7
-0.0205331	0.121662	-0.104805	0.917129	0.925239	-6.89592	P30086
0.0207084	0.32384	0.104949	0.917138	0.925239	-6.77596	Q9UKJ1-3
-0.0199555	0.413001	-0.0918086	0.927373	0.934172	-6.89722	Q92954
0.0140839	0.331577	0.0912537	0.927811	0.934172	-6.89727	P02747
0.0277474	0.0194324	0.089751	0.928996	0.93445	-6.89741	Q9HCQ7
0.0331435	-0.410443	0.0717545	0.943205	0.947815	-6.89889	P43320
-0.0258087	0.184809	-0.0600565	0.952522	0.956243	-6.77975	Q8WVQ1
0.0138212	0.403497	0.0555318	0.95603	0.958828	-6.89994	Q9BUJ0
0.00589038	0.172665	0.0405545	0.967881	0.969768	-6.90067	G3XAK1
-0.00433348	0.404458	-0.0277041	0.978055	0.979008	-6.90112	P02746
0.00012761	0.0471915	0.000620158	0.999509	0.999509	-6.78159	P11047

## Sheet: ERM(no db) vs ERM (db)
Supplementary Table S3C: Significantly altered proteins in ERM_no diabetes vs ERM_diabetes vitreous
logFC	AveExpr	t	P.Value	adj.P.Val	B	Accession
1.5045	0.107222	5.20514	0.000106864	0.109856	-2.1365	Q06830
-1.59674	-0.282274	-3.82388	0.00114624	0.589169	-2.0345	P22914		*no significant proteins found
2.18587	-0.152542	3.41347	0.00385215	0.975356	-3.12963	P02511
0.722351	0.335284	3.27784	0.00395945	0.975356	-2.61401	P26038
-1.82331	0.34219	-3.24705	0.00474395	0.975356	-2.74624	P07320
-1.9383	0.321488	-2.84013	0.0104685	0.99808	-3.08573	Q86YZ3
-1.65596	0.33046	-2.75664	0.0125558	0.99808	-3.17523	P35527
0.636142	0.111315	2.65244	0.0157216	0.99808	-3.28635	Q15582
0.744597	-0.144867	2.5051	0.0215115	0.99808	-3.44192	P06733
1.07434	-0.579136	2.45753	0.0257869	0.99808	-3.55829	P09211
0.854492	0.284312	2.3965	0.0270051	0.99808	-3.55506	P68104
-1.72295	-0.465067	-2.35808	0.0292441	0.99808	-3.59472	P13611-2
0.861308	0.246469	2.36991	0.0298937	0.99808	-3.61901	Q9Y696
0.396402	0.178142	2.31792	0.0317671	0.99808	-3.63593	P04075-2
1.03593	-0.0554884	2.30446	0.0326571	0.99808	-3.64969	P06703
0.655712	0.175266	2.28883	0.0337194	0.99808	-3.66563	P60709
-1.20246	0.510497	-2.23023	0.0379924	0.99808	-3.72502	P07315
-0.810758	0.201843	-2.26957	0.0384225	0.99808	-3.91159	D6R9C5
-1.99348	-0.0861786	-2.18609	0.0430927	0.99808	-3.79607	A0A0J9YVY3
0.715315	0.434221	2.15465	0.0442368	0.99808	-3.80072	Q16555
0.440208	-0.0573415	2.04584	0.0548738	0.99808	-3.90768	P30101
0.97339	-0.102797	2.03928	0.0583016	0.99808	-3.94599	P12277
0.72963	0.389209	2.03212	0.0590956	0.99808	-3.95242	U3KQK0
0.511644	0.0956874	2.02231	0.0601993	0.99808	-3.96121	Q32Q12
-0.793954	0.0958657	-1.99381	0.0624761	0.99808	-3.9757	P53673
0.706138	0.333283	1.97188	0.0633663	0.99808	-3.97887	P08493-2
-0.643881	-0.504084	-1.98816	0.0641895	0.99808	-3.99169	A0A075B6J9
-0.516443	-0.039792	-1.92489	0.0722187	0.99808	-4.04758	P55000
-1.23823	0.921992	-1.91756	0.0744201	0.99808	-4.14907	P12035
0.837523	0.0936666	1.90339	0.0751467	0.99808	-4.06639	P10412
0.52349	0.42514	1.9005	0.0755482	0.99808	-4.06891	Q9NRN5
-0.96397	0.0710785	-1.85114	0.0797647	0.99808	-4.09216	P10451-5
-1.07992	0.194099	-1.84865	0.0801383	0.99808	-4.09445	P04264
0.423724	0.136915	1.86708	0.0803311	0.99808	-4.09793	P07237
-1.05928	-0.00918566	-1.84242	0.0810814	0.99808	-4.10019	P13647
-0.508538	0.598178	-1.8257	0.0836617	0.99808	-4.11553	H7C215
0.481989	0.254993	1.81221	0.0857944	0.99808	-4.12784	P30086
-0.692506	0.45137	-1.82317	0.0882767	0.99808	-4.21048	Q8N2Q7
-0.665287	0.39912	-1.7783	0.0913683	0.99808	-4.15857	A0A0B4J1Y8
-0.397158	0.268726	-1.76915	0.0929247	0.99808	-4.1668	A0A0G2JRQ6
1.62562	-1.72575	1.75149	0.0959947	0.99808	-4.18262	P14136
-1.44683	-0.815328	-1.74137	0.0977933	0.99808	-4.19164	Q9NQW8
-0.452266	0.0197472	-1.73578	0.0987986	0.99808	-4.19661	A0A0A0MT74
1.36955	-1.05832	1.74515	0.0990145	0.99808	-4.1965	Q86UP2
0.786281	0.54681	1.75485	0.099692	0.99808	-4.25411	Q9NR71
-0.506758	0.227556	-1.72362	0.101017	0.99808	-4.20739	P00492
0.44085	0.133189	1.71733	0.102182	0.99808	-4.21294	P26447
0.491175	0.229186	1.71449	0.102711	0.99808	-4.21545	P09486
-0.702831	0.169536	-1.71112	0.10525	0.99808	-4.2255	Q9NZ53
0.388691	0.315127	1.69447	0.106511	0.99808	-4.23303	P18065
-0.670463	0.0797611	-1.70476	0.108866	0.99808	-4.28561	Q9UBX7
0.760393	0.360178	1.65751	0.113842	0.99808	-4.26515	P01815
0.646872	0.187086	1.64848	0.115698	0.99808	-4.27293	O75874
0.973964	0.255438	1.64771	0.115857	0.99808	-4.27359	A0A0U1RRH7
0.389047	0.314016	1.64618	0.116173	0.99808	-4.2749	K7ERG9
-0.853632	0.0553981	-1.6136	0.123105	0.99808	-4.30272	A8MV23-2
0.498492	0.443674	1.61203	0.123448	0.99808	-4.30405	P30041
-1.24661	0.586764	-1.60778	0.124379	0.99808	-4.30765	P10599
-0.766376	0.0816157	-1.60264	0.125515	0.99808	-4.312	A0A0D9SF98
-1.00043	0.0825804	-1.58737	0.128938	0.99808	-4.32485	P23515
0.699645	0.27286	1.59412	0.130478	0.99808	-4.32485	K7ES00
0.659985	0.687447	1.57343	0.132129	0.99808	-4.33651	O43866
0.340001	0.1878	1.55948	0.13539	0.99808	-4.34811	P18669
0.41197	0.378871	1.54342	0.139227	0.99808	-4.36138	P54802
0.368035	0.158837	1.53037	0.14241	0.99808	-4.37209	B4DPQ0
-0.517305	-0.129174	-1.52235	0.144398	0.99808	-4.37865	A0A0B4J1V0
-0.532209	0.0332356	-1.52178	0.144538	0.99808	-4.37911	Q8N3J6-3
0.464695	0.590407	1.53381	0.14462	0.99808	-4.37218	P12830
0.342489	0.0569287	1.51949	0.145112	0.99808	-4.38098	P40925-3
-0.36792	-0.0469202	-1.53036	0.145465	0.99808	-4.37485	A0A0G2JP38
-0.956047	-0.67017	-1.51732	0.145655	0.99808	-4.38274	P43320
0.450096	0.0692666	1.52897	0.14581	0.99808	-4.37594	Q02985
0.353962	0.141756	1.50973	0.14757	0.99808	-4.38891	P23284
0.358531	0.233902	1.50742	0.148157	0.99808	-4.39078	P00558
0.39586	0.261013	1.50327	0.149216	0.99808	-4.39414	O15394
-0.528618	0.630703	-1.50778	0.149977	0.99808	-4.39151	Q96NZ9-3
0.419645	0.383292	1.50019	0.150005	0.99808	-4.39663	P14618
-0.607677	0.199633	-1.49818	0.150523	0.99808	-4.39825	P20849
-0.517306	0.00965369	-1.49093	0.152403	0.99808	-4.40409	P17900
0.702215	0.748879	1.47037	0.157835	0.99808	-4.42054	P04080
1.05906	0.353877	1.48134	0.157948	0.99808	-4.41243	Q13231
-0.435721	0.0976082	-1.46819	0.158421	0.99808	-4.42227	A0A0B4J1V2
0.334184	0.295305	1.46577	0.159071	0.99808	-4.42419	E7EX29
-0.526089	0.279302	-1.474	0.159893	0.99808	-4.41799	C9JU00
-0.632145	0.264241	-1.46747	0.160514	0.99808	-4.42282	A0A0A0MQS6
-0.522799	0.821214	-1.45435	0.162175	0.99808	-4.43324	O95980
0.366486	0.375489	1.42851	0.169385	0.99808	-4.45352	Q08431
0.393381	0.176054	1.42077	0.171594	0.99808	-4.45954	P01344-3
-0.437767	0.369168	-1.41142	0.174293	0.99808	-4.46679	Q5SGD2
0.446452	0.440963	1.4041	0.176431	0.99808	-4.47244	P07900-2
-0.484376	-0.141762	-1.40358	0.176584	0.99808	-4.47284	Q9BUN1
0.520553	0.363022	1.39734	0.178423	0.99808	-4.47763	O43827
0.305135	-0.0199039	1.39382	0.179468	0.99808	-4.48033	Q14956
0.411165	0.168651	1.40649	0.179966	0.99808	-4.46294	P09603
-0.434248	-0.197326	-1.39182	0.183033	0.99808	-4.47897	Q13740
-0.347098	-0.117203	-1.38104	0.183302	0.99808	-4.49009	P18136
0.507492	0.317632	1.37375	0.185519	0.99808	-4.49562	Q13201
0.531987	-0.288664	1.36804	0.187269	0.99808	-4.49994	C9JF17
0.522576	-0.155247	1.36519	0.188147	0.99808	-4.50209	P03973
0.587793	0.574491	1.36461	0.191268	0.99808	-4.49862	O95633
0.533372	-0.0255813	1.35756	0.193453	0.99808	-4.50368	P68032
-0.373456	0.130417	-1.34438	0.194665	0.99808	-4.5177	P06311
-0.390941	0.618886	-1.34038	0.195937	0.99808	-4.52068	Q99674-5
0.569845	0.219722	1.33832	0.196595	0.99808	-4.52221	A0A087WV23
0.942641	0.482261	1.35109	0.196705	0.99808	-4.49361	Q13591
0.277482	0.137315	1.33322	0.198231	0.99808	-4.52599	P24593
0.352259	0.230986	1.33175	0.198706	0.99808	-4.52708	X6R8F3
-0.423287	-0.112741	-1.33105	0.198932	0.99808	-4.5276	A0A0B4J1U2
-0.642754	0.646177	-1.32978	0.199341	0.99808	-4.52854	Q9Y5I4
0.871346	-0.765625	1.3252	0.200828	0.99808	-4.53192	P08670
0.273865	0.0633735	1.32517	0.200836	0.99808	-4.53194	P09871
0.279368	0.228978	1.32483	0.200948	0.99808	-4.53219	P34096
0.410134	-0.46361	1.32063	0.202317	0.99808	-4.53528	P05543
-0.367862	0.156942	-1.3189	0.202884	0.99808	-4.53656	Q8N126-2
-0.656006	0.467008	-1.3179	0.203213	0.99808	-4.53729	P10915
0.415159	0.410606	1.31368	0.204603	0.99808	-4.54039	P14174
0.322364	0.252816	1.31699	0.206402	0.99808	-4.53238	Q16658
0.300938	0.0497891	1.30775	0.206566	0.99808	-4.54472	P02792
-0.486647	-0.504704	-1.30669	0.206921	0.99808	-4.5455	A0A0C4DH38
0.232429	0.162672	1.30636	0.207031	0.99808	-4.54574	P07195
-0.703006	-0.350065	-1.30141	0.208683	0.99808	-4.54934	A0A0B4J2H3
-0.416686	0.385667	-1.29707	0.210143	0.99808	-4.5525	O95390
0.447351	0.00368725	1.29461	0.210975	0.99808	-4.55428	Q99972
0.474836	-0.0829145	1.28938	0.212748	0.99808	-4.55806	P04430
0.407934	0.282425	1.28363	0.214713	0.99808	-4.56221	A0A087WYJ9
0.308777	0.276864	1.27948	0.216139	0.99808	-4.56519	P14210
-0.349065	0.360418	-1.27575	0.217425	0.99808	-4.56786	P29323
0.260502	0.041836	1.27164	0.218852	0.99808	-4.57081	P60174
0.589512	0.652478	1.26386	0.224394	0.99808	-4.56902	P31025
0.351132	0.31585	1.25358	0.225208	0.99808	-4.58364	Q9BXP8
0.315392	-0.0631528	1.25741	0.226659	0.99808	-4.57339	P19320
1.16934	-0.344856	1.24826	0.227104	0.99808	-4.58739	E9PEW8
-0.860391	-0.705976	-1.24509	0.231033	0.99808	-4.58169	P04259
-0.605251	-0.283382	-1.23322	0.232539	0.99808	-4.59793	A0A075B6N7
-0.324295	0.12189	-1.22016	0.237337	0.99808	-4.607	Q9UNW1
0.413729	0.460324	1.22128	0.239678	0.99808	-4.59757	P07996
-0.5587	-0.384443	-1.21285	0.240058	0.99808	-4.61205	P02741
-0.703791	0.0489471	-1.22201	0.240568	0.99808	-4.56182	Q9P2W7
0.319799	0.235553	1.20946	0.241327	0.99808	-4.61438	P09382
0.403361	0.399205	1.20605	0.242606	0.99808	-4.61672	Q15113
-0.390908	0.31043	-1.20581	0.242697	0.99808	-4.61688	A6NLU5
0.359801	0.54854	1.20409	0.243347	0.99808	-4.61806	Q9NZP8
0.471548	0.490373	1.20325	0.243664	0.99808	-4.61864	P49221
-0.396134	-0.607938	-1.19658	0.246195	0.99808	-4.62319	P01597
-0.376575	0.237873	-1.18853	0.249276	0.99808	-4.62866	P02743
0.310474	0.248372	1.19244	0.249473	0.99808	-4.62008	Q86YV5
-0.400161	-0.0363121	-1.1762	0.254048	0.99808	-4.63698	Q17R60
-0.666168	-0.122404	-1.17573	0.254232	0.99808	-4.63729	P53674
0.247389	-0.0217818	1.16701	0.257651	0.99808	-4.64313	P02790
0.309574	0.142362	1.17271	0.258084	0.99808	-4.62924	P11047
0.458403	0.553215	1.16317	0.261824	0.99808	-4.63535	Q10469
-0.222743	0.0365689	-1.15177	0.263709	0.99808	-4.65325	Q9H8L6
0.574927	0.843897	1.15788	0.263915	0.99808	-4.63872	Q16394
-0.403929	-0.53724	-1.15632	0.264532	0.99808	-4.63971	A0A0B4J1V6
0.729387	0.462094	1.15438	0.265304	0.99808	-4.64094	Q13443
-0.574425	0.587759	-1.13789	0.271925	0.99808	-4.65133	A0A0C4DH24
0.37913	-0.195587	1.11771	0.277632	0.99808	-4.67547	Q93091
-0.548619	0.390928	-1.11409	0.279141	0.99808	-4.67779	Q96PQ0
0.44829	0.764011	1.11309	0.279558	0.99808	-4.67843	P01833
-0.391481	-0.187762	-1.10977	0.280954	0.99808	-4.68057	B5MCX6
0.483056	0.511169	1.10964	0.281008	0.99808	-4.68065	P23083
-0.379455	0.120225	-1.10424	0.283283	0.99808	-4.6841	Q9P121-4
0.393756	0.066517	1.09952	0.285282	0.99808	-4.6871	P01770
0.392961	0.291617	1.10348	0.287217	0.99808	-4.62009	A0A0A6YY95
0.244002	0.0240151	1.08953	0.28955	0.99808	-4.69343	Q7Z7H5-3
-0.309908	0.348508	-1.08869	0.289913	0.99808	-4.69396	P07738
-0.358062	-0.0198279	-1.09407	0.290131	0.99808	-4.67839	E7EWD3
-0.323928	0.171899	-1.08169	0.292933	0.99808	-4.69836	O43505
0.318893	0.317835	1.08672	0.29327	0.99808	-4.68285	P01716
0.295379	0.274267	1.07919	0.294016	0.99808	-4.69992	Q96HF1
-0.867035	-0.0476211	-1.07976	0.295336	0.99808	-4.6918	P08779
0.485445	0.891119	1.076	0.297894	0.99808	-4.6893	P08238
0.45472	0.484166	1.07522	0.299277	0.99808	-4.63332	P06753-2
0.375282	0.221007	1.0724	0.300498	0.99808	-4.63462	Q9H0U4
-0.335545	0.0808249	-1.06162	0.301722	0.99808	-4.71085	Q9BY67-3
-0.214918	-0.120214	-1.06133	0.301848	0.99808	-4.71102	P02787
0.253191	0.399133	1.05815	0.303261	0.99808	-4.71299	P09104
-0.282672	0.180477	-1.05775	0.303439	0.99808	-4.71323	Q9NT99
-0.26824	0.265742	-1.0561	0.304172	0.99808	-4.71425	M0QYN0
0.310685	0.405005	1.05584	0.306733	0.99808	-4.7013	Q02487
-0.473447	-0.161394	-1.05408	0.307513	0.99808	-4.70234	H0Y4H1
-0.318484	0.305998	-1.04699	0.308247	0.99808	-4.71982	A0A075B6I8
0.363873	-0.149225	1.04018	0.311317	0.99808	-4.72397	J3KQ18
-0.321768	0.259153	-1.03849	0.312083	0.99808	-4.72499	O14793
1.03577	-0.283839	1.03509	0.316026	0.99808	-4.71345	P14209
-0.365966	-0.277455	-1.02888	0.31646	0.99808	-4.73079	Q5VZE7
-0.278049	0.157726	-1.02378	0.318804	0.99808	-4.73385	Q8N3Z0
1.18969	0.0920908	1.02725	0.319591	0.99808	-4.718	P26022
-0.287409	0.131026	-1.02018	0.320464	0.99808	-4.736	O75093
0.384397	0.542934	1.01943	0.320809	0.99808	-4.73645	P24592
0.32599	0.578097	1.0178	0.321562	0.99808	-4.73742	P09972
-0.976626	-0.702325	-1.0161	0.322352	0.99808	-4.73843	P02538
-0.267413	-0.0325249	-1.01589	0.322448	0.99808	-4.73855	A0A087WX77
-0.405474	0.702579	-1.01471	0.322998	0.99808	-4.73926	P02788
0.32599	0.413453	1.0115	0.324493	0.99808	-4.74116	P11142
-0.215254	0.156819	-1.00938	0.325479	0.99808	-4.74242	E9PR17
-0.227508	0.249734	-1.00814	0.326059	0.99808	-4.74315	P23470
-0.371088	0.43238	-1.00709	0.326549	0.99808	-4.74377	A0A0C4DH31
-0.265208	0.184803	-1.00637	0.326886	0.99808	-4.74419	Q8IWV2
-0.476305	0.131976	-1.00533	0.327374	0.99808	-4.74481	P13611
-0.272397	-0.324423	-1.00526	0.327409	0.99808	-4.74485	A0A0A0MS13
0.206839	0.20819	1.00272	0.3286	0.99808	-4.74634	P00338-3
0.323376	0.743748	1.00072	0.329544	0.99808	-4.74752	Q08397
0.465899	0.0854278	1.00555	0.329607	0.99808	-4.73042	P62805
0.274127	0.110283	0.999608	0.330066	0.99808	-4.74817	P05154
0.340043	-0.00631382	0.99507	0.332212	0.99808	-4.75083	P07737
-0.308162	0.370363	-0.996071	0.334049	0.99808	-4.73577	Q9UNA0
-0.345885	0.409466	-0.991139	0.334078	0.99808	-4.75312	Q10472
-0.328818	0.341628	-0.991123	0.334085	0.99808	-4.75313	Q15904
0.330895	0.46507	0.987756	0.33569	0.99808	-4.75509	Q495W5
-0.344527	0.716131	-0.980116	0.339349	0.99808	-4.7595	P02794
0.70317	-0.0976237	0.97915	0.339814	0.99808	-4.76006	P01766
-0.713849	-0.79867	-0.978688	0.340037	0.99808	-4.76033	A0A0J9YXX1
-0.293631	0.0896479	-0.978197	0.340273	0.99808	-4.76061	Q92520
-0.460272	0.284747	-0.980563	0.340564	0.99808	-4.75009	E7EUW2
0.677347	0.449747	0.976482	0.3411	0.99808	-4.7616	P35556
0.448792	0.0527064	0.981821	0.341767	0.99808	-4.67511	A0A087WSZ0
-0.361914	-0.339055	-0.97466	0.34198	0.99808	-4.76264	P21246
0.441555	0.423734	0.973713	0.342438	0.99808	-4.76319	P49788
0.35553	0.451674	0.977805	0.342731	0.99808	-4.74598	P11226
0.388911	0.641722	0.975895	0.343648	0.99808	-4.74704	P00533
-0.239221	0.223076	-0.970229	0.344127	0.99808	-4.76518	Q86UD1
-0.282373	0.229242	-0.960108	0.349065	0.99808	-4.77094	P10451
0.481153	-0.0383845	0.966395	0.349178	0.99808	-4.68171	P20774
0.473447	0.284151	0.947445	0.355312	0.99808	-4.77807	Q8IWU6
-0.296218	0.111829	-0.946849	0.355608	0.99808	-4.7784	Q8NHP8
-0.264692	0.0921233	-0.945521	0.356268	0.99808	-4.77915	P04278
0.444017	0.73187	0.942264	0.360994	0.99808	-4.69188	P62993
-0.303455	0.149253	-0.935728	0.361159	0.99808	-4.78459	Q9NX62
-0.504713	-0.155758	-0.935269	0.36139	0.99808	-4.78485	Q14982-4
0.274455	0.0883454	0.933577	0.36224	0.99808	-4.78578	O14960
0.288457	0.495248	0.932667	0.362698	0.99808	-4.78629	K4DIA0
-0.272549	0.477812	-0.932422	0.362821	0.99808	-4.78642	Q96KG7
0.223406	0.182535	0.932095	0.362986	0.99808	-4.7866	Q16270
-0.299018	0.263223	-0.925962	0.366083	0.99808	-4.78998	Q9ULB1-3
-0.28458	-0.306229	-0.923483	0.36734	0.99808	-4.79134	P36980
-0.274419	0.344623	-0.91653	0.370881	0.99808	-4.79513	Q13275
-0.17342	-0.0970536	-0.915176	0.371573	0.99808	-4.79586	P01019
0.586202	-0.0948276	0.918794	0.372749	0.99808	-4.70156	Q53LP3
-0.268946	0.351641	-0.910516	0.373962	0.99808	-4.79839	P78324-2
-0.377963	0.408092	-0.907683	0.375419	0.99808	-4.79992	Q9NS85
0.654074	0.144925	0.909063	0.377699	0.99808	-4.70552	S4R460
0.228846	-0.0680048	0.901967	0.378371	0.99808	-4.80299	Q14520
0.225296	0.379098	0.888349	0.385466	0.99808	-4.81025	P02747
0.348543	0.578561	0.878257	0.39078	0.99808	-4.81556	Q6UY14-3
0.156571	-0.063804	0.878103	0.390861	0.99808	-4.81564	P51884
-0.216166	-0.0328978	-0.877529	0.391165	0.99808	-4.81594	A0A0C4DG49
-0.291857	0.224679	-0.876458	0.391732	0.99808	-4.8165	P69891
-0.232316	0.0103774	-0.875533	0.392223	0.99808	-4.81698	P02766
0.728117	-1.30772	0.876665	0.393647	0.99808	-4.79957	J3KMX3
0.254506	0.641935	0.869594	0.395379	0.99808	-4.82007	P09417
0.27103	0.576423	0.869041	0.395674	0.99808	-4.82036	P01033
-0.311721	0.375323	-0.864751	0.397966	0.99808	-4.82258	O75752
0.296454	-0.120658	0.863959	0.39839	0.99808	-4.82299	A0A075B6K3
0.267188	0.258863	0.867569	0.398461	0.99808	-4.80414	Q04760
0.593323	-1.38094	0.861793	0.399552	0.99808	-4.82411	D6RF35
-0.435105	0.340691	-0.866168	0.400047	0.99808	-4.72253	P26992
-0.288083	0.553641	-0.859256	0.400915	0.99808	-4.82541	P08195-4
0.286233	0.00532769	0.859855	0.403409	0.99808	-4.72497	Q9BWS9-2
-0.21467	-0.0283013	-0.856288	0.404486	0.99808	-4.80975	P55283
-0.211458	0.0213818	-0.851767	0.404956	0.99808	-4.82924	P29279
-0.604818	-0.130804	-0.852506	0.405789	0.99808	-4.81822	A0A0G2JMI3
-0.514205	0.335587	-0.846114	0.408023	0.99808	-4.83211	P13645
-0.220971	0.265509	-0.843419	0.409491	0.99808	-4.83348	P06276
0.213861	-0.309092	0.843383	0.409511	0.99808	-4.83349	P01008
0.241474	0.184173	0.840812	0.410914	0.99808	-4.83479	P01602
-0.238867	0.355233	-0.837547	0.412701	0.99808	-4.83643	O75636
-0.274592	0.660271	-0.830241	0.416717	0.99808	-4.84008	A0A0A0MTQ4
-0.293004	-0.0643397	-0.827519	0.418219	0.99808	-4.84144	Q16568
0.26674	0.412889	0.825639	0.419259	0.99808	-4.84237	O00187
0.246728	0.25952	0.824699	0.41978	0.99808	-4.84284	P24821
0.309604	0.232777	0.822594	0.420947	0.99808	-4.84388	Q16620-4
0.758566	-0.0216889	0.820543	0.422086	0.99808	-4.84489	H7C013
0.220101	0.140699	0.821565	0.424197	0.99808	-4.73947	G3V1C5
-0.256286	0.415047	-0.814566	0.425417	0.99808	-4.84782	P11717
-0.310446	0.432005	-0.813995	0.425736	0.99808	-4.8481	P08519
-0.306525	0.0192398	-0.813732	0.425883	0.99808	-4.84823	P02042
-0.294974	0.1995	-0.81222	0.426729	0.99808	-4.84897	A0A0U1RRJ0
0.477676	0.446853	0.811391	0.427193	0.99808	-4.84937	Q9NPF0
-0.266095	0.255504	-0.809587	0.428204	0.99808	-4.85025	Q7KYR7-1
-0.344956	0.16463	-0.809016	0.428525	0.99808	-4.85053	Q06481
-0.204168	0.0934684	-0.807589	0.429326	0.99808	-4.85122	Q9BSG5-2
-0.286427	0.130095	-0.806831	0.429752	0.99808	-4.85159	Q9Y2I2
-0.643219	-0.425046	-0.809031	0.43115	0.99808	-4.74409	P05813
0.296102	0.292792	0.806707	0.431669	0.99808	-4.83366	Q8WVQ1
0.226245	-0.0622025	0.802899	0.431966	0.99808	-4.8535	P01617
-0.279983	0.238659	-0.79946	0.433909	0.99808	-4.85515	O75326
-0.429334	0.325856	-0.803986	0.433969	0.99808	-4.74593	P02775
-0.265487	0.367109	-0.794008	0.437	0.99808	-4.85777	J3KNP4
0.206826	0.248994	0.792724	0.43773	0.99808	-4.85838	P01621
0.202905	0.189797	0.787885	0.440487	0.99808	-4.86069	P01781
0.27169	0.840589	0.787377	0.440777	0.99808	-4.86093	Q8NBS9
-0.208698	0.0337734	-0.786569	0.441239	0.99808	-4.86131	P50897
-0.239778	-0.247006	-0.784934	0.442174	0.99808	-4.86209	Q13790
-0.219218	0.00192481	-0.779122	0.445508	0.99808	-4.86483	P19022
-0.280891	0.1163	-0.779054	0.445547	0.99808	-4.86486	P23471
-0.376056	-0.648599	-0.777285	0.446565	0.99808	-4.86569	A0A0G2JMB2
-0.250087	0.190145	-0.776424	0.447061	0.99808	-4.86609	Q6MZW2
0.297568	-0.130642	0.774494	0.448174	0.99808	-4.867	P62937
-0.26251	0.424682	-0.774033	0.44844	0.99808	-4.86721	P04208
-0.203225	0.146447	-0.772773	0.449167	0.99808	-4.8678	Q99784
0.356322	0.172229	0.773345	0.450599	0.99808	-4.84903	P21810
0.295822	0.751309	0.768641	0.451559	0.99808	-4.86972	Q8N114
-0.228192	-0.0896197	-0.767677	0.452118	0.99808	-4.87017	Q9BZV3
0.420158	0.715538	0.771968	0.45213	0.99808	-4.75739	C9JVW0
-0.24727	-0.361573	-0.767195	0.452398	0.99808	-4.87039	P06331
0.360306	0.510477	0.762782	0.456698	0.99808	-4.85377	O00754
-0.276729	0.00715376	-0.757246	0.458195	0.99808	-4.87498	P02675
-0.49696	0.0238583	-0.755174	0.459408	0.99808	-4.87592	P35908
-0.212032	-0.0724793	-0.753221	0.460553	0.99808	-4.87682	P36955
-0.20892	0.299049	-0.753176	0.460579	0.99808	-4.87684	P07686
0.393487	0.736132	0.752006	0.461266	0.99808	-4.87737	Q5T0I1
-0.25913	0.0768227	-0.747927	0.463665	0.99808	-4.87922	P10645
-0.27902	0.419256	-0.742777	0.466705	0.99808	-4.88154	P48058
-0.210443	0.639202	-0.741752	0.467311	0.99808	-4.88201	Q96PD2-2
0.665694	-0.173739	0.741243	0.467613	0.99808	-4.88223	H0YC35
0.344268	-0.515468	0.739755	0.468494	0.99808	-4.8829	A0A0G2JPD4
0.24552	0.519607	0.737131	0.470051	0.99808	-4.88408	A0A0A0MS64
0.265227	0.0890205	0.736537	0.470404	0.99808	-4.88434	J3KPA1
0.16955	0.2471	0.736155	0.470632	0.99808	-4.88451	A0A0A0MTS2
-0.214892	-0.0740382	-0.734717	0.471487	0.99808	-4.88515	P01708
-0.287894	0.316829	-0.732703	0.472686	0.99808	-4.88605	O14594
0.202947	-0.0343152	0.731225	0.473567	0.99808	-4.8867	A0A0C4DH37
-0.368978	0.452403	-0.730991	0.473707	0.99808	-4.88681	P0C6S8
-0.271769	-0.539945	-0.730053	0.474267	0.99808	-4.88722	A0A0B4J1V5
-0.381228	0.693806	-0.728076	0.475448	0.99808	-4.8881	Q9GZV7
-0.245292	0.445945	-0.72689	0.476158	0.99808	-4.88862	Q9BXJ4-3
-0.197283	-0.357992	-0.724681	0.477481	0.99808	-4.88959	A0A075B6R9
-0.420156	0.545104	-0.721551	0.47936	0.99808	-4.89097	P02533
-0.216624	0.176178	-0.720877	0.479765	0.99808	-4.89126	O00533-2
0.173771	0.134796	0.718033	0.481477	0.99808	-4.89251	P01765
0.26245	0.174771	0.715944	0.482737	0.99808	-4.89342	Q9Y6R7
-0.158709	0.258078	-0.713766	0.484051	0.99808	-4.89436	P05160
-0.229273	0.0045513	-0.712991	0.48452	0.99808	-4.8947	P61916
0.143201	-0.176464	0.711314	0.485535	0.99808	-4.89542	P00450
0.242705	0.105441	0.713418	0.486544	0.99808	-4.77728	P45877
0.230621	0.297748	0.708591	0.487185	0.99808	-4.8966	P06317
0.23214	0.25126	0.707897	0.487607	0.99808	-4.8969	Q9BYJ0
-0.247324	0.436542	-0.706429	0.488498	0.99808	-4.89753	P15291
0.151425	0.228125	0.705834	0.48886	0.99808	-4.89778	Q9BU40-4
-0.21588	0.367121	-0.704435	0.48971	0.99808	-4.89838	Q8NCC3
0.178226	-0.137795	0.704004	0.489972	0.99808	-4.89857	P04004
-0.302726	0.589613	-0.706138	0.490931	0.99808	-4.77966	Q6UX72
-0.202722	0.236162	-0.703216	0.491444	0.99808	-4.8869	Q5JRA6
-0.205192	0.18611	-0.700433	0.492149	0.99808	-4.90009	Q9BTY2
0.180318	-0.402353	0.697787	0.493765	0.99808	-4.90122	P02768
0.695292	0.423249	0.696938	0.494284	0.99808	-4.90158	Q7Z5L3
0.297473	0.545596	0.69608	0.49481	0.99808	-4.90194	A0A0C4DFZ2
-0.2809	-0.265684	-0.695082	0.495421	0.99808	-4.90236	B0YIW2
0.256323	0.686375	0.694172	0.495979	0.99808	-4.90275	P24043
-0.226286	-0.553993	-0.692605	0.49694	0.99808	-4.90341	K7ER74
0.285162	0.30801	0.689149	0.499063	0.99808	-4.90486	Q9HBR0
0.22138	0.4428	0.689092	0.499098	0.99808	-4.90489	Q9BQT9-2
0.285583	0.554914	0.69223	0.499374	0.99808	-4.78413	P28072
-0.205179	-0.561991	-0.684337	0.502028	0.99808	-4.90688	Q6UXB8
0.194758	-0.25206	0.683283	0.502679	0.99808	-4.90732	P06727
0.223342	0.212912	0.683196	0.502733	0.99808	-4.90735	P01880-2
-0.238659	0.550291	-0.682502	0.503161	0.99808	-4.90764	P46531
-0.208692	0.204773	-0.68118	0.503979	0.99808	-4.90819	Q7Z3B1
0.223333	0.00176816	0.680666	0.504297	0.99808	-4.90841	P01591
-0.218653	0.255894	-0.680276	0.504538	0.99808	-4.90857	Q92823-5
-0.242019	-0.486494	-0.680224	0.504571	0.99808	-4.90859	A0A0C4DH34
-0.237497	0.206855	-0.675588	0.507445	0.99808	-4.9105	O43493
-0.177748	0.181791	-0.673495	0.508746	0.99808	-4.91137	P10523
-0.240926	0.280665	-0.672775	0.509194	0.99808	-4.91166	P07602
0.189476	0.214525	0.672142	0.509588	0.99808	-4.91192	P01775
-0.163837	0.0974701	-0.668947	0.511579	0.99808	-4.91323	A0A087WW89
-0.202761	0.428553	-0.668068	0.512128	0.99808	-4.91359	Q15223
0.304581	-0.622925	0.670165	0.512314	0.99808	-4.89283	P01771
0.162791	-0.135063	0.665922	0.513469	0.99808	-4.91446	P38571
0.619056	-0.93521	0.664124	0.514593	0.99808	-4.91519	J3KRP0
0.324862	0.602659	0.663622	0.516385	0.99808	-4.89542	A6NJ16
0.192078	0.435261	0.660886	0.516622	0.99808	-4.9165	P13284
-0.495289	-0.139229	-0.659716	0.517357	0.99808	-4.91697	A0A0J9YXX4
-0.245	0.447688	-0.658693	0.517999	0.99808	-4.91738	Q9P2S2
-0.299851	0.410006	-0.661906	0.518077	0.99808	-4.79361	A0A0A0MTB2
0.202194	0.208756	0.658229	0.520371	0.99808	-4.79473	P50395
0.186793	0.228846	0.6543	0.520764	0.99808	-4.91915	Q92484
-0.375821	0.00690454	-0.653886	0.521024	0.99808	-4.91931	P69905
-0.188103	0.485165	-0.644307	0.527082	0.99808	-4.92311	P20742
-0.240431	0.210404	-0.643148	0.527817	0.99808	-4.92357	A0A0C4DH25
-0.199489	0.347425	-0.640962	0.529206	0.99808	-4.92443	P32004
0.217151	0.427164	0.639317	0.530253	0.99808	-4.92507	A0A0B4J1U3
0.230994	-0.0533629	0.637099	0.531666	0.99808	-4.92594	Q9HC84
-0.200245	0.296189	-0.63518	0.532889	0.99808	-4.92669	Q0P6D2
0.145988	-0.225402	0.634325	0.533436	0.99808	-4.92702	P01024
0.279399	-0.0273979	0.633837	0.533747	0.99808	-4.92721	A0A075B6I0
0.188696	-0.180858	0.633599	0.533899	0.99808	-4.9273	A0A0A0MS15
0.453014	0.552024	0.635541	0.534065	0.99808	-4.90624	P13716-2
-0.182957	0.553759	-0.631445	0.535276	0.99808	-4.92813	Q53RD9
0.620208	-0.45235	0.63108	0.536904	0.99808	-4.90792	A0A0G2JMH6
0.402756	0.37002	0.630222	0.536933	0.99808	-4.91607	A0A0A0MT71
-0.210806	0.431272	-0.631479	0.537237	0.99808	-4.80273	A6NGN9
0.156136	0.324214	0.625651	0.53899	0.99808	-4.93037	P17948-2
-0.175329	0.432345	-0.624451	0.539761	0.99808	-4.93083	Q9Y4L1
-0.231326	-0.508358	-0.622885	0.540768	0.99808	-4.93142	P01603
-0.328504	-0.0178003	-0.620293	0.542436	0.99808	-4.93241	P68871
-0.256445	0.0692792	-0.620179	0.542511	0.99808	-4.93246	Q14055
0.183447	0.449134	0.61787	0.544	0.99808	-4.93333	Q99969
0.282136	0.318732	0.612533	0.54745	0.99808	-4.93535	P12955
-0.404729	0.00108314	-0.612395	0.547539	0.99808	-4.9354	E7EQ64
0.292331	-0.144111	0.611832	0.547904	0.99808	-4.93561	P02489
-0.195489	0.19681	-0.610334	0.548875	0.99808	-4.93617	P08174-7
-0.175031	0.527616	-0.607644	0.550621	0.99808	-4.93718	Q6EMK4
0.153022	0.223186	0.605213	0.552201	0.99808	-4.93808	Q14019
0.163324	-0.186887	0.604713	0.552526	0.99808	-4.93827	Q9H1Z8
-0.188445	0.507869	-0.604465	0.552688	0.99808	-4.93836	Q9NR34
-0.241258	0.608093	-0.604112	0.552918	0.99808	-4.93849	Q96FE7-4
0.178636	0.451826	0.603782	0.553132	0.99808	-4.93861	P02746
-0.181576	0.0752052	-0.603332	0.553426	0.99808	-4.93878	P01023
-0.15154	0.324989	-0.603299	0.553447	0.99808	-4.93879	Q14508
0.132242	0.134561	0.600646	0.555176	0.99808	-4.93977	Q99497
-0.113834	0.166758	-0.600168	0.555488	0.99808	-4.93995	P62979
0.174667	0.483538	0.600105	0.555529	0.99808	-4.93997	P60022
0.17823	-0.360218	0.599299	0.556056	0.99808	-4.94027	A0A075B6I5
0.276131	0.00406538	0.602154	0.556069	0.99808	-4.81115	P61970
-0.220099	-0.245189	-0.599061	0.556211	0.99808	-4.94035	Q8WXD2
-0.177916	0.204677	-0.598729	0.556428	0.99808	-4.94048	Q9UBP4
-0.166559	0.251596	-0.597824	0.557019	0.99808	-4.94081	P22792
0.564314	0.0765914	0.597037	0.557534	0.99808	-4.9411	Q12805-5
-0.176351	0.430612	-0.596175	0.558097	0.99808	-4.94141	Q8N3T6
0.229186	-0.150709	0.595738	0.558383	0.99808	-4.94157	A0A0A0MS11
0.249712	0.443846	0.594961	0.560194	0.99808	-4.92112	Q9H3T3
0.174023	-0.0791245	0.592531	0.560484	0.99808	-4.94274	P04196
0.186661	-0.183822	0.594243	0.560662	0.99808	-4.92137	Q6FHJ7
-0.204424	0.334376	-0.59188	0.560911	0.99808	-4.94298	P43251-2
0.165985	0.119111	0.591346	0.561261	0.99808	-4.94318	P01762
0.227038	0.597563	0.592585	0.561745	0.99808	-4.92196	A0A087WSY4
-0.224926	0.43014	-0.589544	0.562444	0.99808	-4.94383	Q8NFP4-2
0.402264	0.648291	0.590772	0.562449	0.99808	-4.9306	Q9NYX4
-0.216666	0.566296	-0.58908	0.56275	0.99808	-4.944	Q9UHL4
0.270616	0.0440464	0.587504	0.563785	0.99808	-4.94457	P01605
-0.172439	-0.303833	-0.587067	0.564073	0.99808	-4.94473	P83593
0.669349	-0.158903	0.589003	0.564087	0.99808	-4.92322	O75899
-0.121278	0.115233	-0.586382	0.564524	0.99808	-4.94497	Q5KU26
-0.182798	-0.0955415	-0.585498	0.565106	0.99808	-4.94529	K7ELL7
0.125296	0.113811	0.582864	0.566842	0.99808	-4.94624	C9J660
-0.143642	0.192993	-0.580839	0.568178	0.99808	-4.94696	Q92765
0.139573	0.32549	0.580354	0.568498	0.99808	-4.94714	Q86SR1
0.210752	0.0479614	0.582244	0.568521	0.99808	-4.92559	Q9H1U4
0.203865	0.333075	0.583031	0.568539	0.99808	-4.81644	Q8IZA0
-0.193502	0.394421	-0.576375	0.57113	0.99808	-4.94855	Q92859
0.121663	-0.0267594	0.576355	0.571143	0.99808	-4.94856	P06396
-0.217341	-0.717267	-0.576209	0.57124	0.99808	-4.94861	K7EPF9
0.138381	0.250102	0.574366	0.572461	0.99808	-4.94926	Q9UBR2
0.194003	0.0204459	0.573126	0.573283	0.99808	-4.9497	P01614
0.163488	0.257372	0.572834	0.573477	0.99808	-4.9498	A0A087X1L7
-0.224308	-0.0139568	-0.574094	0.573891	0.99808	-4.92841	P42857
-0.188015	0.41485	-0.571181	0.574575	0.99808	-4.95039	Q02246
0.139769	0.225855	0.567941	0.576729	0.99808	-4.95152	Q86VB7-2
-0.144711	0.30423	-0.566234	0.577865	0.99808	-4.95212	Q9Y646
-0.167069	0.381535	-0.565034	0.578664	0.99808	-4.95254	Q99435-3
-0.223753	0.0863533	-0.564926	0.578736	0.99808	-4.95257	Q92563
-0.209644	0.645018	-0.564756	0.57962	0.99808	-4.93969	Q9NS98
0.144394	-0.386886	0.563021	0.580007	0.99808	-4.95324	P02749
-0.224347	-0.505689	-0.56243	0.580402	0.99808	-4.95344	P0DJI8
-0.251085	-0.396012	-0.56096	0.581383	0.99808	-4.95395	A0A075B6S5
0.157233	0.313366	0.560773	0.581508	0.99808	-4.95401	P06681
0.175713	-0.134214	0.559758	0.582187	0.99808	-4.95436	P19823
0.127933	-0.0469193	0.555458	0.585065	0.99808	-4.95584	Q9UGM5
-0.231739	0.468204	-0.555379	0.585119	0.99808	-4.95587	Q6ZRP7
0.290464	-0.283074	0.554626	0.585623	0.99808	-4.95613	A0M8Q6
-0.162064	0.309516	-0.550433	0.588438	0.99808	-4.95756	P07998
-0.306278	-0.729552	-0.549875	0.588814	0.99808	-4.95775	A0A0C4DH39
-0.200342	0.283587	-0.548087	0.590016	0.99808	-4.95835	P05067
-0.350949	1.09024	-0.549938	0.590461	0.99808	-4.82521	P15090
0.170678	0.210301	0.54649	0.591092	0.99808	-4.95889	Q9NQ38-3
-0.225647	0.769645	-0.54614	0.591328	0.99808	-4.95901	O75509
-0.147548	0.39506	-0.545799	0.591558	0.99808	-4.95912	J3KQ66
-0.170976	-0.083064	-0.54452	0.59242	0.99808	-4.95955	P04206
0.171878	0.542825	0.5445	0.592433	0.99808	-4.95956	Q9UBQ6
-0.213677	0.5357	-0.543034	0.593423	0.99808	-4.96005	O60888-2
-0.194853	0.616268	-0.542779	0.593595	0.99808	-4.96014	A0A0A0MS14
-0.227424	0.0320353	-0.54102	0.594783	0.99808	-4.96072	A0A075B6H9
0.125016	0.26019	0.540323	0.595255	0.99808	-4.96096	Q16610-4
0.155465	0.531374	0.539904	0.595537	0.99808	-4.9611	O43529
0.144859	0.26104	0.538112	0.59675	0.99808	-4.96169	P22105-4
-0.120747	0.296133	-0.536395	0.597913	0.99808	-4.96226	Q14393
0.133312	0.080745	0.535763	0.598341	0.99808	-4.96247	A0A087WSY6
0.13975	0.433094	0.535491	0.598526	0.99808	-4.96256	Q8IZJ3
0.142373	0.0914084	0.534159	0.599429	0.99808	-4.963	P07358
-0.120634	0.0638167	-0.533282	0.600024	0.99808	-4.96329	P16070
-0.222119	0.355218	-0.532619	0.600474	0.99808	-4.96351	Q9BYH1
-0.188049	0.427419	-0.53212	0.600813	0.99808	-4.96367	Q86Y38
-0.283254	0.619855	-0.529827	0.602372	0.99808	-4.96443	Q96GW7
0.193388	0.758242	0.528888	0.60301	0.99808	-4.96473	Q8NES3
0.197285	0.508792	0.527813	0.603742	0.99808	-4.96508	P01719
-0.211315	0.701078	-0.52696	0.604323	0.99808	-4.96536	Q86UN3
0.17606	-0.0286122	0.525842	0.606213	0.99808	-4.94432	F6SYF8
0.10911	0.055439	0.523218	0.606874	0.99808	-4.96658	P10909-2
0.132602	0.262304	0.521261	0.60821	0.99808	-4.96721	P08253
-0.189898	0.505261	-0.52	0.609072	0.99808	-4.96761	Q6UX71
-0.172678	0.468071	-0.517812	0.610569	0.99808	-4.96831	Q16769
0.132325	-0.0421271	0.516017	0.611798	0.99808	-4.96889	P16035
0.136517	0.500854	0.515323	0.612273	0.99808	-4.96911	Q9UMR5-3
-0.180326	0.280454	-0.514564	0.612794	0.99808	-4.96935	A0A0C4DH36
-0.143485	0.447667	-0.513884	0.61326	0.99808	-4.96957	P50281
0.203943	-0.305208	0.513822	0.613303	0.99808	-4.96959	A0A0C4DGB6
-0.15347	-0.425735	-0.512823	0.613988	0.99808	-4.9699	A0A0B4J1Z4
-0.148534	0.335785	-0.51257	0.614162	0.99808	-4.96998	E7EQR8
0.179901	0.523037	0.511339	0.616101	0.99808	-4.94884	P58215
-0.145027	0.104402	-0.509402	0.616338	0.99808	-4.97099	Q9BRK5
0.129974	0.374029	0.508377	0.617043	0.99808	-4.97131	Q9Y279
-0.179552	0.214537	-0.507234	0.61783	0.99808	-4.97167	P05060
0.117522	0.317645	0.502724	0.620938	0.99808	-4.97308	P02751
-0.23372	0.657738	-0.500151	0.622714	0.99808	-4.97388	Q86VZ4
0.158024	0.233592	0.501419	0.622908	0.99808	-4.95187	A0A075B7D8
0.149665	-0.130824	0.500918	0.623253	0.99808	-4.95202	Q9NPH3-5
-0.192212	0.366419	-0.496201	0.625446	0.99808	-4.97509	Q9UHC6
-0.148945	0.3718	-0.494696	0.626489	0.99808	-4.97556	P01700
0.202407	0.584338	0.493368	0.627409	0.99808	-4.97596	Q06828
0.115283	0.263297	0.491251	0.628878	0.99808	-4.97661	P12111
0.180161	-0.0372543	0.491047	0.629019	0.99808	-4.97667	P24821-6
-0.155017	0.369573	-0.490243	0.629577	0.99808	-4.97691	P04040
0.179089	0.576846	0.488821	0.630565	0.99808	-4.97735	Q9Y287
-0.152829	0.22622	-0.4888	0.63058	0.99808	-4.97735	A0A075B6K4
-0.178359	0.462832	-0.488081	0.631079	0.99808	-4.97757	Q9HCS7
0.0930734	0.224274	0.486795	0.631974	0.99808	-4.97796	P53634
-0.136519	0.517992	-0.486103	0.632455	0.99808	-4.97817	P11597
0.141225	0.371841	0.484644	0.633471	0.99808	-4.97861	P54803
-0.158452	0.595292	-0.483196	0.63448	0.99808	-4.97904	O60243
-0.164459	0.897893	-0.483412	0.635787	0.99808	-4.84139	Q969T9
0.101035	-0.131239	0.479634	0.636965	0.99808	-4.9801	Q03591
0.123067	-0.0330588	0.477012	0.638797	0.99808	-4.98088	Q96IY4
0.113535	-0.16312	0.476866	0.638899	0.99808	-4.98092	P01011
0.181414	0.249928	0.477597	0.639825	0.99808	-4.84271	P33151
-0.125389	0.241277	-0.475386	0.639933	0.99808	-4.98136	P33908
-0.126731	0.41851	-0.473225	0.641446	0.99808	-4.982	O00462
0.155773	0.411861	0.471813	0.642436	0.99808	-4.98241	O00451
-0.148943	0.308004	-0.471008	0.643	0.99808	-4.98265	P98164
-0.152414	0.289523	-0.469854	0.643809	0.99808	-4.98298	Q09328
-0.127884	0.216827	-0.469344	0.644167	0.99808	-4.98313	A0A087WXL8
-0.104339	0.157128	-0.469283	0.64421	0.99808	-4.98315	Q8IWU5
0.208629	0.199175	0.46829	0.644907	0.99808	-4.98344	P22891-2
-0.131915	0.351262	-0.467406	0.645527	0.99808	-4.98369	P17405
-0.135253	0.00971266	-0.467391	0.645538	0.99808	-4.9837	A0A024R644
-0.16075	-0.193559	-0.465711	0.646718	0.99808	-4.98418	A0A087X0P6
0.157068	0.488493	0.465685	0.646737	0.99808	-4.98419	Q9UNN8
-0.17852	-0.0603507	-0.466612	0.647486	0.99808	-4.84517	Q6NSI4
-0.148867	0.0978371	-0.464338	0.647684	0.99808	-4.98458	Q9H4F8-2
-0.235261	0.763648	-0.463772	0.648082	0.99808	-4.98474	Q9ULX7
-0.114731	0.306842	-0.460151	0.650632	0.99808	-4.98578	Q14118
0.132327	0.323328	0.461591	0.651001	0.99808	-4.84627	Q14766-4
-0.139333	0.300211	-0.459019	0.65143	0.99808	-4.98611	Q12797
0.502051	-0.020439	0.459513	0.652051	0.99808	-4.96402	Q5R3F8
-0.148394	0.409873	-0.457424	0.652555	0.99808	-4.98656	O00461
0.137826	0.249216	0.456751	0.653031	0.99808	-4.98675	Q9NZ08-2
0.0992316	0.183368	0.455827	0.653683	0.99808	-4.98701	P11021
0.415411	-0.329552	0.455702	0.653771	0.99808	-4.98705	A0A0B4J278
-0.183314	-0.102384	-0.454725	0.654461	0.99808	-4.98732	A0A0A0MT36
-0.160701	0.307204	-0.453334	0.655445	0.99808	-4.98772	Q5T1H1
-0.110638	0.299275	-0.451208	0.656949	0.99808	-4.98831	P11362
-0.140485	0.593221	-0.451141	0.656997	0.99808	-4.98833	P08138
0.138207	0.0614065	0.450901	0.657166	0.99808	-4.9884	P07339
-0.180832	0.528527	-0.449248	0.658337	0.99808	-4.98886	P51693
0.174121	0.691491	0.448939	0.658556	0.99808	-4.98895	Q9Y2E5
0.153874	0.470726	0.448987	0.659466	0.99808	-4.96691	Q86X29
-0.163031	0.417655	-0.447631	0.659483	0.99808	-4.98931	P04156
0.116201	-0.0316512	0.444047	0.662026	0.99808	-4.9903	P80748
-0.15967	0.414729	-0.443197	0.66263	0.99808	-4.99054	P22304
-0.13248	0.372635	-0.440979	0.664207	0.99808	-4.99115	P02649
0.0929762	-0.0899677	0.440366	0.664643	0.99808	-4.99132	P05452
-0.165685	0.512608	-0.43895	0.665651	0.99808	-4.9917	P11279
-0.152742	0.717496	-0.438874	0.665705	0.99808	-4.99172	P08581-2
0.17662	0.702384	0.438614	0.66589	0.99808	-4.9918	P22303-2
-0.139603	0.399524	-0.437007	0.667035	0.99808	-4.99223	P17643
0.13097	0.619212	0.436934	0.667086	0.99808	-4.99225	A0A087WTF6
-0.147526	-0.0976494	-0.43592	0.667809	0.99808	-4.99253	P41271-2
0.149548	0.336866	0.434325	0.668946	0.99808	-4.99296	P98095-2
-0.209433	0.792834	-0.431388	0.671609	0.99808	-4.98014	A0A0G2JNH7
-0.135133	0.295712	-0.429714	0.672239	0.99808	-4.9942	A0A0A0MQU6
-0.195112	-0.0648904	-0.429546	0.67236	0.99808	-4.99424	P01620
-0.142247	0.349737	-0.429388	0.672473	0.99808	-4.99429	Q5VU97
-0.150863	0.0776854	-0.429032	0.672727	0.99808	-4.99438	O75063
-0.14522	0.367691	-0.428001	0.673464	0.99808	-4.99466	Q12860
0.0865355	0.339896	0.427449	0.673859	0.99808	-4.9948	O95428
0.103059	0.0579209	0.427405	0.673891	0.99808	-4.99481	P07360
-0.129234	0.558365	-0.427039	0.674153	0.99808	-4.99491	Q08345-5
-0.0957796	-0.191847	-0.425691	0.675118	0.99808	-4.99527	P35443
0.0808906	-0.0263381	0.424854	0.675717	0.99808	-4.99549	P05155-3
0.0826867	0.256369	0.424401	0.676042	0.99808	-4.99561	P08572
-0.133167	0.0597217	-0.420988	0.67849	0.99808	-4.99651	Q8N0V4
-0.131905	0.132213	-0.419803	0.67934	0.99808	-4.99682	D3YTG3
0.126979	-0.243921	0.418662	0.68016	0.99808	-4.99712	P0C0L4
0.177382	0.246033	0.416696	0.681572	0.99808	-4.99763	A0A087WSX4
0.120491	0.15235	0.417497	0.681866	0.99808	-4.97517	P40967-2
0.105226	0.255944	0.413007	0.684227	0.99808	-4.99858	P61626
0.107578	0.364737	0.412068	0.684903	0.99808	-4.99882	Q92824-2
-0.203174	0.189112	-0.411769	0.685119	0.99808	-4.9989	O15537
0.139901	0.322418	0.412942	0.685132	0.99808	-4.97632	Q13018
-0.116524	0.228746	-0.411559	0.68527	0.99808	-4.99895	P01619
0.136228	0.543285	0.410673	0.685909	0.99808	-4.99918	A0A075B6S9
0.119748	0.326013	0.410377	0.686122	0.99808	-4.99925	P55285
-0.126346	0.0572238	-0.408744	0.688148	0.99808	-4.97737	Q9NPY3
-0.133561	0.234667	-0.405971	0.689302	0.99808	-5.00037	F5GWQ8
0.10578	-0.370308	0.405476	0.689659	0.99808	-5.0005	B4E1Z4
-0.146894	0.144971	-0.405419	0.6897	0.99808	-5.00051	P00915
-0.11377	0.333876	-0.404803	0.690145	0.99808	-5.00067	P06280
-0.105836	0.120221	-0.404655	0.690252	0.99808	-5.00071	Q9HAT2
0.0968724	0.138784	0.404307	0.690504	0.99808	-5.00079	P15169
0.112571	0.156525	0.403148	0.691342	0.99808	-5.00109	G3V2W1
0.120658	-0.057526	0.40378	0.691722	0.99808	-4.97859	Q9BS26
-0.149295	-0.0527309	-0.402353	0.691916	0.99808	-5.00128	P02679
0.101637	-0.109689	0.400858	0.692998	0.99808	-5.00166	P00734
0.105555	-0.000982331	0.400724	0.693095	0.99808	-5.00169	P0C0L5
0.103232	0.556096	0.400111	0.693539	0.99808	-5.00185	P27918
-0.0951042	-0.091449	-0.399655	0.693869	0.99808	-5.00196	O00584
0.290815	0.296962	0.400189	0.694003	0.99808	-4.98809	Q5JS37
0.13032	0.318854	0.39789	0.695148	0.99808	-5.0024	Q96S96
-0.144972	0.591253	-0.395467	0.696905	0.99808	-5.003	Q8IUK8
-0.146101	0.1465	-0.39493	0.697295	0.99808	-5.00313	P29120
0.0782088	0.0706012	0.39437	0.697701	0.99808	-5.00327	P10643
0.143426	-0.155366	0.394244	0.697792	0.99808	-5.0033	A0A075B6K5
-0.10351	0.219118	-0.392136	0.700134	0.99808	-4.9814	Q9BY76
-0.195284	0.498833	-0.388783	0.70176	0.99808	-5.00463	Q86Y46
-0.0841837	0.221535	-0.387653	0.702583	0.99808	-5.0049	O75882-2
0.105843	0.195444	0.387404	0.702764	0.99808	-5.00496	G3XAK1
-0.151542	0.380397	-0.38595	0.703823	0.99808	-5.00532	Q53EL9
-0.151259	0.677088	-0.382213	0.706546	0.99808	-5.00621	Q9UM22
0.193487	0.486503	0.382726	0.707294	0.99808	-4.86208	P23352
0.122473	0.408615	0.380084	0.7081	0.99808	-5.00672	P15848
0.100819	0.41481	0.379448	0.708565	0.99808	-5.00687	Q14126
0.186823	0.527351	0.379236	0.708719	0.99808	-5.00692	Q92729
-0.105621	-0.176691	-0.378145	0.709516	0.99808	-5.00718	Q06033
0.20628	-0.320341	0.377623	0.709898	0.99808	-5.0073	A0A0G2JSC0
-0.105506	0.191147	-0.377472	0.710008	0.99808	-5.00733	Q9NQS3
-0.0807726	0.0955121	-0.376755	0.710532	0.99808	-5.0075	P04070-2
-0.135948	0.25674	-0.37665	0.710608	0.99808	-5.00753	P59665
-0.133866	0.856736	-0.376368	0.710815	0.99808	-5.00759	P02462
-0.103185	0.345555	-0.375734	0.711278	0.99808	-5.00774	P04062
0.186497	0.7269	0.37219	0.713872	0.99808	-5.00857	Q86UN2
0.396448	-1.30592	0.370907	0.714811	0.99808	-5.00887	A0A0C4DH43
-0.132635	0.308314	-0.370078	0.715419	0.99808	-5.00906	Q08629
-0.108171	0.557471	-0.368788	0.716364	0.99808	-5.00936	Q9BVH7
0.140014	0.37923	0.368053	0.716904	0.99808	-5.00953	P01601
-0.127692	0.109069	-0.367787	0.717099	0.99808	-5.00959	P02671
0.0922725	0.10639	0.366779	0.717839	0.99808	-5.00982	Q96PD5-2
0.110198	0.476416	0.36635	0.718153	0.99808	-5.00992	O00468-6
0.111053	0.693619	0.362369	0.721077	0.99808	-5.01082	A0A087WZ82
0.105038	0.27353	0.362134	0.72125	0.99808	-5.01087	F5H2B5
-0.11928	0.588929	-0.360941	0.722127	0.99808	-5.01114	P13473-3
-0.112603	0.396861	-0.358174	0.724163	0.99808	-5.01177	Q9NQ79
-0.118813	0.612549	-0.357967	0.724315	0.99808	-5.01181	O60279
-0.0743031	0.167187	-0.357071	0.724975	0.99808	-5.01201	P04066
-0.126246	-0.189016	-0.356833	0.725151	0.99808	-5.01206	P11684
-0.12552	0.394428	-0.356584	0.725334	0.99808	-5.01212	E9PDN6
-0.120552	0.635834	-0.355414	0.726196	0.99808	-5.01238	P55001
0.103788	0.55882	0.354124	0.727147	0.99808	-5.01267	P26572
-0.118033	-0.633971	-0.353155	0.727862	0.99808	-5.01288	A0A075B6I9
-0.0893657	0.28616	-0.352959	0.728006	0.99808	-5.01292	Q10471
0.156161	0.687615	0.352813	0.72914	0.99808	-4.86733	Q15375
-0.118897	0.692	-0.349037	0.730901	0.99808	-5.01378	O14498
-0.126114	-0.0239718	-0.348895	0.731006	0.99808	-5.01381	P20472
0.122667	0.548055	0.348584	0.731236	0.99808	-5.01388	Q99519
0.183785	0.694423	0.348784	0.732101	0.99808	-4.868	P07451
-0.0940372	0.205114	-0.347327	0.732165	0.99808	-5.01416	P22352
0.124256	0.517833	0.347183	0.732272	0.99808	-5.01419	Q9H3G5
0.105887	0.0921427	0.347133	0.732308	0.99808	-5.0142	P01714
0.0889981	0.121801	0.345094	0.733816	0.99808	-5.01464	P02750
-0.113422	0.411831	-0.343124	0.735274	0.99808	-5.01506	O94856
-0.0999532	0.577434	-0.341496	0.736479	0.99808	-5.01541	O15031
0.187048	0.274733	0.34084	0.736965	0.99808	-5.01555	O75829
0.121981	0.557062	0.339249	0.738145	0.99808	-5.01589	Q8IUK5
-0.151653	0.853137	-0.336977	0.739829	0.99808	-5.01637	Q9UM47
-0.1069	0.471152	-0.3366	0.740109	0.99808	-5.01645	Q9BSG0
-0.0904363	-0.0749895	-0.334536	0.741641	0.99808	-5.01688	Q8NFT8
0.105888	-0.27676	0.331399	0.743972	0.99808	-5.01754	O95445
-0.147314	0.810121	-0.330624	0.744548	0.99808	-5.0177	Q8N145
-0.0904043	0.0991454	-0.328618	0.74604	0.99808	-5.01811	P17174
-0.091472	0.320335	-0.328604	0.74605	0.99808	-5.01811	P17936-2
-0.0723853	0.152025	-0.328917	0.746237	0.99808	-5.00407	Q9H2A7
0.123305	0.661568	0.327439	0.746917	0.99808	-5.01835	P10253
0.0978192	0.445639	0.326133	0.74789	0.99808	-5.01862	P42785
0.0641249	0.150296	0.324476	0.749125	0.99808	-5.01896	Q92820
0.0696121	0.189716	0.324285	0.749267	0.99808	-5.01899	P13796
0.0849578	-0.130838	0.32349	0.749859	0.99808	-5.01916	Q14624
-0.109299	0.550893	-0.32315	0.750113	0.99808	-5.01922	R4GMZ0
0.147992	0.206069	0.322658	0.750479	0.99808	-5.01932	P01763
0.152165	-0.728728	0.322206	0.750816	0.99808	-5.01941	A0A087X1C7
0.0950294	0.474353	0.319063	0.753161	0.99808	-5.02005	P23142
-0.0956526	0.724527	-0.319026	0.753189	0.99808	-5.02005	O94919
0.0841956	0.193794	0.317948	0.753994	0.99808	-5.02027	P18428
0.165945	0.541084	0.317679	0.754194	0.99808	-5.02032	O75493
0.115943	0.0814473	0.317314	0.754467	0.99808	-5.02039	A0A075B7B8
-0.0858333	0.341916	-0.316896	0.75478	0.99808	-5.02048	P03951
0.0914515	0.274124	0.316424	0.755132	0.99808	-5.02057	P04207
-0.084601	0.0424632	-0.316384	0.755565	0.99808	-5.00656	Q99983
0.105134	0.385518	0.316455	0.75575	0.99808	-4.99773	Q6UVY6
0.060205	0.229847	0.313573	0.757263	0.99808	-5.02113	P14625
0.108346	0.310342	0.312896	0.75777	0.99808	-5.02127	P01615
0.0728393	0.233225	0.310705	0.759409	0.99808	-5.02169	P61812-2
-0.0955495	0.378208	-0.309631	0.760213	0.99808	-5.0219	O75629
-0.125325	0.577168	-0.309202	0.760534	0.99808	-5.02198	Q9P0K1
0.0655998	0.327537	0.308698	0.761536	0.99808	-4.99921	Q8IXL6
-0.0924045	0.0977606	-0.307622	0.761718	0.99808	-5.02229	H3BLU2
0.149937	0.645091	0.307406	0.761879	0.99808	-5.02233	Q9BY79
0.0686969	0.114925	0.306304	0.762705	0.99808	-5.02254	Q9GZX9
-0.0709887	0.176944	-0.303485	0.76482	0.99808	-5.02308	P41222
-0.0868837	-0.0755299	-0.303112	0.7651	0.99808	-5.02315	A0A087WV47
0.0946419	0.526059	0.301897	0.766011	0.99808	-5.02338	Q8WZA1-2
-0.120325	0.663374	-0.300497	0.767063	0.99808	-5.02365	A0A0C4DFX3
-0.0928522	0.455621	-0.300085	0.767372	0.99808	-5.02372	Q6NUI6
0.0828586	0.559018	0.300024	0.767418	0.99808	-5.02374	P51888
-0.0978624	0.509699	-0.300558	0.767623	0.99808	-5.00073	P62873
-0.0766849	0.61455	-0.298889	0.76827	0.99808	-5.02395	P07333
-0.0643333	0.194322	-0.298167	0.768813	0.99808	-5.02408	A0A0A0MRJ7
0.101188	0.115924	0.297299	0.770065	0.99808	-5.00132	P43121
-0.0760111	0.31704	-0.295289	0.770977	0.99808	-5.02462	A0A0C4DH67
-0.0953923	0.457564	-0.295097	0.771121	0.99808	-5.02465	Q96JP9
0.0783602	-0.0662456	0.294138	0.771843	0.99808	-5.02483	A0A075B6J3
0.0938245	0.278815	0.293615	0.772236	0.99808	-5.02493	Q14515
-0.0934804	-0.406555	-0.29177	0.773626	0.99808	-5.02527	P01042
0.0776934	0.0515087	0.290664	0.774459	0.99808	-5.02547	P00740
0.0735168	-0.137161	0.290287	0.774743	0.99808	-5.02554	P02748
0.0917953	0.513415	0.290032	0.774935	0.99808	-5.02558	P14151-2
-0.102485	0.191332	-0.289948	0.774998	0.99808	-5.0256	P14415
-0.0697365	0.383539	-0.288905	0.775784	0.99808	-5.02579	E9PLM6
-0.160297	0.0757969	-0.287192	0.777076	0.99808	-5.0261	P81605
-0.109789	0.297882	-0.286646	0.777487	0.99808	-5.02619	A0A075B7E8
-0.0636055	0.385362	-0.286051	0.777936	0.99808	-5.0263	P01710
0.0920973	0.724266	0.284041	0.779452	0.99808	-5.02666	Q8IVN8
0.105378	0.426798	0.283843	0.779602	0.99808	-5.0267	O00115
0.0936568	-0.0681328	0.28377	0.779657	0.99808	-5.02671	P31946
-0.108109	0.326813	-0.282665	0.780491	0.99808	-5.0269	P04003
0.0845583	0.37473	0.282468	0.78064	0.99808	-5.02694	P05408
0.115485	0.234768	0.280713	0.781965	0.99808	-5.02725	A0A075B6I1
-0.0645364	0.155802	-0.280353	0.782238	0.99808	-5.02731	Q96KN2
0.0729057	0.45983	0.280191	0.782923	0.99808	-5.00434	Q16706
-0.0812393	0.358351	-0.279196	0.783112	0.99808	-5.02752	H0YAH3
-0.0915111	0.723111	-0.279114	0.783174	0.99808	-5.02753	P14543
0.107699	0.605731	0.279043	0.783228	0.99808	-5.02754	P54826
-0.120687	0.369373	-0.27903	0.783238	0.99808	-5.02754	H3BTH8
0.069584	-0.183702	0.278449	0.783676	0.99808	-5.02765	P05546
-0.121883	0.751981	-0.278278	0.783806	0.99808	-5.02768	Q6ZSJ9-3
0.0738427	-0.0311263	0.27827	0.783812	0.99808	-5.02768	P19827
0.0894235	0.143656	0.277652	0.784279	0.99808	-5.02778	P32119
0.0894178	0.483173	0.276998	0.784774	0.99808	-5.0279	O15354
-0.110701	0.659234	-0.274699	0.786514	0.99808	-5.0283	Q9P2V4
0.0804065	0.488565	0.274443	0.786707	0.99808	-5.02834	E9PNQ8
-0.0815128	-0.175542	-0.273644	0.787312	0.99808	-5.02848	P61769
-0.0877419	0.454163	-0.273778	0.78776	0.99808	-5.00543	J3KQE5
-0.0621841	-0.0979482	-0.272854	0.78791	0.99808	-5.02861	P02753
-0.0618017	0.357343	-0.272108	0.788475	0.99808	-5.02874	C9J2H1
0.0754545	-0.112823	0.271386	0.789022	0.99808	-5.02886	P01780
0.114584	0.614272	0.268353	0.79132	0.99808	-5.02938	E9PGC5
0.058772	0.297082	0.268113	0.791502	0.99808	-5.02942	O00391
-0.117326	0.644822	-0.268107	0.791507	0.99808	-5.02942	O94910
0.0607935	0.243653	0.267583	0.791904	0.99808	-5.02951	Q02818
0.0920868	0.437559	0.266667	0.792599	0.99808	-5.02966	P12109
0.30658	-1.2957	0.266635	0.792623	0.99808	-5.02967	P04431
0.0913758	-0.644908	0.266063	0.793058	0.99808	-5.02976	P01703
-0.0793246	-0.55383	-0.264744	0.794059	0.99808	-5.02998	A0A0B4J231
0.0821571	0.179892	0.264107	0.795071	0.99808	-5.00702	P55287
-0.0963021	0.571264	-0.263059	0.795337	0.99808	-5.03026	P11117
-0.0892572	0.20292	-0.261211	0.796741	0.99808	-5.03056	P47972
-0.138721	-0.827052	-0.260219	0.798016	0.99808	-5.00765	A0A0U1RVJ5
-0.0979378	0.303071	-0.259302	0.798192	0.99808	-5.03087	Q6P2Q0
-0.0676299	0.366323	-0.257627	0.799466	0.99808	-5.03115	P49257
0.0883421	0.672343	0.257516	0.79955	0.99808	-5.03116	P30530
-0.115651	0.619441	-0.257102	0.800379	0.99808	-5.00814	P12821
-0.0779701	0.510317	-0.255383	0.801173	0.99808	-5.03151	Q13228-4
0.0702927	0.189415	0.255015	0.801453	0.99808	-5.03157	Q9H3S1
-0.104933	0.682468	-0.253477	0.802623	0.99808	-5.03181	Q96FE5
0.103327	0.498113	0.254063	0.802684	0.99808	-5.00861	P00488
-0.0545879	0.186664	-0.248163	0.806671	0.99808	-5.03265	Q8N474
0.059594	0.0500084	0.24752	0.807162	0.99808	-5.03275	P02760
0.0740766	0.377286	0.248046	0.807255	0.99808	-5.00954	Q8TER0
-0.13977	-0.483721	-0.247241	0.807375	0.99808	-5.03279	P62328
0.0732235	0.265471	0.247041	0.807527	0.99808	-5.03282	O14773
-0.0782492	0.493706	-0.246388	0.808025	0.99808	-5.03292	Q92673
0.0822463	0.685255	0.245793	0.808479	0.99808	-5.03302	Q9UHG2
-0.0877758	0.421803	-0.243471	0.810251	0.99808	-5.03337	Q63HQ2
-0.0653696	0.25287	-0.242939	0.810657	0.99808	-5.03345	P01034
0.107613	0.599456	0.243753	0.810726	0.99808	-4.88292	O00264
-0.0767625	0.251966	-0.242602	0.810914	0.99808	-5.03351	A0A0G2JNK4
-0.0516721	0.21972	-0.241417	0.811819	0.99808	-5.03369	Q9UJJ9
-0.0672027	0.214884	-0.240732	0.812342	0.99808	-5.03379	P98155
0.0607717	0.230487	0.239422	0.813343	0.99808	-5.03399	P52799
0.0568618	0.223729	0.239341	0.813405	0.99808	-5.034	Q92743
-0.103836	0.911324	-0.238528	0.814026	0.99808	-5.03412	Q8NFZ4
0.0615762	0.00155209	0.237371	0.814911	0.99808	-5.03429	P08185
-0.0751681	0.197469	-0.235471	0.816832	0.99808	-5.0114	Q07507
0.0547756	0.103751	0.234454	0.817141	0.99808	-5.03473	Q9NP84
0.0742191	0.180198	0.23479	0.817352	0.99808	-5.0115	Q6P9A2
-0.082425	0.473508	-0.23214	0.818912	0.99808	-5.03506	P23435
0.066384	-0.420407	0.231803	0.81917	0.99808	-5.03511	A0A075B6L0
-0.0477173	0.333885	-0.230895	0.819865	0.99808	-5.03525	M9MML0
0.0617466	0.128916	0.230021	0.820535	0.99808	-5.03537	P20396
0.062365	-0.282756	0.227064	0.8228	0.99808	-5.0358	P02765
-0.0744933	-0.270456	-0.225173	0.82425	0.99808	-5.03607	A0A096LPE2
-0.0720615	0.313062	-0.224643	0.824656	0.99808	-5.03614	Q01459
0.0997861	-0.42565	0.221694	0.826918	0.99808	-5.03655	A0A0B4J1V7
0.0536075	-0.0355465	0.220992	0.827457	0.99808	-5.03665	P01593
-0.0768533	-0.306152	-0.220733	0.827656	0.99808	-5.03669	P27169
-0.0700566	0.365782	-0.219946	0.82826	0.99808	-5.0368	P04209
-0.0598769	-0.147305	-0.21897	0.82901	0.99808	-5.03693	P02745
-0.0600361	0.44592	-0.217588	0.830071	0.99808	-5.03712	O95841
-0.0645483	0.137447	-0.21575	0.831482	0.99808	-5.03737	A0A075B6Q5
-0.0761885	0.467678	-0.21574	0.83149	0.99808	-5.03737	O75787
0.169092	-0.910119	0.215602	0.831596	0.99808	-5.03739	P01609
0.0555022	0.0972366	0.214599	0.832367	0.99808	-5.03753	P04217
-0.0546915	0.363147	-0.212854	0.833709	0.99808	-5.03776	Q9NS15
-0.0672753	0.686544	-0.209235	0.836492	0.99808	-5.03824	Q14697-2
-0.0568602	-0.430457	-0.208924	0.836732	0.99808	-5.03828	P02774-3
-0.0486726	-0.0319547	-0.208447	0.837099	0.99808	-5.03834	P01031
-0.0565534	-0.490744	-0.208445	0.837101	0.99808	-5.03834	P19652
-0.0620914	0.40995	-0.207587	0.837761	0.99808	-5.03846	Q92954
0.0785332	0.276144	0.205611	0.83986	0.99808	-4.88704	P34059
0.0515435	0.395762	0.204681	0.839999	0.99808	-5.03883	Q13214
-0.0641015	0.193718	-0.20455	0.8401	0.99808	-5.03885	Q9UJA9
-0.0426357	0.15304	-0.204217	0.840356	0.99808	-5.03889	P80108
0.0563768	-0.27545	0.20314	0.841186	0.99808	-5.03903	P43652
-0.0603402	0.411378	-0.203082	0.841231	0.99808	-5.03904	P07711
-0.0765298	0.616172	-0.200849	0.842952	0.99808	-5.03932	J3KNF6
-0.0511996	-0.0958859	-0.199784	0.843773	0.99808	-5.03946	H0YAC1
0.0724467	0.195144	0.198424	0.844822	0.99808	-5.03963	P36222
0.047446	0.0947082	0.197773	0.845324	0.99808	-5.03971	K7ES70
0.0382742	0.172993	0.196329	0.846438	0.99808	-5.03989	P07225
0.0592955	0.108724	0.196054	0.84665	0.99808	-5.03992	P00748
0.0542343	0.00878253	0.195415	0.847144	0.99808	-5.04	P01596
-0.0457442	0.0844832	-0.194809	0.847611	0.99808	-5.04007	O75382
-0.0622473	0.265895	-0.194702	0.847694	0.99808	-5.04009	P01824
-0.0827295	0.855452	-0.193897	0.848556	0.99808	-5.02588	Q9NT68
0.0796103	0.500417	0.193264	0.849185	0.99808	-5.01695	P39059
-0.0446569	0.237795	-0.192392	0.849477	0.99808	-5.04037	Q14114
-0.097483	0.44507	-0.190304	0.851624	0.99808	-4.8885	Q9HBL6
-0.0511336	0.286252	-0.188139	0.852763	0.99808	-5.04088	P17050
0.0661792	0.671768	0.187926	0.852928	0.99808	-5.0409	P28799
-0.0944022	0.344003	-0.188284	0.853022	0.99808	-5.01753	Q8IZP7
-0.0575062	0.138137	-0.187401	0.853334	0.99808	-5.04096	P16870
-0.0558606	0.0340068	-0.186719	0.853861	0.99808	-5.04104	P05451
0.0613014	0.359878	0.186457	0.854064	0.99808	-5.04107	Q24JP5-2
0.0580716	0.524624	0.186262	0.854214	0.99808	-5.0411	P49641
0.0501633	0.293929	0.184482	0.855591	0.99808	-5.0413	P08123
-0.0778944	0.571325	-0.183743	0.856162	0.99808	-5.04139	Q9NTU7
0.0568225	0.255939	0.183338	0.856476	0.99808	-5.04144	Q14050
0.0600082	0.085682	0.182929	0.856792	0.99808	-5.04148	A0A0J9YX35
0.0481486	0.488149	0.18129	0.858061	0.99808	-5.04167	P55058
0.0514228	0.261746	0.181111	0.858199	0.99808	-5.04169	Q9HCB6
0.054662	0.284004	0.17931	0.859593	0.99808	-5.0419	A0A075B6H7
0.0477717	0.53448	0.178196	0.860456	0.99808	-5.04202	P39060
0.0509104	0.72185	0.177199	0.861228	0.99808	-5.04213	O15230
-0.0571308	0.220587	-0.176621	0.861676	0.99808	-5.0422	P10745
-0.0553171	0.389269	-0.175651	0.862427	0.99808	-5.0423	Q8IV08
0.038774	-0.200059	0.173419	0.864157	0.99808	-5.04255	A0A0J9YY99
0.0511566	0.494781	0.173268	0.864274	0.99808	-5.04257	P16278
-0.073341	0.764392	-0.17233	0.865001	0.99808	-5.04267	O43405
0.320539	-1.67098	0.172145	0.865483	0.99808	-5.01932	Q9NZD4
-0.0465882	0.390531	-0.171117	0.865942	0.99808	-5.0428	P01776
0.0683331	0.806207	0.171078	0.865972	0.99808	-5.0428	Q7Z304
-0.0494268	0.0233	-0.170181	0.866668	0.99808	-5.0429	Q15828
0.0368042	0.138713	0.166623	0.869428	0.99808	-5.04328	P23142-4
-0.0501297	0.32385	-0.161186	0.873649	0.99808	-5.04384	A0A087WZE4
-0.0744806	0.198795	-0.160649	0.874066	0.99808	-5.04389	P01742
0.0710117	0.791054	0.160605	0.874416	0.99808	-5.0205	P09172
0.0398182	0.293025	0.159521	0.874943	0.99808	-5.04401	O15041
0.0799476	0.731528	0.15942	0.875334	0.99808	-5.02062	Q04721
0.0681193	0.483579	0.158752	0.87554	0.99808	-5.04408	Q9UPZ6
-0.0481677	0.509641	-0.156922	0.876962	0.99808	-5.04426	P01701
-0.0562482	0.567804	-0.156453	0.877327	0.99808	-5.04431	Q9BX67
-0.0584373	0.426503	-0.155148	0.878341	0.99808	-5.04444	Q9BQ16-1
0.0685316	0.810123	0.154283	0.879014	0.99808	-5.04452	O75095
0.0535289	0.479892	0.153869	0.879336	0.99808	-5.04456	Q92185
0.0542961	0.326621	0.153436	0.879673	0.99808	-5.0446	P20908
-0.0435244	0.286935	-0.15251	0.880394	0.99808	-5.04469	Q14563
-0.0332976	0.381809	-0.152052	0.88075	0.99808	-5.04474	G3V4U0
-0.0350546	0.247856	-0.15129	0.881342	0.99808	-5.04481	P01767
-0.0420471	0.479947	-0.150117	0.882255	0.99808	-5.04492	Q8NFZ8
-0.0692184	0.459718	-0.148993	0.88313	0.99808	-5.04503	E7EX88
-0.0709392	0.26394	-0.148795	0.883284	0.99808	-5.04505	A0A075B6K1
0.0384984	-0.323898	0.148339	0.883639	0.99808	-5.04509	A0A087WZW8
-0.0620273	0.535097	-0.147745	0.884513	0.99808	-4.89197	O94766
0.03975	0.249281	0.147	0.884681	0.99808	-5.04521	O14786
0.039379	0.324755	0.146138	0.885352	0.99808	-5.04529	P30043
0.224816	0.241317	0.14619	0.885719	0.99808	-4.89208	J3KNC5
0.0514985	0.411682	0.143684	0.887264	0.99808	-5.04552	Q08380
0.0275974	-0.0854323	0.143393	0.88749	0.99808	-5.04554	E7ETH0
-0.0448293	0.487076	-0.142981	0.887811	0.99808	-5.04558	P01717
-0.0362169	0.446476	-0.1427	0.88803	0.99808	-5.04561	Q12907
0.0534967	0.327503	0.141916	0.888641	0.99808	-5.04568	P00739-2
0.043973	0.600016	0.14107	0.8893	0.99808	-5.04575	P08294
0.0548084	0.587467	0.136181	0.893278	0.99808	-5.03179	P52803
0.0468039	0.33227	0.135876	0.893349	0.99808	-5.0462	P27797
-0.0548767	0.317682	-0.134993	0.894038	0.99808	-5.04628	Q8IWY4
0.0376672	-0.0617429	0.133253	0.895395	0.99808	-5.04643	P01613
0.0345961	-0.394078	0.131974	0.896393	0.99808	-5.04653	P01042-2
-0.0400331	0.675353	-0.131947	0.896414	0.99808	-5.04654	P35625
0.0774136	0.214646	0.130584	0.897477	0.99808	-5.04665	A6PVI2
0.0582888	0.473629	0.130945	0.89756	0.99808	-4.8931	P12110
0.0408915	0.218414	0.130355	0.897656	0.99808	-5.04667	O94985
-0.0347419	0.257802	-0.129371	0.898425	0.99808	-5.04675	P35052
-0.0344938	0.230366	-0.128908	0.898786	0.99808	-5.04678	Q8NBJ4
0.0370324	-0.399176	0.12838	0.899198	0.99808	-5.04683	P02647
0.040458	-0.436256	0.127129	0.900175	0.99808	-5.04693	P01859
-0.0328883	0.340066	-0.125191	0.901688	0.99808	-5.04708	O60568
-0.0352237	0.425017	-0.12517	0.901704	0.99808	-5.04708	Q07954
-0.0359251	0.168383	-0.123478	0.903026	0.99808	-5.04722	Q12841
-0.0324219	0.0772813	-0.123144	0.903527	0.99808	-5.02377	P30740
-0.0284654	-0.0224309	-0.122536	0.903762	0.99808	-5.04729	P01625
-0.0301955	0.281771	-0.12168	0.90443	0.99808	-5.04736	P40189
-0.0365213	0.3894	-0.121953	0.904456	0.99808	-5.02386	Q08554
0.0273099	0.401687	0.120498	0.905354	0.99808	-5.04745	Q9BUJ0
-0.0876574	-0.124258	-0.120224	0.905568	0.99808	-5.04747	Q5T619
0.0328104	0.332116	0.117818	0.907449	0.99808	-5.04765	P35858-2
-0.0425131	0.410731	-0.115524	0.909243	0.99808	-5.04781	Q13510-2
-0.0437601	0.49429	-0.115352	0.909377	0.99808	-5.04783	O95502
0.0271509	0.112239	0.114874	0.909751	0.99808	-5.04786	P00441
0.0241605	0.177017	0.114322	0.910183	0.99808	-5.0479	P20827
-0.0296182	0.0510406	-0.114162	0.910307	0.99808	-5.04791	Q9ULI3
0.0270641	0.242009	0.113379	0.91092	0.99808	-5.04797	P04406
-0.0247547	0.190183	-0.109181	0.914204	0.99808	-5.04826	P09668
-0.0367314	-0.0715121	-0.107518	0.915715	0.99808	-5.02488	A0A087X1V2
-0.0337611	0.168935	-0.10716	0.915786	0.99808	-5.0484	Q99574
-0.0275545	-0.0582761	-0.106677	0.916164	0.99808	-5.04843	Q9H156
-0.0343315	0.439861	-0.106585	0.916236	0.99808	-5.04844	Q4KMG0
0.0395149	0.419423	0.105821	0.916834	0.99808	-5.04849	Q9UBM4
0.0344209	0.0761739	0.105556	0.917247	0.99808	-5.025	D6RGW2
-0.0416818	0.673524	-0.104882	0.917569	0.99808	-5.04855	P23468
0.0204463	0.147601	0.10447	0.917892	0.99808	-5.04858	O95897
0.0210524	0.198689	0.103592	0.918579	0.99808	-5.04864	P08571
-0.0260002	-0.310534	-0.103433	0.918704	0.99808	-5.04865	A0A087WYC5
0.0229029	0.187003	0.103345	0.918773	0.99808	-5.04865	H7BY64
-0.0250427	0.0246327	-0.103082	0.918979	0.99808	-5.04867	A0A0C4DH35
0.026506	-0.0947965	0.102118	0.919733	0.99808	-5.04873	A0A087WZW9
0.0276671	0.330683	0.102087	0.919758	0.99808	-5.04874	H3BP20
0.0361664	0.679555	0.10111	0.920523	0.99808	-5.0488	A0A0A6YY99
0.0344161	0.586785	0.0993683	0.921887	0.99808	-5.04891	P43234
-0.0375349	0.344197	-0.0980042	0.922956	0.99808	-5.04899	O15240
-0.0320603	0.604952	-0.0971214	0.923648	0.99808	-5.04905	P02786
0.0268164	0.556289	0.0959304	0.924581	0.99808	-5.04912	O95967
-0.0219416	-0.00992195	-0.0941944	0.925941	0.99808	-5.04922	P00742
-0.0300378	0.11306	-0.0939751	0.926113	0.99808	-5.04924	P01611
0.0253692	0.212764	0.0928193	0.927019	0.99808	-5.04931	P48723
0.0358187	0.696255	0.0922411	0.927585	0.99808	-5.03491	Q6UVK1
0.0328338	0.500042	0.0920201	0.927646	0.99808	-5.04935	A0A087WYL5
0.0299567	0.554531	0.0912421	0.928433	0.99808	-5.02587	Q9HCU4
0.0311878	-0.329819	0.0905597	0.928791	0.99808	-5.04944	P01876
0.0310205	0.226387	0.0903683	0.928941	0.99808	-5.04945	A0A075B6J0
-0.0357234	0.782234	-0.0900336	0.929203	0.99808	-5.04947	Q8N2S1
-0.0279218	0.0522205	-0.0896967	0.929467	0.99808	-5.04948	O14791-2
-0.0259058	0.155769	-0.0893539	0.929736	0.99808	-5.0495	D6RAR4
0.0379524	0.69597	0.0882366	0.930612	0.99808	-5.04957	B1B1J6
0.0197766	0.365912	0.0879402	0.930845	0.99808	-5.04958	Q02809-2
-0.0198998	-0.153296	-0.0875826	0.931125	0.99808	-5.0496	P29622
-0.0288932	-0.293256	-0.0860565	0.932322	0.99808	-5.04969	P42285
0.022464	0.146047	0.0854546	0.932961	0.99808	-5.02619	H7BY58
-0.0373688	-0.0445423	-0.0854423	0.93297	0.99808	-5.02619	Q13217
-0.0235027	-0.132124	-0.0832569	0.934519	0.99808	-5.04984	P06310
-0.0282935	0.457199	-0.0827943	0.934881	0.99808	-5.04986	Q9NY97
0.0394839	0.65708	0.0825106	0.935104	0.99808	-5.04987	O60241
-0.0293482	0.385655	-0.078642	0.93814	0.99808	-5.05007	P13521
0.0210648	0.236155	0.0757699	0.940395	0.99808	-5.05021	P00918
0.0227194	0.35042	0.0755692	0.940552	0.99808	-5.05022	Q9UBX1
-0.0203049	0.0268243	-0.0751801	0.940858	0.99808	-5.05024	O75711
0.0223699	0.309685	0.0740075	0.941778	0.99808	-5.05029	P15586
0.020263	0.283606	0.0723783	0.943058	0.99808	-5.05037	Q9Y5W5
-0.0429384	-0.117799	-0.072192	0.943204	0.99808	-5.05038	P00738
-0.0207357	0.553735	-0.0715707	0.943692	0.99808	-5.05041	P07093-3
-0.0165111	0.103063	-0.0661584	0.948072	0.99808	-5.02709	P04275
0.0203994	0.211574	0.0649786	0.94887	0.99808	-5.05069	Q8N475
0.0209598	0.42816	0.0646806	0.949104	0.99808	-5.0507	P35555
-0.0231293	0.551924	-0.0645873	0.949178	0.99808	-5.05071	Q9H1B5
-0.0210897	0.45038	-0.0634884	0.950164	0.99808	-5.02719	Q8TD84
-0.0262827	0.769847	-0.0633585	0.95022	0.99808	-5.0363	Q96RP7
-0.0181834	-0.216386	-0.0612267	0.951818	0.99808	-5.05084	Q9Y5Y7
0.024047	0.204407	0.0612227	0.951822	0.99808	-5.05084	P04114
-0.0183368	0.203261	-0.0606252	0.952291	0.99808	-5.05086	Q15818
0.0326677	-0.360591	0.0605207	0.952373	0.99808	-5.05087	A0A0B4J1V4
0.0159248	0.0530369	0.0594167	0.953241	0.99808	-5.05091	Q13822-3
0.0220843	0.623709	0.0592564	0.953367	0.99808	-5.05091	Q13332
0.0157998	0.359441	0.0571904	0.955102	0.99808	-5.02743	Q9HDB5
0.0136368	0.153734	0.0557447	0.956127	0.99808	-5.05104	X6R8A1
0.0160972	0.592909	0.0554715	0.956342	0.99808	-5.05105	P55268
0.0129717	-0.0696956	0.0551894	0.956564	0.99808	-5.05106	P13671
0.0133266	0.432418	0.0548574	0.956825	0.99808	-5.05107	Q8TEU8
0.0194965	0.578187	0.0535089	0.957885	0.99808	-5.05112	Q9BZG9-2
-0.016872	0.24678	-0.0530476	0.958248	0.99808	-5.05113	P49747
-0.0116969	0.306701	-0.0530507	0.958349	0.99808	-5.02757	Q9UKJ1-3
0.0196156	0.561431	0.0519258	0.95913	0.99808	-5.05117	P10586
-0.0237093	-0.00383706	-0.0511395	0.959748	0.99808	-5.0512	Q9HCQ7
0.0177771	0.28765	0.0510309	0.959834	0.99808	-5.0512	Q9H4D0
-0.0124296	0.274507	-0.0487941	0.961593	0.99808	-5.05127	Q8WY21-2
-0.0105542	0.31509	-0.0473221	0.962751	0.99808	-5.05131	P16519
-0.0125725	-0.391318	-0.0466802	0.963255	0.99808	-5.05133	P01009
0.010126	0.00559895	0.0451679	0.964445	0.99808	-5.05138	P07858
0.0129581	0.48604	0.0448833	0.964669	0.99808	-5.05139	P14618-2
0.0164187	0.468308	0.0445502	0.964931	0.99808	-5.05139	Q9Y2G1
0.0171174	0.493633	0.0442207	0.96519	0.99808	-5.0514	P20933
0.0138277	0.16198	0.0436325	0.965653	0.99808	-5.05142	P04433
-0.015969	0.503331	-0.0424534	0.96658	0.99808	-5.05145	O76061
0.0170915	-0.794992	0.0415237	0.967312	0.99808	-5.05148	V9GYM3
0.00974059	-0.145744	0.0414168	0.967396	0.99808	-5.05148	P25311
-0.0121628	-0.0240226	-0.0402984	0.968276	0.99808	-5.05151	O94985-2
0.0103348	0.127816	0.0401875	0.968363	0.99808	-5.05151	P03950
0.0177217	0.234516	0.0377992	0.970316	0.99808	-5.02799	O95497
-0.010425	-0.485794	-0.0365418	0.971232	0.99808	-5.0516	P02763
-0.00899001	-0.0406212	-0.0358905	0.971744	0.99808	-5.05161	P01623
-0.0102983	0.433008	-0.0355777	0.97199	0.99808	-5.05162	P19021-5
0.00843565	-0.0838705	0.0339103	0.973303	0.99808	-5.05166	P00747
0.0131996	0.511496	0.0338249	0.97337	0.99808	-5.05166	Q92752
-0.0107685	-0.494974	-0.0333173	0.973769	0.99808	-5.05167	P01608
-0.00763996	-0.115736	-0.0304951	0.97599	0.99808	-5.05173	P08697
-0.0102895	0.178987	-0.0303767	0.976084	0.99808	-5.05173	P01622
-0.0098172	0.524464	-0.0296799	0.976632	0.99808	-5.05174	P98160
-0.00956265	-0.00884231	-0.0295405	0.976742	0.99808	-5.05175	P01612
-0.0124915	0.592464	-0.029423	0.976834	0.99808	-5.05175	P12107-2
0.00773626	0.472099	0.0274432	0.978393	0.99808	-5.05178	Q14767
-0.00990853	0.517574	-0.0271006	0.978662	0.99808	-5.05179	Q7Z7M0
0.00809831	0.0451223	0.0251299	0.980214	0.998671	-5.05182	P01604
0.0048478	0.368378	0.0211171	0.983373	0.99878	-5.05188	Q9UHI8
0.00512809	0.0131581	0.0196417	0.984534	0.99878	-5.0519	P49908
-0.00539376	0.377388	-0.0186839	0.985288	0.99878	-5.05191	A0A087WWV8
0.00413912	0.354014	0.0181433	0.985714	0.99878	-5.05192	P22692
-0.00420175	0.402411	-0.0160422	0.987368	0.99878	-5.05194	Q12805
-0.00786183	0.600855	-0.015802	0.987601	0.99878	-4.89718	Q9UJ37
-0.00519075	0.608117	-0.0153778	0.987891	0.99878	-5.05195	P50895
0.00356905	0.234503	0.0119951	0.990555	0.99878	-5.05198	Q03167
0.00409842	0.750255	0.0108408	0.991464	0.99878	-5.05198	Q96MU8-2
-0.00233624	0.432696	-0.00925036	0.992716	0.99878	-5.05199	P15814
0.00429797	0.0970908	0.00874158	0.993116	0.99878	-5.052	P02452
-0.00141787	-0.0129545	-0.00729777	0.994253	0.99878	-5.052	P08603
-0.00239187	0.604004	-0.00559537	0.995609	0.99878	-4.89724	P43146
-0.00158567	0.461656	-0.00361784	0.997151	0.99878	-5.05202	P02458
0.00120791	0.701376	0.00349929	0.997244	0.99878	-5.05202	P12645
-0.00141214	0.61658	-0.00328152	0.997416	0.99878	-5.05202	Q99523
0.000879922	0.280127	0.00327786	0.997419	0.99878	-5.05202	C9JEE0
0.000609625	-0.034451	0.0027837	0.997808	0.99878	-5.05202	P07357
0.000203242	0.055965	0.000934848	0.999264	0.999264	-5.05202	P04180
