# Supplementary material for: System-wide vitreous proteome dissection reveals impaired sheddase activity in diabetic retinopathy
Source: Theranostics. 2022 Sep 11;12(15):6682–704. doi: 10.7150/thno.72947 (PMC9516227; doi:10.7150/thno.72947)
Supplement: Supplementary file 5 — Supplementary table 4. [file thnov12p6682s5.xlsx]

## Sheet: PathwayCommons Interactors
Supplementary Table S4: Protein-protein interactions from altered vitreous proteins
Gene1	Type	Gene2
ACHE	controls-state-change-of	APOA1
ACHE	controls-state-change-of	APP
ACHE	interacts-with	APP
ACHE	catalysis-precedes	PON1
ACP2	interacts-with	CD93
ACP2	catalysis-precedes	IDH1
ADAM22	interacts-with	APP
ADAM22	in-complex-with	LGI2
ADAM22	in-complex-with	LGI3
ADAM22	interacts-with	YWHAB
ADAM9	controls-state-change-of	APP
ADAM9	interacts-with	CDH1
ADAM9	interacts-with	PTPRK
ADGRL1	interacts-with	B4GAT1
ADGRL1	interacts-with	ST6GALNAC2
ADGRL1	interacts-with	VSIG4
AGA	interacts-with	APOA1
AGA	interacts-with	APOA2
AGA	interacts-with	APOA4
AGA	interacts-with	APOC1
AGA	interacts-with	APOC3
AGA	interacts-with	CST3
AGA	interacts-with	CTSL
AGA	interacts-with	DCD
AGA	interacts-with	FGA
AGA	interacts-with	HBA1
AGA	interacts-with	HBB
AGA	interacts-with	HP
AGA	interacts-with	IGHG1
AGA	interacts-with	ITIH1
AGA	interacts-with	KRT6B
AGA	interacts-with	PPBP
AGA	interacts-with	TTR
AGRN	in-complex-with	APOA1
AGRN	in-complex-with	APOA2
AGRN	in-complex-with	APOA4
AGRN	in-complex-with	APOB
AGRN	in-complex-with	APOC3
AGRN	in-complex-with	BCAN
AGRN	in-complex-with	COL11A1
AGRN	in-complex-with	COL15A1
AGRN	in-complex-with	COL18A1
AGRN	in-complex-with	COL1A1
AGRN	in-complex-with	COL2A1
AGRN	in-complex-with	COL5A1
AGRN	in-complex-with	COL6A1
AGRN	in-complex-with	COL9A1
AGRN	in-complex-with	COL9A2
AGRN	interacts-with	CRP
AGRN	in-complex-with	DAG1
AGRN	interacts-with	DAG1
AGRN	in-complex-with	GPC1
AGRN	in-complex-with	HSPG2
AGRN	in-complex-with	LAMA2
AGRN	in-complex-with	LAMB2
AGRN	in-complex-with	NCAM1
AGRN	in-complex-with	NCAN
AGRN	in-complex-with	PTPRS
AGRN	in-complex-with	TNC
AGRN	in-complex-with	VCAN
AHSP	in-complex-with	HBA1
AHSP	interacts-with	HBA1
ALAD	controls-state-change-of	ADGRB2
ALAD	controls-state-change-of	ADGRL1
ALAD	controls-state-change-of	APCS
ALAD	controls-state-change-of	APLP2
ALAD	controls-state-change-of	APOA1
ALAD	controls-state-change-of	APOA2
ALAD	controls-state-change-of	APP
ALAD	controls-state-change-of	AZGP1
ALAD	controls-state-change-of	B3GALNT1
ALAD	controls-state-change-of	CACHD1
ALAD	controls-state-change-of	CADM3
ALAD	controls-state-change-of	CHL1
ALAD	controls-state-change-of	CLSTN1
ALAD	controls-state-change-of	DCD
ALAD	controls-state-change-of	HBB
ALAD	controls-state-change-of	HP
ALAD	controls-state-change-of	ITIH4
ALAD	controls-state-change-of	JCHAIN
ALAD	controls-state-change-of	KNG1
ALAD	controls-state-change-of	KRT6B
ALAD	controls-state-change-of	MEGF8
ALAD	controls-state-change-of	NEO1
ALAD	controls-state-change-of	NLGN2
ALAD	controls-state-change-of	NRCAM
ALAD	controls-state-change-of	NRXN1
ALAD	controls-state-change-of	NRXN2
ALAD	controls-state-change-of	NRXN3
ALAD	controls-state-change-of	NTRK2
ALAD	controls-state-change-of	ORM1
ALAD	controls-state-change-of	ORM2
ALAD	controls-state-change-of	PLXNB2
ALAD	interacts-with	PRNP
ALAD	controls-state-change-of	PTPRF
ALAD	controls-state-change-of	RAN
ALAD	controls-state-change-of	SCG3
ALAD	controls-state-change-of	SEMA6A
ALAD	controls-state-change-of	SERPINA1
ALAD	controls-state-change-of	SERPINA3
ALAD	controls-state-change-of	SEZ6L
ALAD	controls-state-change-of	TF
ALAD	controls-state-change-of	VCAN
ALAD	controls-state-change-of	VEGFA
ALDOC	catalysis-precedes	IDH1
ALDOC	interacts-with	PKM
AMBP	in-complex-with	IGHA1
AMBP	in-complex-with	IGHA2
AMBP	in-complex-with	IGHV1-46
AMBP	in-complex-with	IGHV1-69
AMBP	in-complex-with	IGHV3-48
AMBP	in-complex-with	IGHV3-53
AMBP	in-complex-with	IGHV4-34
AMBP	in-complex-with	IGKV1-5
AMBP	in-complex-with	IGKV1D-39
AMBP	in-complex-with	IGLC3
AMBP	in-complex-with	IGLV1-47
AMBP	in-complex-with	IGLV1-51
AMBP	in-complex-with	IGLV2-14
AMBP	in-complex-with	IGLV2-8
AMBP	in-complex-with	IGLV7-43
AMBP	in-complex-with	JCHAIN
ANGPTL4	controls-state-change-of	APOA1
ANGPTL4	interacts-with	ITIH2
APCS	interacts-with	C4BPA
APCS	interacts-with	CRP
APCS	in-complex-with	HSPG2
APLP1	in-complex-with	APLP2
APLP1	interacts-with	APLP2
APLP1	in-complex-with	APP
APLP1	interacts-with	APP
APLP1	interacts-with	CNTN4
APLP1	interacts-with	PRNP
APLP1	interacts-with	SPON1
APLP1	interacts-with	TMSB4X
APLP2	in-complex-with	APP
APLP2	interacts-with	APP
APLP2	interacts-with	PRNP
APLP2	interacts-with	SPON1
APOA1	in-complex-with	APOA2
APOA1	interacts-with	APOA2
APOA1	in-complex-with	APOA4
APOA1	interacts-with	APOA4
APOA1	in-complex-with	APOB
APOA1	interacts-with	APOB
APOA1	interacts-with	APOC1
APOA1	in-complex-with	APOC3
APOA1	interacts-with	APOC3
APOA1	interacts-with	APOD
APOA1	interacts-with	APOF
APOA1	in-complex-with	APOL1
APOA1	interacts-with	APOL1
APOA1	interacts-with	APP
APOA1	interacts-with	CLU
APOA1	interacts-with	CST3
APOA1	interacts-with	CTSL
APOA1	interacts-with	DCD
APOA1	interacts-with	FBLN1
APOA1	interacts-with	FGA
APOA1	in-complex-with	GPC1
APOA1	in-complex-with	HBA1
APOA1	interacts-with	HBA1
APOA1	in-complex-with	HBB
APOA1	in-complex-with	HPR
APOA1	interacts-with	HPR
APOA1	interacts-with	HP
APOA1	in-complex-with	HSPG2
APOA1	interacts-with	IGHA1
APOA1	interacts-with	IGHG1
APOA1	in-complex-with	IGHM
APOA1	interacts-with	IGHM
APOA1	interacts-with	ITIH1
APOA1	interacts-with	KRT6B
APOA1	in-complex-with	PON1
APOA1	interacts-with	PON1
APOA1	interacts-with	PPBP
APOA1	interacts-with	PTPRD
APOA1	interacts-with	SERPIND1
APOA1	interacts-with	SMPDL3A
APOA1	interacts-with	SPP1
APOA1	interacts-with	TF
APOA1	interacts-with	TTR
APOA2	in-complex-with	APOA4
APOA2	interacts-with	APOA4
APOA2	in-complex-with	APOB
APOA2	interacts-with	APOC1
APOA2	in-complex-with	APOC3
APOA2	interacts-with	APOC3
APOA2	interacts-with	APOD
APOA2	interacts-with	APOF
APOA2	interacts-with	CST3
APOA2	interacts-with	CTSL
APOA2	interacts-with	DCD
APOA2	interacts-with	FGA
APOA2	in-complex-with	GPC1
APOA2	interacts-with	HP
APOA2	in-complex-with	HSPG2
APOA2	interacts-with	IGHG1
APOA2	interacts-with	ITIH1
APOA2	interacts-with	KRT6B
APOA2	interacts-with	PPBP
APOA2	interacts-with	TTR
APOA4	in-complex-with	APOB
APOA4	interacts-with	APOC1
APOA4	in-complex-with	APOC3
APOA4	interacts-with	APOC3
APOA4	interacts-with	CST3
APOA4	interacts-with	CTSL
APOA4	interacts-with	DCD
APOA4	interacts-with	FGA
APOA4	in-complex-with	GPC1
APOA4	interacts-with	HP
APOA4	in-complex-with	HSPG2
APOA4	interacts-with	IGHG1
APOA4	interacts-with	ITIH1
APOA4	interacts-with	KRT6B
APOA4	interacts-with	PPBP
APOA4	interacts-with	TTR
APOB	in-complex-with	APOC1
APOB	in-complex-with	APOC3
APOB	interacts-with	CALR
APOB	controls-state-change-of	EGFR
APOB	interacts-with	EGFR
APOB	in-complex-with	GPC1
APOB	in-complex-with	HSPG2
APOB	in-complex-with	LPA
APOB	controls-state-change-of	LRP2
APOB	interacts-with	LRP2
APOB	controls-state-change-of	LRP8
APOB	in-complex-with	LRP8
APOB	in-complex-with	LSR
APOB	controls-state-change-of	TF
APOB	in-complex-with	VLDLR
APOB	interacts-with	YIPF3
APOC1	interacts-with	APOC3
APOC1	interacts-with	CLU
APOC1	interacts-with	CST3
APOC1	interacts-with	CTSL
APOC1	interacts-with	DCD
APOC1	interacts-with	FGA
APOC1	interacts-with	HP
APOC1	interacts-with	IGHA1
APOC1	interacts-with	IGHG1
APOC1	interacts-with	ITIH1
APOC1	interacts-with	KRT6B
APOC1	in-complex-with	LSR
APOC1	interacts-with	PPBP
APOC1	interacts-with	TTR
APOC1	in-complex-with	VLDLR
APOC3	controls-state-change-of	APOA1
APOC3	interacts-with	CLU
APOC3	interacts-with	CST3
APOC3	interacts-with	CTSL
APOC3	interacts-with	DCD
APOC3	interacts-with	FGA
APOC3	in-complex-with	GPC1
APOC3	interacts-with	HP
APOC3	in-complex-with	HSPG2
APOC3	interacts-with	IGHG1
APOC3	interacts-with	ITIH1
APOC3	interacts-with	KRT6B
APOC3	interacts-with	PPBP
APOC3	interacts-with	TTR
APOD	interacts-with	ASAH1
APOD	interacts-with	EFEMP1
APOD	interacts-with	GBA
APOD	interacts-with	GLB1
APOD	interacts-with	TPP1
APOF	controls-state-change-of	APOB
APOL1	in-complex-with	HBA1
APOL1	in-complex-with	HBB
APOL1	in-complex-with	HPR
APOL1	interacts-with	IGHG1
APOL1	in-complex-with	IGHM
APOL1	interacts-with	IGHM
APP	controls-state-change-of	APOA1
APP	interacts-with	ASPH
APP	controls-state-change-of	CA2
APP	interacts-with	CALR
APP	controls-expression-of	CAT
APP	interacts-with	CAT
APP	controls-state-change-of	CD59
APP	controls-state-change-of	CDH1
APP	interacts-with	CFHR2
APP	interacts-with	CHGB
APP	interacts-with	CLSTN1
APP	controls-state-change-of	CLU
APP	interacts-with	CLU
APP	interacts-with	CNDP1
APP	interacts-with	CNTN4
APP	interacts-with	COL18A1
APP	interacts-with	CTSD
APP	interacts-with	DPP7
APP	interacts-with	EGFR
APP	interacts-with	FBLN1
APP	interacts-with	FGA
APP	interacts-with	FGB
APP	controls-state-change-of	FGFR1
APP	interacts-with	FGG
APP	interacts-with	GDF11
APP	in-complex-with	GPC1
APP	interacts-with	GPC1
APP	interacts-with	HAPLN1
APP	interacts-with	HBD
APP	interacts-with	HBG1
APP	interacts-with	HSPG2
APP	interacts-with	ITM2B
APP	interacts-with	KNG1
APP	in-complex-with	LRP1
APP	interacts-with	LRP1
APP	interacts-with	LRP2
APP	controls-state-change-of	MMP2
APP	interacts-with	MSTN
APP	interacts-with	NAGA
APP	in-complex-with	NGFR
APP	interacts-with	NGFR
APP	interacts-with	NID1
APP	controls-state-change-of	NOTCH1
APP	interacts-with	NOTCH1
APP	interacts-with	NTM
APP	controls-state-change-of	PKM
APP	interacts-with	PKM
APP	interacts-with	PPIA
APP	controls-state-change-of	PRDX1
APP	interacts-with	PRDX1
APP	interacts-with	PRDX2
APP	controls-state-change-of	PRNP
APP	interacts-with	PRNP
APP	interacts-with	PRSS1
APP	interacts-with	PRSS2
APP	interacts-with	REG1A
APP	interacts-with	SDF4
APP	interacts-with	SERPINA3
APP	interacts-with	SERPIND1
APP	interacts-with	SEZ6L
APP	interacts-with	SH3BGRL3
APP	catalysis-precedes	SOD1
APP	controls-expression-of	SOD1
APP	controls-state-change-of	SOD1
APP	controls-expression-of	SOD3
APP	in-complex-with	SORL1
APP	interacts-with	SORL1
APP	interacts-with	SORT1
APP	interacts-with	SPON1
APP	interacts-with	TIMP3
APP	in-complex-with	TNFRSF21
APP	interacts-with	TNFRSF21
APP	controls-state-change-of	TPM3
APP	interacts-with	TTR
APP	controls-state-change-of	VEGFA
APP	interacts-with	VSIG4
APP	interacts-with	YWHAB
ARSA	interacts-with	CTSL
ARSA	catalysis-precedes	GALC
ARSA	catalysis-precedes	GALNS
ARSA	interacts-with	GALNS
ARSA	catalysis-precedes	GLB1
ARSA	catalysis-precedes	NEU1
ARSA	interacts-with	PTPRK
ARSB	controls-state-change-of	C5
ARSB	controls-expression-of	EGFR
ARSB	catalysis-precedes	IDS
ARSB	controls-state-change-of	ITIH1
ARSB	controls-state-change-of	MDK
ARSB	controls-state-change-of	PTN
ARSB	interacts-with	PTPRK
ARSB	interacts-with	SIAE
ASAH1	catalysis-precedes	GALC
ASAH1	catalysis-precedes	GBA
ASAH1	interacts-with	GBA
ASAH1	interacts-with	GLB1
ASAH1	catalysis-precedes	PPT1
ASAH1	in-complex-with	PSAP
ASAH1	catalysis-precedes	SMPD1
ASAH1	interacts-with	SMPD1
ASAH1	interacts-with	TPP1
ASPH	interacts-with	CD93
ASPH	interacts-with	DCD
ASPH	interacts-with	DEFB1
ASPH	interacts-with	LCN2
ASPH	interacts-with	NECTIN3
ASPH	interacts-with	NELL2
ASPH	interacts-with	PTN
ASPH	interacts-with	SOD3
ASPH	controls-state-change-of	TPM3
ATP6AP1	interacts-with	ATP6AP2
ATP6AP1	interacts-with	GPC1
ATP6AP1	interacts-with	HBA1
ATP6AP1	catalysis-precedes	PKM
ATP6AP1	interacts-with	SEMA7A
ATP6AP2	interacts-with	CD59
ATP6AP2	in-complex-with	CTSD
ATP6AP2	interacts-with	GLB1
ATP6AP2	interacts-with	GOLIM4
ATP6AP2	interacts-with	KTN1
ATP6AP2	interacts-with	NSG1
AXL	interacts-with	EGFR
AXL	controls-state-change-of	FGFR1
AXL	controls-state-change-of	IGHD
AXL	controls-state-change-of	IGHG1
AXL	controls-state-change-of	IGHM
AXL	controls-state-change-of	IGHV1-46
AXL	controls-state-change-of	IGHV1-69
AXL	controls-state-change-of	IGHV3-48
AXL	controls-state-change-of	IGHV3-53
AXL	controls-state-change-of	IGHV4-34
AXL	controls-state-change-of	IGKV1-5
AXL	controls-state-change-of	IGKV1D-39
AXL	controls-state-change-of	IGLC3
AXL	controls-state-change-of	IGLV1-47
AXL	controls-state-change-of	IGLV1-51
AXL	controls-state-change-of	IGLV2-14
AXL	controls-state-change-of	IGLV2-8
AXL	controls-state-change-of	IGLV7-43
AXL	catalysis-precedes	PTPRD
AXL	catalysis-precedes	PTPRF
AXL	catalysis-precedes	PTPRK
AXL	catalysis-precedes	PTPRS
AXL	catalysis-precedes	PTPRU
AXL	catalysis-precedes	PTPRZ1
AXL	in-complex-with	VEGFA
AZGP1	interacts-with	DAG1
AZGP1	interacts-with	EFEMP1
AZGP1	interacts-with	PRNP
B3GALNT1	interacts-with	CST6
B3GALNT1	catalysis-precedes	EXT1
B3GALNT1	interacts-with	FAM3C
B3GALNT1	catalysis-precedes	GALC
B3GALNT1	catalysis-precedes	GLA
B3GALNT1	catalysis-precedes	GLB1
B3GALNT1	catalysis-precedes	HEXA
B3GALNT1	catalysis-precedes	MGAT5
B3GALNT1	catalysis-precedes	NAGA
B3GALNT1	catalysis-precedes	PLOD3
B3GALNT1	catalysis-precedes	POMGNT1
B3GAT1	controls-state-change-of	AGRN
B3GAT1	controls-state-change-of	BCAN
B3GAT1	controls-state-change-of	GPC1
B3GAT1	controls-state-change-of	HSPG2
B3GAT1	controls-state-change-of	NCAN
B3GAT1	controls-state-change-of	VCAN
B4GALT1	catalysis-precedes	B3GALNT1
B4GALT1	catalysis-precedes	B4GAT1
B4GALT1	interacts-with	EGFR
B4GALT1	catalysis-precedes	EXT1
B4GALT1	controls-state-change-of	FMOD
B4GALT1	interacts-with	GAA
B4GALT1	catalysis-precedes	GALC
B4GALT1	catalysis-precedes	GLB1
B4GALT1	catalysis-precedes	MGAT5
B4GALT1	controls-state-change-of	NOTCH1
B4GALT1	controls-state-change-of	NOTCH2
B4GALT1	controls-state-change-of	NOTCH3
B4GALT1	catalysis-precedes	PLOD3
B4GALT1	catalysis-precedes	POMGNT1
B4GALT1	controls-state-change-of	PRELP
B4GAT1	catalysis-precedes	B3GALNT1
B4GAT1	catalysis-precedes	B4GALT1
B4GAT1	catalysis-precedes	EXT1
B4GAT1	interacts-with	EXT1
B4GAT1	controls-state-change-of	FMOD
B4GAT1	catalysis-precedes	GALC
B4GAT1	catalysis-precedes	GLB1
B4GAT1	interacts-with	HAPLN3
B4GAT1	catalysis-precedes	MGAT5
B4GAT1	catalysis-precedes	PLOD3
B4GAT1	catalysis-precedes	POMGNT1
B4GAT1	controls-state-change-of	PRELP
BCAM	interacts-with	EPHA7
BCAM	interacts-with	SPTA1
BCAN	in-complex-with	COL11A1
BCAN	in-complex-with	COL15A1
BCAN	in-complex-with	COL18A1
BCAN	in-complex-with	COL1A1
BCAN	in-complex-with	COL2A1
BCAN	in-complex-with	COL5A1
BCAN	in-complex-with	COL6A1
BCAN	in-complex-with	COL9A1
BCAN	in-complex-with	COL9A2
BCAN	in-complex-with	GPC1
BCAN	in-complex-with	HSPG2
BCAN	interacts-with	MMP2
BCAN	in-complex-with	NCAN
BCAN	interacts-with	PRNP
BCAN	in-complex-with	TNC
BCAN	in-complex-with	TNR
BCAN	interacts-with	TNR
BCAN	in-complex-with	VCAN
BCAN	interacts-with	VCAN
BLVRB	interacts-with	FGB
BLVRB	interacts-with	ORM1
BLVRB	interacts-with	PRNP
BMP3	in-complex-with	GDF11
BMP3	in-complex-with	MSTN
BMP3	interacts-with	WFIKKN2
BPGM	catalysis-precedes	ENO2
BPGM	catalysis-precedes	MINPP1
BPGM	catalysis-precedes	VCAN
BTD	interacts-with	PTPRK
BTD	interacts-with	SERPINC1
BTN2A1	interacts-with	NSG1
C4BPA	in-complex-with	CFI
C4BPA	interacts-with	LRP1
C4BPA	interacts-with	SOD1
C5	in-complex-with	C8A
C5	interacts-with	C8A
C5	in-complex-with	C9
C5	interacts-with	C9
C5	in-complex-with	CD59
C5	in-complex-with	CLU
C5	interacts-with	CPN1
C5	controls-state-change-of	ITIH1
C5	controls-state-change-of	ITIH2
C5	controls-state-change-of	MMP2
C5	controls-state-change-of	SOD1
C8A	controls-state-change-of	C5
C8A	controls-transport-of	C5
C8A	in-complex-with	C9
C8A	interacts-with	C9
C8A	in-complex-with	CD59
C8A	interacts-with	CD59
C8A	in-complex-with	CLU
C9	controls-state-change-of	C5
C9	controls-transport-of	C5
C9	controls-state-change-of	C8A
C9	controls-transport-of	C8A
C9	in-complex-with	CD59
C9	interacts-with	CD59
C9	in-complex-with	CLU
C9	interacts-with	CLU
C9	interacts-with	CST6
CA11	interacts-with	CRP
CA1	controls-state-change-of	AMBP
CA1	controls-state-change-of	APCS
CA1	controls-state-change-of	APLP1
CA1	controls-state-change-of	APLP2
CA1	controls-state-change-of	APOA1
CA1	controls-state-change-of	APOA2
CA1	controls-state-change-of	APOB
CA1	controls-state-change-of	APOL1
CA1	controls-state-change-of	APP
CA1	catalysis-precedes	ATP6AP1
CA1	controls-state-change-of	C4BPA
CA1	controls-state-change-of	C5
CA1	controls-state-change-of	C8A
CA1	controls-state-change-of	CDH1
CA1	controls-state-change-of	CFI
CA1	controls-state-change-of	CLU
CA1	controls-state-change-of	CPN1
CA1	controls-state-change-of	DCD
CA1	controls-state-change-of	F13B
CA1	controls-state-change-of	FCN3
CA1	controls-state-change-of	FGA
CA1	controls-state-change-of	HBA1
CA1	controls-state-change-of	HBB
CA1	controls-state-change-of	HPR
CA1	controls-state-change-of	HP
CA1	controls-state-change-of	IL6ST
CA1	controls-state-change-of	ITIH1
CA1	controls-state-change-of	ITIH2
CA1	controls-state-change-of	ITIH3
CA1	controls-state-change-of	ITIH4
CA1	controls-state-change-of	JCHAIN
CA1	controls-state-change-of	KLKB1
CA1	controls-state-change-of	KNG1
CA1	controls-state-change-of	ORM2
CA1	controls-state-change-of	PLG
CA1	controls-state-change-of	PON1
CA1	controls-state-change-of	PRDX1
CA1	controls-state-change-of	SERPINA1
CA1	controls-state-change-of	SERPINA3
CA1	controls-state-change-of	SERPIND1
CA1	catalysis-precedes	SOD1
CA1	controls-state-change-of	SOD1
CA1	catalysis-precedes	SOD3
CA1	controls-state-change-of	TF
CA1	controls-state-change-of	TTR
CA1	controls-state-change-of	VEGFA
CA2	catalysis-precedes	ATP6AP1
CA2	in-complex-with	CDH1
CA2	controls-state-change-of	SOD1
CA3	catalysis-precedes	ATP6AP1
CA3	controls-state-change-of	SOD1
CADM1	in-complex-with	CADM3
CADM1	in-complex-with	NECTIN3
CADM1	interacts-with	SEMA7A
CADM3	in-complex-with	NECTIN1
CADM3	in-complex-with	NECTIN3
CALR	interacts-with	CLN5
CALR	interacts-with	EGFR
CALR	interacts-with	ENO2
CALR	interacts-with	F5
CALR	interacts-with	FBN1
CALR	interacts-with	FGB
CALR	interacts-with	KLKB1
CALR	interacts-with	LRP1
CALR	interacts-with	MBL2
CALR	interacts-with	NTM
CALR	interacts-with	PRKCSH
CALR	interacts-with	PRNP
CALR	interacts-with	SEMA7A
CALR	interacts-with	SIRPA
CALR	interacts-with	TF
CALY	controls-state-change-of	SOD1
CAT	controls-expression-of	ADAM9
CAT	controls-state-change-of	APP
CAT	catalysis-precedes	CA1
CAT	catalysis-precedes	CA2
CAT	catalysis-precedes	CA3
CAT	catalysis-precedes	CALY
CAT	controls-state-change-of	CD59
CAT	controls-expression-of	CDH1
CAT	controls-state-change-of	CDH1
CAT	controls-state-change-of	CLU
CAT	interacts-with	DAG1
CAT	catalysis-precedes	EGFR
CAT	controls-state-change-of	EGFR
CAT	controls-state-change-of	FGFR1
CAT	controls-state-change-of	MMP2
CAT	controls-state-change-of	NOTCH1
CAT	interacts-with	PRDX1
CAT	interacts-with	PRDX2
CAT	catalysis-precedes	PRDX6
CAT	controls-state-change-of	PRNP
CAT	catalysis-precedes	SOD1
CAT	controls-state-change-of	SOD1
CAT	interacts-with	SOD1
CAT	controls-expression-of	VEGFA
CAT	controls-state-change-of	VEGFA
CBLN4	interacts-with	NRXN3
CD320	interacts-with	PRDX2
CD55	interacts-with	SEMA7A
CD55	in-complex-with	SPTA1
CD59	interacts-with	EGFR
CD59	in-complex-with	SPTA1
CD93	interacts-with	COL1A1
CD93	interacts-with	KNG1
CD93	interacts-with	MBL2
CDH11	interacts-with	CDH2
CDH11	interacts-with	FGFR1
CDH1	interacts-with	DAG1
CDH1	interacts-with	DDR1
CDH1	interacts-with	DKK3
CDH1	controls-state-change-of	EFNA1
CDH1	controls-transport-of	EFNA1
CDH1	controls-phosphorylation-of	EGFR
CDH1	controls-state-change-of	EGFR
CDH1	interacts-with	EGFR
CDH1	interacts-with	FGFR1
CDH1	interacts-with	GM2A
CDH1	interacts-with	GPC1
CDH1	controls-state-change-of	HGF
CDH1	interacts-with	IDH1
CDH1	interacts-with	IGHA1
CDH1	interacts-with	IL6ST
CDH1	interacts-with	KTN1
CDH1	interacts-with	LGALS3BP
CDH1	interacts-with	LSR
CDH1	in-complex-with	NECTIN1
CDH1	interacts-with	NECTIN1
CDH1	interacts-with	NOTCH1
CDH1	interacts-with	NOTCH2
CDH1	interacts-with	NOTCH3
CDH1	interacts-with	PFN1
CDH1	interacts-with	PKM
CDH1	interacts-with	PPIA
CDH1	interacts-with	PRDX1
CDH1	interacts-with	PRDX6
CDH1	interacts-with	PSMB6
CDH1	interacts-with	PTPRD
CDH1	interacts-with	PTPRF
CDH1	interacts-with	PTPRS
CDH1	interacts-with	RAN
CDH1	interacts-with	SEMA7A
CDH1	interacts-with	SIRPA
CDH1	interacts-with	YWHAB
CDH2	interacts-with	CDH4
CDH2	in-complex-with	CDON
CDH2	interacts-with	CDON
CDH2	interacts-with	DDR1
CDH2	interacts-with	EGFR
CDH2	controls-state-change-of	FGFR1
CDH2	controls-transport-of	FGFR1
CDH2	interacts-with	FGFR1
CDH2	interacts-with	GAA
CDH2	interacts-with	KTN1
CDH2	interacts-with	PPT2
CDH2	interacts-with	PTPRK
CDH4	in-complex-with	CDON
CDON	in-complex-with	NEO1
CFHR3	in-complex-with	CFI
CHGA	interacts-with	PLG
CHGA	interacts-with	SCG3
CHGB	interacts-with	PPT1
CHGB	interacts-with	PRNP
CLIC4	interacts-with	DAG1
CLIC4	interacts-with	PRNP
CLN5	interacts-with	PTPRK
CLSTN1	interacts-with	PRNP
CLU	controls-state-change-of	APCS
CLU	controls-state-change-of	APLP1
CLU	controls-state-change-of	APLP2
CLU	controls-state-change-of	APOA1
CLU	controls-state-change-of	APOA2
CLU	catalysis-precedes	APOB
CLU	controls-state-change-of	APOB
CLU	controls-state-change-of	APOC3
CLU	controls-state-change-of	APOD
CLU	catalysis-precedes	APP
CLU	controls-state-change-of	APP
CLU	controls-state-change-of	AZGP1
CLU	controls-state-change-of	C4BPA
CLU	controls-state-change-of	C5
CLU	controls-transport-of	C5
CLU	controls-state-change-of	C8A
CLU	controls-transport-of	C8A
CLU	controls-state-change-of	C9
CLU	controls-transport-of	C9
CLU	controls-state-change-of	CALR
CLU	controls-state-change-of	CFI
CLU	interacts-with	CTSL
CLU	controls-state-change-of	DDT
CLU	interacts-with	EGFR
CLU	interacts-with	EXTL2
CLU	interacts-with	FGA
CLU	interacts-with	GPC1
CLU	controls-state-change-of	HBA1
CLU	interacts-with	HBA1
CLU	controls-state-change-of	HBB
CLU	controls-state-change-of	HPR
CLU	controls-state-change-of	HP
CLU	interacts-with	HYOU1
CLU	interacts-with	IGHA1
CLU	interacts-with	IGHG1
CLU	controls-state-change-of	ITIH1
CLU	controls-state-change-of	ITIH2
CLU	controls-state-change-of	ITIH4
CLU	controls-state-change-of	KNG1
CLU	controls-state-change-of	LRG1
CLU	interacts-with	LRP2
CLU	interacts-with	LRP8
CLU	interacts-with	MAN1A1
CLU	interacts-with	NLGN2
CLU	controls-state-change-of	PFN1
CLU	controls-state-change-of	PKM
CLU	controls-state-change-of	PLG
CLU	controls-state-change-of	PON1
CLU	interacts-with	PON1
CLU	controls-state-change-of	PPBP
CLU	controls-state-change-of	PPIA
CLU	controls-state-change-of	PRDX1
CLU	controls-state-change-of	PRDX2
CLU	controls-state-change-of	PRDX6
CLU	catalysis-precedes	PRNP
CLU	controls-state-change-of	PRNP
CLU	interacts-with	PRNP
CLU	interacts-with	PTPRF
CLU	interacts-with	PTPRS
CLU	controls-state-change-of	S100A4
CLU	interacts-with	SDF4
CLU	interacts-with	SEMA7A
CLU	controls-state-change-of	SERPINA1
CLU	controls-state-change-of	SERPINA3
CLU	controls-state-change-of	SERPINA7
CLU	controls-state-change-of	SERPINC1
CLU	controls-state-change-of	SERPIND1
CLU	controls-state-change-of	SERPINF1
CLU	controls-state-change-of	SOD1
CLU	interacts-with	SPARCL1
CLU	controls-state-change-of	TF
CLU	controls-state-change-of	TTR
CLU	interacts-with	TTR
CLU	interacts-with	VEGFA
CLU	interacts-with	VLDLR
CLU	controls-state-change-of	YWHAB
CNDP1	interacts-with	PRNP
CNDP1	catalysis-precedes	TPP1
CNTN1	interacts-with	CNTN2
CNTN1	interacts-with	CNTNAP2
CNTN1	interacts-with	GPR37
CNTN1	in-complex-with	L1CAM
CNTN1	interacts-with	L1CAM
CNTN1	in-complex-with	NFASC
CNTN1	in-complex-with	NOTCH1
CNTN1	interacts-with	NOTCH1
CNTN1	in-complex-with	NOTCH2
CNTN1	interacts-with	NOTCH2
CNTN1	interacts-with	PRNP
CNTN1	interacts-with	PTPRZ1
CNTN1	interacts-with	TNC
CNTN1	interacts-with	TNR
CNTN2	interacts-with	CNTNAP2
CNTN2	interacts-with	EGFR
CNTN2	in-complex-with	L1CAM
CNTN2	interacts-with	L1CAM
CNTN2	in-complex-with	NCAM1
CNTN2	interacts-with	NCAN
CNTN2	in-complex-with	NRCAM
CNTN2	interacts-with	NRCAM
CNTN4	interacts-with	SEMA7A
COCH	interacts-with	COL1A1
COCH	interacts-with	COL2A1
COCH	interacts-with	IDS
COCH	interacts-with	SIAE
COL11A1	in-complex-with	COL15A1
COL11A1	in-complex-with	COL18A1
COL11A1	in-complex-with	COL1A1
COL11A1	in-complex-with	COL2A1
COL11A1	in-complex-with	COL5A1
COL11A1	in-complex-with	COL6A1
COL11A1	in-complex-with	COL9A1
COL11A1	in-complex-with	COL9A2
COL11A1	interacts-with	DDR1
COL11A1	in-complex-with	GPC1
COL11A1	in-complex-with	HSPG2
COL11A1	in-complex-with	LAMA2
COL11A1	in-complex-with	LAMB2
COL11A1	in-complex-with	NCAN
COL11A1	in-complex-with	PLOD1
COL11A1	in-complex-with	PLOD3
COL11A1	in-complex-with	TNC
COL11A1	in-complex-with	VCAN
COL15A1	in-complex-with	COL18A1
COL15A1	in-complex-with	COL1A1
COL15A1	in-complex-with	COL2A1
COL15A1	in-complex-with	COL5A1
COL15A1	in-complex-with	COL6A1
COL15A1	in-complex-with	COL9A1
COL15A1	in-complex-with	COL9A2
COL15A1	in-complex-with	GPC1
COL15A1	in-complex-with	HSPG2
COL15A1	in-complex-with	LAMA2
COL15A1	in-complex-with	LAMB2
COL15A1	in-complex-with	NCAN
COL15A1	in-complex-with	PLOD1
COL15A1	in-complex-with	PLOD3
COL15A1	in-complex-with	TNC
COL15A1	in-complex-with	VCAN
COL18A1	in-complex-with	COL1A1
COL18A1	in-complex-with	COL2A1
COL18A1	in-complex-with	COL5A1
COL18A1	in-complex-with	COL6A1
COL18A1	in-complex-with	COL9A1
COL18A1	in-complex-with	COL9A2
COL18A1	interacts-with	CRP
COL18A1	interacts-with	CTSL
COL18A1	in-complex-with	GPC1
COL18A1	interacts-with	GPC1
COL18A1	in-complex-with	HSPG2
COL18A1	controls-state-change-of	MMP2
COL18A1	interacts-with	MMP2
COL18A1	in-complex-with	NCAN
COL18A1	in-complex-with	PLOD1
COL18A1	interacts-with	PLOD1
COL18A1	in-complex-with	PLOD3
COL18A1	interacts-with	SIAE
COL18A1	in-complex-with	TNC
COL18A1	in-complex-with	VCAN
COL18A1	controls-expression-of	VEGFA
COL1A1	in-complex-with	COL2A1
COL1A1	in-complex-with	COL5A1
COL1A1	interacts-with	COL5A1
COL1A1	in-complex-with	COL6A1
COL1A1	in-complex-with	COL9A1
COL1A1	in-complex-with	COL9A2
COL1A1	interacts-with	EGFR
COL1A1	in-complex-with	GPC1
COL1A1	in-complex-with	HSPG2
COL1A1	in-complex-with	LAMA2
COL1A1	in-complex-with	LAMB2
COL1A1	interacts-with	MMP2
COL1A1	in-complex-with	NCAN
COL1A1	interacts-with	NID1
COL1A1	in-complex-with	PLOD1
COL1A1	interacts-with	PLOD1
COL1A1	in-complex-with	PLOD3
COL1A1	interacts-with	PRELP
COL1A1	in-complex-with	TNC
COL1A1	in-complex-with	VCAN
COL2A1	in-complex-with	COL5A1
COL2A1	in-complex-with	COL6A1
COL2A1	interacts-with	COL6A1
COL2A1	in-complex-with	COL9A1
COL2A1	interacts-with	COL9A1
COL2A1	in-complex-with	COL9A2
COL2A1	interacts-with	COL9A2
COL2A1	interacts-with	DDR1
COL2A1	in-complex-with	GPC1
COL2A1	in-complex-with	HSPG2
COL2A1	in-complex-with	LAMA2
COL2A1	in-complex-with	LAMB2
COL2A1	interacts-with	MMP2
COL2A1	in-complex-with	NCAN
COL2A1	in-complex-with	PLOD1
COL2A1	interacts-with	PLOD1
COL2A1	in-complex-with	PLOD3
COL2A1	interacts-with	PRELP
COL2A1	in-complex-with	TNC
COL2A1	in-complex-with	VCAN
COL5A1	in-complex-with	COL6A1
COL5A1	in-complex-with	COL9A1
COL5A1	in-complex-with	COL9A2
COL5A1	in-complex-with	GPC1
COL5A1	in-complex-with	HSPG2
COL5A1	in-complex-with	LAMA2
COL5A1	in-complex-with	LAMB2
COL5A1	interacts-with	LGALS3BP
COL5A1	interacts-with	MMP2
COL5A1	in-complex-with	NCAN
COL5A1	in-complex-with	PLOD1
COL5A1	interacts-with	PLOD1
COL5A1	in-complex-with	PLOD3
COL5A1	in-complex-with	TNC
COL5A1	in-complex-with	VCAN
COL6A1	in-complex-with	COL6A3
COL6A1	in-complex-with	COL9A1
COL6A1	interacts-with	COL9A1
COL6A1	in-complex-with	COL9A2
COL6A1	in-complex-with	GPC1
COL6A1	in-complex-with	HSPG2
COL6A1	in-complex-with	LAMA2
COL6A1	in-complex-with	LAMB2
COL6A1	interacts-with	LGALS3BP
COL6A1	interacts-with	MMP2
COL6A1	in-complex-with	NCAM1
COL6A1	in-complex-with	NCAN
COL6A1	in-complex-with	PLOD1
COL6A1	interacts-with	PLOD1
COL6A1	in-complex-with	PLOD3
COL6A1	interacts-with	PTPRK
COL6A1	interacts-with	RTBDN
COL6A1	in-complex-with	TNC
COL6A1	in-complex-with	VCAN
COL6A3	in-complex-with	LAMA2
COL6A3	in-complex-with	LAMB2
COL6A3	interacts-with	MMP2
COL6A3	in-complex-with	NCAM1
COL6A3	in-complex-with	PLOD1
COL6A3	in-complex-with	PLOD3
COL9A1	in-complex-with	COL9A2
COL9A1	in-complex-with	GPC1
COL9A1	in-complex-with	HSPG2
COL9A1	in-complex-with	LAMA2
COL9A1	in-complex-with	LAMB2
COL9A1	in-complex-with	NCAM1
COL9A1	in-complex-with	NCAN
COL9A1	in-complex-with	PLOD1
COL9A1	in-complex-with	PLOD3
COL9A1	in-complex-with	TNC
COL9A1	in-complex-with	VCAN
COL9A2	in-complex-with	GPC1
COL9A2	in-complex-with	HSPG2
COL9A2	in-complex-with	LAMA2
COL9A2	in-complex-with	LAMB2
COL9A2	in-complex-with	NCAM1
COL9A2	in-complex-with	NCAN
COL9A2	in-complex-with	PLOD1
COL9A2	in-complex-with	PLOD3
COL9A2	in-complex-with	TNC
COL9A2	in-complex-with	VCAN
CPE	interacts-with	PRNP
CPE	interacts-with	SIAE
CPN1	controls-state-change-of	C5
CPN1	interacts-with	KNG1
CPVL	interacts-with	EGFR
CPVL	interacts-with	QSOX2
CRP	interacts-with	EXT1
CRP	interacts-with	GDF11
CRP	interacts-with	HS6ST1
CRP	controls-state-change-of	IGHG1
CRP	controls-state-change-of	IGHV1-46
CRP	controls-state-change-of	IGHV1-69
CRP	controls-state-change-of	IGHV3-48
CRP	controls-state-change-of	IGHV3-53
CRP	controls-state-change-of	IGHV4-34
CRP	controls-state-change-of	IGKV1-5
CRP	controls-state-change-of	IGKV1D-39
CRP	controls-state-change-of	IGLC3
CRP	controls-state-change-of	IGLV1-47
CRP	controls-state-change-of	IGLV1-51
CRP	controls-state-change-of	IGLV2-14
CRP	controls-state-change-of	IGLV2-8
CRP	controls-state-change-of	IGLV7-43
CRP	interacts-with	IMPAD1
CRP	interacts-with	LAMB2
CRP	interacts-with	PTPRS
CRP	interacts-with	QSOX1
CRP	interacts-with	TIMP3
CRTAC1	interacts-with	EFEMP1
CRYGC	interacts-with	CRYGD
CST3	interacts-with	CTSD
CST3	interacts-with	CTSL
CST3	interacts-with	DCD
CST3	interacts-with	FGA
CST3	interacts-with	HP
CST3	interacts-with	IGHG1
CST3	interacts-with	ITIH1
CST3	interacts-with	KRT6B
CST3	interacts-with	PPBP
CST3	interacts-with	TTR
CST6	interacts-with	MMRN1
CST6	interacts-with	NOTCH2
CTSA	interacts-with	CTSD
CTSA	catalysis-precedes	GALC
CTSA	in-complex-with	GALNS
CTSA	interacts-with	GALNS
CTSA	catalysis-precedes	GBA
CTSA	catalysis-precedes	GLB1
CTSA	in-complex-with	GLB1
CTSA	interacts-with	GLB1
CTSA	catalysis-precedes	HEXA
CTSA	catalysis-precedes	HEXB
CTSA	interacts-with	LAMP2
CTSA	in-complex-with	NEU1
CTSA	interacts-with	NEU1
CTSD	controls-state-change-of	COL18A1
CTSD	interacts-with	EGFR
CTSD	interacts-with	HBA1
CTSD	interacts-with	PPT1
CTSD	interacts-with	PSAP
CTSF	interacts-with	PTPRK
CTSF	interacts-with	SIAE
CTSH	interacts-with	CTSL
CTSH	interacts-with	MMRN1
CTSL	controls-state-change-of	COL15A1
CTSL	controls-state-change-of	COL18A1
CTSL	interacts-with	DCD
CTSL	interacts-with	FGA
CTSL	interacts-with	HP
CTSL	controls-state-change-of	HSPG2
CTSL	interacts-with	IGHA1
CTSL	interacts-with	IGHG1
CTSL	interacts-with	ITIH1
CTSL	interacts-with	KNG1
CTSL	interacts-with	KRT6B
CTSL	interacts-with	PPBP
CTSL	interacts-with	SERPIND1
CTSL	interacts-with	TF
CTSL	interacts-with	TTR
CTSO	interacts-with	GRN
CTSO	interacts-with	KNG1
CUTA	interacts-with	SOD1
DAG1	interacts-with	GPC1
DAG1	in-complex-with	HSPG2
DAG1	in-complex-with	LAMA2
DAG1	interacts-with	LAMA2
DAG1	in-complex-with	LAMB2
DAG1	in-complex-with	NRXN1
DAG1	interacts-with	PCDHAC2
DCC	in-complex-with	NTNG1
DCC	in-complex-with	SLIT1
DCD	interacts-with	FGA
DCD	interacts-with	HP
DCD	interacts-with	IGHG1
DCD	interacts-with	ITIH1
DCD	interacts-with	KRT6B
DCD	interacts-with	PPBP
DCD	interacts-with	TTR
DDR1	catalysis-precedes	PTPRD
DDR1	catalysis-precedes	PTPRF
DDR1	catalysis-precedes	PTPRK
DDR1	catalysis-precedes	PTPRS
DDR1	catalysis-precedes	PTPRU
DDR1	catalysis-precedes	PTPRZ1
DDR1	interacts-with	TTR
DKK3	interacts-with	GDF11
DKK3	interacts-with	IDH1
DKK3	in-complex-with	KREMEN1
DKK3	interacts-with	SMOC1
DKK3	interacts-with	TIMP3
DNER	in-complex-with	NOTCH1
EFEMP1	interacts-with	FBLN1
EFEMP1	interacts-with	IGFBP6
EFEMP1	in-complex-with	MFAP2
EFEMP1	in-complex-with	MFAP4
EFEMP1	interacts-with	TIMP3
EFNA1	catalysis-precedes	EGFR
EFNA1	in-complex-with	EPHA7
EFNA1	interacts-with	EPHA7
EFNA1	interacts-with	PPBP
EFNA5	in-complex-with	EPHA7
EFNA5	interacts-with	EPHA7
EFNA5	in-complex-with	EPHB2
EFNA5	interacts-with	EPHB2
EFNB2	in-complex-with	EPHB2
EFNB2	interacts-with	EPHB2
EFNB2	in-complex-with	EPHB6
EFNB2	interacts-with	EPHB6
EGFR	controls-state-change-of	APP
EGFR	controls-phosphorylation-of	CDH11
EGFR	controls-state-change-of	CDH11
EGFR	controls-phosphorylation-of	CDH1
EGFR	controls-state-change-of	CDH1
EGFR	controls-phosphorylation-of	CDH23
EGFR	controls-state-change-of	CDH23
EGFR	controls-phosphorylation-of	CDH2
EGFR	controls-state-change-of	CDH2
EGFR	controls-phosphorylation-of	CDH4
EGFR	controls-state-change-of	CDH4
EGFR	controls-phosphorylation-of	CDHR1
EGFR	controls-state-change-of	CDHR1
EGFR	controls-phosphorylation-of	CELSR2
EGFR	controls-state-change-of	CELSR2
EGFR	interacts-with	EYS
EGFR	controls-state-change-of	FGFR1
EGFR	interacts-with	GRN
EGFR	interacts-with	HBA1
EGFR	interacts-with	HYOU1
EGFR	controls-state-change-of	IGHD
EGFR	controls-state-change-of	IGHG1
EGFR	controls-state-change-of	IGHM
EGFR	controls-state-change-of	IGHV1-46
EGFR	controls-state-change-of	IGHV1-69
EGFR	controls-state-change-of	IGHV3-48
EGFR	controls-state-change-of	IGHV3-53
EGFR	controls-state-change-of	IGHV4-34
EGFR	controls-state-change-of	IGKV1-5
EGFR	controls-state-change-of	IGKV1D-39
EGFR	controls-state-change-of	IGLC3
EGFR	interacts-with	IGLL5
EGFR	controls-state-change-of	IGLV1-47
EGFR	controls-state-change-of	IGLV1-51
EGFR	controls-state-change-of	IGLV2-14
EGFR	controls-state-change-of	IGLV2-8
EGFR	controls-state-change-of	IGLV7-43
EGFR	interacts-with	ITIH2
EGFR	in-complex-with	L1CAM
EGFR	interacts-with	L1CAM
EGFR	interacts-with	LRP1
EGFR	interacts-with	LRP8
EGFR	interacts-with	LSR
EGFR	interacts-with	MEGF6
EGFR	interacts-with	NCAM1
EGFR	interacts-with	NELL1
EGFR	controls-state-change-of	NOTCH3
EGFR	in-complex-with	NOTCH3
EGFR	interacts-with	NTRK2
EGFR	controls-phosphorylation-of	PCDHAC2
EGFR	controls-state-change-of	PCDHAC2
EGFR	controls-phosphorylation-of	PKM
EGFR	controls-state-change-of	PKM
EGFR	interacts-with	PKM
EGFR	interacts-with	PLD3
EGFR	interacts-with	PRDX1
EGFR	interacts-with	PTGDS
EGFR	catalysis-precedes	PTPRD
EGFR	interacts-with	PTPRD
EGFR	catalysis-precedes	PTPRF
EGFR	interacts-with	PTPRF
EGFR	catalysis-precedes	PTPRK
EGFR	interacts-with	PTPRK
EGFR	catalysis-precedes	PTPRS
EGFR	interacts-with	PTPRS
EGFR	catalysis-precedes	PTPRU
EGFR	interacts-with	PTPRU
EGFR	catalysis-precedes	PTPRZ1
EGFR	interacts-with	S100A4
EGFR	interacts-with	SH3BGRL3
EGFR	interacts-with	SPARCL1
EGFR	interacts-with	TNC
EGFR	interacts-with	TPM3
EGFR	interacts-with	TPP1
EGFR	interacts-with	WBP2
EGFR	interacts-with	YWHAB
ENDOD1	interacts-with	YIPF3
ENO2	catalysis-precedes	BPGM
ENO2	catalysis-precedes	PKM
ENO2	interacts-with	PPT1
ENO2	interacts-with	SOD1
ENO2	catalysis-precedes	VCAN
EPDR1	interacts-with	IGFBP6
EPDR1	interacts-with	SOD1
EPHA7	controls-state-change-of	EFNA1
EPHA7	controls-state-change-of	EFNA5
EPHA7	interacts-with	NPTX1
EPHA7	interacts-with	OAF
EPHA7	catalysis-precedes	PTPRD
EPHA7	catalysis-precedes	PTPRF
EPHA7	catalysis-precedes	PTPRK
EPHA7	catalysis-precedes	PTPRS
EPHA7	catalysis-precedes	PTPRU
EPHA7	catalysis-precedes	PTPRZ1
EPHA7	interacts-with	SMOC1
EPHB2	controls-state-change-of	EFNB2
EPHB2	controls-state-change-of	L1CAM
EPHB2	in-complex-with	L1CAM
EPHB2	interacts-with	MMP2
EPHB2	catalysis-precedes	PTPRD
EPHB2	catalysis-precedes	PTPRF
EPHB2	catalysis-precedes	PTPRK
EPHB2	catalysis-precedes	PTPRS
EPHB2	catalysis-precedes	PTPRU
EPHB2	catalysis-precedes	PTPRZ1
EPHB2	interacts-with	VEGFA
EPHB6	controls-state-change-of	EFNB2
EXT1	controls-state-change-of	AGRN
EXT1	catalysis-precedes	B3GALNT1
EXT1	interacts-with	GAA
EXT1	catalysis-precedes	GALC
EXT1	catalysis-precedes	GLB1
EXT1	controls-state-change-of	GPC1
EXT1	controls-state-change-of	HSPG2
EXT1	catalysis-precedes	MGAT5
EXT1	interacts-with	NOTCH1
EXT1	catalysis-precedes	PLOD3
EXT1	catalysis-precedes	POMGNT1
F13A1	in-complex-with	F13B
F13A1	interacts-with	F13B
F13A1	controls-state-change-of	FGA
F13A1	interacts-with	FGA
F13A1	controls-state-change-of	FGB
F13A1	controls-state-change-of	FGG
F13A1	interacts-with	FGG
F13B	controls-state-change-of	FGA
F13B	controls-state-change-of	FGB
F13B	controls-state-change-of	FGG
F13B	interacts-with	FGG
F5	interacts-with	MMRN1
F5	interacts-with	SERPINA3
FAM20B	interacts-with	GPC1
FAM3C	interacts-with	GALNT2
FBLN1	interacts-with	FGB
FBLN1	interacts-with	HSPG2
FBLN1	interacts-with	LTBP4
FBLN1	in-complex-with	MFAP2
FBLN1	in-complex-with	MFAP4
FBLN1	interacts-with	NELL1
FBLN1	interacts-with	NID1
FBLN1	interacts-with	NOTCH3
FBLN1	interacts-with	PRNP
FBLN1	interacts-with	PTPRK
FBLN1	interacts-with	VCAN
FBN1	interacts-with	HSPG2
FBN1	interacts-with	LTBP4
FBN1	interacts-with	MFAP2
FBN1	interacts-with	MFAP4
FBN1	interacts-with	VCAN
FCN3	in-complex-with	MASP2
FCN3	interacts-with	MASP2
FGA	controls-state-change-of	F13A1
FGA	controls-state-change-of	F13B
FGA	in-complex-with	FGB
FGA	interacts-with	FGB
FGA	in-complex-with	FGG
FGA	interacts-with	FGG
FGA	interacts-with	HP
FGA	interacts-with	IGHA1
FGA	interacts-with	IGHG1
FGA	interacts-with	ITIH1
FGA	interacts-with	KRT6B
FGA	interacts-with	NID1
FGA	interacts-with	PPBP
FGA	interacts-with	PRNP
FGA	interacts-with	TPM3
FGA	interacts-with	TTR
FGA	in-complex-with	YWHAB
FGB	controls-state-change-of	F13A1
FGB	controls-state-change-of	F13B
FGB	in-complex-with	FGG
FGB	interacts-with	FGG
FGB	interacts-with	LPA
FGB	interacts-with	NID1
FGB	in-complex-with	YWHAB
FGFR1	in-complex-with	GPC1
FGFR1	controls-expression-of	HGF
FGFR1	interacts-with	HSPG2
FGFR1	controls-state-change-of	IGHD
FGFR1	controls-state-change-of	IGHG1
FGFR1	interacts-with	IGHG1
FGFR1	controls-state-change-of	IGHM
FGFR1	controls-state-change-of	IGHV1-46
FGFR1	controls-state-change-of	IGHV1-69
FGFR1	controls-state-change-of	IGHV3-48
FGFR1	controls-state-change-of	IGHV3-53
FGFR1	controls-state-change-of	IGHV4-34
FGFR1	controls-state-change-of	IGKV1-5
FGFR1	controls-state-change-of	IGKV1D-39
FGFR1	controls-state-change-of	IGLC3
FGFR1	controls-state-change-of	IGLV1-47
FGFR1	controls-state-change-of	IGLV1-51
FGFR1	controls-state-change-of	IGLV2-14
FGFR1	controls-state-change-of	IGLV2-8
FGFR1	controls-state-change-of	IGLV7-43
FGFR1	in-complex-with	L1CAM
FGFR1	interacts-with	L1CAM
FGFR1	interacts-with	MMP2
FGFR1	in-complex-with	NCAM1
FGFR1	interacts-with	NCAM1
FGFR1	interacts-with	NECTIN1
FGFR1	interacts-with	PKM
FGFR1	catalysis-precedes	PTPRD
FGFR1	catalysis-precedes	PTPRF
FGFR1	catalysis-precedes	PTPRK
FGFR1	catalysis-precedes	PTPRS
FGFR1	catalysis-precedes	PTPRU
FGFR1	catalysis-precedes	PTPRZ1
FGG	controls-state-change-of	F13A1
FGG	controls-state-change-of	F13B
FGG	in-complex-with	YWHAB
FLT1	in-complex-with	GPC1
FLT1	interacts-with	HSPG2
FLT1	interacts-with	PKM
FLT1	catalysis-precedes	PTPRD
FLT1	catalysis-precedes	PTPRF
FLT1	catalysis-precedes	PTPRK
FLT1	catalysis-precedes	PTPRS
FLT1	catalysis-precedes	PTPRU
FLT1	catalysis-precedes	PTPRZ1
FLT1	controls-expression-of	VEGFA
FLT1	in-complex-with	VEGFA
FLT1	interacts-with	VEGFA
FRZB	controls-state-change-of	FSTL1
FSTL1	interacts-with	GPC1
FSTL1	interacts-with	PRELP
FTL	interacts-with	KNG1
FTL	interacts-with	PTN
FUCA2	interacts-with	GPR37
FUCA2	interacts-with	MAN2B2
GAA	catalysis-precedes	B4GALT1
GAA	interacts-with	GALNT7
GAA	interacts-with	PAM
GALC	catalysis-precedes	ASAH1
GALC	catalysis-precedes	ASAH2
GALC	catalysis-precedes	B3GALNT1
GALC	catalysis-precedes	B4GALT1
GALC	catalysis-precedes	EXT1
GALC	catalysis-precedes	GBA
GALC	catalysis-precedes	GLA
GALC	catalysis-precedes	GLB1
GALC	catalysis-precedes	MGAT5
GALC	catalysis-precedes	PLOD3
GALC	catalysis-precedes	SMPD1
GALNS	catalysis-precedes	CTSA
GALNS	catalysis-precedes	GALC
GALNS	catalysis-precedes	GBA
GALNS	catalysis-precedes	GLB1
GALNS	in-complex-with	GLB1
GALNS	interacts-with	GLB1
GALNS	catalysis-precedes	HEXA
GALNS	catalysis-precedes	HEXB
GALNS	interacts-with	IDS
GALNS	in-complex-with	NEU1
GALNS	interacts-with	NEU1
GALNS	interacts-with	PTPRK
GALNS	interacts-with	SIAE
GALNT18	interacts-with	IDS
GALNT18	interacts-with	PTPRK
GALNT1	interacts-with	PTPRF
GALNT7	interacts-with	SIAE
GBA	catalysis-precedes	ASAH1
GBA	catalysis-precedes	ASAH2
GBA	catalysis-precedes	B4GALT1
GBA	catalysis-precedes	GALC
GBA	catalysis-precedes	GLB1
GBA	interacts-with	GLB1
GBA	interacts-with	HYOU1
GBA	in-complex-with	PSAP
GBA	interacts-with	PSAP
GBA	catalysis-precedes	SMPD1
GBA	interacts-with	TPP1
GDF11	in-complex-with	MSTN
GDF11	interacts-with	PRSS2
GDF11	interacts-with	SIAE
GDF11	interacts-with	WFIKKN2
GFRA2	in-complex-with	NCAM1
GLA	catalysis-precedes	B3GALNT1
GLA	catalysis-precedes	B4GALT1
GLA	catalysis-precedes	GAA
GLA	catalysis-precedes	GALC
GLA	catalysis-precedes	GBA
GLA	catalysis-precedes	GLB1
GLA	interacts-with	GNS
GLA	catalysis-precedes	HEXA
GLB1	catalysis-precedes	B3GALNT1
GLB1	catalysis-precedes	B4GALT1
GLB1	catalysis-precedes	EXT1
GLB1	catalysis-precedes	GALC
GLB1	catalysis-precedes	GBA
GLB1	catalysis-precedes	GLA
GLB1	catalysis-precedes	GM2A
GLB1	controls-state-change-of	GM2A
GLB1	catalysis-precedes	GNS
GLB1	catalysis-precedes	HEXA
GLB1	catalysis-precedes	HEXB
GLB1	catalysis-precedes	MGAT5
GLB1	in-complex-with	NEU1
GLB1	interacts-with	NEU1
GLB1	catalysis-precedes	PLOD3
GLB1	catalysis-precedes	PSAP
GLB1	interacts-with	TPP1
GM2A	interacts-with	HEXA
GNS	catalysis-precedes	HEXA
GNS	catalysis-precedes	HEXB
GOLIM4	interacts-with	PTPRU
GPC1	interacts-with	GRN
GPC1	in-complex-with	HSPG2
GPC1	in-complex-with	NCAN
GPC1	interacts-with	OAF
GPC1	interacts-with	PPIA
GPC1	interacts-with	PRKCSH
GPC1	in-complex-with	PRNP
GPC1	interacts-with	PSAP
GPC1	interacts-with	PTPRF
GPC1	interacts-with	S100A6
GPC1	interacts-with	SEMA7A
GPC1	in-complex-with	SERPINC1
GPC1	interacts-with	SLIT1
GPC1	in-complex-with	TNC
GPC1	interacts-with	TPM3
GPC1	in-complex-with	VCAN
GPC1	in-complex-with	VEGFA
GPC1	interacts-with	VEGFA
GPC1	interacts-with	XYLT2
GPR37	in-complex-with	PSAP
GPR37	interacts-with	PTPRD
GRIA4	controls-state-change-of	TPM3
GRN	interacts-with	HSPG2
GRN	interacts-with	SORT1
HAPLN1	interacts-with	MMP2
HAPLN1	interacts-with	PRNP
HAPLN1	interacts-with	VCAN
HBA1	in-complex-with	HBB
HBA1	interacts-with	HBB
HBA1	in-complex-with	HBD
HBA1	interacts-with	HBD
HBA1	in-complex-with	HBG1
HBA1	in-complex-with	HPR
HBA1	in-complex-with	HP
HBA1	interacts-with	IGHG1
HBA1	interacts-with	SPP1
HBB	interacts-with	HBG1
HBB	in-complex-with	HPR
HBB	in-complex-with	HP
HBB	interacts-with	HP
HBB	interacts-with	IGHM
HBB	in-complex-with	LAMP2
HEXA	catalysis-precedes	B3GALNT1
HEXA	catalysis-precedes	B4GALT1
HEXA	catalysis-precedes	CTSA
HEXA	catalysis-precedes	GALNS
HEXA	catalysis-precedes	GLA
HEXA	catalysis-precedes	GLB1
HEXA	controls-state-change-of	GM2A
HEXA	in-complex-with	HEXB
HEXA	interacts-with	HEXB
HEXA	interacts-with	KTN1
HEXA	catalysis-precedes	MAN2B1
HEXA	catalysis-precedes	NAGA
HEXA	catalysis-precedes	NEU1
HEXA	catalysis-precedes	ST8SIA1
HEXB	catalysis-precedes	CTSA
HEXB	catalysis-precedes	GALNS
HEXB	catalysis-precedes	GLA
HEXB	catalysis-precedes	GLB1
HEXB	controls-state-change-of	GM2A
HEXB	catalysis-precedes	MAN2B1
HEXB	catalysis-precedes	NEU1
HEXB	interacts-with	SOD1
HGF	controls-state-change-of	FGFR1
HGF	controls-state-change-of	IGHD
HGF	controls-state-change-of	IGHG1
HGF	controls-state-change-of	IGHM
HGF	controls-state-change-of	IGHV1-46
HGF	controls-state-change-of	IGHV1-69
HGF	controls-state-change-of	IGHV3-48
HGF	controls-state-change-of	IGHV3-53
HGF	controls-state-change-of	IGHV4-34
HGF	controls-state-change-of	IGKV1-5
HGF	controls-state-change-of	IGKV1D-39
HGF	controls-state-change-of	IGLC3
HGF	controls-state-change-of	IGLV1-47
HGF	controls-state-change-of	IGLV1-51
HGF	controls-state-change-of	IGLV2-14
HGF	controls-state-change-of	IGLV2-8
HGF	controls-state-change-of	IGLV7-43
HGF	interacts-with	KLKB1
HGF	interacts-with	LCN2
HP	interacts-with	IGHG1
HP	interacts-with	ITIH1
HP	interacts-with	KRT6B
HP	interacts-with	PPBP
HPR	in-complex-with	IGHM
HPR	interacts-with	IGHM
HP	interacts-with	SORT1
HP	interacts-with	TTR
HS6ST1	controls-state-change-of	AGRN
HS6ST1	controls-state-change-of	GPC1
HS6ST1	controls-state-change-of	HSPG2
HS6ST1	catalysis-precedes	IMPAD1
HS6ST1	interacts-with	ITM2B
HS6ST3	controls-state-change-of	AGRN
HS6ST3	controls-state-change-of	GPC1
HS6ST3	controls-state-change-of	HSPG2
HS6ST3	catalysis-precedes	IMPAD1
HSPG2	in-complex-with	LAMA2
HSPG2	in-complex-with	LAMB2
HSPG2	in-complex-with	NCAN
HSPG2	in-complex-with	NID1
HSPG2	interacts-with	NID1
HSPG2	interacts-with	PRELP
HSPG2	in-complex-with	TNC
HSPG2	in-complex-with	TTR
HSPG2	interacts-with	TTR
HSPG2	in-complex-with	VCAN
HYOU1	interacts-with	PFN1
IDH1	catalysis-precedes	ACP2
IDH1	catalysis-precedes	ALDOC
IDH1	catalysis-precedes	ASPH
IDH1	catalysis-precedes	EGFR
IDH1	catalysis-precedes	PKM
IDH1	catalysis-precedes	PLOD1
IDH1	catalysis-precedes	PLOD3
IDH1	interacts-with	SEMA7A
IDS	catalysis-precedes	HEXA
IDS	catalysis-precedes	HEXB
IDS	interacts-with	PAM
IDS	interacts-with	PPT2
IDS	interacts-with	XYLT2
IGFBP6	interacts-with	TF
IGFBP7	interacts-with	VEGFA
IGHA1	in-complex-with	IGHV1-46
IGHA1	in-complex-with	IGHV1-69
IGHA1	in-complex-with	IGHV3-48
IGHA1	in-complex-with	IGHV3-53
IGHA1	in-complex-with	IGHV4-34
IGHA1	in-complex-with	IGKV1-5
IGHA1	in-complex-with	IGKV1D-39
IGHA1	in-complex-with	IGLC3
IGHA1	in-complex-with	IGLV1-47
IGHA1	interacts-with	IGLV1-47
IGHA1	in-complex-with	IGLV1-51
IGHA1	in-complex-with	IGLV2-14
IGHA1	in-complex-with	IGLV2-8
IGHA1	in-complex-with	IGLV7-43
IGHA1	in-complex-with	JCHAIN
IGHA1	interacts-with	PLG
IGHA1	interacts-with	PRAP1
IGHA1	interacts-with	SERPIND1
IGHA1	interacts-with	TF
IGHA1	interacts-with	TGM4
IGHA1	interacts-with	TTR
IGHA2	in-complex-with	IGHV1-46
IGHA2	in-complex-with	IGHV1-69
IGHA2	in-complex-with	IGHV3-48
IGHA2	in-complex-with	IGHV3-53
IGHA2	in-complex-with	IGHV4-34
IGHA2	in-complex-with	IGKV1-5
IGHA2	in-complex-with	IGKV1D-39
IGHA2	in-complex-with	IGLC3
IGHA2	in-complex-with	IGLV1-47
IGHA2	in-complex-with	IGLV1-51
IGHA2	in-complex-with	IGLV2-14
IGHA2	in-complex-with	IGLV2-8
IGHA2	in-complex-with	IGLV7-43
IGHA2	in-complex-with	JCHAIN
IGHD	in-complex-with	IGHV1-46
IGHD	in-complex-with	IGHV1-69
IGHD	in-complex-with	IGHV3-48
IGHD	in-complex-with	IGHV3-53
IGHD	in-complex-with	IGHV4-34
IGHD	in-complex-with	IGKV1-5
IGHD	in-complex-with	IGKV1D-39
IGHD	in-complex-with	IGLC3
IGHD	in-complex-with	IGLV1-47
IGHD	in-complex-with	IGLV1-51
IGHD	in-complex-with	IGLV2-14
IGHD	in-complex-with	IGLV2-8
IGHD	in-complex-with	IGLV7-43
IGHG1	controls-state-change-of	FGFR1
IGHG1	controls-state-change-of	IGHD
IGHG1	controls-state-change-of	IGHM
IGHG1	interacts-with	IGHM
IGHG1	controls-state-change-of	IGHV1-46
IGHG1	in-complex-with	IGHV1-46
IGHG1	controls-state-change-of	IGHV1-69
IGHG1	in-complex-with	IGHV1-69
IGHG1	controls-state-change-of	IGHV3-48
IGHG1	in-complex-with	IGHV3-48
IGHG1	controls-state-change-of	IGHV3-53
IGHG1	in-complex-with	IGHV3-53
IGHG1	controls-state-change-of	IGHV4-34
IGHG1	in-complex-with	IGHV4-34
IGHG1	controls-state-change-of	IGKV1-5
IGHG1	in-complex-with	IGKV1-5
IGHG1	controls-state-change-of	IGKV1D-39
IGHG1	in-complex-with	IGKV1D-39
IGHG1	controls-state-change-of	IGLC3
IGHG1	in-complex-with	IGLC3
IGHG1	interacts-with	IGLL1
IGHG1	controls-state-change-of	IGLV1-47
IGHG1	in-complex-with	IGLV1-47
IGHG1	interacts-with	IGLV1-47
IGHG1	controls-state-change-of	IGLV1-51
IGHG1	in-complex-with	IGLV1-51
IGHG1	controls-state-change-of	IGLV2-14
IGHG1	in-complex-with	IGLV2-14
IGHG1	controls-state-change-of	IGLV2-8
IGHG1	in-complex-with	IGLV2-8
IGHG1	interacts-with	IGLV2-8
IGHG1	controls-state-change-of	IGLV7-43
IGHG1	in-complex-with	IGLV7-43
IGHG1	interacts-with	ITIH1
IGHG1	interacts-with	KRT6B
IGHG1	interacts-with	LTBP4
IGHG1	interacts-with	PPBP
IGHG1	interacts-with	SERPIND1
IGHG1	interacts-with	TF
IGHG1	interacts-with	TGM4
IGHG1	interacts-with	TTR
IGHM	in-complex-with	IGHV1-46
IGHM	in-complex-with	IGHV1-69
IGHM	in-complex-with	IGHV3-48
IGHM	in-complex-with	IGHV3-53
IGHM	in-complex-with	IGHV4-34
IGHM	in-complex-with	IGKV1-5
IGHM	in-complex-with	IGKV1D-39
IGHM	in-complex-with	IGLC3
IGHM	in-complex-with	IGLL1
IGHM	interacts-with	IGLL1
IGHM	in-complex-with	IGLV1-47
IGHM	interacts-with	IGLV1-47
IGHM	in-complex-with	IGLV1-51
IGHM	in-complex-with	IGLV2-14
IGHM	in-complex-with	IGLV2-8
IGHM	in-complex-with	IGLV7-43
IGHM	interacts-with	JCHAIN
IGHV1-46	controls-state-change-of	FGFR1
IGHV1-46	in-complex-with	IGKV1-5
IGHV1-46	in-complex-with	IGKV1D-39
IGHV1-46	in-complex-with	IGLC3
IGHV1-46	in-complex-with	IGLL1
IGHV1-46	in-complex-with	IGLV1-47
IGHV1-46	in-complex-with	IGLV1-51
IGHV1-46	in-complex-with	IGLV2-14
IGHV1-46	in-complex-with	IGLV2-8
IGHV1-46	in-complex-with	IGLV7-43
IGHV1-46	in-complex-with	JCHAIN
IGHV1-69	controls-state-change-of	FGFR1
IGHV1-69	in-complex-with	IGKV1-5
IGHV1-69	in-complex-with	IGKV1D-39
IGHV1-69	in-complex-with	IGLC3
IGHV1-69	in-complex-with	IGLL1
IGHV1-69	in-complex-with	IGLV1-47
IGHV1-69	in-complex-with	IGLV1-51
IGHV1-69	in-complex-with	IGLV2-14
IGHV1-69	in-complex-with	IGLV2-8
IGHV1-69	in-complex-with	IGLV7-43
IGHV1-69	in-complex-with	JCHAIN
IGHV3-48	controls-state-change-of	FGFR1
IGHV3-48	in-complex-with	IGKV1-5
IGHV3-48	in-complex-with	IGKV1D-39
IGHV3-48	in-complex-with	IGLC3
IGHV3-48	in-complex-with	IGLL1
IGHV3-48	in-complex-with	IGLV1-47
IGHV3-48	in-complex-with	IGLV1-51
IGHV3-48	in-complex-with	IGLV2-14
IGHV3-48	in-complex-with	IGLV2-8
IGHV3-48	in-complex-with	IGLV7-43
IGHV3-48	in-complex-with	JCHAIN
IGHV3-53	controls-state-change-of	FGFR1
IGHV3-53	in-complex-with	IGKV1-5
IGHV3-53	in-complex-with	IGKV1D-39
IGHV3-53	in-complex-with	IGLC3
IGHV3-53	in-complex-with	IGLL1
IGHV3-53	in-complex-with	IGLV1-47
IGHV3-53	in-complex-with	IGLV1-51
IGHV3-53	in-complex-with	IGLV2-14
IGHV3-53	in-complex-with	IGLV2-8
IGHV3-53	in-complex-with	IGLV7-43
IGHV3-53	in-complex-with	JCHAIN
IGHV4-34	controls-state-change-of	FGFR1
IGHV4-34	in-complex-with	IGKV1-5
IGHV4-34	in-complex-with	IGKV1D-39
IGHV4-34	in-complex-with	IGLC3
IGHV4-34	in-complex-with	IGLL1
IGHV4-34	in-complex-with	IGLV1-47
IGHV4-34	in-complex-with	IGLV1-51
IGHV4-34	in-complex-with	IGLV2-14
IGHV4-34	in-complex-with	IGLV2-8
IGHV4-34	in-complex-with	IGLV7-43
IGHV4-34	in-complex-with	JCHAIN
IGKV1-5	controls-state-change-of	FGFR1
IGKV1-5	in-complex-with	JCHAIN
IGKV1D-39	controls-state-change-of	FGFR1
IGKV1D-39	in-complex-with	JCHAIN
IGLC3	controls-state-change-of	FGFR1
IGLC3	interacts-with	IGLL5
IGLC3	in-complex-with	IGLV1-47
IGLC3	in-complex-with	IGLV1-51
IGLC3	in-complex-with	IGLV2-14
IGLC3	in-complex-with	IGLV2-8
IGLC3	in-complex-with	IGLV7-43
IGLC3	in-complex-with	JCHAIN
IGLL1	interacts-with	IGLL5
IGLV1-47	controls-state-change-of	FGFR1
IGLV1-47	in-complex-with	JCHAIN
IGLV1-51	controls-state-change-of	FGFR1
IGLV1-51	in-complex-with	JCHAIN
IGLV2-14	controls-state-change-of	FGFR1
IGLV2-14	in-complex-with	JCHAIN
IGLV2-8	controls-state-change-of	FGFR1
IGLV2-8	in-complex-with	JCHAIN
IGLV7-43	controls-state-change-of	FGFR1
IGLV7-43	in-complex-with	JCHAIN
IL1RAP	controls-state-change-of	FGFR1
IL1RAP	controls-state-change-of	IGHD
IL1RAP	controls-state-change-of	IGHG1
IL1RAP	controls-state-change-of	IGHM
IL1RAP	controls-state-change-of	IGHV1-46
IL1RAP	controls-state-change-of	IGHV1-69
IL1RAP	controls-state-change-of	IGHV3-48
IL1RAP	controls-state-change-of	IGHV3-53
IL1RAP	controls-state-change-of	IGHV4-34
IL1RAP	controls-state-change-of	IGKV1-5
IL1RAP	controls-state-change-of	IGKV1D-39
IL1RAP	controls-state-change-of	IGLC3
IL1RAP	controls-state-change-of	IGLV1-47
IL1RAP	controls-state-change-of	IGLV1-51
IL1RAP	controls-state-change-of	IGLV2-14
IL1RAP	controls-state-change-of	IGLV2-8
IL1RAP	controls-state-change-of	IGLV7-43
IL1RAP	in-complex-with	IL6ST
IL1RAP	in-complex-with	PTPRD
IL1RAP	interacts-with	PTPRD
IL1RAP	interacts-with	PTPRF
IL1RAP	interacts-with	PTPRS
IL1RAP	interacts-with	SIRPA
ITIH1	interacts-with	KRT6B
ITIH1	interacts-with	PPBP
ITIH1	interacts-with	TTR
ITIH5	interacts-with	NOTCH2
ITM2B	interacts-with	SEMA6A
ITM2B	interacts-with	SEMA7A
KLK11	interacts-with	MANBA
KLKB1	in-complex-with	KNG1
KLKB1	interacts-with	KNG1
KNG1	controls-state-change-of	ITIH1
KNG1	controls-state-change-of	ITIH2
KNG1	controls-state-change-of	MMP2
KNG1	interacts-with	PLG
KNG1	controls-state-change-of	SOD1
KRT6B	interacts-with	PPBP
KRT6B	interacts-with	TTR
KTN1	interacts-with	SIRPA
KTN1	interacts-with	YIPF3
L1CAM	in-complex-with	NCAM1
L1CAM	interacts-with	NCAM1
L1CAM	in-complex-with	NCAN
L1CAM	interacts-with	NCAN
L1CAM	interacts-with	PRNP
L1CAM	in-complex-with	SPTA1
LAMA2	controls-state-change-of	HGF
LAMA2	in-complex-with	LAMB2
LAMA2	in-complex-with	NID1
LAMA2	interacts-with	YWHAB
LAMB2	controls-state-change-of	HGF
LAMB2	interacts-with	NELL1
LAMB2	in-complex-with	NID1
LAMB2	interacts-with	PRNP
LAMB2	interacts-with	PSAP
LAMB2	interacts-with	PTPRK
LAMB2	interacts-with	SIAE
LAMP2	in-complex-with	RNASE1
LAMP2	interacts-with	SOD1
LCN2	interacts-with	LRP2
LCN2	interacts-with	MMP2
LCN2	interacts-with	MYDGF
LCN2	interacts-with	TF
LGALS3BP	interacts-with	NID1
LGALS3BP	interacts-with	PPT1
LGALS3BP	interacts-with	PRNP
LIPA	controls-state-change-of	APOB
LIPA	catalysis-precedes	ASAH1
LOXL1	catalysis-precedes	CAT
LOXL1	catalysis-precedes	GPX3
LOXL1	controls-state-change-of	MFAP2
LOXL1	catalysis-precedes	PRDX1
LOXL1	catalysis-precedes	PRDX2
LOXL1	catalysis-precedes	PRDX6
LOXL1	catalysis-precedes	TYRP1
LPA	interacts-with	LRP2
LRP1	controls-state-change-of	AGRN
LRP1	controls-transport-of	AGRN
LRP1	controls-state-change-of	APOA1
LRP1	controls-transport-of	APOA1
LRP1	controls-state-change-of	APOA2
LRP1	controls-transport-of	APOA2
LRP1	controls-state-change-of	APOA4
LRP1	controls-transport-of	APOA4
LRP1	controls-state-change-of	APOB
LRP1	controls-transport-of	APOB
LRP1	controls-state-change-of	APOC3
LRP1	controls-transport-of	APOC3
LRP1	controls-state-change-of	APP
LRP1	controls-state-change-of	GPC1
LRP1	controls-transport-of	GPC1
LRP1	controls-state-change-of	HSPG2
LRP1	controls-transport-of	HSPG2
LRP1	interacts-with	MBL2
LRP1	interacts-with	MDK
LRP1	interacts-with	NOTCH3
LRP1	interacts-with	NPC2
LRP1	interacts-with	SERPINA1
LRP1	interacts-with	SERPINA3
LRP1	interacts-with	SMOC1
LRP2	controls-state-change-of	AGRN
LRP2	controls-transport-of	AGRN
LRP2	controls-state-change-of	APOA1
LRP2	controls-transport-of	APOA1
LRP2	controls-state-change-of	APOA2
LRP2	controls-transport-of	APOA2
LRP2	controls-state-change-of	APOA4
LRP2	controls-transport-of	APOA4
LRP2	controls-state-change-of	APOB
LRP2	controls-transport-of	APOB
LRP2	controls-state-change-of	APOC3
LRP2	controls-transport-of	APOC3
LRP2	controls-state-change-of	GPC1
LRP2	controls-transport-of	GPC1
LRP2	controls-state-change-of	HSPG2
LRP2	controls-transport-of	HSPG2
LRP2	interacts-with	MDK
LRP2	interacts-with	SCGB1A1
LRP2	interacts-with	TTR
LRP8	controls-state-change-of	AGRN
LRP8	controls-transport-of	AGRN
LRP8	controls-state-change-of	APOA1
LRP8	controls-transport-of	APOA1
LRP8	controls-state-change-of	APOA2
LRP8	controls-transport-of	APOA2
LRP8	controls-state-change-of	APOA4
LRP8	controls-transport-of	APOA4
LRP8	controls-state-change-of	APOB
LRP8	controls-transport-of	APOB
LRP8	controls-state-change-of	APOC3
LRP8	controls-transport-of	APOC3
LRP8	controls-state-change-of	GPC1
LRP8	controls-transport-of	GPC1
LRP8	controls-state-change-of	HSPG2
LRP8	controls-transport-of	HSPG2
LRP8	interacts-with	MDK
LRP8	in-complex-with	RELN
LRP8	interacts-with	RELN
LRP8	interacts-with	VLDLR
LRRC4B	in-complex-with	PTPRD
LRRC4B	in-complex-with	PTPRF
LRRC4B	in-complex-with	PTPRS
LSAMP	interacts-with	NEGR1
LSAMP	interacts-with	NTM
LSAMP	interacts-with	PRNP
LSR	interacts-with	PCDHAC2
LSR	interacts-with	YWHAB
LTBP4	interacts-with	NELL1
LTBP4	interacts-with	NELL2
LYVE1	interacts-with	THSD7A
LYVE1	interacts-with	VEGFA
MAN1A1	catalysis-precedes	MAN1C1
MAN1C1	catalysis-precedes	IDH1
MAN1C1	catalysis-precedes	MAN1A1
MAN2B1	catalysis-precedes	MAN2B2
MAN2B1	catalysis-precedes	MANBA
MAN2B1	interacts-with	NAGA
MAN2B2	catalysis-precedes	MANBA
MAN2B2	interacts-with	SIAE
MANBA	interacts-with	PTPRK
MANBA	interacts-with	SIAE
MASP2	in-complex-with	MBL2
MASP2	interacts-with	MBL2
MDK	interacts-with	NCAM1
MDK	interacts-with	NID1
MDK	in-complex-with	NOTCH2
MDK	interacts-with	PTPRZ1
MDK	interacts-with	SORL1
MEGF8	interacts-with	PTPRK
MFAP2	in-complex-with	MFAP4
MFAP2	in-complex-with	NOTCH1
MFGE8	interacts-with	SEMA7A
MGAT5	catalysis-precedes	B3GALNT1
MGAT5	catalysis-precedes	B4GAT1
MGAT5	catalysis-precedes	EXT1
MGAT5	catalysis-precedes	GALC
MGAT5	catalysis-precedes	GLB1
MGAT5	catalysis-precedes	PLOD3
MGAT5	catalysis-precedes	POMGNT1
MINPP1	catalysis-precedes	BPGM
MINPP1	catalysis-precedes	ENO2
MINPP1	interacts-with	SPINK4
MINPP1	catalysis-precedes	VCAN
MMP2	controls-state-change-of	BCAN
MMP2	controls-state-change-of	EFNB2
MMP2	controls-state-change-of	EPHB2
MMP2	controls-transport-of	EPHB2
MMP2	controls-state-change-of	EPHB6
MMP2	controls-transport-of	EPHB6
MMP2	controls-state-change-of	OPTC
MMP2	interacts-with	PZP
MMP2	interacts-with	SPOCK1
MMP2	in-complex-with	TIMP2
MMP2	interacts-with	TIMP2
MMP2	interacts-with	TIMP3
MSTN	interacts-with	WFIKKN2
NAGA	catalysis-precedes	B3GALNT1
NAGA	catalysis-precedes	HEXA
NCAM1	in-complex-with	NCAN
NCAM1	interacts-with	NCAN
NCAM1	in-complex-with	PRNP
NCAM1	interacts-with	PRNP
NCAM1	in-complex-with	SPTA1
NCAN	interacts-with	PTN
NCAN	in-complex-with	TNC
NCAN	interacts-with	TNC
NCAN	in-complex-with	TNR
NCAN	interacts-with	TNR
NCAN	in-complex-with	VCAN
NECTIN1	controls-state-change-of	CDH1
NECTIN1	controls-transport-of	CDH1
NECTIN1	in-complex-with	NECTIN3
NECTIN1	interacts-with	NECTIN3
NECTIN1	interacts-with	PRNP
NECTIN3	interacts-with	NPTX1
NEGR1	interacts-with	NPC2
NEGR1	interacts-with	NTM
NELL1	interacts-with	TIMP3
NEO1	interacts-with	PPIA
NEO1	in-complex-with	RGMA
NEO1	in-complex-with	RGMB
NEU1	catalysis-precedes	CTSA
NEU1	catalysis-precedes	GALC
NEU1	catalysis-precedes	GBA
NEU1	catalysis-precedes	GLB1
NEU1	catalysis-precedes	HEXA
NEU1	catalysis-precedes	HEXB
NFASC	in-complex-with	NRCAM
NFASC	interacts-with	NRCAM
NFASC	in-complex-with	SPTA1
NFASC	interacts-with	TNR
NGFR	controls-phosphorylation-of	NTRK2
NGFR	controls-state-change-of	NTRK2
NGFR	controls-transport-of	NTRK2
NGFR	interacts-with	NTRK2
NGFR	in-complex-with	OMG
NGFR	interacts-with	SORCS2
NGFR	in-complex-with	SORT1
NGFR	interacts-with	SORT1
NGFR	interacts-with	TTR
NID1	interacts-with	PLXDC1
NID1	interacts-with	PRELP
NID1	interacts-with	PTPRF
NLGN2	in-complex-with	NRXN1
NLGN2	interacts-with	NRXN1
NLGN2	in-complex-with	NRXN2
NLGN2	interacts-with	NRXN2
NLGN2	in-complex-with	NRXN3
NLGN2	interacts-with	NRXN3
NOTCH1	controls-expression-of	CDH1
NOTCH1	controls-state-change-of	EGFR
NOTCH1	controls-state-change-of	MMP2
NOTCH1	in-complex-with	NOTCH2
NOTCH1	interacts-with	NOTCH2
NOTCH1	in-complex-with	NOTCH3
NOTCH1	interacts-with	NOTCH3
NOTCH1	interacts-with	RBP3
NOTCH1	interacts-with	TRIM3
NOTCH1	controls-state-change-of	VEGFA
NOTCH2	in-complex-with	NOTCH3
NOTCH3	interacts-with	PPIA
NPC2	interacts-with	TTR
NPTX1	interacts-with	NPTX2
NPTX1	interacts-with	NPTXR
NPTX1	interacts-with	PRNP
NPTX1	interacts-with	SIAE
NPTX2	interacts-with	NPTXR
NRCAM	in-complex-with	SPTA1
NRXN1	interacts-with	NXPH3
NRXN1	interacts-with	PPIA
NTRK2	controls-state-change-of	CDH2
NTRK2	controls-state-change-of	FGFR1
NTRK2	controls-state-change-of	IGHD
NTRK2	controls-state-change-of	IGHG1
NTRK2	controls-state-change-of	IGHM
NTRK2	controls-state-change-of	IGHV1-46
NTRK2	controls-state-change-of	IGHV1-69
NTRK2	controls-state-change-of	IGHV3-48
NTRK2	controls-state-change-of	IGHV3-53
NTRK2	controls-state-change-of	IGHV4-34
NTRK2	controls-state-change-of	IGKV1-5
NTRK2	controls-state-change-of	IGKV1D-39
NTRK2	controls-state-change-of	IGLC3
NTRK2	controls-state-change-of	IGLV1-47
NTRK2	controls-state-change-of	IGLV1-51
NTRK2	controls-state-change-of	IGLV2-14
NTRK2	controls-state-change-of	IGLV2-8
NTRK2	controls-state-change-of	IGLV7-43
NTRK2	interacts-with	PKM
NTRK2	catalysis-precedes	PTPRD
NTRK2	catalysis-precedes	PTPRF
NTRK2	catalysis-precedes	PTPRK
NTRK2	catalysis-precedes	PTPRS
[truncated: 283 more rows]

## Sheet: Omnipath Interactors
Gene1		Gene2
NTRK2	interacts with	CDH2
HGF	interacts with	NTRK2
VEGFA	interacts with	NTRK2
EFNA5	interacts with	NTRK2
NGFR	interacts with	NTRK2
NTRK2	interacts with	NGFR
PTPRS	interacts with	NTRK2
EFNA1	interacts with	NTRK2
EGFR	interacts with	CDH1
CDH1	interacts with	EGFR
FGFR1	interacts with	CDH1
CDH1	interacts with	PTPRF
CDH1	interacts with	HGF
CDH1	interacts with	EFNA1
NOTCH1	interacts with	EGFR
EGFR	interacts with	IL6ST
VCAN	interacts with	EGFR
EGFR	interacts with	B4GALT1
EGFR	interacts with	PKM
EGFR	interacts with	HGF
HGF	interacts with	EGFR
VEGFA	interacts with	EGFR
EGFR	interacts with	EPHB2
MMP2	interacts with	EGFR
EGFR	interacts with	AXL
EFNA5	interacts with	EGFR
EGFR	interacts with	FLT1
L1CAM	interacts with	EGFR
EGFR	interacts with	PTPRS
PTPRS	interacts with	EGFR
EGFR	interacts with	TNC
TNC	interacts with	EGFR
EFNA1	interacts with	EGFR
EFEMP1	interacts with	EGFR
PTPRU	interacts with	EGFR
PTPRK	interacts with	EGFR
EGFR	interacts with	CD59
EGFR	interacts with	LAMB2
EGFR	interacts with	LAMA2
CHGA	interacts with	SCG3
APP	interacts with	CALR
MBL2	interacts with	CALR
APOB	interacts with	CALR
FGB	interacts with	CALR
CALR	interacts with	LRP1
LRP1	interacts with	CALR
CALR	interacts with	FBN1
CDH2	interacts with	FGFR1
HGF	interacts with	FGFR1
VEGFA	interacts with	FGFR1
FGFR1	interacts with	EPHB2
MMP2	interacts with	FGFR1
FGFR1	interacts with	MMP2
EFNA5	interacts with	FGFR1
FGFR1	interacts with	L1CAM
EFNA1	interacts with	FGFR1
FGFR1	interacts with	SPP1
FGFR1	interacts with	NCAM1
NCAM1	interacts with	FGFR1
FGFR1	interacts with	LSR
COL1A1	interacts with	DDR1
HGF	interacts with	DDR1
VEGFA	interacts with	DDR1
EFNA5	interacts with	DDR1
DDR1	interacts with	TTR
EFNA1	interacts with	DDR1
COL2A1	interacts with	DDR1
DDR1	interacts with	COL2A1
COL11A1	interacts with	DDR1
DDR1	interacts with	COL11A1
PRNP	interacts with	NOTCH1
APP	interacts with	NOTCH1
NOTCH1	interacts with	APP
PRNP	interacts with	NOTCH1
NOTCH3	interacts with	NOTCH1
CNTN1	interacts with	NOTCH1
DNER	interacts with	NOTCH1
RELN	interacts with	NOTCH1
MFAP2	interacts with	NOTCH1
NOTCH1	interacts with	GAA
RBP3	interacts with	NOTCH1
PRNP	interacts with	SOD1
PRNP	interacts with	NCAM1
LAMB2	interacts with	PRNP
LAMA2	interacts with	PRNP
IL6ST	interacts with	HP
VCAN	interacts with	FBN1
PRNP	interacts with	APP
APP	interacts with	VEGFA
CTSD	interacts with	APP
TTR	interacts with	APP
APP	interacts with	NGFR
APOA1	interacts with	APP
KNG1	interacts with	APP
APP	interacts with	SORL1
APP	interacts with	GPC1
APP	interacts with	TNFRSF21
APP	interacts with	LRP1
SERPINA3	interacts with	APP
APP	interacts with	FBLN1
APP	interacts with	CLU
APP	interacts with	NID1
APP	interacts with	ITM2B
APP	interacts with	ACHE
APP	interacts with	PRSS2
PRNP	interacts with	SOD1
PRNP	interacts with	NCAM1
LAMB2	interacts with	PRNP
LAMA2	interacts with	PRNP
SOD3	interacts with	CAT
TIMP3	interacts with	MMP2
TIMP3	interacts with	EFEMP1
KNG1	interacts with	KLKB1
KLKB1	interacts with	KNG1
KLKB1	interacts with	PLG
PRCP	interacts with	KLKB1
SOD1	interacts with	CAT
MMP2	interacts with	CDH2
CDH2	interacts with	CDON
CDH2	interacts with	CDH4
CDH4	interacts with	CDH2
NID1	interacts with	PTPRF
LRRC4B	interacts with	PTPRF
COL1A1	interacts with	MMP2
PFN1	interacts with	COL1A1
COL1A1	interacts with	CD93
HGF	interacts with	VEGFA
HGF	interacts with	EPHB2
HGF	interacts with	AXL
HGF	interacts with	FLT1
HGF	interacts with	EPHA7
HGF	interacts with	TMSB4X
HGF	interacts with	LCN2
VEGFA	interacts with	EPHB2
MMP2	interacts with	VEGFA
VEGFA	interacts with	AXL
MDK	interacts with	VEGFA
VEGFA	interacts with	FLT1
FLT1	interacts with	VEGFA
VEGFA	interacts with	EPHA7
VEGFA	interacts with	GPC1
HSPG2	interacts with	VEGFA
VEGFA	interacts with	SEMA3F
VEGFA	interacts with	IGFBP7
VEGFA	interacts with	ENPP2
CTSD	interacts with	PSAP
CST3	interacts with	CTSD
PSAP	interacts with	GPR37
CTSL	interacts with	COL18A1
COL18A1	interacts with	GPC1
TIMP2	interacts with	MMP2
RECK	interacts with	TIMP2
TIMP2	interacts with	RECK
PTPRD	interacts with	PTPRS
PRDX2	interacts with	PRDX1
PRDX1	interacts with	PRDX2
KNG1	interacts with	CTSL
CTSL	interacts with	ARSA
CTSL	interacts with	CST3
CST6	interacts with	CTSL
EPHB2	interacts with	EFNA5
EFNA5	interacts with	EPHB2
EPHB2	interacts with	L1CAM
EPHB2	interacts with	EFNB2
EFNB2	interacts with	EPHB2
EFNA1	interacts with	EPHB2
AMBP	interacts with	EPHB2
MMP2	interacts with	LCN2
MMP2	interacts with	COL6A3
RECK	interacts with	MMP2
MMP2	interacts with	RECK
RGMA	interacts with	NEO1
RGMB	interacts with	NEO1
EFNA5	interacts with	AXL
EFNA1	interacts with	AXL
EFNA5	interacts with	FLT1
EFNA5	interacts with	EPHA7
EPHA7	interacts with	EFNA5
EFNA5	interacts with	EPHB6
LRP1	interacts with	NOTCH3
MDK	interacts with	LRP2
MDK	interacts with	NOTCH2
MDK	interacts with	PTPRZ1
MDK	interacts with	LRP1
MBL2	interacts with	CD93
MASP2	interacts with	MBL2
EFNA1	interacts with	FLT1
TTR	interacts with	LRP2
APOB	interacts with	LRP2
CLU	interacts with	LRP2
LPA	interacts with	LRP2
LCN2	interacts with	LRP2
SCGB1A1	interacts with	LRP2
F13A1	interacts with	FGG
F13A1	interacts with	FGA
F13A1	interacts with	F13B
PLOD3	interacts with	PLOD1
GLB1	interacts with	NEU1
PTN	interacts with	PLXNB2
PTN	interacts with	PTPRS
PTN	interacts with	PTPRZ1
PTPRZ1	interacts with	PTN
TTR	interacts with	NGFR
TTR	interacts with	APOA1
TTR	interacts with	HSPG2
RBP4	interacts with	TTR
FGA	interacts with	FGG
FGG	interacts with	FGB
FGG	interacts with	F13B
SIRPA	interacts with	IL1RAP
CNTN1	interacts with	NOTCH2
CNTN1	interacts with	NFASC
CNTN1	interacts with	NRCAM
L1CAM	interacts with	CNTN1
CNTN1	interacts with	CNTNAP2
TNC	interacts with	CNTN1
PTPRZ1	interacts with	CNTN1
CNTN2	interacts with	CNTN1
CNTN1	interacts with	TNR
SERPINA1	interacts with	TF
SERPINF1	interacts with	CRP
CRP	interacts with	APCS
NUTF2	interacts with	RAN
RAN	interacts with	NUTF2
PFN1	interacts with	CDH4
NGFR	interacts with	SORT1
HP	interacts with	APOA1
APOA1	interacts with	APOB
APOC3	interacts with	APOA1
APOA2	interacts with	APOA1
APOA1	interacts with	PON1
APOL1	interacts with	APOA1
YWHAB	interacts with	ADAM22
LAMB2	interacts with	YWHAB
LAMA2	interacts with	YWHAB
PSAP	interacts with	LRP1
GBA	interacts with	PSAP
PLG	interacts with	KNG1
KNG1	interacts with	CD93
KNG1	interacts with	FTL
PRCP	interacts with	KNG1
NFASC	interacts with	NRCAM
NFASC	interacts with	TNR
CNTN2	interacts with	NRCAM
RELN	interacts with	VLDLR
RELN	interacts with	LRP8
LRP8	interacts with	RELN
L1CAM	interacts with	NCAM1
L1CAM	interacts with	CNTN2
NCAN	interacts with	L1CAM
PRSS1	interacts with	PRSS2
EPHB6	interacts with	EFNB2
EFNB2	interacts with	EPHB6
EFNA1	interacts with	EFNB2
FGA	interacts with	FGB
EFNA1	interacts with	EPHA7
EPHA7	interacts with	EFNA1
CNTN2	interacts with	CNTNAP2
CNTNAP2	interacts with	CNTN2
NECTIN3	interacts with	NECTIN1
HSPG2	interacts with	PTPRS
MSTN	interacts with	WFIKKN2
SERPINC1	interacts with	LRP1
PLG	interacts with	SERPINC1
ASAH1	interacts with	SMPD1
OMG	interacts with	RTN4RL1
HP	interacts with	HBB
SLIT1	interacts with	GPC1
NCAN	interacts with	TNC
GRN	interacts with	HSPG2
GRN	interacts with	SORT1
NXPH3	interacts with	NRXN1
NRXN1	interacts with	NLGN2
NLGN2	interacts with	NRXN1
APOB	interacts with	LSR
APOA2	interacts with	APOB
NXPH3	interacts with	NRXN1
NLGN2	interacts with	NRXN1
NRXN1	interacts with	NLGN2
LTBP2	interacts with	FBN1
LRP8	interacts with	VLDLR
HSPG2	interacts with	DAG1
FBN1	interacts with	HSPG2
NID1	interacts with	HSPG2
FGB	interacts with	FBLN1
FGB	interacts with	LPA
ARSA	interacts with	HBB
NXPH3	interacts with	NRXN3
NLGN2	interacts with	NRXN3
NRXN3	interacts with	NLGN2
AGRN	interacts with	DAG1
LAMB2	interacts with	DAG1
LAMA2	interacts with	DAG1
SERPINA1	interacts with	LRP1
C4BPA	interacts with	LRP1
SERPINA1	interacts with	PLG
SERPINA1	interacts with	PRSS2
SERPINA3	interacts with	APLP2
COL2A1	interacts with	COL6A1
FBN1	interacts with	MFAP2
FBN1	interacts with	MFAP4
NXPH3	interacts with	NRXN2
NLGN2	interacts with	NRXN2
NRXN2	interacts with	NLGN2
PLG	interacts with	CHGA
PRAP1	interacts with	PLG
NXPH3	interacts with	NRXN3
NLGN2	interacts with	NRXN3
NRXN3	interacts with	NLGN2
NCAN	interacts with	NCAM1
APCS	interacts with	C4BPA
NXPH3	interacts with	NRXN2
NRXN2	interacts with	NLGN2
NLGN2	interacts with	NRXN2
CTSA	interacts with	LAMP2
SERPINA3	interacts with	F5
F5	interacts with	MMRN1
C9	interacts with	CD59
CD59	interacts with	C9
CD59	interacts with	C8A
HEXA	interacts with	HEXB
HEXA	interacts with	GM2A
PCSK1	interacts with	PCSK1N
NCAN	interacts with	CNTN2
APOA2	interacts with	APOC3
APOC3	interacts with	APOA2
NPC2	interacts with	NEGR1
NID1	interacts with	FBLN1
CLU	interacts with	PON1
CA2	interacts with	CA1
NID1	interacts with	PLXDC1
C8A	interacts with	C9
APOA2	interacts with	APOD
IGLV2-8	interacts with	IGHG1
APOA2	interacts with	APOC1
JCHAIN	interacts with	IGHM
XYLT1	interacts with	XYLT2
APOA2	interacts with	PON1
ASAH1	interacts with	GALNS
LAMA2	interacts with	LAMB2
