# Supplementary material for: System-wide vitreous proteome dissection reveals impaired sheddase activity in diabetic retinopathy
Source: Theranostics. 2022 Sep 11;12(15):6682–704. doi: 10.7150/thno.72947 (PMC9516227; doi:10.7150/thno.72947)
Supplement: Supplementary file 6 — Supplementary table 5. [file thnov12p6682s6.xlsx]

## Sheet: Sheet1
Supplementary Table S5: Overall peptides quantified from vitreous proteome
	Raw Ratio																																							Log2 Ratio
	ERM_21	ERM_22	ERM_23	ERM_24	ERM_25	ERM_26	ERM_27	ERM_28	ERM_30	ERM_31	ERM_32	ERM_34	ERM_36	ERM_37	ERM_39	ERM_40	PDR_1	PDR_2	PDR_3	PDR_4	PDR_5	PDR_6	PDR_7	PDR_8	PDR_9	PDR_10	PDR_11	PDR_12	PDR_13	PDR_14	PDR_15	PDR_16	PDR_17	PDR_18	PDR_19	PDR_20	Missing Control	Missing PDR		ERM_21	ERM_22	ERM_23	ERM_24	ERM_25	ERM_26	ERM_27	ERM_28	ERM_30	ERM_31
Positions in Master Proteins	Abundance Ratio: (F3, 130C) / (F3, 126)	Abundance Ratio: (F5, 129C) / (F5, 126)	Abundance Ratio: (F4, 131) / (F4, 126)	Abundance Ratio: (F5, 130N) / (F5, 126)	Abundance Ratio: (F3, 129C) / (F3, 126)	Abundance Ratio: (F5, 129N) / (F5, 126)	Abundance Ratio: (F3, 131) / (F3, 126)	Abundance Ratio: (F3, 130N) / (F3, 126)	Abundance Ratio: (F1, 130C) / (F1, 126)	Abundance Ratio: (F4, 129N) / (F4, 126)	Abundance Ratio: (F2, 130N) / (F2, 126)	Abundance Ratio: (F4, 130N) / (F4, 126)	Abundance Ratio: (F2, 129C) / (F2, 126)	Abundance Ratio: (F1, 131) / (F1, 126)	Abundance Ratio: (F2, 129N) / (F2, 126)	Abundance Ratio: (F5, 130C) / (F5, 126)	Abundance Ratio: (F5, 127C) / (F5, 126)	Abundance Ratio: (F1, 129C) / (F1, 126)	Abundance Ratio: (F5, 128C) / (F5, 126)	Abundance Ratio: (F4, 128C) / (F4, 126)	Abundance Ratio: (F3, 129N) / (F3, 126)	Abundance Ratio: (F2, 130C) / (F2, 126)	Abundance Ratio: (F3, 128C) / (F3, 126)	Abundance Ratio: (F2, 131) / (F2, 126)	Abundance Ratio: (F2, 128N) / (F2, 126)	Abundance Ratio: (F4, 127C) / (F4, 126)	Abundance Ratio: (F2, 128C) / (F2, 126)	Abundance Ratio: (F3, 127C) / (F3, 126)	Abundance Ratio: (F1, 128C) / (F1, 126)	Abundance Ratio: (F4, 128N) / (F4, 126)	Abundance Ratio: (F1, 130N) / (F1, 126)	Abundance Ratio: (F2, 127C) / (F2, 126)	Abundance Ratio: (F1, 129N) / (F1, 126)	Abundance Ratio: (F5, 128N) / (F5, 126)	Abundance Ratio: (F5, 131) / (F5, 126)	Abundance Ratio: (F3, 128N) / (F3, 126)				Abundance Ratio: (F3, 130C) / (F3, 126)	Abundance Ratio: (F5, 129C) / (F5, 126)	Abundance Ratio: (F4, 131) / (F4, 126)	Abundance Ratio: (F5, 130N) / (F5, 126)	Abundance Ratio: (F3, 129C) / (F3, 126)	Abundance Ratio: (F5, 129N) / (F5, 126)	Abundance Ratio: (F3, 131) / (F3, 126)	Abundance Ratio: (F3, 130N) / (F3, 126)	Abundance Ratio: (F1, 130C) / (F1, 126)	Abundance Ratio: (F4, 129N) / (F4, 126)
P02787 [601-609]	1.343	3.722	1.788	1.348	0.794	1.816	1.806	1.04	1.263	2.064	1.492	1.647	0.952	2.474	1.829	2.333	0.824	0.752	1.527	0.796	0.718	0.879	0.887	1.308	0.841	0.923	0.581	0.83	1.643	0.863	0.555	0.439	1.336	0.732	0.932	0.976	0	0		0.425459	1.89608	0.838347	0.43082	-0.332789	0.860764	0.852798	0.0565835	0.336855	1.04544
P01034 [63-69]	1.442	2.824	2.165	1.24	0.694	1.688	1.892	0.87	1.099	1.79	1.243	1.344	0.999	2.039	0.657	2.107	0.69	0.479	0.994	1.286	0.801	0.553	0.844	0.518	0.609	1.207	0.219	0.742	0.942	1.245	0.378	0.332	0.571	0.56	0.82	0.85	0	0		0.528071	1.49774	1.11437	0.31034	-0.526992	0.755315	0.919912	-0.200913	0.136191	0.83996
Q02818 [303-310]		4.355	1.087	2.427		1.628			1.147	0.79		1.334		2.19		2.262	0.608	0.617	1.123	0.488						0.83			1.251	0.525	0.302		0.633	0.585	0.816		7	9		#NUM!	2.12267	0.120352	1.27917	#NUM!	0.703101	#NUM!	#NUM!	0.197865	-0.340075
P02458 [335-344]	0.788	1.56	0.84	0.883	1.189	0.766	0.788	0.309	1.604	3.504		6.976		0.476		4.703	0.132	0.359	0.267	0.247	0.084		0.134			0.259		0.166	0.318	0.24	0.132		0.193	0.288	0.181	0.483	3	5		-0.343732	0.641546	-0.251539	-0.179515	0.249749	-0.384584	-0.343732	-1.69432	0.681674	1.809
P01034 [63-71]	1.56	3.258	2.926	1.409	0.713	1.813	2.211	0.836	1.104	2.3	1.214	1.654	0.939	2.234	0.691	2.307	0.41	0.517	0.766	1.017	0.412	0.554	0.468	0.393	0.574	1.106	0.219	0.43	0.968	1.053	0.308	0.295	0.561	0.448	0.575	0.867	0	0		0.641546	1.70399	1.54893	0.494672	-0.488026	0.858379	1.1447	-0.258425	0.14274	1.20163
P02458 [384-392]		1.959	3.185	0.674		1.174			1.708	8.537		13.541		0.892		8.42	0.159	0.452	0.386	1.536						0.858			0.648	1.518	0.143		0.195	0.245	0.189		7	9		#NUM!	0.970117	1.67129	-0.56918	#NUM!	0.231432	#NUM!	#NUM!	0.772308	3.09373
Q96FE7-4 [72-78]		2.532	13.371	1.252		1.578			1.05	12.03		8.567		1.484		2.698	0.132	0.499	0.222	3.174						2.647			0.813	3.635	0.299		0.438	0.114	0.488		7	9		#NUM!	1.34028	3.74104	0.324235	#NUM!	0.658097	#NUM!	#NUM!	0.0703893	3.58856
P08571 [72-80]	1.207	2.001	1.812	1.304	0.854	1.645	2.511	1.378	1.363	2.394		1.948		2.843		3.052	1.988	1.782	4.816	2.579	1.192		1.588			1.897		1.375	2.859	2.722	1.024		2.456	1.566	3.462	1.61	3	5		0.271426	1.00072	0.857583	0.382944	-0.227692	0.718088	1.32826	0.462576	0.446786	1.25942
Q8N475 [493-500]									1.107		1.399		1.302	1.628	0.276			0.638				0.451		0.55	0.374		0.301		0.906		0.381	0.401	0.743				11	11		#NUM!	#NUM!	#NUM!	#NUM!	#NUM!	#NUM!	#NUM!	#NUM!	0.146655	#NUM!
P02671 [449-458]	0.892	0.704	1.583	0.665	1.226	1.423	1.282	1.223	1.011	0.753	0.271	1.052	0.954	2.328	6.592	1.569	9.163	6.193	2.83	6.547	4.033	11.517	5.171	16.599	48.558	7.232	13.637	9.884	2.951	13.322	4.883	30.825	8.485	9.388	12.264	4.58	0	0		-0.164884	-0.506353	0.662661	-0.588574	0.293959	0.508936	0.358396	0.290424	0.015783	-0.409278
P08123 [823-830]		2.702		1.398		0.77			1.129		1.23		1.187	2.974	1.172	2.84	0.491	1.762	1.236			0.791		3.489	1.464		0.443		1.059		0.462	0.913	6.422	0.316	0.803		7	7		#NUM!	1.43403	#NUM!	0.483364	#NUM!	-0.37707	#NUM!	#NUM!	0.175045	#NUM!
A0A096LPE2 [136-143]	1.22	0.77	1.226	0.679	0.818	1.54	1.448	1.3	0.782	0.888	0.35	1.58	1.111	4.193	0.863	1.873	2.977	1.157	1.638	1.73	1.249	1.508	3.07	1.573	2.665	0.758	1.363	2.041	1.32	1.721	0.951	1.284	2.213	1.724	3.209	0.927	0	0		0.286881	-0.37707	0.293959	-0.558517	-0.289827	0.62293	0.534062	0.378512	-0.354759	-0.171368
P01833 [623-638]	1.651		0.884		1.683		3.353	1.998	1.34	1.83	0.924	1.492	0.944	1.398	4.505			1.991		41.047	5.793	4.197	5.217	6.361	38.99	6.652	3.876	7.567	2.738	69.431	2.645	11.533	4.293			3.064	4	4		0.72334	#NUM!	-0.177882	#NUM!	0.751035	#NUM!	1.74545	0.998557	0.422233	0.871844
P00748 [153-160]	1.332	1.641	1.78	0.919	0.802	1.291	2.241	1.441	1.187	1.579	0.378	1.216	0.857	1.359	0.431	1.756	3.343	0.789	3.677	3.358	1.071	0.92	2.257	2.178	0.801	2.212	1.188	1.493	1.326	3.217	0.746	0.66	2.464	1.787	3.639	0.875	0	0		0.413594	0.714575	0.831877	-0.121863	-0.318326	0.368489	1.16414	0.52707	0.24732	0.659011
P01024 [274-281]											0.534		0.935		0.01							1.266		2.373	1.977		1.448					1.238					13	15		#NUM!	#NUM!	#NUM!	#NUM!	#NUM!	#NUM!	#NUM!	#NUM!	#NUM!	#NUM!
Q9UHG2 [93-104]	0.656	0.01	0.777	0.989	1.297	0.047	0.712	0.458	1.171	0.395	1.62	0.773	0.926	1.54	1.133	0.146	0.01	0.769	0.01	0.044	0.064	0.574	0.098	0.396	1.054	0.404	0.362	0.103	0.879	0.01	0.392	0.311	0.577	0.01	0.01	0.481	0	0		-0.608232	-6.64386	-0.364013	-0.0159576	0.375178	-4.4112	-0.490051	-1.12658	0.227741	-1.34008
P12109 [443-456]									0.988		2.122		0.864	1.458	0.01			0.168				0.332		0.042	0.506		0.049		0.942		0.194	0.07	0.188				11	11		#NUM!	#NUM!	#NUM!	#NUM!	#NUM!	#NUM!	#NUM!	#NUM!	-0.0174171	#NUM!
P02458 [1085-1106]	1.606	3.383	1.953	1.557	0.903	1.234	1.847	0.65	1.69	2.448	2.955	6.64	0.915	0.787	1.144	6.067	0.429	0.848	0.875	0.572	0.29	0.422	0.408	0.209	0.473	0.668	0.217	0.555	0.893	0.584	0.275	0.057	0.502	0.841	0.522	0.974	0	0		0.683472	1.7583	0.965692	0.638769	-0.147202	0.303342	0.885184	-0.621488	0.757023	1.2916
P19827 [525-535]	1.214	1.169	2.757	0.836	1.072	2.55	1.087	1.32	1.221	1.795	0.227	1.777	1.394	2.511	1.394	2.806	3.781	2.816	3.268	2.255	1.802	2.98	2.068	4.077	2.626	2.498	3.341	1.501	2.466	2.336	2.158	1.939	6.484	2.468	6.669	2.428	0	0		0.279768	0.225275	1.4631	-0.258425	0.100305	1.3505	0.120352	0.400538	0.288063	0.843984
P35318 [79-89]									1.193		1.218		1.02	2.717	0.01			0.802				0.692		0.491	1.639		0.388		1.309		0.453	0.484	0.732				11	11		#NUM!	#NUM!	#NUM!	#NUM!	#NUM!	#NUM!	#NUM!	#NUM!	0.254594	#NUM!
C9JVW0 [131-139]		6.515	1.8	2.539		1.448				1.866		1.559				2.194	0.103		0.829	0.805						0.454				0.791				0.404	0.452		9	13		#NUM!	2.70377	0.847997	1.34426	#NUM!	0.534062	#NUM!	#NUM!	#NUM!	0.899949
O43493 [140-153]			3.046						1.12	2.577	1.879	3.143	0.852	1.462	0.01			0.661		3.256		0.786		0.625	1.054	1.153	0.623		1.312	2.44	0.471	0.444	1.306				8	8		#NUM!	#NUM!	1.60692	#NUM!	#NUM!	#NUM!	#NUM!	#NUM!	0.163499	1.36569
Q10471 [94-101]	1.582	2.03		1.484	0.579	0.944	2.337	0.729	1.134		1.568		1.072	2.467	0.06	1.839	0.612	0.567	0.896		0.316	0.734	0.392	0.669	0.6		0.374	0.537	0.905		0.352	0.376	0.838	0.546	0.744	0.66	3	3		0.66175	1.02148	#NUM!	0.569491	-0.788365	-0.0831412	1.22466	-0.456009	0.181421	#NUM!
Q8IWU6 [586-595]	0.916	1.871	1.813	1.185	1.175	1.17	1.55	2.035	1.341	1.621	0.655	1.47	0.794	2.199	0.167	2.957	0.451	0.843	1.18	2.05	0.523	0.395	0.74	0.484	0.693	3.305	0.334	0.626	0.896	4.68	0.345	0.454	0.333	0.616	0.636	1.401	0	0		-0.12658	0.90381	0.858379	0.244887	0.232661	0.226509	0.632268	1.02503	0.423309	0.696884
Q14767 [1390-1410]	1.296	4.36	1.943	1.467	1.078	2.334	1.769	1.356	1.021	1.053	1.498	0.869	0.929	2.328	0.575	2.963	1.074	1.195	1.527	0.594	0.523	0.729	0.702	1.642	1.248	0.696	0.492	0.723	1.599	0.755	0.601	0.556	1.346	0.45	1.98	1.393	0	0		0.374066	2.12433	0.958286	0.552869	0.108357	1.2228	0.822934	0.439357	0.0299829	0.0745054
P35527 [35-46]	0.365	0.317	2.286	0.357	0.647	3.526	0.249	0.687	0.632	1.416	1.696	7.112	1.623	0.798	23.307	0.985	0.214	0.921	0.296	0.531	0.106	6.833	0.143	1.411	1.212	0.562	1	0.268	0.58	0.852	0.81	1.678	0.713	0.161	0.248	0.477	0	0		-1.45403	-1.65745	1.19283	-1.486	-0.628162	1.81803	-2.00578	-0.541618	-0.662004	0.501821
Q8NBJ4 [189-197]	1.098	5.588	1.253	3.522	0.614	1.119	2.463	0.86	1.391	1.381	1.697	1.445	0.9	1.83	0.01	2.26	0.746	0.829	3.112	1.252	1.313	0.865	1.665	0.8	1.945	0.863	0.75	1.753	1.046	0.897	0.345	0.512	0.769	1.083	1.267	1.032	0	0		0.134878	2.48233	0.325386	1.81639	-0.703689	0.16221	1.30042	-0.217591	0.476122	0.465713
P02787 [108-116]	1.809				1.023		3.569	1.671	1.741		1.004		0.907	1.912	0.387			1.572			2.391	0.796	1.268	1.464	0.637		0.592	1.364	1.518		0.84	1.378	1.084			1.288	7	7		0.855192	#NUM!	#NUM!	#NUM!	0.0328061	#NUM!	1.83552	0.740712	0.799916	#NUM!
O15240 [53-60]	1.451		2.167		0.445		2.157	0.692	1.055	2.54	1.538	1.742	1.065	1.716	0.01			0.27		0.724	0.167	0.345	0.16	0.331	0.343	1.301	0.116	0.471	0.598	0.5	0.14	0.208	0.204			0.721	4	4		0.537048	#NUM!	1.1157	#NUM!	-1.16812	#NUM!	1.10903	-0.531156	0.077243	1.34483
Q9Y6R7 [4902-4909]	1.168	0.694		0.343	0.208	0.269	0.485	0.688	3.993		1.292		1.341	0.976	0.635	3.84	0.711	0.441	3.14		0.297	0.386	0.226	1.306	0.906		0.294	0.539	1.56		0.684	0.401	1.178	0.72	1.196	2.585	3	3		0.22404	-0.526992	#NUM!	-1.54372	-2.26534	-1.89432	-1.04394	-0.53952	1.99747	#NUM!
P27797 [65-73]	1.433	2.328	5.404	1.78	0.603	1.578	2.607	0.959	1.256	5.403	1.673	4.372	0.956	2.396	0.471	3.213	0.356	0.623	0.85	1.491	0.277	0.674	0.444	1.095	0.823	1.281	0.425	0.469	1.54	1.356	0.289	0.374	1.229	0.299	0.457	0.927	0	0		0.519039	1.21909	2.43403	0.831877	-0.72977	0.658097	1.38239	-0.0603973	0.328836	2.43376
O00461 [533-542]	1.257	2.988	3.314	1.937	0.412	1.323	0.961	0.412	1.369	2.745	1.781	3.094	1.145	1.288	0.01	1.942	0.322	0.438	0.746	0.764	0.349	0.629	0.281	0.708	0.332	0.613	0.172	0.508	0.631	0.625	0.215	0.24	0.301	0.125	0.114	0.485	0	0		0.329985	1.57918	1.72857	0.953824	-1.27928	0.403813	-0.0573917	-1.27928	0.453122	1.45681
Q6UX72 [161-175]			2.733						1.459	1.983		2.203		2.414				0.865		0.942						0.805			1.364	0.449	0.376		0.986				11	13		#NUM!	#NUM!	1.45049	#NUM!	#NUM!	#NUM!	#NUM!	#NUM!	0.54498	0.987685
Q9UNN8 [18-27]			3.847						1.167	1.772	1.004	1.947	1.237	1.843	0.01			0.79		5.541		0.822		3.107	1.543	3.737	1.553		1.614	4.92	0.811	1.063	3.43				8	8		#NUM!	#NUM!	1.94373	#NUM!	#NUM!	#NUM!	#NUM!	#NUM!	0.222805	0.825379
Q9NR34 [161-172]	1.851	1.926	2.855	1.596	0.547	1.039	3.039	0.69	1.278	2.645	1.78	2.024	0.795	1.401	0.01	1.491	0.045	0.545	0.332	0.777	0.195	0.66	0.194	0.455	0.377	1.345	0.339	0.479	0.92	0.738	0.279	0.234	0.422	0.168	0.126	0.626	0	0		0.888305	0.945608	1.51349	0.674461	-0.870387	0.0551957	1.6036	-0.535332	0.353888	1.40327
Q15113 [131-140]	1.179				3.407		1.65	1.734	0.893		0.769		1.062	3.062	0.01			0.978			2.196	0.818	2.266	2.298	1.226		1.093	2.27	2.166		1.559	1.068	4.742			1.938	7	7		0.237564	#NUM!	#NUM!	#NUM!	1.7685	#NUM!	0.722466	0.794104	-0.163268	#NUM!
Q12841 [155-162]	0.897	4.119	2.302	1.771	0.804	1.205	2.058	1.009	1.04	1.607	1.506	1.709	1.102	1.975	0.675	2.166	0.631	0.722	1.026	0.63	0.575	0.595	0.622	0.795	0.614	1.129	0.306	0.714	1.269	0.851	0.361	0.287	0.967	0.589	0.759	1.243	0	0		-0.15682	2.04229	1.20289	0.824564	-0.314733	0.269033	1.04124	0.0129262	0.0565835	0.68437
P01031 [1236-1246]	1.201	0.946	2.135	0.841	1.002	1.471	0.997	1.148	1.07	1.467	0.463	2.084	0.982	1.471	0.714	1.582	2.106	1.65	2.371	2.166	1.11	1.891	1.868	2.778	2.471	2.281	2.543	1.888	1.571	2.022	1.796	1.73	2.193	1.962	1.936	1.271	0	0		0.264236	-0.0800879	1.09424	-0.249822	0.00288251	0.556797	-0.00433459	0.199123	0.0976108	0.552869
P02671 [115-123]	1.056	1.461	1.429	0.828	0.907	2.376	1.513	0.864	1.226	0.768	0.701	0.849	1.202	2.524	4.76	2.119	12.514	9.819	3.354	3.375	7.096	5.571	13.329	8.851	15.757	6.882	5.863	7.716	3.13	2.36	3.193	9.093	8.519	11.218	12.643	4.647	0	0		0.0786098	0.546956	0.515006	-0.272297	-0.140826	1.24853	0.597412	-0.210897	0.293959	-0.380822
P36955 [353-359]	1.547		3.777		0.523		2.063	0.79	1.053	3.319	1.599	2.843	0.989	1.64	0.603			0.673		0.685	0.263	0.584	0.355	0.786	0.678	1.015	0.304	0.432	1.041	0.575	0.298	0.346	0.664			0.833	4	4		0.629473	#NUM!	1.91724	#NUM!	-0.935117	#NUM!	1.04474	-0.340075	0.0745054	1.73075
A0A075B6H9 [86-95]	0.646	0.784	2.222	0.549	0.883	1.664	0.949	1.055	0.619	1.191	0.37	2.305	0.931	2.725	0.816	1.594	1.152	1.092	1.632	3.776	0.743	1.848	1.733	3.213	1.538	1.126	1.341	0.957	2.361	4.825	0.638	2.929	3.234	1.483	1.841	1.615	0	0		-0.630394	-0.351074	1.15186	-0.865122	-0.179515	0.734655	-0.07552	0.077243	-0.691989	0.252173
P02671 [272-288]	1.192	0.701	0.96	0.796	0.672	4.532	1.181	0.559	2.282	1.244	0.367	1.284	1.186	2.414	3.992	2.318	19.434	15.097	8.139	4.175	8.239	10.001	27.28	7.284	11.654	4.65	4.976	7.423	2.602	2.835	2.512	14.364	11.613	9.986	14.555	4.525	0	0		0.253384	-0.512514	-0.0588937	-0.32916	-0.573467	2.18015	0.240009	-0.83908	1.1903	0.314986
P09871 [678-688]	1.247	2.03	1.762	1.312	1.545	0.484	4.72	1.527	1.364	2.177	0.784	1.096	0.843	1.722	5.884	2.99	1.019	0.866	1.338	1.125	0.833	1.032	0.839	1.627	1.208	1.319	0.49	1.05	1.339	1.564	0.507	0.503	0.839	0.909	1.147	1.107	0	0		0.318461	1.02148	0.817214	0.391768	0.627607	-1.04692	2.23879	0.6107	0.447844	1.12234
Q9Y6R7 [913-921]	0.881	1.206	2.033	1.539	0.889	1.854	1.854	1.049	2.673	0.643	1.565	3.886	0.968	2.425	0.611	5.146	0.566	3.094	3.35	1.572	0.509	1.307	2.241	2.069	0.602	1.742	0.604	0.391	1.423	0.898	0.599	0.501	2.864	0.636	0.859	2.007	0	0		-0.182786	0.27023	1.02361	0.621993	-0.169745	0.890641	0.890641	0.0690147	1.41846	-0.637109
P02751 [1589-1596]									0.96					1.741				1.915											1.939		0.621		1.508				14	16		#NUM!	#NUM!	#NUM!	#NUM!	#NUM!	#NUM!	#NUM!	#NUM!	-0.0588937	#NUM!
P10909-2 [251-257]	1.298				0.831		1.833	1.466	1.293		1.466		0.888	1.688	0.01			0.767			1.795	0.61	1.589	0.436	1.153		0.389	1.891	0.996		0.433	0.564	0.67			0.979	7	7		0.37629	#NUM!	#NUM!	#NUM!	-0.26708	#NUM!	0.874207	0.551885	0.370722	#NUM!
Q9Y6R7 [2122-2130]; [3323-3331]; [4524-4532]	0.744	1.19	1.503	1.536	0.872	1.511	1.693	0.973	3.205	0.408	2.105	2.615	0.875	3.011	0.72	4.771	0.658	3.268	3.227	1.149	0.668	1.024	2.328	2.158	0.665	1.362	0.424	0.487	1.558	0.759	0.498	0.381	3.094	0.773	0.996	1.943	0	0		-0.426625	0.250962	0.587845	0.619178	-0.1976	0.595504	0.759582	-0.0394883	1.68032	-1.29336
Q08380 [26-36]	1.112	3.148	2.82	2.022	0.592	1.709	1.983	0.766	1.235	1.86	1.502	1.659	0.846	1.957	0.29	1.841	0.404	0.413	1.079	0.449	0.248	0.363	0.432	0.875	0.553	0.454	0.177	0.453	0.829	0.451	0.158	0.201	0.71	0.346	0.527	0.753	0	0		0.153157	1.65444	1.4957	1.01578	-0.756331	0.773152	0.987685	-0.384584	0.304511	0.895303
P01024 [741-748]	1.162	1.811	1.01	0.926	1.084	1.603	1.633	1.606	1	1.032	0.43	1.162	0.771	2.343	0.504	2.552	2.302	1.531	3.483	1.361	1.382	1.115	2.147	2.11	2.265	1.528	1.791	2.157	1.652	1.345	1.044	1.144	2.078	2.147	2.161	1.222	0	0		0.21661	0.856787	0.0143553	-0.110916	0.116365	0.680774	0.707525	0.683472	0	0.045443
P02671 [272-287]	1.131	1.182	2.116	0.891	0.687	2.484	1.059	0.626	1.393	1.375	1.33	1.521	1.269	3.431	7.212	2.598	14.157	7.953	5.955	5.848	4.013	7.596	9.348	9.595	21.479	6.079	6.372	10.803	4.307	4.336	3.004	12.197	9.451	7.478	9.75	5.762	0	0		0.177599	0.24123	1.08134	-0.166503	-0.541618	1.31267	0.0827026	-0.675765	0.478195	0.459432
P10909-2 [183-190]	1.496	2.711	1.738	1.697	0.743	2.069	2.274	1.152	1.372	1.883	1.635	1.555	0.796	2.026	0.805	2.48	0.481	0.796	1.426	0.6	0.474	0.733	0.701	0.8	0.89	0.711	0.507	0.706	1.221	0.631	0.367	0.421	0.9	0.656	0.676	0.938	0	0		0.58111	1.43883	0.797428	0.762987	-0.428566	1.04893	1.18523	0.204141	0.45628	0.913033
P02671 [115-129]	1.371	2.703	1.538	1.132	1.076	3.335	1.893	1.213	1.629	1.038	0.998	1.091	1.257	4.445	15.788	3.866	14.594	13.143	4.875	3.678	7.43	6.658	13.406	16.199	27.672	6.242	10.472	8.298	9.194	2.796	5.382	11.39	14.46	13.661	14.894	4.344	0	0		0.455229	1.43456	0.621056	0.178874	0.105678	1.73769	0.920674	0.27858	0.703987	0.0538064
P04156 [221-228]	1.163	3.302	1.641	1.745	0.686	1.701	2.112	0.953	1.286	1.94	1.125	1.582	0.953	1.868	0.554	2.031	0.547	0.749	1.312	0.963	0.31	0.781	0.486	0.811	0.701	1.385	0.505	0.417	1.44	0.995	0.507	0.467	1.186	0.781	0.647	0.699	0	0		0.217851	1.72334	0.714575	0.803227	-0.54372	0.766383	1.07861	-0.0694519	0.362891	0.956057
Q7Z7M0 [760-771]	1.424	4.072	3.897	2.008	0.421	2.247	3.372	0.71	1.224	4.753	1.982	2.629	0.833	1.822	0.369	2.807	1.595	0.462	2.633	4.798	0.691	0.544	0.718	0.411	0.582	1.538	0.235	0.895	1.293	5.709	0.216	0.186	0.762	0.874	1.642	0.67	0	0		0.509949	2.02574	1.96236	1.00576	-1.24811	1.168	1.7536	-0.494109	0.291604	2.24884
P02647 [148-155]	1.132	0.626	1.479	0.585	1.247	1.037	0.95	1.166	0.83	1.066	0.378	0.979	1.225	1.929	0.637	1.542	1.135	0.995	1.23	0.923	0.662	1.061	0.93	1.496	1.317	1.33	1.755	0.955	1.548	1.482	1.332	0.73	1.445	0.835	1.126	1.144	0	0		0.178874	-0.675765	0.564622	-0.773491	0.318461	0.0524159	-0.0740006	0.221568	-0.268817	0.0922074
P02649 [114-121]	1.352	1.454	2.228	1.752	0.486	1.845	2.556	0.787	1.108	2.151	1.655	1.752	1.066	2.186	1.517	1.944	0.684	1.028	1.324	0.959	0.539	1.008	0.71	1.384	1.504	1.504	0.787	1.018	1.426	1.401	0.424	0.605	0.947	0.836	1.213	0.951	0	0		0.435095	0.540027	1.15575	0.809003	-1.04097	0.883621	1.35389	-0.345564	0.147958	1.10501
P01024 [1571-1582]	0.996	1.022	1.3	0.884	1.119	1.167	1.141	1.337	1.105	0.916	0.588	1.222	0.88	1.977	0.373	1.711	2.376	1.752	3.704	1.833	1.505	1.185	2.294	2.053	2.037	1.669	1.716	2.266	1.477	1.584	1.309	1.239	1.796	2.136	2.316	1.081	0	0		-0.00578235	0.0313952	0.378512	-0.177882	0.16221	0.222805	0.190299	0.418999	0.144046	-0.12658
Q6UX71 [80-90]	1.778	2.51	2.706	1.756	0.35	1.602	2.444	0.484	0.974	2.921	2.103	2.844	0.994	1.487	0.474	2.089	0.307	0.465	0.758	0.591	0.258	0.698	0.318	0.393	0.486	0.817	0.242	0.346	0.754	0.468	0.289	0.263	0.485	0.355	0.327	0.594	0	0		0.830255	1.32769	1.43616	0.812293	-1.51457	0.679874	1.28924	-1.04692	-0.0380063	1.54646
P02649 [34-43]	1.847	2.731	1.879	2.062	0.419	2.452	2.849	0.834	1.184	1.786	1.87	1.456	1.108	2.8	1.104	2.332	1.013	1.111	1.874	0.801	0.648	1.001	0.883	1.388	1.665	0.995	0.822	1.092	1.502	0.708	0.508	0.557	1.097	1.098	1.514	1.083	0	0		0.885184	1.44943	0.909965	1.04404	-1.25498	1.29396	1.51046	-0.261881	0.243669	0.836732
P02649 [252-258]	1.604	1.043	5.704	1.497	0.522	0.992	3.165	0.86	1.134	4.618	1.562	2.969	1.058	1.738	0.692	2.039	0.366	1.075	0.73	1.389	0.421	1.031	0.665	1.513	1.538	2.03	0.755	0.679	1.25	1.409	0.459	0.58	0.965	0.573	0.698	1.212	0	0		0.681674	0.0607392	2.51197	0.582074	-0.937878	-0.011588	1.66221	-0.217591	0.181421	2.20727
Q12841 [274-285]	1.263	4.307	2.564	1.857	1.4	0.581	6.702	1.348	1.179	2.369	1.276	1.667	0.989	2.859	0.488	3.688	0.548	0.629	0.843	0.743	0.501	0.458	0.566	0.766	0.53	1.753	0.246	0.843	1.063	1.471	0.338	0.219	0.894	0.405	0.718	1.094	0	0		0.336855	2.10668	1.3584	0.892974	0.485427	-0.78339	2.74459	0.43082	0.237564	1.24428
P02751 [904-911]	1.347	1.995	1.798	2.02	0.87	1.904	2.086	1.457	1.181	1.888	1.379	1.341	0.834	1.858	1.242	2.662	2.54	2.009	4.516	1.16	2.191	1.793	1.945	5.97	2.27	2.181	1.234	4.198	1.977	1.497	0.775	1.639	2.511	1.893	3.034	2.793	0	0		0.42975	0.996389	0.846393	1.01436	-0.200913	0.929033	1.06074	0.543001	0.240009	0.916859
O14773 [20-28]	1.625	5.603	3.202	2.21	0.477	2.258	2.82	0.788	1.136	1.743	1.386	1.975	1.357	2.661	1.378	4.6	0.988	0.293	0.768	0.509	0.356	0.623	0.598	0.534	0.524	0.713	0.194	0.424	1.187	0.611	0.18	0.173	0.553	1.005	0.89	0.739	0	0		0.70044	2.4862	1.67897	1.14405	-1.06794	1.17505	1.4957	-0.343732	0.183963	0.801573
P10909-2 [438-447]	1.42	2.019	1.796	1.529	0.862	1.919	2.311	1.311	1.655	1.978	1.806	1.858	0.915	2.359	1.136	2.191	1.296	0.967	2.2	1.764	1.45	0.79	1.916	0.994	0.864	1.262	0.562	1.856	1.545	1.613	0.591	0.613	1.308	1.07	1.518	1.374	0	0		0.505891	1.01364	0.844787	0.612588	-0.21424	0.940355	1.20852	0.390668	0.726831	0.984042
Q86UR5 [766-772]	0.997	1.199	1.238	0.883	1.303	1.535	1.214	2.247	0.865	1.51	0.468	1.58	1.698	2.711	1.049	2.508	1.778	0.969	2.515	2.916	4.218	1.434	2.758	2.619	1.839	2.296	1.36	1.982	3.773	2.609	0.866	1.585	3.017	1.87	3.085	1.694	0	0		-0.00433459	0.261832	0.308011	-0.179515	0.381837	0.618239	0.279768	1.168	-0.209228	0.594549
P02671 [250-258]	1.053	1.263	1.563	1.038	0.769	2.158	1.33	0.868	1.174	1.054	0.596	0.954	1.095	2.442	2.296	2.047	11.363	6.096	4.16	3.745	7.479	7.781	12.205	8.341	12.447	5.074	5.985	8.16	1.999	4.274	2.36	9.591	6.397	7.383	12.41	3.878	0	0		0.0745054	0.336855	0.644318	0.0538064	-0.378944	1.10969	0.411426	-0.204233	0.231432	0.0758749
O15354 [127-136]	1.341	4.702	2.328	1.676	0.717	1.641	2.395	1.233	1.215	1.942	1.679	1.492	0.996	2.844	0.415	2.471	0.403	0.515	0.883	0.467	0.301	0.58	0.348	0.598	0.813	0.647	0.298	0.391	1.361	0.605	0.77	0.368	0.821	0.443	0.534	0.778	0	0		0.423309	2.23327	1.21909	0.745022	-0.479955	0.714575	1.26003	0.302173	0.280956	0.957543
X6R8A1 [47-55]	1.734	3.728	2.331	2.084	0.738	1.509	2.94	0.95	1.3	1.536	1.499	1.605	1.098	2.26	0.503	2.838	0.493	0.341	0.824	0.796	1.007	0.627	0.664	0.424	0.492	1.041	0.178	1.156	1.006	0.825	0.337	0.159	0.516	0.411	0.629	0.833	0	0		0.794104	1.8984	1.22095	1.05936	-0.438307	0.593593	1.55582	-0.0740006	0.378512	0.619178
D3YTG3 [1639-1647]	1.06	3.174	2.17	1.514	0.476	1.347	2.231	0.694	0.844	1.641	1.803	1.736	1.13	1.782	0.771	2.088	0.248	0.397	0.425	0.574	0.287	0.585	0.214	0.436	0.356	0.66	0.224	0.188	0.605	0.598	0.474	0.21	0.736	0.255	0.352	0.796	0	0		0.0840643	1.6663	1.1177	0.598365	-1.07097	0.42975	1.15769	-0.526992	-0.244685	0.714575
P62979 [34-42]	1.51				0.88		2.831	1.225			1.263		1.054		0.946						0.861	0.902	0.763	1.582	1.984		0.729	0.857				1.126				1.249	9	11		0.594549	#NUM!	#NUM!	#NUM!	-0.184425	#NUM!	1.50131	0.292782	#NUM!	#NUM!
P10909-2 [438-449]	1.52	3.045	2.07	2.075	0.76	2.558	2.058	1.194	1.81	2.213	2.032	1.751	0.913	2.699	0.763	2.987	2.235	0.869	3.7	1.902	0.897	0.746	1.006	0.796	0.87	1.391	0.492	1.02	1.539	1.74	0.454	0.288	1.251	2.091	1.775	0.946	0	0		0.604071	1.60644	1.04963	1.05311	-0.395929	1.35502	1.04124	0.255803	0.85599	1.146
P81605 [43-53]	0.643	1.149	1.688	2.288	0.981	1.273	1.123	1.593	0.965	1.497	0.816	3.818	0.695	0.872	7.672	2.356	1.621	0.719	2.307	9.097	1.019	1.986	1.173	1.24	8.138	2.53	2.111	1.039	1.691	28.504	2.381	3.58	2.738	1.182	2.495	0.806	0	0		-0.637109	0.200379	0.755315	1.19409	-0.027675	0.348232	0.167358	0.671746	-0.0513992	0.582074
P10909-2 [134-141]									1.145		0.98		0.843	1.792	0.521			0.875				0.553		0.718	0.636		0.412		0.896		0.387	0.487	0.69				11	11		#NUM!	#NUM!	#NUM!	#NUM!	#NUM!	#NUM!	#NUM!	#NUM!	0.195348	#NUM!
P04264 [258-267]		7.576		1.434		1.773			1.335		1.438		1.152	1.194	4.692	5.105	3.174	0.643	2.455			3.738		1.639	0.843		0.822		1.047		0.62	0.985	1.78	2.324	3.241		7	7		#NUM!	2.92144	#NUM!	0.520045	#NUM!	0.826193	#NUM!	#NUM!	0.41684	#NUM!
P19823 [77-84]	1.241	1.043	1.403	0.825	1.015	2.224	1.39	1.18	1.02	1.07	0.356	0.814	1.33	2.406	0.901	2.558	2.757	1.525	1.49	1.107	2.246	1.995	2.055	2.461	2.044	2.013	2.527	2.629	2.85	1.732	2.034	0.885	4.447	2.22	2.775	1.957	0	0		0.311503	0.0607392	0.488515	-0.277534	0.0214797	1.15316	0.475085	0.238787	0.0285692	0.0976108
Q8N475 [345-352]	1.338	3.967	2.911	1.721	0.685	1.546	2.249	0.613	1.085	1.437	1.393	1.445	1.333	2.07	2.696	2.554	0.431	0.736	0.627	0.636	0.436	0.975	0.426	0.712	0.495	1.474	0.453	0.586	0.731	0.865	0.601	0.703	0.9	0.567	0.561	0.858	0	0		0.420078	1.98805	1.54151	0.783247	-0.545824	0.62854	1.16928	-0.706041	0.117695	0.52306
Q92859 [285-296]									1.25		1.568		0.847	1.406	2.562			0.54				0.533		0.512	0.368		0.312		1.053		0.285	0.267	0.605				11	11		#NUM!	#NUM!	#NUM!	#NUM!	#NUM!	#NUM!	#NUM!	#NUM!	0.321928	#NUM!
O14594 [132-139]	1.799	1.293	1.857	2.338	0.279	1.412	1.551	0.7	2.373	2.819	2.017	1.291	0.589	1.548	0.722	1.179	0.418	0.959	0.33	0.761	0.592	0.456	0.865	0.291	0.483	0.591	0.2	0.538	0.36	0.835	0.663	0.136	0.48	0.448	0.347	0.296	0	0		0.847195	0.370722	0.892974	1.22527	-1.84166	0.49774	0.633199	-0.514573	1.24671	1.49518
P01024 [842-848]	1.146	0.728	1.239	0.821	1.28	0.68	1.798	1.367	1.014	0.902	0.458	1.188	0.797	2.015	0.838	1.732	1.31	1.56	2.337	1.327	1.093	1.124	1.903	1.881	1.978	1.8	1.677	1.633	1.348	1.29	1.125	1.205	1.7	1.392	1.591	1.161	0	0		0.196607	-0.45799	0.309176	-0.284546	0.356144	-0.556393	0.846393	0.451013	0.0200577	-0.148801
P13521 [275-282]									1.018		1.101		1.017	1.729	0.471			0.419				0.55		0.494	0.486		0.296		1.167		0.553	0.298	1.152				11	11		#NUM!	#NUM!	#NUM!	#NUM!	#NUM!	#NUM!	#NUM!	#NUM!	0.0257376	#NUM!
P33908 [186-193]			3.344						1.264	2.665	1.464	2.422	1.004	1.912	0.309			0.669		1.865		0.634		0.589	0.707	1.861	0.4		1.534	2.95	0.513	0.4	1.16				8	8		#NUM!	#NUM!	1.74157	#NUM!	#NUM!	#NUM!	#NUM!	#NUM!	0.337996	1.41414
J3QLC9 [230-236]	0.373	2.006	2.609	2.208	1.358	3.811	0.322	0.33	0.306	1.305	1.316	4.137	1.463	2.954	2.002	2.178	1.302	0.161	0.317	1.69	0.17	0.279	0.255	0.325	5.118	0.536	0.018	0.377	0.034	0.893	0.071	1.002	0.104	0.183	2.152	0.165	0	0		-1.42275	1.00432	1.3835	1.14274	0.441483	1.93017	-1.63487	-1.59946	-1.7084	0.38405
P04196 [53-60]	1.349	1.553	1.087	0.606	1.044	1.246	1.229	1.236	0.855	1.135	0.537	1.517	1.002	1.458	0.535	1.79	1.616	0.537	1.638	1.478	0.837	0.84	1.256	1.478	1.131	1.177	1.766	1.447	1.324	1.386	2.248	0.869	2.013	1.096	1.196	1.255	0	0		0.43189	0.635058	0.120352	-0.72261	0.0621217	0.317304	0.297485	0.305679	-0.226004	0.182692
P13521 [257-266]	1.648	5.22	2.426	2.208	0.532	1.687	2.596	0.846	0.873	2.518	1.543	2.118	1.031	1.371	0.089	3.428	2.595	0.344	3.818	3.876	1.99	0.368	1.906	0.261	0.287	4.065	0.085	2.026	0.671	2.639	0.291	0.189	0.323	1.797	2.724	0.751	0	0		0.720716	2.38405	1.27858	1.14274	-0.910502	0.75446	1.37629	-0.24127	-0.195946	1.33228
P05155-3 [247-254]	0.991	2.804	1.526	1.281	1.036	1.629	2.117	1.443	1.296	1.684	0.988	1.661	0.931	2.582	0.588	2.499	1.142	1.146	2.353	0.924	0.704	0.755	1.359	1.355	1.28	0.938	0.918	1.295	1.68	1.008	0.459	0.592	1.675	1.03	1.414	1.294	0	0		-0.013043	1.48749	0.609755	0.35727	0.051024	0.703987	1.08202	0.529071	0.374066	0.751892
Q86UD1 [195-203]	1.546	2.388	2.699	1.549	0.652	1.733	2.078	1.029	1.449	2.404	1.713	2.127	1.039	1.893	0.185	2.372	0.992	0.627	1.581	0.886	0.552	0.859	0.553	0.752	0.656	0.696	0.53	0.661	1.439	1.115	0.408	0.403	1.29	0.591	1.011	0.74	0	0		0.62854	1.2558	1.43242	0.631337	-0.617056	0.793272	1.0552	0.041243	0.535058	1.26544
P02748 [184-194]	1.104	1.005	1.086	0.826	1.17	0.95	1.201	1.122	1.038	1.004	0.983	1.544	1.113	2.318	2.191	1.608	1.709	1.182	1.738	2.892	1.548	1.532	1.282	2.204	1.8	1.611	1.981	2.043	1.707	3.358	1.417	2.003	2.848	1.991	2.234	1.225	0	0		0.14274	0.0071955	0.119024	-0.275786	0.226509	-0.0740006	0.264236	0.166073	0.0538064	0.00575927
P10745 [1228-1235]	1.275	2.038	2.042	1.54	0.712	1.413	1.908	0.631	1.217	1.695	1.277	1.303	1.091	1.934	0.597	1.593	0.867	0.448	0.964	1.047	0.508	0.706	0.537	0.246	0.392	0.863	0.198	0.55	1.489	0.877	0.409	0.382	0.856	0.465	0.576	0.801	0	0		0.350497	1.02715	1.02998	0.62293	-0.490051	0.498761	0.932061	-0.664288	0.283329	0.761285
P06727 [144-154]	0.767	1.166	0.128	0.827	2.307	1.96	1.372	1.15	1.298	0.181	0.948	0.725	1.12	2.209	0.841	1.889	3.762	0.955	1.853	2.047	2.222	1.167	0.276	1.826	2.236	1.914	2.195	1.983	2.185	6.594	0.162	1.757	3.308	0.223	3.339	1.211	0	0		-0.382702	0.221568	-2.96578	-0.274041	1.20602	0.970854	0.45628	0.201634	0.37629	-2.46594
P02787 [123-129]	1.117	2.134	1.518	1.244	0.848	1.356	1.456	1.02	1.184	1.729	1.314	1.305	0.968	1.544	0.989	1.59	1.265	0.748	1.811	1.227	1.161	0.877	1.235	1.056	0.897	1.446	0.645	1.112	1.134	1.2	0.569	0.501	0.886	1.137	1.421	0.918	0	0		0.159629	1.09356	0.602172	0.314986	-0.237864	0.439357	0.54201	0.0285692	0.243669	0.789938
P02671 [115-122]	0.801				1.675		0.751	1.022	1.43		0.881		1.329	1.857	7.829			24.082			0.692	4.257	0.929	17.153	28.091		14.608	0.01	13.786		6.931	11.356	12.628			1.328	7	7		-0.320126	#NUM!	#NUM!	#NUM!	0.744161	#NUM!	-0.413115	0.0313952	0.516015	#NUM!
Q08629 [361-369]	1.367	2.446	9.141	1.57	0.543	1.84	2.185	0.7	1.363	6.033	1.527	4.75	0.976	0.904	0.545	2.567	0.998	0.317	0.785	7.52	0.842	0.442	0.663	0.36	0.344	4.48	0.147	0.886	0.592	4.892	0.282	0.185	0.469	0.571	0.802	0.525	0	0		0.451013	1.29042	3.19235	0.650765	-0.880976	0.879706	1.12763	-0.514573	0.446786	2.59288
Q14515 [256-267]									1.153		1.419		1.133	2.629	1.466			0.907				0.849		1.086	0.98		0.719		2.005		1.063	0.717	2.621				11	11		#NUM!	#NUM!	#NUM!	#NUM!	#NUM!	#NUM!	#NUM!	#NUM!	0.205393	#NUM!
P02679 [283-290]									1.104		0.385		1.022	0.695	0.427			1.874				4.887		8.181	14.83		6.03		0.793		0.792	8.292	1.274				11	11		#NUM!	#NUM!	#NUM!	#NUM!	#NUM!	#NUM!	#NUM!	#NUM!	0.14274	#NUM!
P01023 [1290-1297]	1.365	2.671	4.062	1.572	0.594	1.304	2.069	0.617	1.288	2.968	1.966	2.614	0.822	1.801	0.912	2.791	1.128	0.763	1.182	1.571	0.925	1.068	1.028	1.965	1.236	2.163	0.61	1.691	1.524	1.154	0.458	0.615	1.016	1.465	1.052	1.428	0	0		0.448901	1.41738	2.02219	0.652601	-0.751465	0.382944	1.04893	-0.696658	0.365133	1.56949
P01023 [532-539]	1.48	2.214	4.296	1.648	0.533	1.308	1.942	0.569	1.307	3.371	1.863	2.826	0.818	1.653	0.978	2.318	0.616	0.742	0.655	0.901	0.527	1.067	0.623	1.694	1.087	1.802	0.616	1.158	1.311	0.592	0.425	0.556	0.735	1.051	0.564	1.338	0	0		0.565597	1.14666	2.10299	0.720716	-0.907793	0.387363	0.957543	-0.813499	0.386259	1.75318
P02749 [271-279]	0.948	1.814	1.278	0.769	1.26	1.591	1.282	1.568	0.869	1.047	0.721	1.098	0.88	2.373	0.299	2.431	1.907	1.122	2.248	2.119	1.385	1.158	2.248	2.387	2.482	1.327	1.783	2.383	1.941	4.056	1.611	1.231	4.077	2.068	2.083	1.404	0	0		-0.077041	0.859174	0.353888	-0.378944	0.333424	0.669934	0.358396	0.648926	-0.202572	0.0662614
P02675 [164-171]	1.078	1.407	1.828	1.134	1.219	1.587	1.278	1.198	1.034	1.497	0.558	1.478	0.994	1.099	2.046	1.902	5.497	4.006	4.706	2.937	2.878	2.551	3.598	2.996	4.551	2.972	3.046	3.2	1.516	3.132	1.949	4.346	1.842	6.278	5.815	1.693	0	0		0.108357	0.492622	0.870266	0.181421	0.285698	0.666302	0.353888	0.260628	0.0482362	0.582074
P02787 [400-408]	1.504	2.561	2.642	1.389	0.843	1.768	2.432	1.469	1.195	2.707	1.194	2.107	0.999	2.185	0.833	1.98	1.387	0.854	1.799	2.529	1.001	1.05	1.076	1.636	0.888	1.881	0.84	1.159	1.899	2.346	0.838	0.534	1.751	1.098	1.498	0.972	0	0		0.588805	1.35671	1.40163	0.474047	-0.246395	0.822118	1.28214	0.554834	0.257011	1.43669
P16870 [180-189]	1.479	3.862	2.192	1.919	0.578	1.523	2.15	0.715	1.168	1.81	1.503	1.541	1.064	2.022	0.497	2.318	0.345	0.319	0.512	0.593	0.247	0.542	0.171	0.279	0.395	0.552	0.188	0.24	0.927	0.57	0.238	0.241	0.655	0.382	0.367	0.806	0	0		0.564622	1.94935	1.13225	0.940355	-0.790859	0.606916	1.10434	-0.483985	0.22404	0.85599
Q06481 [671-678]	1.157	2.892	1.84	1.716	0.425	1.119	1.591	0.585	1.135	1.654	1.647	1.58	1.006	1.077	0.376	1.414	0.289	0.245	0.483	0.398	0.19	0.362	0.18	0.132	0.173	0.634	0.09	0.194	0.474	0.403	0.177	0.134	0.305	0.255	0.417	0.462	0	0		0.210389	1.53207	0.879706	0.77905	-1.23447	0.16221	0.669934	-0.773491	0.182692	0.725959
P10745 [237-244]	1.559	5.074	2.426	2.029	0.677	2.109	2.75	0.784	1.249	2.192	1.59	2.1	1.061	2.683	0.25	3.123	0.215	0.383	0.868	1.643	0.729	0.651	0.843	0.288	0.638	1.575	0.29	0.547	1.505	1.699	0.482	0.19	1.033	0.269	0.41	1.259	0	0		0.640621	2.34312	1.27858	1.02077	-0.562772	1.07656	1.45943	-0.351074	0.320773	1.13225
P02787 [123-132]	1.075	1.561	1.034	1.003	0.84	1.073	1.233	0.906	1.138	1.138	1.346	1.008	0.972	1.216	1.125	1.045	0.963	0.776	1.212	1.306	0.962	0.882	0.943	1.008	0.77	1.293	0.65	0.928	0.947	1.022	0.677	0.441	0.756	0.881	0.897	0.851	0	0		0.104337	0.642471	0.0482362	0.00432161	-0.251539	0.10165	0.302173	-0.142417	0.186501	0.186501
A0A096LPE2 [105-115]	1.127	0.878	1.436	0.803	0.823	1.796	1.123	1.289	0.752	0.911	0.216	1.06	1.025	2.695	0.01	1.601	4.119	1.142	2.841	2.554	1.846	1.462	3.386	1.183	2.276	1.392	1.438	2.348	0.854	1.97	0.897	1.11	1.505	2.764	4.376	0.872	0	0		0.172488	-0.187707	0.522056	-0.316528	-0.281036	0.844787	0.167358	0.366252	-0.411195	-0.134477
P01591 [47-58]	1.103	5.115		1.089	0.765	0.738	2.595	0.69	0.734		0.801		1.701	2.009	1.077	1.856	3.036	5.277	12.476		2.032	3.621	3.723	11.953	4.988		10.62	4.327	5.195		2.289	2.866	3.584	8.268	8.103	2.671	3	3		0.141433	2.35473	#NUM!	0.123004	-0.386468	-0.438307	1.37573	-0.535332	-0.446148	#NUM!
P02675 [286-294]	1.093	1.071	1.29	0.953	1.012	1.555	1.262	0.941	1.238	0.717	0.888	0.837	1.102	1.663	3.107	1.549	9.424	10.793	3.503	3.134	7.712	3.611	16.448	5.779	9.551	8.009	4.476	8.801	2.407	2.562	3.191	6.705	5.339	13.127	9.988	3.862	0	0		0.128293	0.0989585	0.367371	-0.0694519	0.0172093	0.636915	0.335712	-0.0877334	0.308011	-0.479955
P01023 [1020-1031]	1.476	2.914	1.708	1.597	0.63	1.562	1.904	0.68	1.406	1.723	1.79	1.347	0.89	2.052	1.428	2.443	1.584	0.854	1.482	1.103	1.429	1.142	1.568	1.83	1.252	1.677	0.831	2.409	1.71	0.905	0.539	0.657	1.222	2.011	1.316	1.315	0	0		0.561693	1.543	0.772308	0.675364	-0.666576	0.643394	0.929033	-0.556393	0.491597	0.784923
Q9Y6R7 [1725-1733]; [2926-2934]; [4127-4135]	0.728	1.021	1.613	1.247	0.918	1.469	1.606	1.07	2.16	0.496	1.814	2.633	0.916	2.05	0.67	3.855	0.724	2.344	2.906	1.346	0.663	1.036	2.212	2.006	0.708	1.745	0.544	0.604	1.361	1.189	0.673	0.622	2.193	0.787	1.017	1.885	0	0		-0.45799	0.0299829	0.689746	0.318461	-0.123434	0.554834	0.683472	0.0976108	1.11103	-1.01159
P02787 [70-77]	1.555	4.106	1.372	1.253	1.204	1.75	2.979	1.268	1.245	2.12	1.336	1.976	0.938	1.792	0.872	2.852	1.115	0.95	1.615	0.821	0.747	0.837	0.731	1.234	1.127	0.866	0.848	0.763	1.148	0.915	0.856	0.578	1.166	0.975	1.591	1.165	0	0		0.636915	2.03773	0.45628	0.325386	0.267835	0.807355	1.57483	0.342555	0.316146	1.08406
P02647 [165-175]	1.174	1.156	0.995	1.03	1.006	2.32	0.946	1.241		0.878		0.778				1.704	3.477		2.832	1.244	2.232		2.426			1.276		2.639		1.431				2.468	2.984	1.148	5	9		0.231432	0.209141	-0.00723157	0.0426443	0.00863031	1.21412	-0.0800879	0.311503	#NUM!	-0.187707
P06727 [156-163]	0.961	1.603	0.924	0.876	1.975	2.006	1.231	1.648	1.008	0.918	0.684	0.949	0.771	2.353	0.628	2.229	4.438	1.238	3.74	2.977	2.454	1.602	2.477	3.081	2.128	1.657	1.944	3.477	2.354	5.616	3.272	1.419	6.508	3.379	4.04	1.803	0	0		-0.0573917	0.680774	-0.114035	-0.190997	0.981853	1.00432	0.299831	0.720716	0.0114956	-0.123434
Q96GW7 [23-33]		1.553		2.23		0.653			1.217		3.821		0.494	0.499	1.594	0.233	0.617	0.477	0.627			0.01		0.441	0.359		0.153		0.284		0.296	0.252	0.242	0.405	0.77		7	7		#NUM!	0.635058	#NUM!	1.15704	#NUM!	-0.614845	#NUM!	#NUM!	0.283329	#NUM!
Q8N3J6-3 [266-275]	1.107	2.315	1.506	1.881	0.657	0.794	1.708	0.639	1.15	1.441	1.464	1.388	1.208	1.211	0.949	1.118	1.584	0.481	2.389	2.168	1.301	0.866	1.007	1.337	0.643	1.077	0.387	1.423	1.133	2.791	0.315	0.267	1.031	0.521	2.29	0.702	0	0		0.146655	1.21101	0.590722	0.9115	-0.606035	-0.332789	0.772308	-0.646112	0.201634	0.52707
Q92823-5 [551-559]	1.634	4.342	1.242	1.74	0.454	1.888	2.416	0.926	1.101	1.176	1.711	0.837	0.814	1.461	0.868	2.613	1.135	0.559	1.518	0.644	1.178	0.516	1.127	0.484	0.531	0.866	0.264	1.156	1.098	0.466	0.849	0.413	0.782	1.083	1.036	0.742	0	0		0.708408	2.11836	0.312665	0.799087	-1.13924	0.916859	1.27262	-0.110916	0.138814	0.233888
P01603 [51-61]	0.907	1.909	2.905	1.18	1.012	1.442	1.77	0.988	0.832	1.352	0.547	0.864	1.129	1.799	0.446	2.772	3.28	1.188	2.773	2.305	2.511	1.188	2.018	2.254	1.19	1.54	1.379	1.667	2.146	1.416	0.854	0.879	1.75	2.184	3.119	1.316	0	0		-0.140826	0.932817	1.53854	0.238787	0.0172093	0.528071	0.823749	-0.0174171	-0.265345	0.435095
P23515 [82-89]	2.34	3.194	1.831	3.058	0.158	2.44	1.897	0.32	1.828	2.346	3.909	1.171	0.529	0.73	1.055	0.538	0.522	0.626	0.656	0.502	0.424	0.015	0.762	0.289	0.207	0.334	0.128	0.54	0.3	0.41	0.216	0.119	0.381	0.666	0.609	0.332	0	0		1.22651	1.67536	0.872632	1.61259	-2.662	1.28688	0.92372	-1.64386	0.870266	1.2302
Q9Y6R7 [1082-1089]	0.737	0.73	1.625	1.377	0.878	1.378	1.416	0.962	2.503	0.435	1.694	3.179	0.921	1.972	0.666	2.627	0.945	2.816	3.322	2.203	0.832	1.333	2.512	2.24	0.632	2.356	0.488	0.66	1.561	1.214	0.539	0.37	2.413	0.862	1.158	1.718	0	0		-0.440263	-0.454032	0.70044	0.461529	-0.187707	0.462576	0.501821	-0.0558912	1.32366	-1.20091
P04004 [453-463]	1.254	2.755	1.264	1.102	1.134	1.932	1.681	1.383	0.967	1.162	0.756	1.182	1	2.738	1.337	2.658	1.923	1.172	2.51	1.438	1.749	1.206	2.107	2.242	1.222	1.343	1.703	2.064	1.916	1.585	1.715	0.864	3.165	1.831	1.973	1.229	0	0		0.326537	1.46205	0.337996	0.140124	0.181421	0.950095	0.74932	0.467801	-0.0484122	0.21661
Q53EL9 [462-470]	1.203	2.293	1.894	2.172	0.628	1.402	1.407	0.627	1.192	1.848	2.115	1.601	1.002	1.119	0.01	1.569	0.892	0.485	1.159	3.178	1.851	0.657	1.997	0.532	0.397	1.814	0.432	1.894	0.975	2.888	0.458	0.251	0.815	0.686	0.866	0.695	0	0		0.266637	1.19724	0.921436	1.11902	-0.671164	0.487486	0.492622	-0.673463	0.253384	0.885965
P05154 [351-361]	0.788	2.062	1.331	0.878	1.272	1.621	2.586	2.484	1.126	1.95	0.787	1.042	0.777	1.679	0.069	2.887	1.802	1.068	3.173	0.955	1.435	1.249	1.893	1.904	1.154	1.062	1.324	2.062	1.338	1.221	1.008	0.563	1.963	1.727	2.006	0.871	0	0		-0.343732	1.04404	0.412511	-0.187707	0.347099	0.696884	1.37072	1.31267	0.171207	0.963474
P02649 [261-269]	1.34	1.151	5.232	1.455	0.499	1.487	2.113	0.781	1.268	4.035	1.619	3.051	1.743	1.487	1.337	1.5	0.544	1.2	0.717	1.412	0.326	1.236	0.418	1.033	1.316	1.331	1.26	0.516	1.08	0.896	0.468	0.564	0.88	0.492	0.653	0.953	0	0		0.422233	0.202888	2.38736	0.541019	-1.00289	0.572405	1.07929	-0.356606	0.342555	2.01257
P04004 [331-337]	1.311	1.504	1.649	0.736	1.353	1.874	1.562	1.711	0.869	1.337	0.572	1.432	0.926	2.882	0.561	2.333	1.261	1.179	2.382	1.157	0.978	1.057	1.591	1.772	0.948	1.474	1.484	1.193	1.681	1.592	1.926	0.714	3.515	1.35	1.689	1.194	0	0		0.390668	0.588805	0.721591	-0.442222	0.436162	0.906121	0.643394	0.77484	-0.202572	0.418999
Q12860 [701-719]		1.363	5.337	1.955		1.847			1.062	3.197	1.407	3.821	0.694	0.844	3.119	2.092	0.912	0.716	1.036	3.94		0.673		0.302	0.346	2.8	0.32		1.102	2.997	0.715	0.223	0.685	0.6	0.872		4	4		#NUM!	0.446786	2.41603	0.967169	#NUM!	0.885184	#NUM!	#NUM!	0.0867838	1.67672
P61626 [52-59]	1.074	1.951	1.315	1.316	1.816	1.311	1.75	1.864	0.983	1.079	0.655	0.792	0.68	3.082	0.832	1.42	1.41	1.122	1.583	4.168	1.65	0.841	2.3	1.919	4.466	1.568	1.112	1.324	2.203	6.742	3.051	3.001	2.773	2.32	2.745	1.768	0	0		0.102994	0.964214	0.395063	0.396159	0.860764	0.390668	0.807355	0.898402	-0.0247367	0.109695
P01011 [24-41]	1.079	1.051	1.2	0.703	1.25	1.2	1.752	1.936	1.188	1.11	0.64	1.559	0.9	2.407	0.451	1.541	1.127	1.426	1.661	1.738	3.358	1.33	3.657	2.35	2.861	1.151	1.783	2.156	2.211	1.521	1.066	1.278	2.316	0.936	1.619	1.693	0	0		0.109695	0.0717627	0.263034	-0.508403	0.321928	0.263034	0.809003	0.953079	0.248535	0.15056
P13645 [451-464]	0.707	5.143	1.246	0.686	1.088	1.443	0.683	1.223	0.967	1.516	1.285	5.93	1.136	1.394	10.795	3.649	1.57	0.751	1.613	1.24	0.481	23.181	0.609	1.99	0.485	2.172	0.697	0.663	0.981	1.84	1.874	1.326	1.344	0.93	1.407	1.035	0	0		-0.500218	2.36261	0.317304	-0.54372	0.121679	0.529071	-0.550043	0.290424	-0.0484122	0.60027
P69905 [18-32]	0.722	0.834	0.588	1.439	0.387	6.99	1.158	0.761	0.625	0.557	0.751	0.55	1.143	1.275	2.539	0.732	1.415	7.411	4.093	1.548	9.335	1.228	7.362	1.898	3.489	12.961	3.494	4.817	8.994	25.375	20.801	11.121	4.879	18.44	4.836	6.322	0	0		-0.469929	-0.261881	-0.766112	0.525067	-1.36959	2.80529	0.211635	-0.394032	-0.678072	-0.844251
P55058 [252-262]	1.612	2.316	2.276	1.882	0.99	1.357	2.327	0.896	1.627	1.795	1.498	1.719	1.02	2.239	0.022	2.195	0.661	1.674	2.431	1.451	0.534	0.987	0.909	1.959	1.405	1.32	0.808	0.625	1.891	1.484	0.577	0.523	1.346	0.846	1.084	1.15	0	0		0.688852	1.21164	1.1865	0.912267	-0.0144996	0.440421	1.21847	-0.158429	0.702214	0.843984
P25311 [242-251]	0.946	1.495	1.106	0.677	1.2	1.589	0.862	1.106	0.995	1.381	0.666	1.546	0.892	1.602	0.583	1.773	2.221	0.96	1.747	3.451	0.831	1.248	1.776	2.639	1.785	1.348	1.734	1.473	1.749	3.698	1.558	1.606	3.516	1.987	2.306	1.2	0	0		-0.0800879	0.580145	0.145351	-0.562772	0.263034	0.668119	-0.21424	0.145351	-0.00723157	0.465713
P51693 [74-80]	1.77	3.737	3.325	1.579	0.371	1.942	2.249	0.662	1.165	3.319	1.747	2.07	0.911	1.759	0.406	2.486	0.5	0.508	0.78	1.496	0.394	0.489	0.389	0.252	0.344	1.329	0.17	0.435	0.838	1.322	0.349	0.159	0.726	0.447	0.585	0.561	0	0		0.823749	1.90188	1.73335	0.659011	-1.43051	0.957543	1.16928	-0.595097	0.22033	1.73075
P01031 [437-449]	1.115	0.977	1.418	1.145	0.997	1.724	0.884	1.049	0.921	0.915	0.585	1.543	1.051	1.409	0.637	1.404	3.03	1.194	2.547	2.356	1.369	1.72	2.039	2.536	2.427	1.666	2.226	1.936	1.272	1.621	1.217	1.679	1.671	2.142	2.945	1.081	0	0		0.157044	-0.0335695	0.503858	0.195348	-0.00433459	0.78576	-0.177882	0.0690147	-0.118727	-0.128156
P02647 [185-195]	1.267	1.462	1.189	0.83	1.038	1.57	1.173	1.287	0.888	1.238	0.634	1.104	1.049	1.551	0.991	1.84	1.579	0.89	1.659	1.254	1.501	1.011	1.611	1.422	1.281	1.373	1.427	1.648	1.497	1.489	1.247	0.818	1.596	1.362	1.477	1.124	0	0		0.341417	0.547943	0.249749	-0.268817	0.0538064	0.650765	0.230203	0.364012	-0.171368	0.308011
P10745 [259-267]	1.408	2.245	1.962	1.703	0.494	1.715	1.771	0.487	1.236	1.349	1.477	1.355	1.058	1.605	0.922	1.709	0.405	0.374	0.784	0.77	0.293	0.621	0.257	0.446	0.465	0.748	0.237	0.342	0.982	0.575	0.377	0.322	0.587	0.41	0.495	0.771	0	0		0.493647	1.16672	0.972325	0.768078	-1.01742	0.778209	0.824564	-1.03801	0.305679	0.43189
P02671 [259-271]	1.002	1.4	1.683	0.843	1.026	1.866	1.299	0.95	0.963	0.856	0.653	0.896	1.283	2.388	6.356	2.324	8.278	4.73	3.435	3.323	5.069	4.244	4.777	6.936	12.092	6.396	5.902	7.545	3.158	3.018	2.992	6.983	5.602	7.893	12.268	3.565	0	0		0.00288251	0.485427	0.751035	-0.246395	0.0370307	0.899949	0.377401	-0.0740006	-0.0543923	-0.224317
P07339 [404-411]	1.615	2.362	3.116	1.354	0.671	1.379	2.187	0.724	0.904	1.922	0.724	1.751	1.198	1.802	0.407	1.78	0.488	0.626	0.732	0.597	0.431	0.575	0.457	0.432	0.343	1.402	0.361	0.409	1.077	0.529	0.327	0.246	0.379	0.5	0.564	0.962	0	0		0.691534	1.24001	1.6397	0.437228	-0.575615	0.463622	1.12895	-0.465938	-0.145605	0.942608
P06396 [616-623]	0.813	1.567	1.667	0.993	1.292	1.213	1.342	1.34	1.116	1.66	0.989	1.442	0.958	1.756	0.796	1.898	1.228	0.891	1.546	1.686	1.111	0.916	0.984	1.506	1.069	1.189	0.957	1.14	1.361	2.021	1.068	0.961	1.983	1.142	1.2	0.956	0	0		-0.298673	0.648005	0.737254	-0.0101344	0.369606	0.27858	0.424385	0.422233	0.158337	0.731183
P00915 [82-90]	0.991	3.247	0.856	1.26	0.921	4.476	1.604	1.049	1.252	1.23	1.07	0.884	0.987	2.008	2.182	2.241	2.601	4.588	6.522	1.774	6.117	1.088	7.235	3.457	3.981	8.408	1.872	4.222	6.286	14.174	8.631	11.835	5.574	10.708	3.58	3.108	0	0		-0.013043	1.69911	-0.224317	0.333424	-0.118727	2.16221	0.681674	0.0690147	0.324235	0.298658
P06727 [317-326]	0.982	1.477	1.209	0.976	1.839	2.114	1.284	1.633	1.047	1.141	0.726	1.304	0.989	2.436	1.248	2.289	3.857	1.32	3.536	3.708	2.619	1.741	2.457	3.555	2.339	2.179	2.194	3.329	2.646	6.586	3.39	1.46	6.814	3.153	3.866	1.796	0	0		-0.0262051	0.56267	0.273814	-0.0350469	0.878921	1.07998	0.360645	0.707525	0.0662614	0.190299
P04264 [484-492]	0.574	2.95	0.927	0.751	1.087	1.241	0.548	1.029	1.046	1.109	1.479	6.289	1.188	1.485	12.624	1.958	2.19	0.916	1.647	1.842	0.867	9.617	0.924	1.805	0.682	3.484	0.807	1.056	1.094	2.254	1.512	1.281	1.392	1.582	1.806	0.966	0	0		-0.800877	1.56071	-0.109359	-0.413115	0.120352	0.311503	-0.867752	0.041243	0.0648829	0.149259
P06703 [48-55]	0.341	0.784	0.654	1.912	7.247	1.773	1.131	0.914	0.781	0.761	0.634	0.638	0.295	3	0.225	1.657	1.039	2.544	3.654	3.5	2.825	0.788	2.675	1.004	2.119	4.526	1.72	2.002	4.251	5.562	6.389	5.981	2.902	3.621	2.152	2.513	0	0		-1.55216	-0.351074	-0.612637	0.935083	2.85738	0.826193	0.177599	-0.129734	-0.356606	-0.394032
P02751 [1198-1207]	1.129	1.801	1.852	1.763	0.865	1.382	1.803	1.334	1.156	2.108	1.025	1.342	0.8	2.371	1.153	2.006	1.313	2.136	2.219	0.997	0.915	1.781	1.007	6.394	2.449	1.506	1.248	1.834	2.54	0.994	0.849	1.729	3.477	1.236	1.334	2.61	0	0		0.175045	0.848798	0.889084	0.818032	-0.209228	0.466758	0.850399	0.415759	0.209141	1.07587
O43505 [163-171]	1.256	1.612	1.7	0.867	0.728	1.064	1.238	0.732	1.081	1.644	1.602	1.386	0.963	1.743	0.965	1.24	1.076	0.6	1.144	1.003	0.547	0.574	0.532	0.406	0.411	0.837	0.275	0.626	1.167	0.897	0.606	0.295	1.144	0.749	0.784	0.778	0	0		0.328836	0.688852	0.765535	-0.205896	-0.45799	0.0894982	0.308011	-0.450084	0.112367	0.71721
P06396 [776-782]	0.915	2.759	1.904	1.408	1.079	1.693	2.338	1.64	1.301	2.089	1.064	1.512	0.853	2.907	0.377	2.678	1.03	0.89	2.069	1.169	0.923	0.88	1.411	1.469	1.152	1.121	0.848	1.136	1.887	1.33	0.694	0.67	2.514	1.166	1.073	1.075	0	0		-0.128156	1.46415	0.929033	0.493647	0.109695	0.759582	1.22527	0.713696	0.379621	1.06281
P10745 [759-766]	1.892	4.24	2.3	2.111	0.419	2.37	2.7	0.521	1.376	2.219	1.668	1.867	0.981	2.951	0.714	2.838	0.214	0.36	0.758	0.629	0.158	0.547	0.164	0.434	0.421	0.648	0.153	0.204	1.387	0.434	0.282	0.182	0.721	0.266	0.274	0.726	0	0		0.919912	2.08406	1.20163	1.07793	-1.25498	1.24489	1.43296	-0.940645	0.46048	1.14991
P02748 [146-154]	1.102	0.851	1.162	0.81	1.163	1.097	1.311	1.297	1.107	0.889	0.511	1.677	0.807	2.468	0.122	1.77	2.194	1.245	2.006	2.851	1.794	1.461	2.421	2.553	2.11	1.444	1.856	2.289	2.2	2.85	1.394	1.831	4.103	2.201	2.82	1.202	0	0		0.140124	-0.232769	0.21661	-0.304006	0.217851	0.133564	0.390668	0.375178	0.146655	-0.169745
P06727 [256-264]	0.817	2.169	0.964	0.903	1.985	1.685	1.124	1.543	0.922	0.998	0.53	1.049	0.791	1.621	0.102	1.573	3.551	1.264	3.047	2.579	2.057	1.807	2.036	3.217	2.066	1.697	2.385	2.889	1.743	4.804	3.469	1.641	4.497	3.133	3.2	1.698	0	0		-0.291592	1.11703	-0.0528949	-0.147202	0.989139	0.752749	0.168642	0.625738	-0.117161	-0.00288828
P60709 [197-206]	0.758	2.113	0.828	0.822	3.059	1.439	1.392	1.179	1.459	1.113	0.746	0.867	1.007	3.193	0.553	3.987	1.077	1.353	3.005	1.901	0.914	0.998	0.836	1.111	2.139	3.957	1.602	1.406	4.904	1.677	1.007	0.901	2.518	1.108	1.578	2.959	0	0		-0.39973	1.07929	-0.272297	-0.28279	1.61306	0.525067	0.477159	0.237564	0.54498	0.154454
P01034 [35-51]	1.65	3.986	2.58	1.409	0.782	1.856	2.28	0.946	1.053	2.147	1.156	1.546	0.949	2.209	0.861	2.351	1.29	0.511	1.412	1.7	0.804	0.512	0.775	0.545	0.522	1.468	0.252	0.785	0.888	1.6	0.358	0.297	0.52	1.011	1.384	0.843	0	0		0.722466	1.99494	1.36737	0.494672	-0.354759	0.892197	1.18903	-0.0800879	0.0745054	1.10232
P19827 [126-137]	1.141	1.154	1.412	0.918	1.055	2.193	1.228	1.181	1.139	1.036	0.573	0.868	1.27	2.081	1.868	2.314	4.058	2.311	2.242	1.64	3.853	2.33	4.139	3.16	2.318	2.219	2.528	3.202	2.022	1.991	1.793	1.478	5.264	3.113	7.015	3.168	0	0		0.190299	0.206643	0.49774	-0.123434	0.077243	1.13291	0.296311	0.240009	0.187768	0.051024
P02766 [69-81]	1.444	3.601	1.791	1.813	0.709	2.085	1.534	0.96	1.363	2.022	1.361	1.706	1.734	2.271	0.519	1.874	0.834	0.703	1.19	0.791	0.463	1.085	0.56	0.879	0.841	0.465	0.738	0.554	1.831	0.863	0.41	0.427	1.069	0.55	0.896	1.045	0	0		0.530071	1.8484	0.840765	0.858379	-0.496142	1.06005	0.617298	-0.0588937	0.446786	1.01578
Q99972 [288-296]	1.103	2.982	0.666	0.776	1.364	1.215	2.15	1.863	0.662	0.623	0.862	1.305	1.547	1.053	1.369	2.078	0.938	0.829	1.019	1.332	0.83	0.523	0.851	0.925	0.775	1.758	0.822	0.745	0.821	1.48	0.581	0.499	0.532	0.879	0.921	1.184	0	0		0.141433	1.57628	-0.586406	-0.365871	0.447844	0.280956	1.10434	0.897628	-0.595097	-0.682696
P51693 [107-118]	1.661	3.489	2.48	2.027	0.382	1.728	2.147	0.668	1.213	2.589	1.567	1.917	0.865	1.396	0.909	1.943	0.851	0.452	1.138	1.037	0.587	0.521	0.588	0.427	0.316	1.092	0.22	0.652	0.813	0.812	0.287	0.279	0.602	0.856	0.854	0.607	0	0		0.732052	1.80281	1.31034	1.01935	-1.38836	0.789103	1.10232	-0.58208	0.27858	1.37239
P02766 [69-82]	1.396	2.871	1.613	1.477	0.698	1.607	1.542	0.892	0.953	2.112	1.233	1.585	1.83	1.406	0.719	1.807	0.692	0.632	0.876	0.729	0.49	0.962	0.385	0.865	0.678	0.592	0.682	0.479	1.316	0.647	0.315	0.427	0.624	0.509	0.686	1	0	0		0.481299	1.52155	0.689746	0.56267	-0.518701	0.68437	0.624803	-0.164884	-0.0694519	1.07861
O75882-2 [1266-1272]	1.319		0.916		0.584		1.871	0.991	1.083	0.898	0.943	0.936	1.036	1.715	0.01			1.01		1.049	0.639	1.326	0.709	1.816	1.183	1.475	1.032	1.054	2.5	1.224	1.012	0.665	1.561			1.026	4	4		0.399445	#NUM!	-0.12658	#NUM!	-0.77596	#NUM!	0.90381	-0.013043	0.115033	-0.155213
P10909-2 [377-388]	1.45	2.092	1.045	1.266	0.848	1.463	2.579	1.677	1.113	1.412		1.265		1.068		1.553	1.797	0.906	1.472	0.596	1.11		1.148			0.574		1.128	1.819	0.584	1.257		1.606	1.002	1.735	1.03	3	5		0.536053	1.06488	0.0635029	0.340277	-0.237864	0.54893	1.36681	0.745883	0.154454	0.49774
P02766 [69-83]	1.426	1.877	1.557	1.239	0.782	1.298	1.515	0.982	1.046	1.902	1.128	1.564	1.85	1.699	0.445	1.393	0.928	0.765	0.825	0.971	0.5	1.045	0.483	1.077	0.699	0.708	0.71	0.572	1.582	0.975	0.539	0.453	0.966	0.631	0.9	1.075	0	0		0.511974	0.908429	0.638769	0.309176	-0.354759	0.37629	0.599318	-0.0262051	0.0648829	0.927517
Q9HCB6 [299-309]	1.349	3.386	2.066	1.567	0.708	1.787	2.44	0.946	1.344	1.683	1.299	1.577	0.966	1.508	0.575	2.077	1.232	0.744	1.339	1.07	0.669	0.678	0.798	0.588	0.598	1.043	0.426	0.789	1.349	0.807	0.478	0.429	0.864	1.042	1.101	0.803	0	0		0.43189	1.75958	1.04684	0.648005	-0.498179	0.83754	1.28688	-0.0800879	0.426533	0.751035
O14791-2 [322-336]	0.988	1.284	0.243	0.854	0.982	2.083	0.694	1.048	0.782	0.164	0.724	0.235	1.099	3.135	0.01	1.455	3.714	1.742	4.241	0.497	2.965	1.41	3.819	2.766	1.494	0.586	1.216	3.36	1.756	0.615	1.752	1.142	2.143	3.791	5.182	1.722	0	0		-0.0174171	0.360645	-2.04097	-0.227692	-0.0262051	1.05866	-0.526992	0.0676387	-0.354759	-2.60823
P04004 [338-353]	1.279	1.298	1.043	1.042	1.271	1.581	1.66	1.776	1.205	1	0.619	1.033	1.042	2.109	0.704	1.403	2.601	1.192	2.721	1.673	2.583	1.186	2.874	1.556	0.98	1.456	1.593	2.698	2.137	1.695	1.803	0.802	3.26	2.218	2.339	1.299	0	0		0.355016	0.37629	0.0607392	0.0593553	0.345964	0.660837	0.731183	0.828632	0.269033	0
Q96GW7 [268-274]	2.268		3.135		0.162		2.72	0.328	1.21	3.693	2.894	2.161	0.64	0.594	0.01			0.392		0.985	0.163	0.446	0.235	0.608	0.241	1.312	0.246	0.177	0.275	0.915	0.217	0.302	0.355			0.305	4	4		1.18142	#NUM!	1.64847	#NUM!	-2.62593	#NUM!	1.44361	-1.60823	0.275007	1.88479
P02647 [25-34]	1.051	0.689	0.965	0.694	1.103	1.415	0.725	1.101	0.848	0.867	0.397	0.767	1.112	1.209	0.084	1.228	2.118	0.997	1.538	1.469	1.649	1.174	1.575	1.218	1.079	1.543	2.006	1.803	1.325	1.59	1.572	0.887	1.226	1.578	1.626	0.972	0	0		0.0717627	-0.537424	-0.0513992	-0.526992	0.141433	0.500802	-0.463947	0.138814	-0.237864	-0.205896
Q13214 [248-259]	0.969	2.49	1.219	1.135	1.133	1.285	1.59	1.362	1.409	0.956	1.062	0.961	1.048	1.326	1.12	1.796	2.537	0.836	2.405	3.506	1.41	0.769	1.32	0.496	0.831	2.183	0.495	1.495	0.796	4.45	0.502	0.553	0.632	2.012	2.333	1.068	0	0		-0.0454314	1.31615	0.285698	0.182692	0.180148	0.361768	0.669027	0.445727	0.494672	-0.0649175
Q9UHG2 [66-77]	1.272	2.988	1.806	1.071	0.962	1.533	2.227	1.245	1.133	2.042	1.337	1.219	0.825	2.451	0.471	2.247	2.807	0.801	2.661	3.709	0.756	0.491	0.824	0.485	1.076	3.102	0.353	0.82	1.345	3.461	0.415	0.288	0.752	2.084	2.159	1.086	0	0		0.347099	1.57918	0.852798	0.0989585	-0.0558912	0.616358	1.1551	0.316146	0.180148	1.02998
P35527 [234-240]		10.139	1.132	0.969		2.851				2.032	2.136	12.555	1.338		11.511	5.586	1.015		1.424	0.614		6.039		2.17	1.317	2.186	0.682			1.265		1.282		0.576	1.975		6	8		#NUM!	3.34184	0.178874	-0.0454314	#NUM!	1.51147	#NUM!	#NUM!	#NUM!	1.0229
P02649 [301-317]	1.333	1.71	1.606	1.393	0.794	1.61	1.887	1.031	1.189	1.509	1.232	1.359	1.057	1.914	0.718	1.825	3	1.053	2.626	3.581	1.976	0.967	2.066	1.276	1.215	2.027	0.82	2.111	1.604	2.488	0.731	0.72	1.311	1.955	2.388	1.088	0	0		0.414677	0.773996	0.683472	0.478195	-0.332789	0.687061	0.916094	0.0440443	0.249749	0.593593
P02647 [165-173]	1.375	1.342	1.13	0.894	1.006	2.32	1.255	1.42	0.849	1.115	0.382	0.776	0.979	1.834	0.924	2.177	3.094	0.959	2.262	1.252	2.216	1.012	2.294	1.412	1.371	1.378	1.713	2.659	1.687	1.506	1.562	0.707	1.874	2.089	2.382	1.269	0	0		0.459432	0.424385	0.176323	-0.161653	0.00863031	1.21412	0.327687	0.505891	-0.236164	0.157044
Q9Y6R7 [5251-5264]	0.86	1.124	1.166	1.611	0.838	1.464	1.757	0.964	2.637	0.477	1.855	2.341	1.025	2.659	0.814	3.307	1.069	3.097	3.237	1.518	0.834	1.417	2.746	2.458	0.785	1.29	0.577	0.705	1.69	0.885	0.637	0.548	3.223	0.91	1.363	1.709	0	0		-0.217591	0.168642	0.221568	0.687956	-0.254978	0.549916	0.813114	-0.0528949	1.3989	-1.06794
P10745 [807-815]	1.527	3.091	2.37	1.607	0.608	1.846	2.103	0.552	1.209	1.993	1.448	1.688	1	1.952	0.925	2.304	0.682	0.404	0.916	1.203	0.564	0.619	0.633	0.376	0.455	0.878	0.284	0.627	1.116	1.052	0.448	0.312	0.651	0.686	0.726	0.774	0	0		0.6107	1.62807	1.24489	0.68437	-0.717857	0.884403	1.07245	-0.85726	0.273814	0.994942
P02647 [143-155]	1.264	0.771	3.247	0.806	1.108	2.056	1.071	1.347	0.9	2.198	0.328	1.913	1	1.43	0.23	2.113	1.235	0.967	1.078	1.534	0.928	1.132	0.996	1.54	1.407	1.567	1.719	1.102	1.724	1.95	1.706	0.817	2.095	0.958	1.09	1.165	0	0		0.337996	-0.375197	1.69911	-0.311148	0.147958	1.03984	0.0989585	0.42975	-0.152003	1.13619
B0YIW2 [63-78]	1.076	0.982	1.098	0.875	0.963	1.33	1.014	1.348	0.715	0.682	0.555	1.007	1.459	1.951	4.806	1.377	4.019	2.934	2.787	2.325	2.402	2.734	3.92	5.034	7.701	2.458	3.41	4.035	1.333	3.36	3.273	2.775	3.437	3.151	6.498	1.171	0	0		0.105678	-0.0262051	0.134878	-0.192645	-0.0543923	0.411426	0.0200577	0.43082	-0.483985	-0.552156
P01011 [26-41]	0.933	0.989	1.043	0.835	1.238	1.034	0.94	1.24	1.075	0.976	0.665	1.445	1.027	1.902	0.35	1.429	0.863	1.167	2.32	1.991	0.844	0.688	1.061	2.713	1.74	1.104	1.213	0.949	1.568	0.876	1.184	1.263	1.979	1.493	1.823	1.057	0	0		-0.100051	-0.0159576	0.0607392	-0.260152	0.308011	0.0482362	-0.0892673	0.31034	0.104337	-0.0350469
P01024 [849-855]	1.23	1.912	1.31	1.006	1.082	1.704	1.681	1.489	1.041	1.162	0.519	1.417	0.823	2.813	2.039	2.848	1.53	1.624	2.897	1.093	1.332	1.125	2	3.259	3.882	1.234	1.696	1.622	1.884	1.135	1.123	1.179	2.334	1.536	1.745	1.255	0	0		0.298658	0.935083	0.389567	0.00863031	0.1137	0.768925	0.74932	0.574344	0.0579701	0.21661
P69891 [19-31]		0.957	0.939	1.427		2.699			1.198	0.892	0.654	1.026	0.506	0.733	0.01	1.218	2.555	4.331	3.102	4.74		0.896		1.875	10.103	4.163	4.884		2.638	19.724	5.284	8.232	1.244	8.73	8.19		4	4		#NUM!	-0.0634092	-0.0908029	0.512985	#NUM!	1.43242	#NUM!	#NUM!	0.260628	-0.164884
P10909-2 [438-456]	1.487	1.836	1.75	2.146	0.738	2.355	1.736	1.237	1.809	1.584	1.637	1.592	0.895	1.645	1.583	1.92	1.571	1.003	2.439	1.154	0.618	0.801	0.843	0.759	0.767	1.004	0.563	0.839	1.193	0.99	0.563	0.353	0.743	1.301	1.819	0.903	0	0		0.572405	0.876566	0.807355	1.10165	-0.438307	1.23573	0.795767	0.306846	0.855192	0.663572
P10745 [372-384]	1.524	2.667	2.881	1.857	0.485	1.817	2.263	0.47	1.245	2.215	1.541	2.07	1.055	1.951	0.903	2.04	0.732	0.542	1.048	1.303	0.535	0.633	0.446	0.179	0.356	1.161	0.17	0.526	1.193	1.062	0.562	0.213	0.638	0.836	0.731	0.827	0	0		0.607863	1.41522	1.52657	0.892974	-1.04394	0.861558	1.17824	-1.08927	0.316146	1.14731
P01859 [272-280]									1.161		0.576		0.912	1.465	2.388			1.097				0.705		2.098	1.085		1.042		1.812		1.129	1.079	1.943				11	11		#NUM!	#NUM!	#NUM!	#NUM!	#NUM!	#NUM!	#NUM!	#NUM!	0.215368	#NUM!
Q8IZJ3 [391-402]	1.141	2.235	2.277	1.086	1.649	1.079	1.736	1.257	0.748	1.557	1.163	2.11	1.33	1.125	0.778	2.189	2.567	0.818	2.287	2.829	1.301	0.917	1.202	0.929	0.708	2.228	0.593	1.391	0.667	2.782	0.952	0.529	0.583	1.363	2.465	1.29	0	0		0.190299	1.16027	1.18713	0.119024	0.721591	0.109695	0.795767	0.329985	-0.41889	0.638769
P02649 [270-278]	1.449	2.189	2.056	1.641	0.576	1.859	2.321	0.898	1.106	1.988	1.605	1.532	1.001	2.296	0.886	1.737	0.805	0.991	1.325	0.53	0.59	0.9	0.785	1.26	1.461	0.974	0.757	0.928	1.32	0.558	0.461	0.585	0.961	1.033	1.243	1.027	0	0		0.535058	1.13027	1.03984	0.714575	-0.795859	0.894527	1.21475	-0.155213	0.145351	0.991318
P04004 [354-362]	1.197	1.813	1.274	0.899	1.269	2.056	1.387	1.654	0.855	1.05	0.514	1.14	0.816	2.794	0.811	2.564	2.481	1.25	3.219	1.531	2.294	1.095	3.007	1.804	0.952	1.43	1.611	2.979	1.985	1.724	1.835	0.674	3.795	2.081	2.396	1.28	0	0		0.259423	0.858379	0.349365	-0.153607	0.343692	1.03984	0.471968	0.725959	-0.226004	0.0703893
P05546 [368-376]	0.97	1.1	1.178	0.826	1.144	1.755	0.955	1.344	0.873	0.917	0.609	1.067	1.343	1.666	0.806	1.867	2.284	1.293	2.673	1.774	1.572	1.416	1.83	2.351	1.721	1.718	1.802	1.896	1.659	2.366	1.557	1.147	2.473	2.069	2.539	1.169	0	0		-0.0439433	0.137504	0.23634	-0.275786	0.194087	0.811471	-0.0664274	0.426533	-0.195946	-0.125006
P02768-3 [386-393]	0.97	0.66		0.649	1.21	0.993	1.085	1.018	1.142		0.749		1.235	2.055	1.461	1.15	1.426	0.941	1.142		0.937	1.242	0.816	1.931	1.075		0.892	0.834	2.918		1.122	0.964	3.584	1.128	1.735	0.858	3	3		-0.0439433	-0.599462	#NUM!	-0.62371	0.275007	-0.0101344	0.117695	0.0257376	0.191563	#NUM!
P02675 [125-135]	0.872	0.866	0.899	0.973	1.065	1.479	0.738	0.983	1.015	0.69	1.007	1.002	1.285	0.772	0.384	0.722	6.105	3.343	5.349	4.603	1.063	2.746	1.734	3.738	6.242	5.431	3.859	1.34	1.401	4.351	1.679	4.873	1.635	9.916	6.698	1.121	0	0		-0.1976	-0.207561	-0.153607	-0.0394883	0.0908534	0.564622	-0.438307	-0.0247367	0.0214797	-0.535332
O00468-6 [1159-1167]		0.869	2.808	1.312		1.281			1.491	2.561		2.022		1.373		1.709	0.68	0.606	0.675	1.668						1.167			0.807	1.326	0.336		0.714	0.559	0.633		7	9		#NUM!	-0.202572	1.48954	0.391768	#NUM!	0.35727	#NUM!	#NUM!	0.57628	1.35671
P01011 [341-350]	0.889	1.582	0.966	0.94	1.083	1.355	1.629	1.653	1.249	1.195	0.682	1.445	0.828	2.493	1.116	2.078	1.866	1.522	3.223	1.893	1.423	1.153	2.037	2.652	2.374	1.375	1.373	1.97	2.277	1.897	0.985	1.267	2.409	1.851	2.526	1.384	0	0		-0.169745	0.66175	-0.0499049	-0.0892673	0.115033	0.438293	0.703987	0.725087	0.320773	0.257011
P01011 [27-41]	1.237	1.286	1.286	0.775	1.094	1.237	1.242	1.23	1.18	1.699	0.571	1.849	1.086	1.949	0.237	1.832	1.73	1.274	2.707	2.973	1.582	1.077	1.992	2.067	1.174	1.865	1.257	1.818	1.97	2.221	1.114	1.01	2.184	1.552	2.05	1.208	0	0		0.306846	0.362891	0.362891	-0.367732	0.129613	0.306846	0.312665	0.298658	0.238787	0.764686
P01031 [937-947]	1.124	1.288	1.16	0.898	1.172	1.564	1.022	1.089	1.23	0.908	0.743	1.241	1.19	1.446	0.758	1.737	3.07	1.288	2.766	2.013	2.437	1.651	2.842	1.852	1.315	1.854	1.546	2.66	1.557	1.871	1.397	1	2.669	2.989	2.816	1.466	0	0		0.168642	0.365133	0.214125	-0.155213	0.228973	0.645241	0.0313952	0.123004	0.298658	-0.139236
P02679 [122-134]	0.961	0.88	2.178	1.202	1.104	1.566	1.097	0.833	0.826	1.442	0.973	1.462	1.411	2.1	3.141	1.339	3.845	3.853	2.118	2.939	2.991	2.648	6.37	4.118	6.885	6.059	3.034	3.554	2.238	3.436	1.424	4.653	3.655	5.778	4.014	2.587	0	0		-0.0573917	-0.184425	1.123	0.265437	0.14274	0.647084	0.133564	-0.263612	-0.275786	0.528071
P10745 [226-236]	1.337	1.243	5.006	1.828	0.522	1.383	1.872	0.491	1.163	3.178	1.532	2.765	1.06	0.971	0.836	1.628	0.502	0.403	0.567	1.498	0.373	0.613	0.363	0.301	0.443	1.083	0.247	0.339	0.782	1.465	0.374	0.255	0.494	0.511	0.466	0.815	0	0		0.418999	0.313826	2.32366	0.870266	-0.937878	0.467801	0.90458	-1.02621	0.217851	1.66812
Q92563 [31-42]											1.37		0.964		0.01							0.466		0.581	0.515		0.277					0.384					13	15		#NUM!	#NUM!	#NUM!	#NUM!	#NUM!	#NUM!	#NUM!	#NUM!	#NUM!	#NUM!
P06727 [212-221]	0.843	1.209	1.057	0.809	2.162	1.565	1.011	1.548	1	0.908	0.6	0.94	0.935	1.552	1.069	1.47	2.999	1.309	2.462	2.132	1.774	1.806	1.739	2.619	1.68	1.218	2.16	2.362	1.687	3.662	3.213	1.613	3.84	2.602	2.803	1.691	0	0		-0.246395	0.273814	0.0799754	-0.305788	1.11237	0.646163	0.015783	0.630405	0	-0.139236
P05067 [439-450]	1.787	2.539	5.326	2.027	0.364	1.234	2.442	0.523	1.129	4.06	1.759	3.471	0.956	1.24	0.792	1.984	0.748	0.238	0.856	1.374	0.721	0.542	0.507	0.33	0.286	1.331	0.176	0.619	0.638	1.289	0.283	0.212	0.455	0.742	0.762	0.446	0	0		0.83754	1.34426	2.41305	1.01935	-1.45799	0.303342	1.28806	-0.935117	0.175045	2.02148
P02675 [54-72]	1.134	0.998	1.168	0.865	1.138	1.728	1.021	0.963	1.144	0.762	0.76	0.9	1.08	1.559	3.906	1.578	4.348	8.33	2.709	2.114	3.408	3.446	6.298	3.77	7.56	3.954	3.849	3.373	2.567	2.023	2.684	3.575	3.671	7.17	4.906	3.024	0	0		0.181421	-0.00288828	0.22404	-0.209228	0.186501	0.789103	0.0299829	-0.0543923	0.194087	-0.392137
P06727 [52-59]									1.112		0.608		1.112	1.91	0.01			0.997				2.024		2.13	1.635		2.378		2.488		1.841	1.877	3.564				11	11		#NUM!	#NUM!	#NUM!	#NUM!	#NUM!	#NUM!	#NUM!	#NUM!	0.153157	#NUM!
P08519 [38-47]; [152-161]; [266-275]; [380-389]; [494-503]; [608-617]; [722-731]; [836-845]; [950-959]; [1064-1073]; [1178-1187]; [1292-1301]; [1406-1415]; [1520-1529]; [1634-1643]; [1748-1757]; [1862-1871]; [1976-1985]; [2090-2099]; [2204-2213]; [2318-2327]; [2432-2441]; [2546-2555]; [2660-2669]; [2774-2783]; [2888-2897]; [3002-3011]; [3116-3125]; [3230-3239]; [3344-3353]; [3572-3581]	1.184	0.643	3.543	1.298	0.967	2.009	1.059	0.902	1.105	1.482	1.081	1.573	0.852	1.657	4.658	1.768	22.555	13.315	8.099	0.662	4.248	1.345	17.111	32.683	29.625	20.74	0.705	13.997	13.811	4.899	2.743	7.099	25.456	2.876	24.393	3.152	0	0		0.243669	-0.637109	1.82497	0.37629	-0.0484122	1.00648	0.0827026	-0.148801	0.144046	0.567545
Q14767 [74-87]	0.766		2.937		1.783		1.09	1.674	0.785	1.836		1.547		2.042				0.912		3.743	1.69		1.301			2.794		1.32	0.858	5.119	0.904		1.342			1.358	7	9		-0.384584	#NUM!	1.55434	#NUM!	0.834307	#NUM!	0.124328	0.7433	-0.349235	0.876566
Q92765 [225-232]	1.446	3.28	2.376	1.63	0.684	2.052	2.484	1.018	1.37	1.936	1.505	1.528	0.944	2.161	0.747	2.665	0.627	0.91	1.057	0.856	0.608	0.584	0.741	0.673	1.331	1.53	0.421	0.705	1.557	1.167	0.392	0.58	1.147	0.927	0.864	0.888	0	0		0.532068	1.7137	1.24853	0.704872	-0.547932	1.03703	1.31267	0.0257376	0.454176	0.953079
A0A0C4DFZ2 [203-216]											1.198		0.799		0.209							0.6		0.503	0.525		0.588					0.326					13	15		#NUM!	#NUM!	#NUM!	#NUM!	#NUM!	#NUM!	#NUM!	#NUM!	#NUM!	#NUM!
P04004 [454-463]	1.184	1.773	1.429	0.907	1.172	1.739	1.443	1.391	0.898	1.226	0.579	1.357	0.969	1.819	1.286	1.996	2.466	1.073	2.728	2.301	1.634	1.266	1.798	1.812	0.948	2.089	1.898	1.576	1.486	2.061	1.573	0.773	2.033	2.18	2.262	1.05	0	0		0.243669	0.826193	0.515006	-0.140826	0.228973	0.798258	0.529071	0.476122	-0.155213	0.293959
Q9Y6R7 [5333-5341]	0.775	1.028	1.379	1.423	0.885	1.376	1.418	0.954	2.513	0.594	1.678	2.539	1.019	1.937	0.791	2.546	1.085	3.124	3.386	1.799	1.004	1.37	2.945	1.977	0.779	1.606	0.605	0.808	1.303	1.024	0.71	0.45	2.369	1.017	1.242	1.754	0	0		-0.367732	0.0398403	0.463622	0.508936	-0.176251	0.46048	0.503858	-0.0679388	1.32941	-0.751465
P02647 [86-94]	1.3	4.113	1.859	1.041	1.137	2.542	2.597	1.442	1.255	1.601	0.544	1.34	1.157	2.292	0.01	3.372	3.621	1.686	4.165	2.584	2.712	1.159	2.429	1.424	1.385	2.341	1.769	2.467	2.283	3.61	1.607	0.917	1.989	3.039	4.029	1.514	0	0		0.378512	2.04019	0.894527	0.0579701	0.185232	1.34596	1.37685	0.528071	0.327687	0.678973
P02649 [138-152]	1.705	3.979	3.779	1.917	0.538	2.666	3.097	1.063	1.244	4.215	1.63	2.27	1.022	3.621	1.299	2.832	1.249	0.995	2.079	1.222	1.452	0.921	1.416	1.54	1.574	1.724	0.721	1.524	1.995	1.208	0.441	0.408	1.355	1.534	1.769	1.134	0	0		0.769772	1.99241	1.918	0.93885	-0.894322	1.41468	1.63087	0.0881416	0.314986	2.07553
B4E1Z4 [1173-1181]	0.821	0.97	2.214	0.571	1.28	1.103	1.4	1.572	0.917	1.429	0.514	1.906	0.893	1.84	0.641	2.017	0.866	1.274	1.386	1.482	1.107	1.133	1.312	1.749	1.178	1.322	1.405	1.26	1.411	1.317	1.235	1.322	1.628	1.193	1.182	1.136	0	0		-0.284546	-0.0439433	1.14666	-0.808437	0.356144	0.141433	0.485427	0.652601	-0.125006	0.515006
P55283 [79-89]									1.477		1.567		0.982	1.551	1.037			0.678				0.734		0.66	0.618		0.412		1.292		0.7	0.573	0.851				11	11		#NUM!	#NUM!	#NUM!	#NUM!	#NUM!	#NUM!	#NUM!	#NUM!	0.56267	#NUM!
Q16610-4 [351-360]	0.979	1.166	1.267	0.802	1.127	1.063	1.027	1.163	0.981	1.022	0.823	1.103	0.902	1.774	0.595	1.239	1.891	1.066	1.62	1.503	2.648	1.205	2.136	1.183	1.126	1.155	1.16	2.573	1.812	1.184	1.176	0.888	2.199	1.651	1.712	1.019	0	0		-0.0306192	0.221568	0.341417	-0.318326	0.172488	0.0881416	0.0384362	0.217851	-0.027675	0.0313952
P01024 [1052-1060]	1.158	1.953	1.366	0.878	1.127	1.554	1.712	1.673	1.039	1.341	0.567	1.496	0.919	2.711	1.486	3.089	1.674	1.556	2.762	1.53	1.184	1.284	2.044	3.495	2.975	1.729	1.733	1.801	2.122	1.8	1.191	1.31	2.856	1.826	1.772	1.334	0	0		0.211635	0.965692	0.449957	-0.187707	0.172488	0.635987	0.775683	0.742437	0.0551957	0.423309
Q9UBR2 [70-81]	1.175	3.557	1.826	1.531	0.913	1.544	2.021	1.188	1.246	1.204	1.274	1.563	1.041	1.949	0.842	2.418	1.358	0.637	1.841	2.049	1.035	0.932	1.028	0.743	0.793	1.419	0.515	1.056	1.287	1.363	0.491	0.498	0.623	1.11	1.448	1.048	0	0		0.232661	1.83066	0.868687	0.614474	-0.131313	0.626673	1.01507	0.248535	0.317304	0.267835
P16870 [190-196]	1.351	4.008	2.394	2.146	0.598	1.6	1.899	0.669	1.159	1.896	1.378	1.587	1.081	1.737	0.435	2.25	0.211	0.401	0.33	0.689	0.272	0.621	0.262	0.259	0.313	0.711	0.248	0.256	0.824	0.702	0.292	0.27	0.568	0.251	0.28	0.719	0	0		0.434028	2.00288	1.25942	1.10165	-0.741783	0.678072	0.92524	-0.579922	0.212881	0.922959
P01011 [217-230]	0.921	2.57	1.084	1.232	1.168	1.569	1.89	1.825	1.294	1.462	0.795	1.774	1.113	2.129	2.252	2.519	1.912	1.569	2.957	2.06	1.48	1.197	1.8	2.8	2.159	1.588	1.318	1.61	1.66	2.651	0.734	0.87	1.845	1.764	2.545	1.322	0	0		-0.118727	1.36177	0.116365	0.301002	0.22404	0.649845	0.918386	0.867896	0.371838	0.547943
P39060 [1711-1727]	1.226	2.777	2.151	1.447	1.017	1.274	2.012	1.314	1.228	1.512	1.081	1.481	0.858	2.029	0.853	1.983	0.83	0.763	1.05	1.605	0.707	0.665	0.68	1.231	1.15	1.674	0.9	0.653	0.871	1.944	0.556	0.722	0.882	0.711	1.066	0.906	0	0		0.293959	1.47353	1.10501	0.533065	0.0243197	0.349365	1.00863	0.393965	0.296311	0.596458
A0A087WZW8 [55-70]	0.84	0.643	1.068	0.817	1.076	0.979	0.62	0.968	1.074	0.838	0.669	1.189	1.199	0.961	0.964	0.955	2.056	1.119	1.755	2.049	1.541	1.381	1.143	1.395	1.076	1.321	1.383	1.239	1.382	1.339	1.16	1.134	1.284	1.416	1.884	1.247	0	0		-0.251539	-0.637109	0.0949116	-0.291592	0.105678	-0.0306192	-0.68966	-0.046921	0.102994	-0.254978
P10745 [865-872]		1.758		2.62		3.201			1.498		2.665		0.564	1.8	0.01	2.161	0.356	0.342	0.701			0.323		0.176	0.134		0.424		0.815		0.251	0.748	0.586	0.334	0.493		7	7		#NUM!	0.813935	#NUM!	1.38957	#NUM!	1.67852	#NUM!	#NUM!	0.583038	#NUM!
A0A087WZW8 [55-72]	0.887	1.008	1.353	0.779	1.019	1.02	0.854	1.199	1.241	1.103	0.81	1.501	1.446	1.857	0.466	0.844	1.579	1.203	1.912	3.016	1.102	1.365	0.961	2.003	1.227	1.958	1.38	1.024	2.141	2.405	1.062	1.392	1.956	1.175	1.566	1.12	0	0		-0.172994	0.0114956	0.436162	-0.360305	0.0271541	0.0285692	-0.227692	0.261832	0.311503	0.141433
P35908 [419-430]		6.291		1.029		1.979			0.615		1.098		0.914	0.918	17.292	2.883	4.942	0.525	4.703			8.025		1.994	0.322		0.916		0.937		0.754	2.207	0.846	3.941	3.945		7	7		#NUM!	2.65329	#NUM!	0.041243	#NUM!	0.984772	#NUM!	#NUM!	-0.701342	#NUM!
P00747 [40-48]									1.011					1.211				1.275											1.289		1.396		1.94				14	16		#NUM!	#NUM!	#NUM!	#NUM!	#NUM!	#NUM!	#NUM!	#NUM!	0.015783	#NUM!
Q9UHG2 [202-216]	1.312	2.617	1.13	1.291	0.794	1.659	1.934	1.028	1.263	1.11	1.381	1.115	0.865	2.339	0.619	2.06	1.418	0.813	2.074	1.293	0.672	0.633	0.664	0.746	1.254	2.072	0.529	0.707	1.599	1.062	0.585	0.54	0.999	1.33	1.703	0.952	0	0		0.391768	1.38791	0.176323	0.368489	-0.332789	0.730314	0.951588	0.0398403	0.336855	0.15056
P02675 [411-421]	0.875				1.37		0.775	1.351	1.336		0.441		1.054	1.452	3.529			3.461			5.66	3.605	6.917	4.957	7.24		5.099	6.059	1.837		1.212	6.652	2.105			3.006	7	7		-0.192645	#NUM!	#NUM!	#NUM!	0.454176	#NUM!	-0.367732	0.434028	0.41792	#NUM!
P01023 [935-945]	1.371	1.348	1.925	1.113	0.847	1.187	1.504	0.816	1.329	1.43	1.311	1.191	0.969	1.841	0.836	1.742	3.011	0.882	1.799	3.069	2.027	1.106	1.653	1.601	1.046	2.079	0.804	2.093	1.56	2.41	0.641	0.761	1.131	1.817	1.939	1.303	0	0		0.455229	0.43082	0.944858	0.154454	-0.239566	0.24732	0.588805	-0.293359	0.410341	0.516015
P08670 [105-113]	0.606				5.422		0.8	0.807	1.255					3.065				0.604			1.461		1.155					1.093	1.237		0.57		0.799			1.194	10	12		-0.72261	#NUM!	#NUM!	#NUM!	2.43883	#NUM!	-0.321928	-0.309359	0.327687	#NUM!
P10909-2 [235-241]	1.507	2.683	1.843	1.693	0.801	2.1	2.22	1.246	1.437	1.985	1.763	1.48	0.748	2.37	0.485	2.417	0.601	0.76	1.399	0.661	0.651	0.64	0.836	0.633	0.877	0.807	0.433	0.822	1.094	0.82	0.419	0.348	0.812	0.736	0.797	0.85	0	0		0.591679	1.42385	0.882056	0.759582	-0.320126	1.07039	1.15056	0.317304	0.52306	0.989139
P02649 [210-224]	1.833	2.43	1.603	1.884	0.619	2.078	2.745	0.799	0.894	1.636	1.458	1.523	1.125	2.5	1.26	2.158	1.506	1.296	2.681	1.148	1.503	1.233	1.644	1.735	1.83	1.469	0.989	1.695	1.584	1.514	0.559	0.883	1.045	1.671	2.258	0.964	0	0		0.874207	1.28096	0.680774	0.913799	-0.691989	1.0552	1.45681	-0.323733	-0.161653	0.710173
P68871 [19-31]	0.667	1.483	0.484	1.317	0.721	5.688	1.097	0.994	0.544	0.435	0.671	0.446	0.888	1.413	4.192	1.223	2.671	9.46	3.764	1.694	10.923	1.499	8.508	2.565	6.112	7.579	5.664	5.745	10.134	10.107	23.872	22.204	5.925	14.195	5.063	7.036	0	0		-0.584241	0.568519	-1.04692	0.397255	-0.471929	2.50792	0.133564	-0.00868224	-0.878321	-1.20091
P01023 [705-715]	1.502	2.639	2.168	1.694	0.582	1.3	1.845	0.633	1.329	2.02	1.753	1.374	0.776	1.697	0.68	2.015	1.666	0.752	1.394	0.997	1.165	1.121	1.224	1.59	0.999	1.538	0.656	2.234	1.273	0.611	0.468	0.469	0.759	2.064	1.364	1.341	0	0		0.586885	1.39999	1.11636	0.760434	-0.780909	0.378512	0.883621	-0.659723	0.410341	1.01436
P01034 [35-50]	1.697	4.45	2.638	1.456	0.755	1.924	2.335	0.922	1.101	2.373	1.204	1.622	1.009	2.245	0.754	2.388	0.67	0.484	0.871	1.151	0.573	0.639	0.548	0.489	0.65	1.179	0.28	0.564	0.895	1.027	0.315	0.309	0.653	0.514	0.801	0.828	0	0		0.762987	2.15381	1.39944	0.54201	-0.405451	0.944109	1.22342	-0.117161	0.138814	1.24671
P02649 [20-33]	1.298	2.919	1.779	1.864	0.669	2.302	1.765	0.767	1.412	1.893	2.064	1.701	1.36	1.985	1.305	1.667	3.095	1.118	2.825	3.53	1.527	1.364	1.509	1.464	1.454	2.214	1.246	1.572	1.622	2.711	0.776	0.881	1.316	1.52	2.389	1.121	0	0		0.37629	1.54547	0.831067	0.898402	-0.579922	1.20289	0.819668	-0.382702	0.49774	0.920674
P02649 [199-207]	1.34	2.316	1.998	1.811	0.504	1.948	2.123	0.88	1.104	1.872	1.724	1.55	1.068	2.805	0.85	1.996	0.997	1.066	1.628	0.752	0.76	0.975	0.993	1.378	1.644	1.154	0.763	1.086	1.299	0.769	0.473	0.561	1.316	1.123	1.473	1.02	0	0		0.422233	1.21164	0.998557	0.856787	-0.988504	0.961994	1.0861	-0.184425	0.14274	0.90458
P01613 [1-18]	0.922	1.026	1.234	0.907	1.178	0.876	0.826	1.05	0.976	1.143	0.743	1.113	1.281	1.216	0.549	1.212	1.961	1.117	1.823	2.494	2.202	1.286	1.721	1.566	1.36	1.518	1.56	1.845	1.717	1.663	1.23	1.433	1.536	1.257	2.183	0.946	0	0		-0.117161	0.0370307	0.303342	-0.140826	0.23634	-0.190997	-0.275786	0.0703893	-0.0350469	0.192825
P10909-2 [378-388]	1.37	2.359	1.058	1.568	0.83	1.787	2.045	1.192	1.359	1.226	1.534	0.935	0.873	1.909	0.762	2.117	0.922	0.851	1.693	0.639	0.865	0.778	0.995	0.882	0.857	0.621	0.592	0.952	1.257	0.653	0.538	0.499	0.999	0.971	1.159	0.931	0	0		0.454176	1.23818	0.0813396	0.648926	-0.268817	0.83754	1.0321	0.253384	0.442545	0.293959
P12035 [376-384]	0.853	2.549	1.308	0.995	0.926	1.776	0.94	1.268	0.81	1.052	1.366	2.786	1.413	0.682	7.318	1.539	2.248	0.857	1.802	2.274	1.64	6.409	1.687	2.099	1.122	2.333	1.661	2.392	0.525	1.863	1.135	2.44	0.616	1.866	2.151	0.845	0	0		-0.229382	1.34993	0.387363	-0.00723157	-0.110916	0.828632	-0.0892673	0.342555	-0.304006	0.0731347
P01024 [290-304]	1.081	1.691	1.36	0.921	1.145	1.592	1.411	1.401	1.183	1.298	0.687	1.475	0.985	2.715	3.266	2.365	2.297	1.557	3.127	1.87	1.624	2.284	2.121	1.863	1.563	1.823	1.342	1.981	2.342	2.136	1.259	1.283	2.692	2.06	2.217	1.188	0	0		0.112367	0.757877	0.443607	-0.118727	0.195348	0.67084	0.496718	0.486457	0.24245	0.37629
P01612 [1-18]	0.753	1.406	1.52	1.053	0.801	1.399	0.798	1.095	0.835	1.485	0.365	1.164	1	1.368	0.64	1.54	1.246	1.087	1.704	2.748	2.398	1.21	2.048	1.291	1.529	2.226	1.168	4.852	2.068	2.146	1.063	2.198	1.93	1.024	1.605	0.964	0	0		-0.409278	0.491597	0.604071	0.0745054	-0.320126	0.484396	-0.325539	0.130931	-0.260152	0.570463
P01031 [1129-1138]	1.343	1.809		0.919	0.871	2.054	1.276	1.059	1.065		0.645		1.045	2.061	1.167	2.434	1.265	1.663	1.666		0.754	1.636	1.158	2.705	2.646		2.054	1.132	1.881		1.68	1.535	2.869	1.473	1.453	1.252	3	3		0.425459	0.855192	#NUM!	-0.121863	-0.199255	1.03844	0.351628	0.0827026	0.0908534	#NUM!
P02671 [21-35]	0.853	0.994	2.631	1.185	0.972	1.677	0.906	1.024	0.774	1.24	0.722	1.634	1.616	2.264	2.013	1.706	3.726	1.841	1.394	2.308	3.159	4.644	3.066	2.599	3.702	3.644	3.351	3.846	0.346	2.615	2.836	6.795	2.369	1.428	3.803	2.689	0	0		-0.229382	-0.00868224	1.39561	0.244887	-0.0409718	0.745883	-0.142417	0.0342157	-0.369595	0.31034
P01024 [250-258]	1.186	1.641	1.163	0.895	1.038	1.605	1.485	1.707	1.111	1.176	0.588	1.383	0.838	2.563	0.948	2.211	2.746	1.528	3.889	2.6	2.39	1.127	2.973	2.382	2.389	2.413	1.685	2.923	2.026	2.625	1.133	1.232	2.566	2.703	2.675	1.166	0	0		0.246104	0.714575	0.217851	-0.16004	0.0538064	0.682573	0.570463	0.771463	0.151859	0.233888
P19827 [502-514]	1.235	2.178	1.68	1.052	1.125	2.599	1.811	1.354	1.159	1.232	0.419	0.876	1.413	3.6	0.729	3.419	5.527	2.669	3.012	2.139	4.128	2.712	4.277	4.894	3.074	2.684	3.132	3.728	2.991	2.288	2.419	1.974	7.561	3.725	7.631	2.93	0	0		0.304511	1.123	0.748461	0.0731347	0.169925	1.37796	0.856787	0.437228	0.212881	0.301002
P29622 [232-242]	0.912	1.096	2.214	0.877	1.246	1.864	0.904	1.126	1.123	2.206	0.712	2.383	1.133	1.674	0.754	2.112	1.288	1.237	1.546	3.499	1.523	1.164	1.415	1.526	0.934	2.975	1.733	1.526	1.843	3.677	1.334	0.792	2.076	1.192	1.238	1.122	0	0		-0.132894	0.132248	1.14666	-0.189351	0.317304	0.898402	-0.145605	0.171207	0.167358	1.14143
Q14624 [429-438]	1.245	1.704	1.023	0.949	0.992	1.511	1.286	1.262	0.898	1.093	0.441	1.208	1.014	2.235	0.364	1.761	1.761	1.622	1.385	1.135	1.487	1.309	1.88	2.255	2.799	1.814	1.969	2.152	1.883	1.088	1.956	1.642	3.163	1.627	1.595	1.086	0	0		0.316146	0.768925	0.0328061	-0.07552	-0.011588	0.595504	0.362891	0.335712	-0.155213	0.128293
P01023 [1004-1014]	1.58	3.123	2.097	1.545	0.616	1.497	2.223	0.714	1.304	1.945	1.859	1.473	0.856	2.195	0.783	2.547	1.317	0.79	1.063	0.882	1.056	1.107	1.217	2.206	1.257	1.401	0.687	2.297	1.764	0.684	0.482	0.574	0.966	1.755	1.182	1.378	0	0		0.659925	1.64293	1.06833	0.627607	-0.698998	0.582074	1.15251	-0.486004	0.382944	0.95977
P13647 [365-374]	0.828				0.936		1.533	1.348													0.488		0.549					0.624								0.917	12	16		-0.272297	#NUM!	#NUM!	#NUM!	-0.0954196	#NUM!	0.616358	0.43082	#NUM!	#NUM!
P01744 [23-31]		0.79	2.688	1.014		2.879			1.483	1.628	0.718	1.512	1.431	1.957	1.245	3.774	1.519	1.07	1.923	3.928		0.985		3.196	1.703	2.27	1.33		2.426	5.034	0.929	0.726	2.902	1.005	1.892		4	4		#NUM!	-0.340075	1.42653	0.0200577	#NUM!	1.52557	#NUM!	#NUM!	0.568519	0.703101
P51884 [331-338]	1.099	1.998	1.4	1.22	1.185	1.341	1.684	1.263	1.034	1.346	0.958	1.215	0.879	1.629	0.803	2.02	1.499	0.775	1.585	2.133	1.265	1.138	0.994	1.649	1.21	1.301	1.631	1.008	1.642	1.891	1.324	1.071	2.269	1.334	1.993	1.178	0	0		0.136191	0.998557	0.485427	0.286881	0.244887	0.423309	0.751892	0.336855	0.0482362	0.428678
P02671 [20-35]	0.905	0.55	1.752	1.119	1.336	1.374	1.122	1.028	0.884	0.774	0.626	1.11	1.404	2.168	1.897	1.076	6.332	3.164	3.202	3.056	4.216	4.889	2.774	3.365	3.773	3.661	3.44	4.097	1.267	1.757	2.883	8.224	2.296	4.33	8.162	1.889	0	0		-0.14401	-0.862496	0.809003	0.16221	0.41792	0.458382	0.166073	0.0398403	-0.177882	-0.369595
F5GWQ8 [256-268]											1.555		0.779		0.01							0.688		0.481	0.567		0.378					0.561					13	15		#NUM!	#NUM!	#NUM!	#NUM!	#NUM!	#NUM!	#NUM!	#NUM!	#NUM!	#NUM!
P06727 [135-143]	0.918	0.939	0.925	0.838	1.807	1.551	0.95	1.426	0.915	0.744	0.637	0.964	0.873	1.662	1.251	1.469	3.633	1.177	3.084	2.677	2.3	1.738	2.223	3.012	2.189	1.831	2.118	2.855	1.509	4.195	3.101	1.557	4.172	3.016	3.408	1.608	0	0		-0.123434	-0.0908029	-0.112475	-0.254978	0.853597	0.633199	-0.0740006	0.511974	-0.128156	-0.426625
P12109 [653-667]											1.565		1.063		0.01							0.847		0.676	0.529		0.606					0.473					13	15		#NUM!	#NUM!	#NUM!	#NUM!	#NUM!	#NUM!	#NUM!	#NUM!	#NUM!	#NUM!
P01024 [306-315]	1.084	1.207	1.257	0.956	1.128	1.3	1.31	1.48	1.044	1.119	0.594	1.403	0.933	2.044	1.028	1.809	2.016	1.512	2.936	1.535	1.881	1.185	2.332	2.079	2.085	1.663	1.656	2.305	1.667	1.608	1.218	1.257	2.019	1.886	2.068	1.193	0	0		0.116365	0.271426	0.329985	-0.0649175	0.173767	0.378512	0.389567	0.565597	0.0621217	0.16221
P10909-2 [438-457]	2.144	1.983	2.229	2.379	0.507	2.552	2.179	0.878	2.168	2.525	1.68	2.541	0.755	2.252	1.194	2.411	1.728	0.946	2.059	1.657	1.278	0.722	1.275	0.897	0.685	1.143	0.41	1.525	1.244	1.17	0.425	0.447	1.378	1.189	1.577	1.041	0	0		1.1003	0.987685	1.1564	1.25036	-0.979942	1.35163	1.12367	-0.187707	1.11636	1.33628
J3QLC9 [237-245]	0.4	3.81	1.199	2.08	1.173	5.399	0.384	0.414	0.33	0.671	1.285	1.939	1.409	3.932	1.217	2.775	1.937	0.18	0.625	0.983	0.308	0.349	0.377	0.441	5.763	0.429	0.117	0.608	0.04	0.598	0.101	0.956	0.167	0.646	3.739	0.25	0	0		-1.32193	1.92979	0.261832	1.05658	0.230203	2.43269	-1.38082	-1.2723	-1.59946	-0.575615
P29622 [366-376]											0.732		1.031		0.01							1.057		1.454	1.283		1.521					1.608					13	15		#NUM!	#NUM!	#NUM!	#NUM!	#NUM!	#NUM!	#NUM!	#NUM!	#NUM!	#NUM!
Q16270 [206-221]	0.947	2.513	1.547	1.339	1.291	0.975	1.831	1.544	0.801	1.149	1.062	1.364	0.994	1.443	1.59	2.111	1.41	0.849	1.735	1.471	1.407	0.758	1.629	1.029	1.011	1.397	0.59	1.685	0.809	1.993	0.539	0.773	0.618	1.161	1.546	1.098	0	0		-0.0785637	1.32941	0.629473	0.421156	0.368489	-0.0365259	0.872632	0.626673	-0.320126	0.200379
P02042 [19-31]	0.92	0.758	1.39	1.259	0.603	2.504	0.91	0.685	1.051	1.175	1.234	1.031	1.098	1.251	4.182	0.686	1.321	3.687	1.653	1.101	5.31	2.126	4.18	1.32	4.245	8.566	3.748	3.639	4.593	13.236	8.861	13.425	2.968	5.294	2.219	3.398	0	0		-0.120294	-0.39973	0.475085	0.332278	-0.72977	1.32423	-0.136062	-0.545824	0.0717627	0.232661
P02787 [531-541]	1.265	2.084	2.416	1.208	0.79	1.491	1.732	1.041	1.171	2.483	1.239	1.83	0.942	1.805	0.762	1.825	0.583	0.76	0.864	0.957	0.811	0.861	0.673	1.117	0.902	1.26	0.612	0.636	1.155	0.945	0.599	0.502	0.992	0.539	0.894	1.05	0	0		0.339137	1.05936	1.27262	0.27262	-0.340075	0.57628	0.792439	0.0579701	0.227741	1.31208
P10745 [339-346]	1.792	1.73	4.473	1.636	0.477	1.292	2.369	0.438	1.463	3.462	1.901	2.806	1.057	1.016	0.812	1.558	0.546	0.383	0.558	1.09	0.341	0.485	0.267	0.186	0.356	1.124	0.191	0.315	0.884	0.856	0.294	0.191	0.346	0.368	0.495	0.748	0	0		0.841571	0.790772	2.16124	0.710173	-1.06794	0.369606	1.24428	-1.191	0.54893	1.79161
P01011 [145-152]	0.827	1.407	1.05	0.85	1.205	1.21	1.532	1.715	1.27	1.417	0.612	1.567	0.897	2.251	1.873	2.044	1.361	1.514	2.737	1.944	1.394	1.211	2.002	2.923	2.397	1.349	1.617	1.89	2.096	1.958	1.017	1.462	2.158	1.541	1.971	1.283	0	0		-0.274041	0.492622	0.0703893	-0.234465	0.269033	0.275007	0.615416	0.778209	0.344828	0.50284
P10909-2 [251-260]	0.96				0.665		1.287	0.96	1.102		1.219		0.968	1.319	0.01			1.059			3.76	0.735	3.4	0.873	0.993		0.669	3.97	1.67		0.901	0.602	1.648			0.793	7	7		-0.0588937	#NUM!	#NUM!	#NUM!	-0.588574	#NUM!	0.364012	-0.0588937	0.140124	#NUM!
P00918 [172-181]	0.911	3.492		2.004	1.384	3.713	1.558	1.163	1.32		1.138		1.03	2.23	3.636	1.872	3.217	3.992	3.818		4.586	0.976	4.153	1.018	3.917		2.211	2.724	7.723		15.001	10.407	4.363	6.844	4.234	2.748	3	3		-0.134477	1.80405	#NUM!	1.00288	0.468844	1.89259	0.639695	0.217851	0.400538	#NUM!
P02787 [237-245]	1.397	2.32	5.519	1.18	0.654	1.506	1.439	0.995	1.312	5.037	0.953	2.087	0.504	1.875	0.82	1.243	0.633	0.55	1.08	3.35	1.061	0.616	1.158	0.701	0.385	3.637	0.367	0.979	0.904	3.151	0.544	0.309	0.558	0.589	0.558	0.732	0	0		0.482332	1.21412	2.46441	0.238787	-0.612637	0.590722	0.525067	-0.00723157	0.391768	2.33256
A0A0C4DGB6 [361-372]	1.601	4.091	0.604	1.332	1.106	2.558	1.421	1.342	1.294	0.463	0.963	0.804	0.738	2.681	0.786	2.166	2.809	1.015	3.474	1.244	2.449	0.901	2.653	1.511	0.977	0.944	0.871	2.493	2.041	1.512	0.981	0.732	2.568	2.186	3.044	1.355	0	0		0.678973	2.03245	-0.72738	0.413594	0.145351	1.35502	0.506907	0.424385	0.371838	-1.11092
O75326 [462-474]	1.84	3.315	2.596	1.664	0.429	1.508	2.364	0.747	1.241	2.469	1.545	2.228	0.945	1.624	0.824	2.096	1.083	0.549	1.289	1.183	0.327	0.663	0.386	1.686	0.503	1.067	0.352	0.357	1.322	0.806	0.455	0.466	0.745	0.865	1.237	0.752	0	0		0.879706	1.72901	1.37629	0.734655	-1.22095	0.592636	1.24123	-0.42082	0.311503	1.30393
A0A075B7D4 [23-40]	1.298	2.479	1.704	1.399	1.335	1.827	1.153	1.303	1.002	1.246	0.66	1.807	1.008	1.231	2.467	2.343	1.354	1.181	1.037	3.022	2.634	1.457	2.166	1.924	1.571	1.752	1.228	1.706	1.63	2.006	1.043	1.142	1.56	0.808	1.287	1.374	0	0		0.37629	1.30976	0.768925	0.484396	0.41684	0.869477	0.205393	0.381837	0.00288251	0.317304
P06727 [267-275]	0.846	1.215	0.924	0.705	1.852	1.715	1.141	1.487	0.984	0.834	0.589	0.996	0.972	2.104	0.64	1.668	4.296	1.648	3.314	3.245	2.223	1.725	2.192	4.016	2.24	1.865	2.279	3.176	2.231	6.017	3.718	1.546	5.615	3.493	3.832	1.716	0	0		-0.24127	0.280956	-0.114035	-0.504305	0.889084	0.778209	0.190299	0.572405	-0.0232698	-0.261881
P09871 [516-523]	1.046	2.525	1.271	1.386	1.261	1.366	2.567	1.461	1.425	1.444	0.928	1.1	0.83	2.303	0.14	2.737	1.594	0.981	1.471	1.11	0.956	0.727	1.001	1.269	1.038	1.178	0.548	1.091	1.464	1.084	0.544	0.515	1.221	1.439	1.423	1.002	0	0		0.0648829	1.33628	0.345964	0.470927	0.334568	0.449957	1.36008	0.546956	0.510962	0.530071
Q99784 [54-72]	1.345				0.739		1.689	1.111	1.206		1.222		0.992	1.164	1.675			1.034			0.706	0.844	0.837	0.546	0.589		0.612	0.812	1.063		0.678	0.538	0.818			1.043	7	7		0.427606	#NUM!	#NUM!	#NUM!	-0.436354	#NUM!	0.756169	0.151859	0.27023	#NUM!
P01023 [320-338]	1.499	2.62	1.845	1.775	1.307	1.672	1.562	1.517	1.526	2.046	1.594	1.561	1.515	1.981	2.41	1.138	2.237	1.159	1.474	1.295	2.415	1.934	2.125	2.141	1.562	1.36	1.59	2.713	2.479	0.817	1.131	1.278	2.502	2.021	1.72	1.849	0	0		0.584	1.38957	0.883621	0.827819	0.386259	0.741575	0.643394	0.601221	0.609755	1.03281
P06727 [212-220]	0.875	1.194	1.267	1.042	1.917	1.315	0.998	1.386	1.162	1.021	0.659	1.196	0.853	1.441	0.419	1.289	2.498	1.355	2.123	2.513	2.971	1.608	3.268	2.5	1.604	1.72	1.952	3.056	1.596	3.729	2.878	1.373	3.724	2.332	2.285	1.599	0	0		-0.192645	0.255803	0.341417	0.0593553	0.93885	0.395063	-0.00288828	0.470927	0.21661	0.0299829
A0A0C4DH72 [23-40]	1.129	2.044	1.127	1.272	0.844	1.413	1.83	1.221	1.42	1.783	0.591	1.059	0.929	1.689	0.599	1.471	2.807	0.919	2.574	3.529	1.598	1.074	1.507	1.656	1.227	3.592	1.535	1.946	3.072	2.968	0.842	0.682	2.444	2.05	2.138	0.857	0	0		0.175045	1.0314	0.172488	0.347099	-0.244685	0.498761	0.871844	0.288063	0.505891	0.834307
P10909-2 [211-219]	1.106	1.971	2.406	1.267	0.759	1.567	1.446	1.024	1.311	2.195	1.426	1.944	0.869	1.516	0.502	1.888	1.099	0.715	1.186	2.204	0.58	0.576	0.484	0.368	0.582	1.299	0.398	0.551	0.803	1.417	0.285	0.319	0.417	0.562	1.086	0.798	0	0		0.145351	0.978928	1.26664	0.341417	-0.397828	0.648005	0.532068	0.0342157	0.390668	1.13422
P10745 [372-382]	0.846	2.007	1.562	1.536	0.953	1.499	0.68	0.923	1.307	1.292	1.314	1.428	1.135	1.682	0.466	1.394	2.378	0.953	1.925	3.149	1.335	0.696	0.841	0.576	1.485	1.924	0.408	1.507	1.689	2.57	0.863	0.64	1.375	1.196	1.843	0.78	0	0		-0.24127	1.00504	0.643394	0.619178	-0.0694519	0.584	-0.556393	-0.115597	0.386259	0.369606
Q13822-3 [879-888]	1.417	3.006	1.851	1.309	0.923	1.381	1.834	1.017	1.028	1.618	0.99	1.636	1.177	1.482	0.477	1.879	1.388	0.883	1.568	1.603	1.381	0.958	1.352	0.928	0.807	1.532	0.669	1.473	1.168	2.983	0.596	0.655	0.913	1.087	1.317	0.934	0	0		0.50284	1.58785	0.888305	0.388465	-0.115597	0.465713	0.874994	0.0243197	0.0398403	0.694212
P10745 [1197-1214]	1.682	2.252	2.313	1.372	0.6	1.649	2.429	0.651	1.286	1.949	1.422	1.339	1.057	1.982	1.231	1.853	4.095	0.549	3.141	4.312	0.982	0.682	0.709	0.456	0.515	2.018	0.346	0.999	1.356	3.594	0.473	0.425	0.878	1.672	3.294	1.065	0	0		0.750178	1.17121	1.20977	0.45628	-0.736966	0.721591	1.28036	-0.619271	0.362891	0.962734
P23471 [195-205]	1.34	2.874	2.33	1.686	0.655	1.828	2.413	0.762	1.459	2.545	2.348	1.951	0.739	1.787	1.207	2.202	2.719	0.614	2.889	1.729	1.824	0.763	1.806	0.617	0.515	1.278	0.343	1.749	1.452	1.486	0.373	0.23	1.344	2.004	2.418	0.779	0	0		0.422233	1.52306	1.22033	0.753605	-0.610433	0.870266	1.27083	-0.392137	0.54498	1.34767
P02751 [2150-2164]	1.136	1.612	1.83	1.515	0.876	1.309	1.648	1.182	1.146	2.224	1.569	1.917	0.886	2.014	2.412	2.026	0.846	1.792	1.135	2.901	3.147	1.297	1.881	2.67	1.641	3.062	0.715	2.834	2.122	1.924	0.768	0.882	2.397	0.782	0.861	2.355	0	0		0.183963	0.688852	0.871844	0.599318	-0.190997	0.388465	0.720716	0.24123	0.196607	1.15316
O43505 [65-80]	1.411	2.362	1.477	1.542	0.74	1.351	1.698	0.927	1.06	1.523	1.763	1.498	0.958	1.446	1.348	1.532	1.103	0.49	1.27	0.846	0.886	0.621	0.767	0.418	0.434	0.816	0.36	0.738	0.967	0.858	0.345	0.395	0.585	0.805	1.201	1.024	0	0		0.496718	1.24001	0.56267	0.624803	-0.434403	0.434028	0.763836	-0.109359	0.0840643	0.606916
P02679 [274-282]	0.763	0.478	1.242	0.687	0.892	1.532	0.724	0.647	1.121	0.709	0.675	1.33	1.088	1.498	8.927	0.989	6.651	9.042	2.729	2.844	3.996	5.065	4.49	6.225	11.575	7.25	6.661	4.474	1.621	1.878	2.898	9.512	4.848	10.268	6.715	2.714	0	0		-0.390245	-1.06492	0.312665	-0.541618	-0.164884	0.615416	-0.465938	-0.628162	0.164786	-0.496142
P23083 [58-69]	1.711	3.017	0.588	2.508	1.317	2.669	1.532	3.311	0.484	2.008	0.739	2.05	0.544	0.905	1.236	2.808	1.751	0.563	4.041	3.94	1.487	1.901	3.561	2.406	4.388	2.986	0.994	2.439	1.093	1.977	1.261	4.24	4.533	2.647	5.019	0.779	0	0		0.77484	1.59311	-0.766112	1.32654	0.397255	1.4163	0.615416	1.72727	-1.04692	1.00576
A0A0C4DGB6 [162-168]	1.236	1.699	1.568	0.894	1.291	1.84	1.462	1.676	1.071	1.418	0.596	1.273	1.119	2.682	0.457	2.818	2.161	0.885	2.38	2.306	1.794	1.325	1.446	2.627	1.043	1.509	1.006	1.538	2.576	2.991	1.188	0.708	3.588	1.294	2.182	1.311	0	0		0.305679	0.764686	0.648926	-0.161653	0.368489	0.879706	0.547943	0.745022	0.0989585	0.503858
P10645 [194-213]	1.405	3.726	2.203	2.812	0.681	6.274	1.695	0.961	1.163	1.679	1.362	1.768	1.108	1.834	1.815	9.126	7.637	0.718	8.277	3.67	2.292	0.634	1.738	0.821	0.774	3.185	0.339	1.909	1.503	3.23	0.778	0.659	1.527	5.724	6.779	0.614	0	0		0.49057	1.89763	1.13947	1.4916	-0.554273	2.64939	0.761285	-0.0573917	0.217851	0.747602
P02675 [427-436]	0.919	0.449	1.854	0.645	0.946	1.642	1.011	0.739	1.081	1.027	0.757	1.007	1.499	1.23	5.45	1.226	5.358	8.217	2.531	3.201	3.734	4.51	6.857	6.863	13.661	5.543	5.697	4.025	1.544	2.055	2.331	6.914	3.912	7.223	5.281	4.086	0	0		-0.121863	-1.15521	0.890641	-0.632629	-0.0800879	0.715454	0.015783	-0.436354	0.112367	0.0384362
P02766 [42-54]	1.586	5.03	1.834	1.539	0.69	2.055	2.194	1.047	0.764	2.292	1.176	1.623	1.59	1.811	0.778	2.563	0.548	0.598	0.728	0.772	0.435	0.797	0.434	0.811	0.784	0.696	0.593	0.512	1.599	0.71	0.299	0.429	0.83	0.5	0.604	1.022	0	0		0.665393	2.33056	0.874994	0.621993	-0.535332	1.03914	1.13356	0.0662614	-0.388355	1.19661
P05154 [217-232]	0.775				1.002		1.863	2.007	1.099		0.797		0.699	2.131	0.68			1.186			1.561	1.197	1.269	1.615	1.166		1.387	1.261	1.368		1.057	0.942	2.292			0.7	7	7		-0.367732	#NUM!	#NUM!	#NUM!	0.00288251	#NUM!	0.897628	1.00504	0.136191	#NUM!
P02675 [179-196]	1.063	5.299	1.409	1.207	1.004	2.832	1.158	1.062	1.081	0.939	0.739	1.172	1.125	1.404	1.666	2.493	6.683	4.612	4.649	4.047	5.436	2.082	7.99	3.281	4.386	6.486	2.453	5.417	2.409	4.039	1.821	3.609	3.446	7.888	7.034	1.969	0	0		0.0881416	2.40572	0.494672	0.271426	0.00575927	1.50182	0.211635	0.0867838	0.112367	-0.0908029
P01034 [35-46]	1.482	2.224	1.945	1.107	1.075	1.488	2.097	1.526	1.156	1.829	1.154	1.373	0.97	1.864	0.167	1.747	2.103	0.799	2.159	4.187	3.823	0.513	3.555	0.589	0.653	3.45	0.345	3.026	1.317	3.241	0.637	0.55	1.031	1.747	2.062	0.967	0	0		0.567545	1.15316	0.95977	0.146655	0.104337	0.573375	1.06833	0.609755	0.209141	0.871055
P02649 [94-108]	1.53	1.663	4.449	1.546	0.636	1.732	2.505	1.005	1.248	3.49	1.371	2.372	1.156	2.039	1.175	2.125	0.951	1.1	1.048	1.495	1.111	1.174	0.877	1.25	1.303	1.732	0.951	1.033	1.493	1.305	0.483	0.678	0.974	0.774	1.008	1.063	0	0		0.613532	0.733788	2.15348	0.62854	-0.652901	0.792439	1.32481	0.0071955	0.319618	1.80323
P01024 [960-979]		1.463		0.849		1.513			1.355		0.68		1.016	1.892	0.249	1.505	2.751	1.425	2.488			1.204		1.925	1.342		1.441		2.068		1.034	1.003	2.164	1.489	2.171		7	7		#NUM!	0.54893	#NUM!	-0.236164	#NUM!	0.597412	#NUM!	#NUM!	0.438293	#NUM!
P43652 [354-360]	1.322	2.033	1.106	0.831	1.255	2.312	1.501	1.757	0.83	0.947	0.608	0.979	0.924	2.556	0.445	3.059	1.541	0.761	3.228	1.123	1.993	0.614	1.733	1.446	1.045	1.219	1.385	1.496	2.469	1.779	1.495	0.639	2.863	1.657	1.953	1.003	0	0		0.402722	1.02361	0.145351	-0.26708	0.327687	1.20914	0.585924	0.813114	-0.268817	-0.0785637
P68871 [122-128]			1.167						1.447	0.913	0.954	0.953	0.933	2.655	0.01			3.544		1.35		1.308		2.941	1.153	4.175	1.913		8.906	3.017	2.284	5.873	3.237				8	8		#NUM!	#NUM!	0.222805	#NUM!	#NUM!	#NUM!	#NUM!	#NUM!	0.533065	-0.131313
P16870 [263-283]	1.577	3.403	2.377	1.998	0.798	1.86	2.186	0.933	1.231	1.81	1.382	1.84	1.287	1.223	0.554	2.371	1.988	0.473	2.224	2.069	1.261	0.659	1.144	0.47	0.38	1.433	0.343	1.176	0.673	1.716	0.312	0.286	0.488	1.538	2.488	0.971	0	0		0.657183	1.76681	1.24914	0.998557	-0.325539	0.895303	1.12829	-0.100051	0.299831	0.85599
P02766 [101-123]	1.379	3.229	1.907	1.418	0.905	1.753	1.952	1.159	1.081	2.298	1.086	1.613	1.508	2.299	0.563	2.337	1.655	0.862	1.7	2.172	1.885	0.978	1.628	1.277	0.993	1.888	0.775	1.652	2.151	1.992	0.599	0.609	1.515	1.414	1.627	1.143	0	0		0.463622	1.69109	0.931305	0.503858	-0.14401	0.809826	0.964953	0.212881	0.112367	1.20038
P02768-3 [389-396]	1.241	2.775	2.66	0.979	1.369	2.148	2.281	1.744	1.151	1.785	0.441	1.749	1.14	1.826	0.395	4.627	1.247	0.906	1.875	2.46	1.041	1.291	1.095	2	0.887	1.613	1.069	1.111	2.797	3.091	1.083	0.759	3.467	0.837	1.32	1.461	0	0		0.311503	1.47249	1.41143	-0.0306192	0.453122	1.10299	1.18967	0.8024	0.202888	0.835924
P02763 [109-123]	1.113	1.999	1.22	0.825	1.199	1.355	1.448	1.64	0.965	0.732	0.692	1.822	0.85	3.113	1.885	2.326	2.209	1.031	2.025	3.91	1.387	1.234	2.31	2.965	3.702	1.004	1.347	1.61	2.066	2.691	0.661	2.008	4.14	1.511	3.546	1.327	0	0		0.154454	0.999278	0.286881	-0.277534	0.261832	0.438293	0.534062	0.713696	-0.0513992	-0.450084
P19823 [380-394]	1.327	1.57	1.39	0.897	1.074	2.139	1.482	1.253	0.904	1.179	0.366	0.691	1.158	1.753	0.664	2.308	3.162	1.252	2.198	2.093	3.173	1.633	2.741	2.031	1.757	2.403	2.181	3.253	2.052	2.197	1.527	0.982	2.974	2.487	3.393	1.871	0	0		0.408168	0.650765	0.475085	-0.15682	0.102994	1.09694	0.567545	0.325386	-0.145605	0.237564
P13611 [120-129]	2.406	4.177	2.185	2.214	0.26	2.387	2.25	0.42	1.503	2.75	2.837	1.615	0.665	1.355	0.952	1.825	0.707	0.545	0.852	0.609	0.446	0.288	0.66	0.374	0.332	0.884	0.204	0.365	0.424	0.538	0.256	0.154	0.811	1.038	0.961	0.789	0	0		1.26664	2.06247	1.12763	1.14666	-1.94342	1.2552	1.16993	-1.25154	0.587845	1.45943
A0A0B4J2D9 [23-40]	1.016	0.636	1.004	0.697	2.057	0.623	0.96	0.517	1.179	1.201	0.512	3.317	1.209	2.183	0.334	2.017	4.71	1.07	1.686	5.683	4.959	0.571	4.658	2.053	0.461	3.443	0.994	2.251	3.522	5.26	0.901	2.483	2.452	2.017	4.321	2.11	0	0		0.0229004	-0.652901	0.00575927	-0.520769	1.04054	-0.682696	-0.0588937	-0.951764	0.237564	0.264236
A0A0A0MS15 [20-35]	1.431	1.362	1.599	0.888	1.78	1.818	0.949	0.937	1.716	1.027	0.738	1.418	0.493	1.871	1.323	1.923	2.634	1.489	2.544	2.814	2.165	0.832	2.365	2.099	3.237	2.049	2.033	2.667	3.078	3.004	0.861	1.336	3.436	2.083	3.319	1.937	0	0		0.517024	0.445727	0.67717	-0.171368	0.831877	0.862352	-0.07552	-0.093879	0.77905	0.0384362
P0C0L5 [1279-1291]	1.187	2.174	2.067	1.571	0.787	1.182	1.523	1.631	1.163	1.938	0.877	1.675	0.755	2.71	0.43	3.69	1.239	1.158	1.945	1.028	0.927	1.022	1.088	1.045	2.298	1.405	0.674	0.941	0.885	0.758	0.669	0.272	1.409	1.288	1.394	1.152	0	0		0.24732	1.12035	1.04754	0.651683	-0.345564	0.24123	0.606916	0.705757	0.217851	0.954569
P00450 [44-62]	1	2.912	1.851	0.923	1.184	1.383	1.555	1.377	1.094	1.442	0.723	1.543	1.033	2.516	0.294	2.917	1.672	1.263	2.493	1.792	1.192	1.073	1.438	2.219	1.894	1.661	1.134	1.247	1.575	1.714	0.817	0.924	1.614	1.439	2.078	1.37	0	0		0	1.54201	0.888305	-0.115597	0.243669	0.467801	0.636915	0.461529	0.129613	0.528071
P68871 [84-91]	0.602	1.747	0.745	1.202	0.544	12.888	2.146	0.964	0.639	0.815	0.655	0.608	0.859	3.384	0.9	1.693	2.568	3.849	3.482	1.719	4.483	1.012	3.871	2.386	5.186	7.775	4.74	2.573	7.447	14.493	9.458	21.635	4.588	5.569	3.192	16.377	0	0		-0.732165	0.80488	-0.424688	0.265437	-0.878321	3.68796	1.10165	-0.0528949	-0.646112	-0.295128
P10909-2 [438-458]	2.273	1.226	2.067	2.138	0.629	2.931	2.631	0.909	2.161	2.567	1.745	2.423	0.789	2.528	0.595	2.117	6.539	0.959	4.95	3.31	1.942	0.826	1.679	1.13	0.799	2.285	0.415	1.676	1.262	2.93	0.482	0.576	2.019	4.321	5.619	1.139	0	0		1.1846	0.293959	1.04754	1.09626	-0.668868	1.55139	1.39561	-0.137648	1.1117	1.36008
P13611 [3315-3322]	1.917	2.927	1.068	1.299	0.54	2.059	1.721	0.685	1.392	1.915	2.69	2.423	0.622	1.197	0.891	2.572	0.933	0.673	1.458	1.06	0.872	0.593	0.773	0.916	0.383	1.038	0.281	0.832	0.89	1.245	0.371	0.256	1.069	0.844	0.968	0.948	0	0		0.93885	1.54942	0.0949116	0.377401	-0.888969	1.04194	0.783247	-0.545824	0.477159	0.937344
P05155-3 [282-291]	0.872	2.219	1.671	1.304	0.891	1.394	1.657	1.11	1.347	1.833	1.171	1.951	0.964	2.771	0.143	2.043	0.945	1.251	1.936	1.178	0.661	0.822	1.044	1.496	1.45	1.176	1.014	0.921	1.747	0.999	0.49	0.625	1.484	0.79	1.168	1.085	0	0		-0.1976	1.14991	0.740712	0.382944	-0.166503	0.479231	0.728574	0.15056	0.42975	0.874207
P01033 [71-82]	1.057	4.374	2.56	1.46	1.391	1.598	2.483	1.69	1.05	1.743	0.851	1.395	0.96	3.579	1.045	3.501	1.555	1.347	2.698	1.495	1.303	0.8	1.412	2.957	1.551	2.402	0.792	2.142	2.314	1.832	0.716	0.622	2.016	1.614	1.756	1.754	0	0		0.0799754	2.12895	1.35614	0.545968	0.476122	0.676267	1.31208	0.757023	0.0703893	0.801573
Q9BU40-4 [181-196]	1.604	3.843		1.533	0.886	1.651	3.444	1.286	1.307		1.422		1.09	2.543	1.092	3.384	0.694	0.737	1.455		2.155	0.601	1.755	0.762	0.645		0.433	1.935	1.368		0.539	0.362	0.843	0.707	0.718	0.921	3	3		0.681674	1.94223	#NUM!	0.616358	-0.174621	0.72334	1.78409	0.362891	0.386259	#NUM!
P06727 [288-305]	1.042	1.554	1.252	0.858	2.039	2.03	1.483	1.903	1.114	1.266	0.578	1.113	0.947	2.51	0.981	2.338	4.398	1.52	4.005	3.615	2.905	1.92	2.678	4.058	2.323	2.049	2.485	3.569	3.054	7.092	3.437	1.533	6.496	3.457	4.438	1.794	0	0		0.0593553	0.635987	0.324235	-0.22095	1.02786	1.02148	0.568519	0.928276	0.155749	0.340277
P10909-2 [251-266]	1.248	2.372	1.913	1.177	0.956	1.645	1.618	1.266	1.248	2.145	1.533	1.491	0.983	1.751	1.141	2.095	1.404	0.871	1.551	1.95	1.656	0.815	1.629	0.817	0.944	1.631	0.675	1.684	1.112	1.632	0.749	0.71	1.007	1.26	1.38	0.862	0	0		0.319618	1.2461	0.935837	0.235114	-0.0649175	0.718088	0.694212	0.340277	0.319618	1.10098
Q08380 [324-333]	1.193	5.063	1.911	2.419	0.667	2.06	2.223	0.734	1.241	1.396	2.231	1.462	0.921	2.016	0.682	2.268	0.856	0.626	1.277	0.775	0.788	0.01	1.251	0.788	0.38	0.806	0.167	0.885	0.736	0.93	0.451	0.163	0.618	0.676	0.966	0.57	0	0		0.254594	2.33999	0.934328	1.27441	-0.584241	1.04264	1.15251	-0.446148	0.311503	0.481299
A0A0C4DH25 [67-75]	0.872	2.397	1.137	0.662	0.948	1.392	0.849	0.909	0.925	0.835	0.527	1.369	2.666	1.786	1.353	2.212	1.363	1.191	1.679	1.878	1.589	1.617	1.278	1.899	1.807	1.065	1.184	1.427	2.567	2.006	0.888	1.216	2.131	1.736	1.613	1.322	0	0		-0.1976	1.26123	0.185232	-0.595097	-0.077041	0.477159	-0.236164	-0.137648	-0.112475	-0.260152
P00734 [315-327]	1.117	0.997	1.114	0.618	1.227	0.995	1.11	1.304	0.925	0.882	0.644	1.095	1.11	2.226	0.851	1.525	1.576	1.138	1.611	1.764	1.723	1.317	1.768	1.699	1.321	1.469	1.554	1.572	1.541	1.742	1.804	1.032	3.127	1.497	1.744	0.935	0	0		0.159629	-0.00433459	0.155749	-0.694321	0.295135	-0.00723157	0.15056	0.382944	-0.112475	-0.181149
P68871 [122-130]			2.996						1.126	1.891	0.842	2.365	1.501	2.671	2.867			2.153		7.829		2.203		4.185	1.774	9.334	2.008		4.325	9.52	3.677	3.631	3.526				8	8		#NUM!	#NUM!	1.58304	#NUM!	#NUM!	#NUM!	#NUM!	#NUM!	0.171207	0.919149
P68871 [84-93]	0.754	1.753	1.523	2.164	0.927	5.243	1.987	1.035	1.107	1.304	1.128	1.312	0.799	1.05	2.911	1.485	2.148	1.494	2.577	2.23	3.4	0.962	3.21	4.091	10.545	4.922	2.285	2.116	2.51	5.654	1.65	9.494	1.847	3.819	2.612	1.191	0	0		-0.407364	0.809826	0.606916	1.1137	-0.109359	2.39039	0.990592	0.0496308	0.146655	0.382944
P01024 [1172-1179]									1.177		0.413		0.839	1.946	0.01			1.671				1.165		2.644	1.894		1.667		1.632		1.286	1.207	1.981				11	11		#NUM!	#NUM!	#NUM!	#NUM!	#NUM!	#NUM!	#NUM!	#NUM!	0.235114	#NUM!
P02675 [484-491]	0.869	0.655	1.25	0.861	0.865	1.984	1.27	0.873	1.39	0.85	0.49	1.021	1.058	1.533	1.381	1.983	11.798	10.603	4.611	2.996	6.801	4.695	18.945	6.967	10.916	8.446	6.209	7.424	4.132	2.34	2.074	7.377	7.383	19.838	7.113	3.847	0	0		-0.202572	-0.610433	0.321928	-0.215915	-0.209228	0.988412	0.344828	-0.195946	0.475085	-0.234465
Q14624 [300-307]	1.267	1.094	1.346	0.84	1.105	1.53	1.505	1.47	0.886	0.971	0.362	1.338	1.028	2.433	1.07	1.974	2.816	1.922	2.205	2.1	1.957	1.493	2.187	2.833	3.166	2.17	2.404	2.725	2.102	2.49	2.233	1.768	3.511	2.475	2.743	1.423	0	0		0.341417	0.129613	0.428678	-0.251539	0.144046	0.613532	0.589763	0.555816	-0.174621	-0.0424568
P36955 [400-407]		1.228	1.838	1.039		0.844			1.195	1.639	1.271	1.495	1.12	1.121	0.765	0.946	0.554	0.77	0.819	0.592		0.662		0.672	0.624	0.836	0.407		0.841	0.618	0.342	0.395	0.566	0.567	0.606		4	4		#NUM!	0.296311	0.878137	0.0551957	#NUM!	-0.244685	#NUM!	#NUM!	0.257011	0.712816
Q9Y6R7 [184-192]	0.783	0.985	1.571	1.366	1.065	1.378	1.468	1.028	2.041	0.608	1.382	2.533	1.152	2.606	0.566	3.115	0.889	2.573	2.8	1.91	0.819	1.418	2.044	2.392	0.722	1.773	0.649	0.654	2.449	1.405	0.791	0.445	3.611	0.924	1.235	1.663	0	0		-0.352916	-0.0218044	0.651683	0.449957	0.0908534	0.462576	0.553852	0.0398403	1.02928	-0.717857
E7ETH0 [415-422]	1.272	2.426	1.515	1.063	1.311	1.044	1.634	1.52	0.818	1.195	1.108	1.208	0.639	1.279	0.471	2.185	2.07	1.496	2.225	1.759	1.66	0.618	2.897	1.52	1.432	1.87	1.609	2.102	0.405	1.543	0.904	0.557	1.338	1.878	2.161	1.456	0	0		0.347099	1.27858	0.599318	0.0881416	0.390668	0.0621217	0.708408	0.604071	-0.289827	0.257011
P27797 [25-36]	1.319	2.503	2.145	1.606	0.718	1.472	1.741	1.015	1.277	2.302	1.538	1.899	0.917	1.533	0.869	1.858	0.98	0.649	1.344	1.84	0.945	0.631	0.894	0.883	0.844	1.545	0.441	0.893	1.128	1.567	0.363	0.301	0.873	0.821	0.931	0.924	0	0		0.399445	1.32366	1.10098	0.683472	-0.477944	0.557778	0.799916	0.0214797	0.352759	1.20289
P19823 [335-341]	1.137	0.628	1.211	0.744	1.011	1.808	1.007	1.022	1.02	0.923	0.298	0.436	1.342	1.638	0.468	1.664	2.428	1.555	1.274	0.999	2.838	2.037	2.344	2.151	1.72	1.961	3.057	2.562	1.946	1.181	1.986	0.862	3.008	2.209	2.863	1.695	0	0		0.185232	-0.671164	0.276199	-0.426625	0.015783	0.854395	0.0100637	0.0313952	0.0285692	-0.115597
Q9Y6R7 [545-556]		1.148	1.447	1.425		1.782			2.047	1.182	2.052	2.019	1.091	2.254	1.436	2.968	1.888	2.551	4.174	2.571		1.422		2.174	0.737	3.064	0.663		1.912	2.177	1.284	0.58	2.924	2.316	2.212		4	4		#NUM!	0.199123	0.533065	0.510962	#NUM!	0.833497	#NUM!	#NUM!	1.03351	0.24123
P02760 [159-166]	0.979	1.292	0.961	0.723	1.388	1.428	0.989	1.213	0.817	0.886	0.842	1.083	0.847	1.395	1.261	1.514	2.994	1.223	2.314	8.726	2.155	1.57	3.252	2.934	7.524	1.609	3.504	2.513	0.973	17.991	4.393	4.284	6.029	3.916	5.372	1.433	0	0		-0.0306192	0.369606	-0.0573917	-0.467932	0.473008	0.513996	-0.0159576	0.27858	-0.291592	-0.174621
P00450 [149-157]	1.073	1.639	1.719	1.019	1.143	1.314	1.139	0.976	1.162	1.571	0.916	1.43	1.146	1.857	1.153	2.051	2.722	1.2	3.244	3.393	1.103	1.173	1.135	1.84	1.419	4.069	1.332	0.926	1.398	3.555	0.737	0.878	1.378	4.04	2.762	1.091	0	0		0.10165	0.712816	0.78157	0.0271541	0.192825	0.393965	0.187768	-0.0350469	0.21661	0.651683
Q06481 [570-587]	1.762	4.95	1.296	1.883	0.373	1.732	2.299	0.434	1.285	1.087	2.243	1.108	0.792	1.529	0.744	1.778	1.485	0.167	1.502	0.943	0.982	0.495	0.899	0.453	0.295	1.126	0.258	0.875	0.481	0.563	0.199	0.21	0.26	1.032	1.462	0.373	0	0		0.817214	2.30743	0.374066	0.913033	-1.42275	0.792439	1.20101	-1.20423	0.361768	0.120352
P02768-3 [386-395]	1.485	1.253	1.005	0.921	1.235	1.724	1.134	1.438	0.747	0.592	0.939	0.871	1.19	1.874	1.026	1.604	2.678	1.142	1.885	2.203	2.338	1.148	1.138	1.784	1.415	1.008	0.898	2.341	2.022	4.937	1.344	1.467	1.381	1.231	4.008	1.281	0	0		0.570463	0.325386	0.0071955	-0.118727	0.304511	0.78576	0.181421	0.524064	-0.42082	-0.756331
P61626 [69-80]	0.764	2.44	1.74	1.342	1.131	1.553	1.04	1.095	1.02	1.323	0.815	1.266	0.965	2.373	1.287	1.873	1.583	1.278	2.06	4.057	0.801	0.941	1.01	1.848	4.24	1.645	1.267	0.676	2.094	6.954	2.475	2.703	2.795	2.282	2.852	1.186	0	0		-0.388355	1.28688	0.799087	0.424385	0.177599	0.635058	0.0565835	0.130931	0.0285692	0.403813
P08294 [19-36]	1.609	1.957	2.168	1.458	0.829	1.35	2.726	1.215	1.446	1.961	2.242	1.794	0.881	2.164	1.062	1.903	1.387	0.542	1.322	1.501	0.736	0.769	0.892	0.928	0.666	1.007	0.435	0.669	1.261	1.179	0.4	0.398	0.712	0.926	1.093	0.699	0	0		0.686164	0.968644	1.11636	0.543991	-0.270556	0.432959	1.44679	0.280956	0.532068	0.97159
P29622 [51-61]	0.949	1.457	1.339	0.835	1.133	1.643	1.098	1.35	1.004	1.155	0.777	1.258	1.132	2.101	0.676	1.727	0.965	1.072	1.165	1.493	1.237	1.094	1.06	1.69	0.959	1.393	1.576	1.245	2.05	2.055	1.29	0.735	2.29	0.962	0.98	1.269	0	0		-0.07552	0.543001	0.421156	-0.260152	0.180148	0.716332	0.134878	0.432959	0.00575927	0.207893
P01024 [1552-1560]		4.054	1.898	1.785		4.457			1.225	1.661	0.568	1.583	0.732	2.172	0.01	5.79	15.221	1.298	7.82	10.582		1.153		1.69	2.243	3.866	1.462		1.788	8.761	1.231	1.135	2.129	4.809	9.963		4	4		#NUM!	2.01935	0.92448	0.835924	#NUM!	2.15607	#NUM!	#NUM!	0.292782	0.732052
P01024 [1172-1185]	1.136	1.314	1.154	0.994	1.142	1.427	1.388	1.55	1.083	1.046	0.605	1.217	0.861	2.158	0.847	1.97	2.309	1.637	3.344	1.341	1.942	1.163	2.718	2.497	1.987	1.475	1.679	2.42	1.604	1.204	1.306	1.19	1.988	2.025	2.399	1.19	0	0		0.183963	0.393965	0.206643	-0.00868224	0.191563	0.512985	0.473008	0.632268	0.115033	0.0648829
P10745 [1111-1132]	1.579	3.001	2.188	1.758	0.623	2.068	2.357	0.639	1.322	1.805	1.448	1.548	1.099	2.456	0.514	2.412	0.977	0.511	1.506	2.668	1.401	0.745	1.063	0.439	0.429	1.332	0.379	0.87	1.405	1.387	0.426	0.407	0.795	0.659	1.598	0.853	0	0		0.659011	1.58544	1.12961	0.813935	-0.682696	1.04824	1.23695	-0.646112	0.402722	0.851999
Q9UBX1 [236-245]	1.989	3.158	2.354	1.947	0.572	1.985	2.788	0.597	1.254	1.455	1.722	1.885	1.106	1.849	0.882	2.198	0.705	0.508	1.105	1.345	0.801	0.568	0.69	0.404	0.546	1.259	0.255	0.72	1.056	1.196	0.285	0.268	0.668	0.628	0.872	0.706	0	0		0.992043	1.65901	1.23511	0.961253	-0.805913	0.989139	1.47923	-0.744197	0.326537	0.541019
P01024 [291-304]	1.169	1.487	0.902	1.011	1.078	1.714	1.083	1.386	1.211	0.689	0.75	0.775	0.994	2.501	0.98	1.392	5.845	1.381	6.059	0.926	3.896	0.997	4.614	1.368	1.24	0.901	1.336	4.262	1.329	0.742	0.902	1.103	1.567	4.303	5.237	1.16	0	0		0.225275	0.572405	-0.148801	0.015783	0.108357	0.777367	0.115033	0.470927	0.276199	-0.537424
P22352 [209-216]	1.564	6.296	2.014	2.121	0.632	1.697	2.609	1.223	0.981	2.201	1.285	1.345	0.924	2.512	0.466	2.347	0.65	0.776	1.299	0.63	0.521	0.735	0.784	0.993	0.493	0.783	0.439	0.739	1.38	0.507	0.351	0.328	1	0.689	0.815	1.126	0	0		0.645241	2.65444	1.01006	1.08474	-0.662004	0.762987	1.3835	0.290424	-0.027675	1.13816
P02790 [92-102]	1.157	1.88	1.392	0.962	1.138	1.712	1.508	1.268	0.984	1.1	0.78	1.507	0.905	2.241	0.619	2.291	1.868	0.461	1.006	1.901	1.397	1.266	1.595	0.788	1.264	0.715	0.926	0.808	1.065	1.92	0.802	0.63	1.732	0.898	1.95	0.833	0	0		0.210389	0.910733	0.477159	-0.0558912	0.186501	0.775683	0.592636	0.342555	-0.0232698	0.137504
P02760 [167-176]	0.916	1.495	0.852	0.949	0.835	0.91	0.654	0.711	1.035	1.453	1	1.075	0.874	2.077	3.095	1.115	0.932	1.231	0.896	0.496	0.555	1.863	0.56	5.406	8.747	0.248	4.078	0.57	2.081	0.776	2.672	5.496	4.653	0.709	1.231	0.701	0	0		-0.12658	0.580145	-0.231075	-0.07552	-0.260152	-0.136062	-0.612637	-0.492079	0.0496308	0.539035
P68871 [19-30]	1.237	1.821	0.72	1.371	0.798	1.612	1.763	0.875	1.38	0.71	1.47	0.682	2.004	1.68	1.553	1.674	2.478	1.459	2.944	0.942	1.499	1.748	1.323	5.307	1.598	1.694	2.404	1.599	2.801	1.375	1.039	4.817	1.389	2.373	2.829	0.924	0	0		0.306846	0.864731	-0.473931	0.455229	-0.325539	0.688852	0.818032	-0.192645	0.464668	-0.494109
D3YTG3 [1617-1638]	0.96	1.742	1.18	1.293	0.935	1.315	1.607	0.959	1.074	1.031	1.785	1.228	1.215	1.778	0.149	1.301	2.112	0.899	2.337	1.806	1.736	0.891	1.525	1.186	0.806	1.629	0.63	1.359	1.025	1.754	0.784	0.634	1.059	1.727	2.243	0.901	0	0		-0.0588937	0.800745	0.238787	0.370722	-0.0969617	0.395063	0.68437	-0.0603973	0.102994	0.0440443
P01024 [1261-1273]	1.184	4.607	0.863	1.278	0.94	1.418	1.073	1.408	1.085	0.977	0.835	0.629	1.065	1.99	1.019	2.036	2.906	1.251	2.988	1.029	1.5	1.31	1.828	2.18	1.773	0.991	1.514	1.596	1.744	1.159	1.079	1.757	2.023	2.786	2.742	0.883	0	0		0.243669	2.20383	-0.212568	0.353888	-0.0892673	0.503858	0.10165	0.493647	0.117695	-0.0335695
P02787 [70-82]	1.472	2.322	0.812	1.307	1.047	1.653	1.884	1.261	1.374	0.82	1.481	0.704	1.177	2.307	0.535	2.202	2.468	1.028	3.086	1.1	2.787	1.016	2.711	1.533	1.298	0.945	0.745	2.742	1.781	1.126	0.848	0.902	1.663	2.029	2.74	1.049	0	0		0.557778	1.21537	-0.300448	0.386259	0.0662614	0.725087	0.913799	0.334568	0.458382	-0.286304
P02787 [108-115]	1.11	1.141	2.248	1.066	0.983	1.73	1.197	1.045	1.192	2.052	1.104	1.353	1.001	1.625	1.438	1.029	1.926	1.064	2.771	2.711	3.313	0.88	3.423	1.017	0.906	2.061	0.821	4.743	1.549	2.44	0.787	0.738	1.274	1.231	3.478	1.057	0	0		0.15056	0.190299	1.16864	0.0922074	-0.0247367	0.790772	0.259423	0.0635029	0.253384	1.03703
A0A0C4DGB6 [362-372]	1.483	2.342	1.259	1.12	1.191	2.345	1.059	1.241	1.201	0.906	0.697	1.194	0.723	1.889	0.608	1.963	1.994	0.865	2.392	1.708	1.614	0.883	1.602	1.282	0.83	1.243	0.865	1.559	1.575	1.887	0.883	0.627	2.193	1.493	2.034	1.099	0	0		0.568519	1.22774	0.332278	0.163499	0.252173	1.22959	0.0827026	0.311503	0.264236	-0.142417
P02768-3 [386-394]	1.196	1.971	1.544	1.451	1.011	1.86	1.523	1.22	1.174	1.571	1.212	1.321	1.078	2.317	0.443	2.288	1.746	0.955	2.138	1.59	1.513	1.169	1.442	1.645	1.091	1.505	0.833	1.373	2.144	2.033	0.75	0.663	2.06	1.35	1.737	1.146	0	0		0.258217	0.978928	0.626673	0.537048	0.015783	0.895303	0.606916	0.286881	0.231432	0.651683
P00734 [354-363]	1.349	1.075	1.525	0.694	1.324	1.531	1.384	1.585	0.897	1.131	0.598	1.215	1.151	2.633	0.184	2.251	1.44	1.154	1.908	1.559	1.407	1.222	1.65	1.829	1.357	1.564	1.625	1.384	1.742	2.211	1.771	0.997	3.235	1.467	1.789	1.146	0	0		0.43189	0.104337	0.608809	-0.526992	0.404903	0.614474	0.468844	0.664483	-0.15682	0.177599
P04217 [186-203]	0.943				0.968		1.213	1.031	1.001		0.694		1.088	1.65	0.01			1.564			6.999	1.243	6.725	1.827	1.139		1.503	5.004	1.77		1.214	1.464	2.038			1.31	7	7		-0.0846703	#NUM!	#NUM!	#NUM!	-0.046921	#NUM!	0.27858	0.0440443	0.00144197	#NUM!
P02671 [72-84]	0.961	0.816	1.289	0.976	0.882	1.656	1.058	0.912	1.335	0.842	0.837	1.366	1.073	2.537	2.092	1.483	11.382	10.193	4.86	4.409	9.149	2.943	17.07	5.11	7.385	9.934	3.623	10.282	5.201	4.259	3.913	4.969	9.665	15.693	13.204	2.288	0	0		-0.0573917	-0.293359	0.366252	-0.0350469	-0.181149	0.727703	0.0813396	-0.132894	0.41684	-0.248108
P0C0L4 [1279-1291]									3.727		0.251		0.345	0.719	0.111			0.654				0.397		0.567	0.363		0.452		0.796		0.541	3.091	0.651				11	11		#NUM!	#NUM!	#NUM!	#NUM!	#NUM!	#NUM!	#NUM!	#NUM!	1.89801	#NUM!
P04004 [230-241]	1.381	1.241	1.585	0.779	1.195	1.89	1.111	1.413	0.961	1.189	0.532	1.485	0.913	2.223	0.155	1.938	2.383	1.296	3.008	2.11	1.418	1.142	1.818	1.674	0.902	2.221	1.83	1.763	1.419	2.239	1.938	0.836	2.567	2.321	2.254	1.414	0	0		0.465713	0.311503	0.664483	-0.360305	0.257011	0.918386	0.151859	0.498761	-0.0573917	0.249749
P68871 [122-132]	1.278	10.365	1.299	4.662	1.009	7.957	1.91	1.385	1.341	1.384	0.946	1.612	1.362	2.188	5.166	10.232	13.39	2.224	19.999	3.318	5.613	1.565	4.684	7.322	2.684	8.306	1.296	3.776	7.12	5.641	1.56	3.099	3.418	8.518	20.427	1.554	0	0		0.353888	3.37365	0.377401	2.22095	0.0129262	2.99222	0.933573	0.469886	0.423309	0.468844
A0A0C4DH42 [20-38]	0.853	0.896	1.121	0.9	0.945	1.428	0.953	1.303	1.115	0.875	0.683	0.634	1.332	2.597	1.499	1.655	2.683	1.074	2.158	3.226	3.471	2.206	4.358	3.122	1.563	1.484	1.833	3.117	4.581	1.382	0.755	1.061	1.641	2.425	2.506	2.154	0	0		-0.229382	-0.158429	0.164786	-0.152003	-0.0816138	0.513996	-0.0694519	0.381837	0.157044	-0.192645
P10745 [736-747]	1.332	2.378	1.764	2.047	0.544	1.557	1.708	0.479	1.294	1.629	1.852	1.489	1.1	1.761	0.952	1.478	0.233	0.464	0.596	0.65	0.368	0.601	0.357	0.383	0.394	0.733	0.266	0.345	0.932	0.498	0.363	0.296	0.411	0.32	0.317	0.65	0	0		0.413594	1.24975	0.818851	1.03351	-0.878321	0.638769	0.772308	-1.0619	0.371838	0.703987
P02751 [1838-1859]									1.1		0.829		1.546	1.709	1.666			1.587				1.726		3.055	1.662		1.102		1.77		1.086	1.406	2.13				11	11		#NUM!	#NUM!	#NUM!	#NUM!	#NUM!	#NUM!	#NUM!	#NUM!	0.137504	#NUM!
O15354 [74-84]	1.037	2.264	2.111	1.12	1.213	1.12	1.299	1.446	1.184	1.469	1.007	1.571	1.428	1.687	0.01	1.523	1.241	0.914	1.185	2.971	1.483	1.291	1.169	1.113	1.38	1.941	0.903	1.1	1.227	2.239	1.034	0.948	0.892	0.582	1.015	1.668	0	0		0.0524159	1.17887	1.07793	0.163499	0.27858	0.163499	0.377401	0.532068	0.243669	0.554834
A0A075B6Q5 [21-39]	1.249	3.468	1.196	1.002	1.39	1.632	1.98	1.243	1.242	1.364	0.731	1.837	1.302	1.523	0.183	2.477	3	1.121	3.745	3.009	4.405	1.984	3.726	3.335	1.154	1.967	1.197	3.46	1.924	2.719	0.813	1.474	2.56	2.103	3.462	1.707	0	0		0.320773	1.7941	0.258217	0.00288251	0.475085	0.706641	0.9855	0.313826	0.312665	0.447844
P19823 [489-499]	1.243	1.253	1.34	0.876	1.103	2.23	1.421	1.243	0.987	1.019	0.391	0.634	1.221	2.556	2.536	2.527	3.103	1.345	2.17	1.647	2.81	2.014	2.416	2.609	1.959	2.051	2.389	2.853	2.608	1.967	1.707	1.048	4.281	2.667	3.353	1.726	0	0		0.313826	0.325386	0.422233	-0.190997	0.141433	1.15704	0.506907	0.313826	-0.018878	0.0271541
P06727 [288-304]	1.042	1.625	1.257	0.836	1.911	2.053	1.368	1.663	1.067	1.182	0.562	1.121	0.93	2.477	0.639	2.191	4.359	1.26	3.964	3.827	2.788	1.99	2.766	4.104	2.247	2.008	2.547	3.516	2.332	7.891	2.987	1.646	5.818	3.634	4.619	1.747	0	0		0.0593553	0.70044	0.329985	-0.258425	0.934328	1.03773	0.452068	0.733788	0.0935602	0.24123
Q14624 [225-240]	1.309	1.314	1.219	1.048	1.008	1.425	1.437	1.444	1.127	1.05	0.512	1.276	1.077	2.943	2.239	2.017	2.139	1.699	1.945	1.546	2.892	1.478	2.918	3.589	3.129	1.582	2.118	3.645	2.716	1.9	1.783	1.567	4.199	1.752	2.286	1.249	0	0		0.388465	0.393965	0.285698	0.0676387	0.0114956	0.510962	0.52306	0.530071	0.172488	0.0703893
O14594 [257-269]	1.253	1.459	1.33	1.91	0.554	1.081	1.078	0.789	1.81	1.924	1.772	1.223	0.686	1.119	1.083	0.659	0.589	0.992	0.746	1.042	0.831	0.567	1.009	0.32	0.595	0.856	0.352	0.725	0.779	0.976	0.843	0.279	0.723	0.609	0.621	0.593	0	0		0.325386	0.54498	0.411426	0.933573	-0.852042	0.112367	0.108357	-0.341903	0.85599	0.944109
P02751 [1892-1910]	1.423	2.385	1.575	1.932	1.032	2.453	1.811	1.528	1.192	1.89	1.012	1.353	1.073	2.412	0.148	2.879	3.028	1.911	4.13	1.748	2.395	1.669	2.414	6.054	2.399	2.09	1.443	3.261	2.664	1.729	0.87	1.737	3.169	2.303	3.766	2.441	0	0		0.508936	1.25399	0.655352	0.950095	0.045443	1.29455	0.856787	0.611645	0.253384	0.918386
P02751 [1881-1891]	0.964	1.677	1.523	1.491	0.867	1.229	1.489	1.128	1	1.597	0.879	1.158	0.914	1.904	0.986	1.814	2.048	1.714	3.218	1.542	1.721	1.582	1.653	5.241	2.193	2.003	1.333	2.94	2.089	1.511	0.806	1.673	2.887	1.791	2.3	2.061	0	0		-0.0528949	0.745883	0.606916	0.57628	-0.205896	0.297485	0.574344	0.173767	0	0.675364
O15031 [142-166]	1.309				0.7		2.06	1.071	1.384		1.707		0.755	2.405	0.01			0.775			2.726	0.906	2.382	1.185	1.103		0.76	1.996	1.04		0.741	0.47	1.796			0.938	7	7		0.388465	#NUM!	#NUM!	#NUM!	-0.514573	#NUM!	1.04264	0.0989585	0.468844	#NUM!
P01024 [1285-1303]	1.112	0.985	1.285	0.744	1.196	0.931	1.125	1.315	0.582	1.048	0.714	1.318	1.221	0.56	2.192	1.232	1.992	0.968	2.15	2.735	2.928	1.098	3.263	1.843	2.284	2.307	1.796	2.972	0.56	2.14	0.381	1.653	0.632	1.68	2.124	1.184	0	0		0.153157	-0.0218044	0.361768	-0.426625	0.258217	-0.103147	0.169925	0.395063	-0.780909	0.0676387
Q96FE7-4 [141-154]	1.05	2.509	1.415	1.189	0.85	1.309	1.185	0.826	1.145	1.563	1.072	1.494	0.965	1.391	0.01	1.306	2.186	1.03	2.318	1.752	1.048	0.891	0.981	0.78	0.587	1.536	1.106	1.052	0.993	1.595	0.768	0.954	0.938	1.192	2.18	0.926	0	0		0.0703893	1.32711	0.500802	0.249749	-0.234465	0.388465	0.244887	-0.275786	0.195348	0.644318
Q14624 [754-762]									1.595					3.454				2.257											3.902		1.748		3.42				14	16		#NUM!	#NUM!	#NUM!	#NUM!	#NUM!	#NUM!	#NUM!	#NUM!	0.673556	#NUM!
P10645 [400-412]	1.423	2.457	4.219	1.617	0.503	1.289	2.328	0.511	2.393	1.939	2.664	1.309	1.695	1.487	1.289	2.347	1.224	0.565	1.358	1.225	0.997	1.124	1.004	1.249	0.734	1.546	0.451	0.858	0.724	1.929	0.371	0.537	0.551	0.768	1.473	0.675	0	0		0.508936	1.2969	2.0769	0.69332	-0.99137	0.366252	1.21909	-0.968605	1.25882	0.955313
P02679 [89-98]		0.263		0.594		0.444			1.128		1.158		1.283	1.328	3.163	0.252	0.372	2.866	0.315			2.513		5.038	6.104		3.586		1.899		1.652	4.087	2.432	0.363	0.328		7	7		#NUM!	-1.92687	#NUM!	-0.751465	#NUM!	-1.17137	#NUM!	#NUM!	0.173767	#NUM!
P69905 [63-71]									1.199					1.632				3.521											3.789		6.179		2.913				14	16		#NUM!	#NUM!	#NUM!	#NUM!	#NUM!	#NUM!	#NUM!	#NUM!	0.261832	#NUM!
P19022 [134-145]	1.651	1.962	2.852	1.697	0.658	1.626	1.787	0.895	1.192	1.983	1.254	2.014	0.956	1.425	0.604	2.105	1.841	0.964	1.898	2.361	1.354	0.635	1.282	0.612	0.477	2.009	0.453	1.135	1.125	1.944	1.084	0.392	0.87	1.314	2.106	1.024	0	0		0.72334	0.972325	1.51197	0.762987	-0.603841	0.701327	0.83754	-0.16004	0.253384	0.987685
P04040 [445-456]		1.595	1.367	1.116		2.695			1.353	1.017	0.751	0.99	1.429	2.576	1.079	0.757	3.125	6.117	5.464	3.7		1.528		3.045	2.862	4.139	2.049		6.899	4.275	10.904	5.965	6.35	7.672	4.224		4	4		#NUM!	0.673556	0.451013	0.158337	#NUM!	1.43029	#NUM!	#NUM!	0.436162	0.0243197
P02787 [300-308]	1.066	1.63	1.385	0.924	0.76	1.212	1.189	0.86	1.03	1.582	1.167	1.298	1.073	1.329	0.745	1.284	0.908	0.813	1.199	0.937	0.926	1.06	1.455	1.079	1.049	1.238	0.93	0.92	1.094	0.918	0.668	0.726	0.828	0.936	0.932	0.814	0	0		0.0922074	0.704872	0.469886	-0.114035	-0.395929	0.27739	0.249749	-0.217591	0.0426443	0.66175
P26038 [539-550]											0.85		1.118		2.253							1.143		1.935	1.295		1.348					0.867					13	15		#NUM!	#NUM!	#NUM!	#NUM!	#NUM!	#NUM!	#NUM!	#NUM!	#NUM!	#NUM!
P02768-3 [387-396]	0.734	1.023	1.241	0.754	1.034	1.194	0.712	0.928	1.276	0.891	0.866	0.987	1.348	1.969	1.313	1.026	1.619	1.063	1.172	1.78	1.664	1.82	1.248	1.962	1.323	1.222	2.59	1.286	2.356	2.83	1.395	0.989	2.759	1.099	1.36	0.991	0	0		-0.446148	0.0328061	0.311503	-0.407364	0.0482362	0.255803	-0.490051	-0.107803	0.351628	-0.166503
P02787 [332-343]	1.542	4.511	1.803	1.448	0.773	1.932	2.321	1.191	1.294	2.167	1.338	1.441	0.904	2.663	1.907	2.413	1.12	0.782	1.805	1.212	1.244	0.849	1.359	1.508	1.054	1.211	0.609	1.285	1.825	1.213	0.641	0.452	1.589	1.072	1.384	1.013	0	0		0.624803	2.17345	0.850399	0.534062	-0.37146	0.950095	1.21475	0.252173	0.371838	1.1157
P02649 [94-103]		1.803		1.467		3.187			1.171		1.362		0.89	1.508	0.273	2.083	1.311	0.979	1.501			1.215		1.351	0.972		0.742		1.368		0.708	1.016	1.254	0.946	1.623		7	7		#NUM!	0.850399	#NUM!	0.552869	#NUM!	1.6722	#NUM!	#NUM!	0.227741	#NUM!
P02787 [70-81]									1.028		1.26		0.988	1.535	0.01			1.161				0.794		1.962	1.181		0.654		1.424		1.752	0.743	1.212				11	11		#NUM!	#NUM!	#NUM!	#NUM!	#NUM!	#NUM!	#NUM!	#NUM!	0.0398403	#NUM!
P20742 [1247-1269]	1.368	1.332	2.679	1.127	0.882	1.125	1.427	0.851	2.129	1.642	1.489	1.804	1.212	3.663	1.164	1.042	1.578	0.985	1.471	1.834	2.272	1.42	1.961	2.288	1.652	1.697	1.236	2.125	2.644	1.453	0.786	1	4.793	1.307	1.534	1.152	0	0		0.452068	0.413594	1.42169	0.172488	-0.181149	0.169925	0.512985	-0.232769	1.09018	0.715454
P01597 [62-78]	1.202	1.144	0.993	0.644	1.385	1.843	0.79	1.08	0.9	1.049	1.079	1.231	1.232	2.492	0.233	2.21	1.506	1.283	1.734	1.68	1.37	1.013	1.993	2.139	1.208	1.494	1.283	1.339	2.269	1.316	1.132	1.154	1.67	1.061	1.873	2.027	0	0		0.265437	0.194087	-0.0101344	-0.634867	0.469886	0.882056	-0.340075	0.111031	-0.152003	0.0690147
P04196 [188-201]	1.418	1.796	1.443	0.61	1.259	1.721	1.747	1.626	0.915	1.317	0.441	1.571	1.136	1.778	1.011	2.579	2.181	0.714	2.358	2.473	1.889	0.941	1.97	2.242	1.18	2.298	1.889	1.86	1.865	2.638	1.916	0.798	2.428	1.484	2.019	1.167	0	0		0.503858	0.844787	0.529071	-0.713119	0.332278	0.783247	0.80488	0.701327	-0.128156	0.397255
P36955 [226-237]	1.443	2.017	2.381	1.736	0.614	1.38	1.633	0.775	1.121	2.163	1.547	1.949	1.147	1.12	0.916	1.466	0.583	0.758	0.9	1.076	0.651	0.719	0.662	0.799	0.667	1.224	0.423	0.673	0.859	0.873	0.361	0.363	0.521	0.538	0.648	0.775	0	0		0.529071	1.01221	1.25157	0.795767	-0.703689	0.464668	0.707525	-0.367732	0.164786	1.11303
P02679 [259-270]	0.584	0.353	0.548	0.65	1.043	0.649	0.45	0.661	1.013	0.382	0.717	0.6	1.259	0.969	3.866	0.536	2.108	2.775	0.917	0.882	1.192	1.716	2.005	2.519	3.514	1.046	2.373	1.261	1.708	1.195	1.68	2.57	2.262	1.761	2.849	1.053	0	0		-0.77596	-1.50226	-0.867752	-0.621488	0.0607392	-0.62371	-1.152	-0.597278	0.0186342	-1.38836
Q06033 [547-556]	1.286	0.679		0.688	0.977	1.155	1.279	0.963	1.1		0.389		0.928	1.913	0.01	1.659	3.137	2.216	2.072		3.452	1.629	3.55	3.717	2.974		3.234	2.285	1.893		3.064	2.719	4.553	1.983	3.639	2.675	3	3		0.362891	-0.558517	#NUM!	-0.53952	-0.0335695	0.207893	0.355016	-0.0543923	0.137504	#NUM!
P08185 [205-217]	1.686	1.732	2.106	0.885	0.994	1.536	2.374	0.828	1.028	1.957	0.769	2.455	1.223	3.05	0.979	3.345	0.888	1.191	1.79	2.746	1.355	1.092	1.219	2.218	1.357	2.134	1.011	0.973	2.499	2.55	1.19	1.024	3.158	0.89	1.147	1.231	0	0		0.753605	0.792439	1.07451	-0.176251	-0.00868224	0.619178	1.24732	-0.272297	0.0398403	0.968644
P06396 [200-208]	0.967	1.885	1.013	1.042	1.142	1.347	1.486	1.337	1.123	1.162	1.148	0.925	1.127	2.286	2.383	1.841	2.463	0.912	2.444	1.557	1.572	0.827	1.343	1.348	1.082	1.007	0.937	1.569	2.097	1.578	0.955	0.707	2.403	1.497	2.17	0.943	0	0		-0.0484122	0.914565	0.0186342	0.0593553	0.191563	0.42975	0.571434	0.418999	0.167358	0.21661
Q9Y5W5 [29-46]	1.265	3.083	2.143	1.499	0.851	1.79	2.516	1.178	1.218	1.769	1.414	1.432	1.12	1.918	0.235	2.381	1.601	0.804	1.813	1.774	1.356	0.791	1.198	0.519	0.729	2.099	0.565	1.167	1.198	1.893	0.587	0.487	1.116	1.522	1.535	0.715	0	0		0.339137	1.62433	1.09963	0.584	-0.232769	0.83996	1.33113	0.23634	0.284514	0.822934
P05155-3 [222-238]	1.082	3.136	2.052	1.247	0.824	1.882	1.698	1.205	1.249	2.387	0.862	2.082	0.967	2.562	0.955	3.505	1.6	1.215	2.912	2.006	0.776	0.927	1.428	1.638	1.379	1.668	1.113	1.482	1.928	1.95	0.827	1.042	2.218	1.271	1.63	1.238	0	0		0.1137	1.64893	1.03703	0.318461	-0.279284	0.912267	0.763836	0.269033	0.320773	1.2552
Q14624 [754-775]	1.257	1.604	2.017	1.19	0.879	1.445	1.371	0.876	0.96	1.22	0.494	1.478	1.093	2.025	1.968	1.755	1.664	1.506	1.732	1.649	1.476	1.235	1.576	2.427	2.344	1.772	1.998	1.849	1.597	1.614	1.689	1.497	2.501	1.685	1.808	1.043	0	0		0.329985	0.681674	1.01221	0.250962	-0.186065	0.531069	0.455229	-0.190997	-0.0588937	0.286881
P68871 [122-131]	0.847	0.454	0.926	0.972	0.924	0.714	1.123	0.754	1.072	1.163	1.387	0.951	1.036	1.394	1.072	0.432	0.999	1.978	1.112	1.375	3.089	1.244	2.763	2.016	1.558	1.57	1.078	2.391	2.635	2.007	3.263	1.76	1.797	0.97	1.053	1.213	0	0		-0.239566	-1.13924	-0.110916	-0.0409718	-0.114035	-0.486004	0.167358	-0.407364	0.100305	0.217851
P01024 [1186-1201]	1.392	2.132	1.508	1.142	1.095	1.684	1.475	1.499	1.181	1.276	0.675	1.658	0.816	2.805	1.431	2.23	1.947	1.565	3.117	1.752	2.217	1.173	2.696	2.513	2.103	1.745	1.659	2.362	2.094	1.603	1.184	1.143	2.523	1.891	2.373	1.23	0	0		0.477159	1.09221	0.592636	0.191563	0.130931	0.751892	0.560715	0.584	0.240009	0.351628
Q14624 [31-43]	1.04	1.227	1.233	0.85	1.23	1.235	1.173	1.366	0.992	0.784	0.609	1.134	0.909	2.283	0.365	1.582	1.89	1.461	1.809	1.951	2.124	1.243	2.05	2.02	2.196	2.118	1.584	2.003	2.176	2.039	2.092	1.252	3.268	1.908	2.045	1.077	0	0		0.0565835	0.295135	0.302173	-0.234465	0.298658	0.304511	0.230203	0.449957	-0.011588	-0.351074
P10745 [1197-1225]	1.655	3.159	2.193	1.864	0.708	2.13	2.384	0.803	1.465	1.773	1.478	1.549	1.125	2.643	0.237	2.566	0.648	0.806	1.012	1.162	1.005	0.754	0.848	0.57	0.568	1.164	0.474	0.906	1.745	1.161	1.262	0.435	1.042	0.666	0.764	0.943	0	0		0.726831	1.65947	1.13291	0.898402	-0.498179	1.09085	1.25338	-0.316528	0.550901	0.826193
P04217 [474-486]	0.968	1.187	1.623	0.836	1.127	1.145	1.119	0.9	1.079	1.139	0.817	1.378	1.133	2.085	0.01	1.338	2.529	1.123	3.086	3.153	2.547	1.127	2.742	2.759	1.557	2.457	1.777	2.389	1.92	2.508	0.937	1.238	2.023	1.997	3.11	1.072	0	0		-0.046921	0.24732	0.698663	-0.258425	0.172488	0.195348	0.16221	-0.152003	0.109695	0.187768
O14791-2 [407-414]	1.09	1.595	1.129	1.036	1.029	1.862	1.056	1.394	0.741	0.712	0.59	1.16	1.19	2.448	0.01	1.926	2.927	1.692	3.747	1.269	1.853	1.726	2.701	3.68	2.27	1.59	1.753	2.587	1.894	1.266	2.424	1.73	2.133	3.525	3.832	1.512	0	0		0.124328	0.673556	0.175045	0.051024	0.041243	0.896853	0.0786098	0.479231	-0.432455	-0.490051
P07339 [195-205]	1.824	3.124	2.706	1.855	0.646	1.616	2.663	0.786	1.01	1.695	0.732	1.341	1.081	2.288	0.42	2.048	0.504	0.669	0.842	0.554	0.526	0.621	0.588	0.528	0.427	1.15	0.45	0.51	1.227	0.447	0.297	0.294	0.544	0.652	0.645	1.05	0	0		0.867106	1.64339	1.43616	0.891419	-0.630394	0.692427	1.41305	-0.347399	0.0143553	0.761285
P01024 [980-999]	1.169	2.548	1.156	1.139	1.217	2.01	1.542	1.707	1.146	1.148	0.523	1.206	0.755	2.911	0.148	3.034	2.625	1.443	4.281	1.229	1.738	1.186	2.46	2.594	2.175	1.137	1.548	2.28	2.153	1.372	1.181	0.987	2.79	2.254	2.918	1.282	0	0		0.225275	1.34937	0.209141	0.187768	0.283329	1.0072	0.624803	0.771463	0.196607	0.199123
P60709 [292-312]	0.978	1.739	0.756	1.172	1.969	1.728	1.231	1.24	0.929	0.757	0.933	0.926	1.049	1.148	0.691	2.463	6.927	1.027	5.953	3.491	3.088	1.165	2.819	1.437	2.047	2.96	1.83	2.546	1.52	2.217	0.815	0.784	1.047	4.701	5.968	1.83	0	0		-0.0320936	0.798258	-0.403542	0.228973	0.977463	0.789103	0.299831	0.31034	-0.106249	-0.401635
P02750 [230-239]	1.175	0.727	1.137	0.765	1.157	1.078	1.14	0.956	1.045	0.778	0.616	1.696	0.782	1.785	1.347	1.271	1.806	1.162	1.853	3.983	1.921	1.324	2.425	1.947	3.141	1.588	1.813	1.839	1.979	4.534	2.633	2.223	2.862	1.866	2.392	1.379	0	0		0.232661	-0.459973	0.185232	-0.386468	0.210389	0.108357	0.189034	-0.0649175	0.0635029	-0.362158
P01024 [749-764]	1.152	1.607	1.087	0.956	1.219	1.537	1.375	1.652	1.107	0.988	0.689	1.235	1.043	2.47	1.234	2.13	2.858	1.716	4.157	1.684	2.224	1.412	2.917	6.024	4.061	1.861	1.668	2.575	1.779	1.604	1.299	1.403	2.305	2.611	2.936	1.258	0	0		0.204141	0.68437	0.120352	-0.0649175	0.285698	0.620117	0.459432	0.724214	0.146655	-0.0174171
Q86UD1 [251-261]	1.762	3.939	2.113	1.503	0.62	1.903	2.477	1.027	1.352	2.321	1.81	1.665	0.902	2.071	0.856	2.849	0.79	0.723	1.403	1.502	0.679	0.723	0.746	0.523	0.764	1.176	0.456	0.681	1.341	1.162	0.427	0.388	1.067	0.754	0.982	0.705	0	0		0.817214	1.97783	1.07929	0.587845	-0.68966	0.928276	1.30859	0.0384362	0.435095	1.21475
P36222 [264-286]	1.043	2.963	0.801	0.8	1.304	1.415	2.154	2.064	0.946	1.198	0.865	1.141	1.139	3.368	1.555	2.612	1.616	1.731	3.978	1.547	1.852	1.37	2.51	5.527	3.895	1.802	1.307	2.604	2.402	1.411	1.13	0.863	1.652	1.681	1.843	1.774	0	0		0.0607392	1.56706	-0.320126	-0.321928	0.382944	0.500802	1.10702	1.04544	-0.0800879	0.260628
A0A075B6H8 [23-40]	0.841	1.578	1.812	0.775	1.048	1.927	0.769	1.107	1.16	1.16		1.518		2.228		2.238	3.075	0.975	2.961	1.502	1.202		0.915			1.35		1.146	2.585	1.372	1.172		3.073	1.486	2.95	0.904	3	5		-0.249822	0.658097	0.857583	-0.367732	0.0676387	0.946357	-0.378944	0.146655	0.214125	0.214125
Q8N475 [816-824]	1.44	1.224	7.381	0.945	0.67	1.36	2.131	0.548	1.158	3.206	1.338	1.69	1.275	1.566	0.367	2.161	0.435	0.456	0.496	0.968	0.189	0.091	0.267	0.347	0.217	2.378	0.257	0.329	0.911	1.021	0.496	0.341	0.728	0.427	0.571	0.744	0	0		0.526069	0.291604	2.88382	-0.0816138	-0.577767	0.443607	1.09153	-0.867752	0.211635	1.68077
P01024 [463-478]	1.127	1.282	0.975	0.97	1.178	1.401	1.235	1.518	1.099	0.892	0.528	1.141	0.876	2.168	1.117	1.871	1.944	1.601	3.026	1.111	1.403	1.121	2.232	1.912	2.028	1.291	1.642	2.026	1.491	1.107	1.188	1.27	1.976	1.998	2.166	1.12	0	0		0.172488	0.358396	-0.0365259	-0.0439433	0.23634	0.486457	0.304511	0.602172	0.136191	-0.164884
P01024 [1061-1069]									1.196		1.082		0.981	3.172	1.869			1.404				1.066		2.648	1.863		1.109		3.072		1.407	1.139	3.555				11	11		#NUM!	#NUM!	#NUM!	#NUM!	#NUM!	#NUM!	#NUM!	#NUM!	0.258217	#NUM!
P04217 [448-469]	0.937	0.739	0.904	0.523	0.911	0.817	0.895	0.947	1.074	0.728	0.74	1.14	1.13	1.552	0.984	1.052	1.269	1.102	1.258	1.622	1.622	1.125	1.704	1.715	1.067	1.686	1.33	1.492	1.635	1.561	1.18	0.921	2.128	1.487	1.184	0.973	0	0		-0.093879	-0.436354	-0.145605	-0.935117	-0.134477	-0.291592	-0.16004	-0.0785637	0.102994	-0.45799
P06727 [367-386]	1.236	1.427	1.045	1.002	1.367	1.83	1.182	1.283	1.047	0.924	1.189	1.002	0.785	1.544	0.01	1.504	3.737	1.417	3.928	4.025	3.71	1.641	3.722	2.725	1.039	3.029	1.601	3.696	1.673	4.201	2.673	1.381	2.948	3.121	4.775	1.462	0	0		0.305679	0.512985	0.0635029	0.00288251	0.451013	0.871844	0.24123	0.359521	0.0662614	-0.114035
P10909-2 [251-261]	1.051	1.616	1.884	0.999	0.968	1.541	1.444	1.349	1.251	1.74	1.243	1.442	0.972	1.619	0.99	1.647	1.725	0.831	2.278	3.135	2.182	1.046	1.928	0.947	0.797	2.839	0.743	1.72	1.044	2.766	0.67	0.753	0.924	1.742	2.161	0.866	0	0		0.0717627	0.692427	0.913799	-0.00144342	-0.046921	0.623867	0.530071	0.43189	0.323082	0.799087
P05067 [569-585]	1.716	2.585	6.721	1.767	0.531	1.539	2.723	0.628	1.092	5.118	1.704	3.907	0.969	1.362	0.749	2.127	2.087	0.296	2.114	3.124	1.161	0.537	1.01	0.336	0.301	2.738	0.216	1.105	0.798	2.31	0.318	0.211	0.512	3.589	2.279	0.551	0	0		0.77905	1.37016	2.74868	0.821302	-0.913216	0.621993	1.4452	-0.671164	0.126973	2.35558
P01024 [1479-1487]	0.959	0.98	1.879	1.067	1.411	1.365	1.099	1.172	1.144	1.429	0.633	1.464	0.892	2.571	1.806	1.226	2.199	1.481	2.45	1.825	2.732	0.946	2.86	2.178	1.456	1.811	0.891	2.548	1.969	1.861	1.368	0.691	3.027	2.748	2.114	1.101	0	0		-0.0603973	-0.0291463	0.909965	0.0935602	0.496718	0.448901	0.136191	0.228973	0.194087	0.515006
P13611 [277-288]	2.457	4.047	1.49	2.571	0.207	2.433	1.937	0.408	1.574	2.009	3.15	1.208	0.663	1.242	1.573	1.796	0.784	0.569	0.706	0.591	0.726	0.154	0.811	0.542	0.38	0.333	0.271	0.619	0.407	0.478	0.364	0.259	0.667	0.834	0.956	0.73	0	0		1.2969	2.01685	0.575312	1.36233	-2.2723	1.28274	0.953824	-1.29336	0.654436	1.00648
P04264 [212-223]	0.651	8.146	0.936	1.156	1.04	1.668	0.695	1.04	1.316	1.388	1.069	8.482	1.027	1.783	6.498	4.012	1.769	1.015	2.291	1.622	1.011	5.814	0.99	1.709	0.891	3.751	0.861	1.084	1.362	1.75	1.906	1.006	1.804	2.049	2.49	1.385	0	0		-0.619271	3.02609	-0.0954196	0.209141	0.0565835	0.738119	-0.524915	0.0565835	0.396159	0.473008
A0A0U1RRF4 [21-38]	1.019	2.094	1.315	2.687	1.013	2.107	0.766	1.548	1.106	2.058	0.8	0.521	0.361	1.871	1.577	1.481	2.983	1.344	4.932	3.379	2.196	1.8	2.307	2.689	1.893	2.242	1.513	1.698	0.669	2.61	1.606	0.254	1.899	4.768	2.899	0.847	0	0		0.0271541	1.06626	0.395063	1.426	0.0186342	1.07519	-0.384584	0.630405	0.145351	1.04124
P10745 [820-833]	1.554	2.317	2.256	1.74	0.559	1.756	2.069	0.545	1.265	1.744	1.447	1.641	1.059	1.842	0.721	1.859	0.687	0.492	0.944	1.026	0.438	0.701	0.343	0.424	0.497	0.901	0.286	0.408	1.187	0.743	0.459	0.331	0.695	0.564	0.727	0.762	0	0		0.635987	1.21226	1.17377	0.799087	-0.83908	0.812293	1.04893	-0.875672	0.339137	0.8024
P07360 [154-168]	1.165	1.431	0.986	0.866	1.109	1.291	1.206	1.256	1.122	0.981	0.717	1.199	1.053	2.58	0.01	2.291	2.613	1.323	3.253	2.159	1.609	1.285	2.04	2.069	1.544	2.043	2.178	1.918	1.642	1.84	1.425	1.232	2.315	2.682	2.634	1.262	0	0		0.22033	0.517024	-0.0203404	-0.207561	0.149259	0.368489	0.27023	0.328836	0.166073	-0.027675
P05154 [47-54]	0.73	1.389	1.08	0.874	1.477	1.299	1.848	2.277	1.106	1.512	0.722	0.802	0.573	1.531	0.522	2.066	1.127	1.19	2.098	0.624	1.064	1.005	1.688	1.171	1.042	0.754	1.267	1.607	0.818	0.826	0.849	0.5	1.49	1.593	1.174	0.792	0	0		-0.454032	0.474047	0.111031	-0.194295	0.56267	0.377401	0.885965	1.18713	0.145351	0.596458
P02675 [335-343]	0.982	0.634	0.77	0.716	1.205	1.006	1.033	1.216	1.039	0.609	0.59	0.668	1.115	1.456	0.139	0.569	4.967	4.036	2.678	2.157	5.749	3.151	10.284	4.956	7.983	2.805	3.602	5.709	2.348	1.408	1.675	4.088	3.517	5.714	6.134	2.632	0	0		-0.0262051	-0.657445	-0.37707	-0.481969	0.269033	0.00863031	0.0468403	0.282143	0.0551957	-0.715486
Q8N475 [838-847]	1.156	1.516	0.602	1.015	1.126	1.095	1.63	0.91	1.118	0.445	1.17	0.534	1.097	2.169	0.01	1.392	1.23	0.977	1.033	1.142	1.259	0.669	1.025	0.909	0.54	0.984	0.658	0.999	1.393	0.911	0.773	0.675	1.428	1.325	1.263	0.931	0	0		0.209141	0.60027	-0.732165	0.0214797	0.171207	0.130931	0.704872	-0.136062	0.16092	-1.16812
P06727 [367-382]	1.141	2.779	1.219	1.161	1.625	2.089	1.464	1.403	1.167	1.264	0.837	1.293	1.1	3.613	0.368	2.864	2.874	1.263	3.143	2.28	4.172	1.482	4.614	2.491	1.222	1.532	1.636	3.88	3.093	2.803	1.962	1.221	4.136	3.441	3.142	1.467	0	0		0.190299	1.47457	0.285698	0.215368	0.70044	1.06281	0.549916	0.488515	0.222805	0.337996
P10745 [1031-1046]	1.861	3.964	2.169	2.526	0.604	2.288	2.656	0.562	1.443	1.847	1.731	1.663	1.127	2.622	0.733	2.588	0.54	0.693	0.921	0.956	0.578	0.731	0.516	0.727	0.65	0.869	0.451	0.47	1.613	0.657	0.68	0.503	0.964	0.617	0.654	0.809	0	0		0.896078	1.98696	1.11703	1.33685	-0.72738	1.19409	1.40926	-0.831358	0.529071	0.885184
P02760 [167-185]	1.069	1.316	1.021	1.02	1.183	1.384	1.088	1.262	0.967	1.003	0.806	0.962	0.794	1.979	0.566	1.397	2.165	1.232	1.873	6.416	1.777	1.314	2.547	2.783	5.692	1.195	2.689	2.054	1.54	13.152	4.012	2.5	7.579	2.421	3.895	1.373	0	0		0.0962619	0.396159	0.0299829	0.0285692	0.24245	0.468844	0.121679	0.335712	-0.0484122	0.00432161
P19827 [342-360]	1.241	1.686	1.624	1.077	1.172	2.749	1.394	1.29	1.207	1.376	0.846	0.877	1.289	2.879	1.227	3.346	4.729	2.526	3.127	2.52	4.642	2.038	4.742	2.96	2.065	2.71	2.186	3.623	2.531	2.455	1.904	1.507	6.545	3.854	7.776	2.851	0	0		0.311503	0.753605	0.699552	0.107018	0.228973	1.45891	0.479231	0.367371	0.271426	0.46048
P02787 [168-176]	1.047	2.627	2.108	1.729	0.947	2.146	1.401	1.07	1.216	2.238	1.287	1.548	0.683	2.32	0.571	1.791	1.704	0.74	3.108	2.811	2.323	0.861	2.6	1.052	0.831	3.361	0.76	2.168	1.41	2.733	1.013	0.609	1.395	1.975	2.486	1.182	0	0		0.0662614	1.39342	1.07587	0.789938	-0.0785637	1.10165	0.486457	0.0976108	0.282143	1.16221
P01008 [446-457]	1.2	1.775	1.016	1.04	1.02	1.832	1.24	1.216	0.829	0.72	0.443	1.033	0.992	2.154	0.525	1.904	2.108	1.076	2.139	1.498	1.522	1.089	1.649	1.618	1.109	0.966	1.544	1.706	2.223	1.771	1.251	0.668	3.14	1.434	2.142	1.047	0	0		0.263034	0.827819	0.0229004	0.0565835	0.0285692	0.87342	0.31034	0.282143	-0.270556	-0.473931
P05155-3 [396-405]	0.99	2.857	1.997	1.32	0.993	1.589	2.232	1.313	1.25	2.341	0.955	2.225	0.907	2.734	0.991	2.697	0.665	1.127	1.596	0.745	0.402	0.858	0.869	1.683	1.63	0.868	0.915	0.664	1.837	0.904	0.499	0.666	1.704	0.598	0.871	1.328	0	0		-0.0144996	1.5145	0.997834	0.400538	-0.0101344	0.668119	1.15834	0.392867	0.321928	1.22712
P01024 [634-657]	0.843	0.436	1.669	0.91	1.084	0.956	0.654	1.023	1.231	1.85	0.889	1.973	1.304	1.245	0.374	1.653	1.291	1.234	1.669	1.231	1.593	1.946	1.465	2.184	1.77	1.811	2.021	1.489	1.425	1.092	1.079	1.632	1.423	1.261	1.181	0.936	0	0		-0.246395	-1.1976	0.738984	-0.136062	0.116365	-0.0649175	-0.612637	0.0328061	0.299831	0.887525
Q9Y6R7 [1756-1771]; [2957-2972]; [4158-4173]	0.799	1.244	0.843	1.315	1.045	1.248	1.389	1.085	2.219	0.355	1.854	1.594	1.092	1.582	0.544	2.274	2.363	2.284	2.629	1.242	1.547	1.041	2.885	1.59	0.665	1.178	0.718	1.293	1.018	0.818	0.739	0.679	1.368	1.26	3.245	1.699	0	0		-0.323733	0.314986	-0.246395	0.395063	0.0635029	0.319618	0.474047	0.117695	1.14991	-1.49411
P02649 [281-292]	1.791	3.118	2.767	2.192	0.508	2.44	3.358	1.067	1.226	2.767	1.725	1.68	1.103	2.83	1.35	2.379	1.016	1.116	1.865	0.747	0.767	1.022	1.092	1.374	1.574	1.159	0.86	1.353	1.493	0.712	0.467	0.427	1.183	1.315	1.904	1.087	0	0		0.840765	1.64062	1.46832	1.13225	-0.9771	1.28688	1.7476	0.0935602	0.293959	1.46832
P07711 [105-116]	1.426	3.898	2.265	1.647	0.746	1.464	2.079	0.957	1.127	1.783	1.3	1.624	1.223	2.29	1.01	2.558	1.194	0.706	1.718	1.218	0.92	0.772	0.903	0.492	0.617	1.238	0.553	0.855	1.341	0.986	0.373	0.461	0.695	0.998	1.304	0.852	0	0		0.511974	1.96273	1.17951	0.719841	-0.422752	0.549916	1.05589	-0.0634092	0.172488	0.834307
Q9Y6R7 [1366-1375]; [2567-2576]; [3768-3777]	0.796	0.604	1.94	1.527	0.818	1.334	1.409	0.829	3.237	0.381	2.338	3.208	0.852	2.035	1.184	2.294	1.013	3.33	2.555	1.365	1.106	0.961	2.076	1.686	0.604	1.383	0.448	0.866	1.119	0.785	0.429	0.386	1.924	0.9	1.076	1.819	0	0		-0.32916	-0.72738	0.956057	0.6107	-0.289827	0.415759	0.494672	-0.270556	1.69466	-1.39214
P19827 [361-376]	1.266	1.87	1.724	0.982	1.116	2.707	1.763	1.303	1.236	1.328	0.524	0.993	1.231	2.58	0.786	3.192	3.361	2.517	2.626	2.59	4.434	2.625	4.676	3.866	2.245	2.353	2.696	3.461	1.976	2.86	1.758	2.21	7.21	2.915	6.392	3.121	0	0		0.340277	0.903038	0.78576	-0.0262051	0.158337	1.43669	0.818032	0.381837	0.305679	0.409255
P06727 [367-378]	1.051	1.167	0.841	0.962	1.468	1.851	1.093	1.21	1.168	0.8	0.831	0.917	1.236	1.88	0.165	1.221	3.888	1.248	4.19	3.463	3.343	1.575	3.003	2.983	1.254	2.34	2.106	3.006	2.52	4.344	2.018	1.571	3.824	3.292	4.365	1.339	0	0		0.0717627	0.222805	-0.249822	-0.0558912	0.553852	0.888305	0.128293	0.275007	0.22404	-0.321928
P02749 [39-49]	1.029	1.629	0.82	1.026	1.238	1.562	1.238	1.31	1.054	0.798	0.962	0.727	1.231	1.611	2.14	1.734	3.647	1.155	3.375	4.684	5.041	1.886	3.975	2.862	1.884	3.621	1.869	4.358	1.726	6.811	1.37	1.486	2.65	2.548	3.38	1.202	0	0		0.041243	0.703987	-0.286304	0.0370307	0.308011	0.643394	0.308011	0.389567	0.0758749	-0.325539
P02787 [332-338]	1.613	5.931	1.851	1.451	0.766	2.136	2.406	1.203	1.252	2.37	1.255	1.448	0.854	2.817	1.251	2.676	0.979	0.795	1.993	0.971	1.102	0.792	1.343	1.319	0.931	0.982	0.628	1.192	1.922	1.061	0.676	0.509	1.748	0.75	1.129	0.963	0	0		0.689746	2.56828	0.888305	0.537048	-0.384584	1.09491	1.26664	0.266637	0.324235	1.24489
P02760 [63-85]	0.266				0.835		0.233	0.475	1.246		0.863		1.028	0.677	0.399			1.379			1.554	1.014	1.29	1.596	1.396		1.158	0.939	0.956		1.197	1.221	0.968			0.384	7	7		-1.9105	#NUM!	#NUM!	#NUM!	-0.260152	#NUM!	-2.1016	-1.074	0.317304	#NUM!
P01024 [1245-1254]	0.983	0.896	2.054	0.808	1.207	1.106	1.047	1.326	0.949	1.692	0.459	2.408	0.806	1.429	0.28	1.616	0.905	1.702	1.876	2.309	0.818	1.111	1.449	1.847	1.77	4.129	1.768	1.085	1.231	2.171	1.208	1.453	1.351	2.095	1.136	1.109	0	0		-0.0247367	-0.158429	1.03844	-0.307573	0.271426	0.145351	0.0662614	0.407081	-0.07552	0.75873
A0A0C4DGB6 [170-179]	1.043	1.344	1.084	0.925	1.255	1.384	1.111	1.374	1.097	0.917	0.659	1.025	1.153	1.762	0.834	1.751	2.421	0.985	2.536	2.191	2.166	1.238	2.229	2.004	1.251	1.914	1.202	1.817	2.168	2.152	1.083	1.061	2.652	2.432	2.424	1.208	0	0		0.0607392	0.426533	0.116365	-0.112475	0.327687	0.468844	0.151859	0.458382	0.133564	-0.125006
P36955 [360-380]	1.51	2.765	1.522	1.717	0.846	1.669	1.958	1.043	1.198	1.277	1.445	1.418	1.327	1.405	0.207	2.249	0.89	0.709	1.432	1.789	1.624	0.887	1.643	1.09	1.268	1.414	0.641	1.22	1.066	1.806	0.448	0.55	0.919	0.873	1.319	0.848	0	0		0.594549	1.46728	0.605968	0.77989	-0.24127	0.738984	0.969381	0.0607392	0.260628	0.352759
P06727 [367-396]	0.823	1.225	0.565	0.862	1.368	0.914	0.73	1.135	1.148	0.346	1.026	0.675	0.762	2.897	0.01	0.298	3.264	1.255	2.564	1.688	2.264	2.17	1.892	1.02	0.77	1.026	1.062	2.138	2.829	1.654	2.265	0.913	3.8	1.805	3.423	1.181	0	0		-0.281036	0.292782	-0.823677	-0.21424	0.452068	-0.129734	-0.454032	0.182692	0.199123	-1.53116
P10909-2 [121-129]		4.817	2.203	1.466		2.003			1.251	2.104	1.54	1.746	1.05	2.206	0.01	2.477	3.133	1.692	3.072	12.31		1.374		5.686	1.682	10.153	0.842		15.969	6.743	2.935	7.637	2.545	1.692	3.24		4	4		#NUM!	2.26813	1.13947	0.551885	#NUM!	1.00216	#NUM!	#NUM!	0.323082	1.07313
P01024 [531-544]	1.339	2.181	1.033	1.083	0.981	1.695	1.609	1.456	1.101	0.937	0.636	1.102	0.782	2.865	0.59	2.541	1.939	1.493	3.316	1.153	1.693	0.996	2.462	2.135	2.166	1.242	1.481	2.197	1.825	1.236	1.118	1.387	2.352	1.889	2.27	1.147	0	0		0.421156	1.12499	0.0468403	0.115033	-0.027675	0.761285	0.686164	0.54201	0.138814	-0.093879
P10745 [1047-1061]	1.757	3.111	2.022	2.389	0.486	1.876	2.308	0.44	1.377	1.656	1.759	1.461	1.032	1.969	0.67	1.859	0.415	0.464	0.738	0.814	0.532	0.613	0.408	0.442	0.453	0.721	0.269	0.458	1.016	0.548	0.388	0.293	0.474	0.396	0.527	0.75	0	0		0.813114	1.63738	1.01578	1.25641	-1.04097	0.90766	1.20664	-1.18442	0.461529	0.727703
Q8N475 [417-435]	1.459	2.55	2.306	1.658	0.825	1.401	1.78	0.595	1.19	1.343	1.42	1.343	1.231	1.813	0.039	1.854	1.481	0.786	1.736	1.929	1.6	0.596	1.163	0.773	0.553	2.276	0.546	1.399	1.208	1.716	0.644	0.503	1.066	1.154	2.031	0.841	0	0		0.54498	1.3505	1.20539	0.729444	-0.277534	0.486457	0.831877	-0.749038	0.250962	0.425459
P01008 [403-425]	1.423	2.204	2.073	1.261	1.307	2.956	1.492	1.582	1.378	1.779	0.93	1.938	1.366	3.271	0.967	2.837	3.11	1.282	4.41	2.796	2.065	1.386	2.299	3.855	1.499	1.67	1.592	1.845	4.152	4.267	1.442	1.033	5.08	2.249	3.825	1.31	0	0		0.508936	1.14012	1.05172	0.334568	0.386259	1.56365	0.577248	0.66175	0.462576	0.831067
P10745 [784-795]	1.859	2.087	0.761	1.431	0.882	1.958	1.737	0.835	1.218	0.838	1.605	0.849	0.948	2.007	0.797	1.476	2.346	0.658	2.595	1.804	2.713	0.611	2.466	0.598	0.673	1.225	0.569	2.047	1.065	1.247	0.602	0.873	1.028	2.477	2.959	0.883	0	0		0.894527	1.06143	-0.394032	0.517024	-0.181149	0.969381	0.796598	-0.260152	0.284514	-0.254978
P08253 [80-98]	1.336	1.925	2.088	1.53	1.146	1.588	2.288	1.328	1.126	1.67	1.245	1.398	0.936	2.343	1.388	2.449	1.482	0.935	1.913	1.549	1.687	1.07	1.669	1.27	0.942	1.481	0.925	1.444	1.866	1.325	0.817	0.642	1.861	1.421	1.549	1.221	0	0		0.41792	0.944858	1.06212	0.613532	0.196607	0.667211	1.19409	0.409255	0.171207	0.739848
P02751 [487-495]		2.574	2.827	1.606		1.302				3.312		1.694				2.293	2.76		3.855	2.931						2.141				6.55				1.368	3.391		9	13		#NUM!	1.36401	1.49927	0.683472	#NUM!	0.380729	#NUM!	#NUM!	#NUM!	1.7277
Q92823-5 [194-213]	1.033				1.03		1.176	1.173	1.607		1.903		0.869	1.63	0.261			1.535			2.873	1.429	2.663	0.646	0.385		0.333	2.272	1.196		0.694	0.332	1.172			0.775	7	7		0.0468403	#NUM!	#NUM!	#NUM!	0.0426443	#NUM!	0.233888	0.230203	0.68437	#NUM!
O75629 [208-220]	1.402		1.256		0.878		1.24	0.92	1.407	1.213		1.401		1.672				0.768		3.367	2.407		2.378			2.868		2.066	0.921	2.92	0.747		1.415			0.739	7	9		0.487486	#NUM!	0.328836	#NUM!	-0.187707	#NUM!	0.31034	-0.120294	0.492622	0.27858
P01876 [154-165]									1.399		0.653		1.124	2.172	0.01			1.176				1.869		2.569	1.696		3.297		1.671		1.233	1.899	2.094				11	11		#NUM!	#NUM!	#NUM!	#NUM!	#NUM!	#NUM!	#NUM!	#NUM!	0.484396	#NUM!
P10909-2 [235-242]	1.545	2.975	1.622	1.609	0.677	1.924	2.837	1.31	1.435	1.568	1.561	1.462	0.787	1.987	0.81	2.344	0.803	0.825	2.068	0.585	0.555	0.848	0.799	0.796	0.96	0.758	0.61	0.695	0.914	0.476	0.381	0.347	0.856	0.69	0.907	1.187	0	0		0.627607	1.57289	0.697774	0.686164	-0.562772	0.944109	1.50437	0.389567	0.521051	0.648926
P36955 [54-67]	1.672	3.274	2.229	1.829	0.605	1.684	2.324	0.968	1.167	2.069	1.55	1.797	1.011	1.676	0.955	2.281	0.546	0.763	0.952	0.808	0.51	0.674	0.646	0.843	0.704	0.907	0.415	0.597	1.121	0.624	0.343	0.402	0.767	0.573	0.656	0.787	0	0		0.741575	1.71105	1.1564	0.871055	-0.724993	0.751892	1.21661	-0.046921	0.222805	1.04893
P10745 [389-422]	1.189		1.595		0.824		1.523	0.716	1.186	1.138	1.925	1.308	0.971	1.23	0.289			0.761		1.032	1.558	0.739	1.165	0.329	0.555	0.903	0.395	1.251	1.005	0.611	0.632	0.4	0.773			0.841	4	4		0.249749	#NUM!	0.673556	#NUM!	-0.279284	#NUM!	0.606916	-0.481969	0.246104	0.186501
P02766 [56-64]	1.274	2.744	2.033	1.628	0.695	2.089	1.628	0.915	0.921	2.262	1.251	1.749	1.308	1.494	0.205	2.248	0.886	0.875	1.398	0.803	0.48	0.986	0.511	1.061	0.724	0.61	0.686	0.586	1.321	0.867	0.843	0.41	1.075	0.67	1.206	1.046	0	0		0.349365	1.45628	1.02361	0.703101	-0.524915	1.06281	0.703101	-0.128156	-0.118727	1.1776
Q9NQ79-2 [157-169]	1.509	3.127	3.209	1.328	0.782	1.716	2.096	1.004	1.077	3.189	1.424	2.193	1.218	1.627	1.135	2.359	0.906	0.573	1.076	1.581	1.065	0.685	0.838	0.388	0.512	1.361	0.487	0.833	1.179	1.446	0.469	0.374	0.735	0.934	0.994	0.938	0	0		0.593593	1.64478	1.68212	0.409255	-0.354759	0.77905	1.06764	0.00575927	0.107018	1.6731
P02748 [497-508]	1.262	1.061	1.201	0.842	1.305	1.144	1.516	1.463	1.219	0.954	0.667	1.83	0.876	3.17	1.155	2.188	2.137	1.434	2.176	3.007	2.26	1.708	3.153	3.501	2.495	1.182	2.32	2.589	2.692	3.912	1.815	2.294	5.151	2.438	3.439	1.25	0	0		0.335712	0.0854247	0.264236	-0.248108	0.38405	0.194087	0.60027	0.54893	0.285698	-0.0679388
P02768-3 [386-396]	1.079	1.182	0.948	0.927	1.161	1.398	1.238	1.345	1.164	0.87	0.898	0.926	1.106	2.4	0.53	1.706	1.996	0.986	2.084	1.609	1.955	1.127	1.663	1.935	0.984	1.192	1.089	1.766	2.772	1.794	1.259	0.961	3.342	1.487	1.76	1.183	0	0		0.109695	0.24123	-0.077041	-0.109359	0.215368	0.483364	0.308011	0.427606	0.219091	-0.200913
B4DPQ0 [285-310]	0.897	3.742	1.404	1.565	1.419	1.576	1.782	1.371	1.222	1.543	0.923	1.419	1.183	2.783	0.01	4.145	2.396	1.243	3.142	3.178	2.016	1.018	1.834	1.801	1.724	2.18	1.032	1.758	3.06	2.224	0.765	0.77	3.136	1.555	2.925	1.054	0	0		-0.15682	1.90381	0.489543	0.646163	0.504875	0.656268	0.833497	0.455229	0.289244	0.625738
P27169 [291-306]	1.06	1.561	0.893	1.113	1.061	2.555	1.188	1.257	0.891	0.859	0.305	0.71	1.262	2.635	1.063	2.017	3.069	1.01	2.656	1.214	2.311	1.452	2.007	1.944	2.386	1.57	1.761	2.737	3.192	1.827	1.164	1.017	3.338	1.808	3.837	0.967	0	0		0.0840643	0.642471	-0.163268	0.154454	0.0854247	1.35332	0.248535	0.329985	-0.166503	-0.21927
A0A0G2JPD4 [273-289]	0.645	0.687	1.547	0.773	1.237	2.337	1.917	1.651	1.147	1.019	0.447	2.092	1.354	2.01	0.313	2.216	2.142	1.794	1.328	1.982	3.196	0.759	1.841	1.762	0.716	1.533	0.89	2.484	2.181	1.406	1.894	1.24	2.085	2.268	3.989	2.056	0	0		-0.632629	-0.541618	0.629473	-0.37146	0.306846	1.22466	0.93885	0.72334	0.197865	0.0271541
P0C0L5 [1100-1126]	1.388	4.448	3.436	1.634	0.672	1.883	2.042	1.699	1.484	2.828	0.795	2.655	1.401	3.09	0.112	4.946	2.098	0.882	2.811	2.574	1.417	1.14	1.364	0.902	2.165	2.72	0.976	1.324	0.41	1.484	1.176	0.762	1.611	1.987	2.208	1.09	0	0		0.473008	2.15316	1.78073	0.708408	-0.573467	0.913033	1.02998	0.764686	0.569491	1.49978
P06727 [367-374]	0.988	0.279	1.192	0.677	1.588	1.002	0.916	1.254	0.926	0.968	0.627	0.893	0.873	1.793	0.01	0.687	1.949	1.216	1.468	2.971	1.825	2.006	1.805	3.881	1.361	1.417	2.424	2.38	1.985	5.145	3.028	1.932	4.881	1.501	1.483	1.393	0	0		-0.0174171	-1.84166	0.253384	-0.562772	0.667211	0.00288251	-0.12658	0.326537	-0.110916	-0.046921
P05543 [361-389]	1.332	1.237	1.371	1.42	1.383	1.791	1.533	1.463	1.28	0.915	0.675	1.082	1.097	2.49	0.01	1.745	2.089	1.071	1.737	1.751	2.446	1.24	2.272	1.884	1.059	1.342	1.357	2.003	2.841	1.901	1.642	0.868	3.029	1.602	2.408	1.33	0	0		0.413594	0.306846	0.455229	0.505891	0.467801	0.840765	0.616358	0.54893	0.356144	-0.128156
P01859 [272-284]	0.847	0.632	1.218	0.693	1.032	0.87	1.017	1.065	1.647	1.035	0.644	1.223	0.762	1.645	0.01	0.969	0.995	1.244	1.252	1.484	2.11	0.398	2.233	2.508	1.205	1.301	1.046	1.826	2.419	1.822	0.901	1.36	2.775	0.917	1.286	1.367	0	0		-0.239566	-0.662004	0.284514	-0.529073	0.045443	-0.200913	0.0243197	0.0908534	0.719841	0.0496308
P36955 [70-83]	1.868	4.978	1.818	0.782	0.834	2.065	0.989	1.058	2.224	0.463	0.401	0.707	0.488	3.295	0.315	2.167	3.661	1.254	4.74	2.404	1.886	0.452	1.532	0.664	1.112	1.649	1.095	1.251	1.801	2.044	1.081	1.332	1.298	3.321	4.311	1.185	0	0		0.901494	2.31557	0.862352	-0.354759	-0.261881	1.04614	-0.0159576	0.0813396	1.15316	-1.11092
P04196 [220-227]	1.341	0.988	0.956	0.493	1.291	1.065	1.52	1.491	1.105	0.7	0.454	1.016	0.984	1.587	0.437	1.405	1.903	0.67	1.432	1.536	1.408	1.018	1.565	1.816	1.2	1.066	1.595	1.604	1.973	1.279	2.249	0.638	2.473	0.919	1.341	1.204	0	0		0.423309	-0.0174171	-0.0649175	-1.02034	0.368489	0.0908534	0.604071	0.57628	0.144046	-0.514573
O14773 [448-465]	1.351	3.427	2.429	1.515	0.781	1.833	1.935	0.805	1.242	1.169	1.481	1.362	1.447	2.683	0.022	2.445	1.628	0.466	1.417	1.535	1.492	0.743	1.151	0.813	0.572	1.356	0.474	1.201	0.94	1.368	0.392	0.315	0.725	1.047	1.535	0.807	0	0		0.434028	1.77695	1.28036	0.599318	-0.356606	0.874207	0.952334	-0.312939	0.312665	0.225275
P04196 [44-52]	1.404	1.228	0.971	0.563	1.221	1.465	1.527	1.654	0.907	0.891	0.46	1.134	1.002	1.365	0.56	1.803	2.129	0.632	1.861	1.498	1.488	0.991	1.658	1.79	1.284	1.047	1.759	1.743	1.75	1.649	2.256	0.664	2.144	1.247	1.59	1.231	0	0		0.489543	0.296311	-0.0424568	-0.828793	0.288063	0.550901	0.6107	0.725959	-0.140826	-0.166503
P22352 [186-197]	1.543	5.269	2.218	1.919	0.635	1.923	2.341	1.117	1.018	2.215	1.323	1.522	1.001	2.507	0.803	2.675	0.938	0.828	1.729	1.052	0.72	0.803	0.95	1.081	0.624	1.088	0.568	0.904	1.476	1.003	0.407	0.383	1.134	1.042	1.278	1.174	0	0		0.625738	2.39753	1.14926	0.940355	-0.655172	0.943359	1.22712	0.159629	0.0257376	1.14731
P08571 [192-210]	1.481	2.568	1.62	1.333	1.103	1.805	2.4	1.577	1.384	2.157	1.014	1.774	1.036	2.766	1.086	2.955	1.695	1.727	3.481	1.878	1.802	1.119	2.109	3.308	1.751	1.614	1.205	1.79	2.761	1.93	1.002	0.781	2.295	1.7	2.243	1.755	0	0		0.566572	1.36065	0.695994	0.414677	0.141433	0.851999	1.26303	0.657183	0.468844	1.10903
P01023 [665-671]	1.857	3.285	2.794	2.115	0.649	1.651	3.294	1.362	1.355	2.597	1.571	1.395	0.72	1.785	0.529	2.439	1.635	0.801	1.115	0.986	1.435	0.978	1.469	1.525	0.986	1.386	0.621	2.628	1.564	0.563	0.54	0.363	0.948	1.867	1.496	1.617	0	0		0.892974	1.71589	1.48233	1.08066	-0.62371	0.72334	1.71984	0.445727	0.438293	1.37685
P51884 [185-198]	1.275	1.914	1.445	1.113	1.284	1.378	1.684	1.344	1.109	1.575	1.103	1.259	1.115	2.125	0.708	2.181	1.954	0.748	2.097	2.581	2.54	1.132	1.813	2.358	1.559	1.66	2.273	1.783	1.768	2.017	1.069	1.055	3.056	1.816	2.673	0.995	0	0		0.350497	0.936591	0.531069	0.154454	0.360645	0.462576	0.751892	0.426533	0.149259	0.655352
P10909-2 [235-246]	1.549	2.39	1.812	1.693	0.749	2.105	2.121	1.118	1.366	1.992	1.858	1.521	0.796	1.831	0.666	2.234	0.758	0.818	1.555	0.768	0.758	0.66	0.875	0.655	0.908	0.899	0.475	0.8	1.063	0.74	0.404	0.366	0.775	0.918	0.993	0.847	0	0		0.631337	1.25701	0.857583	0.759582	-0.416962	1.07382	1.08474	0.16092	0.449957	0.994218
P10909-2 [461-477]	1.386	1.979	1.62	1.614	0.852	1.703	2	1.22	1.386	1.711	1.53	1.326	0.843	1.793	0.768	1.88	0.786	0.85	1.572	0.826	0.947	0.785	1.009	0.858	0.873	0.866	0.603	1.114	1.256	0.797	0.439	0.468	0.92	0.927	1.003	0.926	0	0		0.470927	0.984772	0.695994	0.690641	-0.231075	0.768078	1	0.286881	0.470927	0.77484
P02647 [240-247]	1.522	1.259	1.86	0.802	1.155	2.554	1.284	1.625	0.864	1.684	0.527	1.25	1.219	2.696	0.471	2.38	1.598	1.022	1.675	1.042	1.19	1.387	1.478	2.007	1.667	1.364	1.887	1.517	2.501	1.799	1.68	0.84	2.823	1.277	1.372	1.288	0	0		0.605968	0.332278	0.895303	-0.318326	0.207893	1.35276	0.360645	0.70044	-0.210897	0.751892
Q53EL9 [640-657]	1.611	1.817	1.475	1.878	0.431	1.178	1.628	0.522	1.198	1.458	1.648	1.455	0.841	0.813	1.515	1.358	0.731	0.367	0.798	0.875	0.826	0.574	0.681	0.747	0.499	0.769	0.367	0.624	0.538	0.666	0.244	0.418	0.393	0.648	0.849	0.51	0	0		0.687956	0.861558	0.560715	0.909197	-1.21424	0.23634	0.703101	-0.937878	0.260628	0.543991
P02750 [192-209]	1.365	1.237	1.39	1.123	1.259	1.343	1.522	1.277	1.186	1.073	0.717	1.71	0.876	2.46	0.34	1.82	2.101	1.14	2.1	2.893	1.749	1.506	1.983	2.908	3.497	1.111	1.714	1.544	2.406	2.719	2.387	2.024	3.895	1.522	2.876	1.344	0	0		0.448901	0.306846	0.475085	0.167358	0.332278	0.425459	0.605968	0.352759	0.246104	0.10165
P10745 [271-284]	0.91	1.176	1.347	1.114	0.51	0.877	0.926	0.311	0.955	0.96	1.146	0.83	1.122	0.718	0.315	0.876	0.268	0.355	0.455	0.608	0.229	0.654	0.19	0.215	0.237	0.738	0.259	0.251	0.513	0.373	0.312	0.26	0.238	0.274	0.278	0.507	0	0		-0.136062	0.233888	0.42975	0.155749	-0.971431	-0.189351	-0.110916	-1.68501	-0.0664274	-0.0588937
P01011 [361-368]	1.039	1.271	1.335	0.965	1.161	1.322	1.837	1.901	1.368	1.544	0.54	1.88	0.813	2.631	0.208	1.973	1.366	1.516	2.878	2.244	1.384	1.086	2.158	2.007	1.935	1.474	1.31	1.9	2.348	1.83	1.178	1.066	2.357	1.548	2.41	1.333	0	0		0.0551957	0.345964	0.41684	-0.0513992	0.215368	0.402722	0.877352	0.926759	0.452068	0.626673
P04004 [198-212]	1.143	1.44	1.152	0.879	1.354	2.011	1.079	1.489	0.939	0.901	0.556	1	0.923	1.723	0.277	2.207	2.235	1.213	2.696	1.536	1.663	1.189	1.818	1.421	0.818	1.313	1.654	1.565	1.321	1.509	1.795	0.692	2.203	1.521	2.397	1.112	0	0		0.192825	0.526069	0.204141	-0.186065	0.437228	1.00791	0.109695	0.574344	-0.0908029	-0.150401
P01024 [980-992]	0.941	1.398	0.94	1.035	1.11	1.447	1.103	1.339	1.157	0.606	0.561	0.972	0.999	1.881	0.125	1.607	2.309	1.153	2.759	1.654	2.062	1.083	2.165	1.662	1.105	1.501	1.288	2.145	1.852	1.53	1.345	0.735	2.491	2.025	2.484	1.018	0	0		-0.0877334	0.483364	-0.0892673	0.0496308	0.15056	0.533065	0.141433	0.421156	0.210389	-0.72261
Q08380 [408-426]	1.256	4.668	1.957	2.031	0.794	2.249	2.333	0.894	1.331	1.572	2.015	1.463	0.945	2.829	0.327	2.485	1.824	0.584	2.349	1.307	1.292	0.343	1.255	0.887	0.331	1.387	0.231	1.131	1.304	1.406	0.374	0.287	1.151	1.464	2.429	0.659	0	0		0.328836	2.2228	0.968644	1.02219	-0.332789	1.16928	1.22219	-0.161653	0.412511	0.652601
P01859 [250-261]	1.031	2.008	1.277	0.909	1.051	1.969	1.149	1.311	1.186	1.094	1.259	1.228	1.406	1.964	1.187	2.371	2.158	1.281	2.188	3.762	2.524	1.62	2.142	2.554	1.336	1.791	1.199	1.808	2.812	5.138	1.239	1.443	2.84	1.439	2.78	1.33	0	0		0.0440443	1.00576	0.352759	-0.137648	0.0717627	0.977463	0.200379	0.390668	0.246104	0.129613
O14594 [145-165]	1.781	2.653	1.702	2.079	0.867	1.787	1.699	1.179	1.479	2.363	1.57	1.403	0.837	1.243	0.01	1.972	2.535	1.056	2.543	1.912	2.959	0.652	2.745	0.15	0.936	2.112	0.794	1.814	0.995	1.561	1.131	0.694	1.038	2.701	4.582	0.756	0	0		0.832688	1.40762	0.767231	1.05589	-0.205896	0.83754	0.764686	0.237564	0.564622	1.24062
P01023 [175-184]	1.377	1.613	1.66	1.314	0.812	1.197	1.46	0.802	1.215	1.342	1.208	1.287	0.909	1.143	0.565	1.439	1.407	0.905	1.46	1.365	1.47	1.034	1.352	1.161	0.873	1.531	0.838	1.92	1.281	1.509	0.97	0.735	0.98	1.434	1.286	1.088	0	0		0.461529	0.689746	0.731183	0.393965	-0.300448	0.259423	0.545968	-0.318326	0.280956	0.424385
O43505 [242-263]	1.604	2.458	2.222	1.421	0.609	1.451	2.243	0.872	1.166	2.173	1.694	1.387	1.019	1.758	1.063	1.615	1.408	0.448	1.48	1.601	1.218	0.745	0.964	0.654	0.462	1.157	0.481	1.049	0.941	0.941	0.297	0.414	0.549	1.04	1.725	0.751	0	0		0.681674	1.29748	1.15186	0.506907	-0.715486	0.537048	1.16543	-0.1976	0.221568	1.11969
P01011 [361-371]	1.051	1.211	0.527	0.797	1.233	1.019	1.434	1.462	1.295	0.534	0.593	0.717	1.028	1.885	2.783	1.322	2.849	1.172	2.98	2.892	2.471	1.268	2.63	3.175	2.387	1.097	1.512	1.909	1.663	1.533	1.245	1.197	2.082	1.984	3.585	1.243	0	0		0.0717627	0.276199	-0.924125	-0.327348	0.302173	0.0271541	0.520045	0.547943	0.372952	-0.905088
P10745 [463-479]	1.931	4.412	2.825	2.335	0.495	2.547	3.063	0.519	1.316	2.011	1.576	1.637	1.056	2.62	0.75	2.784	0.691	0.455	1.065	0.998	0.438	0.663	0.363	0.434	0.408	0.767	0.357	0.442	1.328	0.643	0.436	0.287	0.852	0.539	0.717	0.856	0	0		0.949348	2.14143	1.49825	1.22342	-1.0145	1.3488	1.61495	-0.946194	0.396159	1.00791
P69905 [63-83]									0.892					1.404				1.632											2.119		1.699		1.771				14	16		#NUM!	#NUM!	#NUM!	#NUM!	#NUM!	#NUM!	#NUM!	#NUM!	-0.164884	#NUM!
P16870 [435-455]	1.355		2.107		0.941		1.748	0.98		1.921	1.39	1.807	1.204		2.388					1.75	2.915	1.142	2.208	6.082	2.305	1.43	0.95	3.02		1.082		0.827				0.979	6	8		0.438293	#NUM!	1.07519	#NUM!	-0.0877334	#NUM!	0.805705	-0.0291463	#NUM!	0.941858
P01011 [380-390]	0.98	1.576	0.918	0.927	1.171	1.508	1.765	1.898	1.343	1.1	0.618	1.349	0.808	2.784	1.365	2.166	1.644	1.444	3.618	1.776	1.651	0.939	2.352	2.783	2.659	1.19	1.374	2.153	2.313	1.767	0.944	1.301	2.403	1.674	2.528	1.406	0	0		-0.0291463	0.656268	-0.123434	-0.109359	0.227741	0.592636	0.819668	0.92448	0.425459	0.137504
Q92520 [164-179]	1.589	5.287	2.718	1.822	0.51	1.971	2.551	0.819	1.217	2.71	1.947	1.93	1.087	2.108	0.413	2.601	0.443	0.524	0.741	0.791	0.628	0.626	0.621	0.554	0.465	0.853	0.317	0.632	0.972	0.844	0.323	0.317	0.597	0.509	0.626	0.736	0	0		0.668119	2.40245	1.44255	0.865523	-0.971431	0.978928	1.35106	-0.288065	0.283329	1.43829
P10745 [285-303]		1.931	1.171	1.02		1.666			1.309	0.891	0.966	1.623	1.472	2.147	0.081	1.864	0.617	1.102	0.743	1.785		1.285		1.646	1.051	1.414	0.837		2.508	1.707	0.751	0.665	1.493	0.642	0.747		4	4		#NUM!	0.949348	0.227741	0.0285692	#NUM!	0.736388	#NUM!	#NUM!	0.388465	-0.166503
P10745 [423-432]	1.668	1.676	2.085	1.44	0.7	1.876	1.492	0.697	1.265	2.045	1.805	1.826	1.139	2.801	1.327	1.749	1.132	0.512	1.386	1.509	0.492	0.718	0.401	1.332	0.708	1.18	0.413	0.411	1.029	1.364	0.431	0.302	0.965	0.674	1.265	0.717	0	0		0.738119	0.745022	1.06005	0.526069	-0.514573	0.90766	0.577248	-0.520769	0.339137	1.0321
Q9BZV3 [43-52]	1.301	3.176	2.308	1.548	0.599	1.447	1.738	0.75	1.261	1.768	1.323	2.025	1.3	2.661	1.616	1.663	0.682	0.452	1.06	0.812	0.517	0.667	0.451	1.096	0.525	1.08	0.627	0.395	1.038	0.666	0.369	0.432	0.598	0.763	0.87	0.79	0	0		0.379621	1.66721	1.20664	0.630405	-0.739372	0.533065	0.797428	-0.415037	0.334568	0.822118
O14773 [41-51]									1.406		1.378		1.356	1.622	0.391			0.95				0.628		0.44	0.393		0.216		1.413		0.766	0.27	0.997				11	11		#NUM!	#NUM!	#NUM!	#NUM!	#NUM!	#NUM!	#NUM!	#NUM!	0.491597	#NUM!
P02787 [495-501]	1.244	2.616	2.258	1.137	0.74	1.6	1.435	1.006	1.305	2.273	1.215	1.823	0.945	1.878	0.604	1.616	0.915	0.763	1.583	1.505	0.774	0.807	0.973	0.732	0.597	1.848	0.8	0.722	1.189	1.412	0.627	0.528	0.905	0.92	1.061	0.904	0	0		0.314986	1.38736	1.17505	0.185232	-0.434403	0.678072	0.521051	0.00863031	0.38405	1.1846
A0A0C4DGB6 [348-354]	1.147	1.159	0.572	0.878	1.484	1.179	1.111	1.424	0.961	0.657	0.819	0.774	0.686	2.008	1.006	0.966	1.088	0.921	1.778	1.065	1.548	0.91	1.856	2.369	1.427	1.085	2.059	1.48	4.024	1.431	1.651	1.449	3.419	1.242	1.325	0.982	0	0		0.197865	0.212881	-0.805913	-0.187707	0.569491	0.237564	0.151859	0.509949	-0.0573917	-0.606035
Q9UBM4 [182-198]	0.95	4.783	0.507	0.947	1.512	1.483	1.257	0.978	0.92	0.825	1.506	1.808	1.212	1.565	0.753	3.444	1.767	0.524	1.904	0.704	1.185	0.512	1.074	0.448	0.423	0.758	0.267	0.972	0.683	0.666	0.391	0.275	0.558	1.286	2.108	1.135	0	0		-0.0740006	2.25792	-0.979942	-0.0785637	0.596458	0.568519	0.329985	-0.0320936	-0.120294	-0.277534
A0A0C4DGB6 [170-180]	0.801	0.553	1.331	0.903	0.771	0.656	0.628	0.899	1.144	1.249	0.729	1.358	0.986	1.989	0.254	0.549	0.719	0.89	0.779	1.518	0.785	1.018	0.684	1.598	0.939	1.429	0.861	0.696	2.14	1.402	1.003	0.797	2.615	0.609	0.638	0.721	0	0		-0.320126	-0.854649	0.412511	-0.147202	-0.375197	-0.608232	-0.671164	-0.153607	0.194087	0.320773
P15814 [173-187]	1.183	2.131	1.549	1.131	1.403	2.049	1.03	1.349	1.285	1.064	0.85	1.742	1.491	1.712	1.467	2.499	3.044	1.224	2.879	3.423	3.479	1.25	3.439	2.397	1.586	1.775	1.232	2.456	2.112	2.019	1.107	1.151	2.87	2.529	4.167	1.756	0	0		0.24245	1.09153	0.631337	0.177599	0.488515	1.03492	0.0426443	0.43189	0.361768	0.0894982
P04196 [140-153]	1.387	1.196	1.612	0.625	1.378	1.349	1.588	1.74	0.957	1.345	0.472	1.615	1.069	1.286	0.225	1.786	1.626	0.771	1.551	1.935	1.314	0.984	1.466	1.595	1.086	1.568	1.827	1.474	1.509	1.987	2.238	0.781	1.799	1.164	1.396	1.274	0	0		0.471968	0.258217	0.688852	-0.678072	0.462576	0.43189	0.667211	0.799087	-0.0634092	0.427606
P01019 [221-237]	1.381	2.343	2.016	1.045	0.904	2.158	1.558	1.173	1.03	1.923	0.936	2.172	1.152	2.243	0.176	2.366	1.121	0.996	1.599	2.318	1.227	0.951	1.424	1.475	1.451	1.774	1.491	1.13	1.802	2.546	1.047	1.596	2.055	1.361	1.394	1.177	0	0		0.465713	1.22836	1.0115	0.0635029	-0.145605	1.10969	0.639695	0.230203	0.0426443	0.943359
P02753 [49-62]	1.253	1.686	1.393	0.991	1.187	1.436	1.275	1	1.274	1.216	1.862	1.327	1.204	1.462	0.844	1.212	2.369	2.023	2.766	2.828	2.435	1.327	2.534	1.52	1.477	2.248	1.234	2.019	1.223	2.998	1.564	1.367	1.97	2.033	3.047	0.935	0	0		0.325386	0.753605	0.478195	-0.013043	0.24732	0.522056	0.350497	0	0.349365	0.282143
P02748 [546-558]	1.229	1.653	1.453	1.031	1.21	1.469	1.474	1.262	1.103	1.264	0.658	1.796	0.857	1.857	0.018	1.967	2.162	1.495	2.451	2.768	2.11	1.273	2.554	2.454	1.619	1.469	1.563	2.335	2.094	3.103	2.059	1.434	3.018	1.929	3.117	1.309	0	0		0.297485	0.725087	0.539035	0.0440443	0.275007	0.554834	0.559737	0.335712	0.141433	0.337996
B4E1Z4 [1258-1266]	0.749	1.145	1.831	0.605	1.242	1.079	1.253	1.663	1.015	1.05	0.471	1.669	0.862	2.114	0.386	2.12	0.836	1.287	1.537	1.337	0.873	1.143	1.127	1.959	1.153	1.145	1.305	1.004	1.424	1.123	1.491	1.184	1.689	1.269	1.342	1.157	0	0		-0.416962	0.195348	0.872632	-0.724993	0.312665	0.109695	0.325386	0.733788	0.0214797	0.0703893
P10745 [444-453]									1.159					2.134				0.965											1.283		0.899		1.375				14	16		#NUM!	#NUM!	#NUM!	#NUM!	#NUM!	#NUM!	#NUM!	#NUM!	0.212881	#NUM!
P02748 [546-557]	1.379	2.024	2.026	1.484	1.292	2.352	1.719	1.497	1.586	1.326	0.743	1.882	1.075	2.3	0.01	3.458	4.135	1.173	4.767	3.121	2.808	2.296	2.619	3.151	1.401	1.767	1.453	3.106	2.655	3.224	1.325	2.909	3.304	2.218	5.481	1.52	0	0		0.463622	1.01721	1.01863	0.569491	0.369606	1.23389	0.78157	0.582074	0.665393	0.407081
B4DPQ0 [328-345]	0.896	1.559	1.477	1.212	1.099	1.126	1.255	1.076	1.246	1.596	0.728	1.498	0.735	1.621	0.689	2.181	1.545	1.25	1.807	1.684	1.522	0.719	1.425	1.347	1.16	1.447	0.679	1.342	1.614	1.617	0.714	0.616	1.332	1.508	1.715	1.016	0	0		-0.158429	0.640621	0.56267	0.27739	0.136191	0.171207	0.327687	0.105678	0.317304	0.674461
P25311 [40-60]	0.944	1.037	0.97	0.782	1.118	1.215	0.933	1.117	1.124	1.138	0.796	1.103	0.922	1.337	0.031	1.229	1.846	0.913	1.573	2.453	1.372	1.017	1.668	2.148	1.212	1.284	1.304	1.452	1.778	2.73	1.258	1.176	2.858	1.456	2.158	0.912	0	0		-0.0831412	0.0524159	-0.0439433	-0.354759	0.16092	0.280956	-0.100051	0.159629	0.168642	0.186501
P01833 [639-648]	1.016	3.153	1.347	4	1.911	2.311	1.505	1.695	0.946	1.109	1.539	2.291	0.972	2.365	1.989	3.066	4.08	2.461	3.627	12.344	3.503	1.928	2.981	3.198	12.595	2.874	2.67	2.956	2.474	21.117	4.489	4.642	6.928	4.604	7.356	1.629	0	0		0.0229004	1.65673	0.42975	2	0.934328	1.20852	0.589763	0.761285	-0.0800879	0.149259
P0C0L4 [1073-1081]	1.27	1.482	0.758	1.034	0.847	1.118	1.674	1.669	1.153	1.28	1.037	1.325	0.972	2.715	1.955	1.935	1.151	1.025	1.757	1.875	1.086	1.183	1.117	2.879	2.539	0.846	0.953	1.142	1.171	1.456	0.759	0.668	1.455	0.958	0.708	1.404	0	0		0.344828	0.567545	-0.39973	0.0482362	-0.239566	0.16092	0.7433	0.738984	0.205393	0.356144
P06396 [458-481]	0.665		1.051		1.359		0.27	0.754	1.1	1.902	0.724	1.155	1.138	1.659	0.589			0.664		0.367	1.561	1.37	1.319	1.096	1.273	0.384	1.7	1.31	1.291	0.208	0.744	0.949	1.237			0.716	4	4		-0.588574	#NUM!	0.0717627	#NUM!	0.442545	#NUM!	-1.88897	-0.407364	0.137504	0.927517
O75326 [303-317]	1.426	1.98	1.523	1.239	0.703	1.217	1.51	0.683	1.216	1.045	1.881	1.534	0.966	1.479	1.056	1.091	1.476	0.472	1.019	1.793	0.981	0.852	0.898	0.934	0.915	1.229	0.484	0.857	1.029	1.08	0.364	0.494	0.693	1.244	1.172	0.735	0	0		0.511974	0.9855	0.606916	0.309176	-0.508403	0.283329	0.594549	-0.550043	0.282143	0.0635029
P00747 [799-808]	1.427	2.336	1.662	0.882	1.269	2.499	1.538	1.758	0.979	1.231	0.541	1.252	1.138	3.113	0.371	3.142	3.099	1.099	3.655	1.598	1.86	1.343	2.357	1.749	1.451	0.747	1.51	2.559	1.369	1.816	1.575	0.554	4.494	2.132	3.404	1.41	0	0		0.512985	1.22404	0.73292	-0.181149	0.343692	1.32135	0.621056	0.813935	-0.0306192	0.299831
A0A0C4DGB6 [348-360]	1.186	1.077	0.64	0.926	1.316	1.224	1.047	1.278	1.081	0.642	0.948	0.777	0.804	1.835	0.924	1.047	1.106	0.862	1.602	1.09	1.578	0.958	1.784	2.353	1.287	1.017	1.947	1.466	3.454	1.398	1.52	1.316	3.143	1.124	1.275	0.814	0	0		0.246104	0.107018	-0.643856	-0.110916	0.396159	0.291604	0.0662614	0.353888	0.112367	-0.639355
P02647 [251-259]	1.238	0.965	1.394	0.81	1.063	2.013	0.922	1.418	0.886	1.145	0.653	0.995	1.087	2.022	0.975	1.694	2.219	0.953	1.85	1.27	1.621	1.104	1.818	1.529	1.208	1.296	1.659	2.07	1.74	1.527	1.518	0.858	2.136	1.655	1.791	1.096	0	0		0.308011	-0.0513992	0.479231	-0.304006	0.0881416	1.00935	-0.117161	0.503858	-0.174621	0.195348
P00558 [407-417]	0.988	2.78	2.169	1.939	1.932	1.986	1.693	1.343	1.414	1.391	1.425	1.635	0.917	2.593	0.941	2.605	1.628	1.393	2.27	1.406	1.332	0.971	1.075	1.965	1.316	2.222	1.306	1.505	2.574	1.628	1.615	1.001	1.998	1.212	2.016	2.614	0	0		-0.0174171	1.47508	1.11703	0.955313	0.950095	0.989866	0.759582	0.425459	0.499782	0.476122
P07339 [223-235]	1.908	3.114	2.563	1.61	0.716	1.678	2.803	0.796	1.09	1.707	0.819	1.401	1.132	2.693	0.236	2.153	0.521	0.676	0.781	0.51	0.58	0.596	0.615	0.502	0.422	1.161	0.459	0.564	1.509	0.473	0.3	0.28	0.593	0.551	0.647	0.899	0	0		0.932061	1.63877	1.35783	0.687061	-0.481969	0.746743	1.48697	-0.32916	0.124328	0.771463
P41222 [169-184]	1.31	3.769	1.76	1.15	1.008	1.986	1.607	1.033	1.154	1.37	1.341	1.307	1.336	1.658	1.171	1.845	4.189	0.858	4.493	2.054	2.342	1.315	2.079	1.605	1.031	1.719	0.946	1.799	1.222	1.806	0.595	0.81	0.944	2.686	4.369	0.706	0	0		0.389567	1.91418	0.815575	0.201634	0.0114956	0.989866	0.68437	0.0468403	0.206643	0.454176
P69905 [129-138]	1.378		1.715		1		0.229	1.002	1.06	1.269	0.75	1.521	1.075	1.68	0.95			2.533		2.666	3.347	1.35	3.739	3.689	1.703	7.826	1.908	6.684	4.548	6.891	3.346	5.24	3.78			3.436	4	4		0.462576	#NUM!	0.778209	#NUM!	0	#NUM!	-2.12658	0.00288251	0.0840643	0.343692
P10745 [58-86]	1.398	1.745	1.697	1.316	0.756	1.448	1.834	0.72	1.337	1.324	1.562	1.33	1.291	1.815	1.949	1.464	0.942	0.684	1.267	1.158	0.806	0.682	0.725	0.417	0.553	0.978	0.731	0.759	1.448	1.023	0.692	0.501	1.076	0.734	1.15	0.848	0	0		0.483364	0.803227	0.762987	0.396159	-0.403542	0.534062	0.874994	-0.473931	0.418999	0.404903
P51693 [390-408]	1.963	2.757	2.149	1.63	0.542	1.623	2.269	0.795	1.201	2.064	1.474	1.665	0.86	1.485	0.657	1.673	1.039	0.478	1.037	1.223	1.201	0.492	1.008	0.515	0.336	0.829	0.319	1.042	0.818	0.819	0.297	0.312	0.627	0.672	1.277	0.666	0	0		0.97306	1.4631	1.10367	0.704872	-0.883635	0.698663	1.18206	-0.330973	0.264236	1.04544
P69905 [33-40]	0.869	0.621	2.05	1.161	1.247	1.603	1.078	0.996	1.907	0.901	0.827	1.085	1.273	1.318	0.828	1.119	3.943	15.063	3.671	4.475	3.79	1.307	3.134	3.777	1.87	100	1.124	3.896	65.252	32.458	3.297	9.796	13.382	3.231	3.59	1.425	0	0		-0.202572	-0.687335	1.03562	0.215368	0.318461	0.680774	0.108357	-0.00578235	0.931305	-0.150401
P02649 [281-288]	1.794	3.436	2.578	2.028	0.57	2.414	3.201	1.062	1.357	2.443	1.632	1.594	1.047	2.981	0.2	2.053	1.035	1.064	1.735	0.761	0.739	1.183	1.09	1.702	1.647	1.063	1.027	1.281	1.681	0.586	0.537	0.576	1.372	1.057	1.698	1.173	0	0		0.84318	1.78073	1.36625	1.02006	-0.810966	1.27143	1.67852	0.0867838	0.440421	1.28865
P02787 [144-153]	1.468	3.814	2.304	1.574	0.77	1.759	1.875	1.045	1.299	2.088	1.327	1.861	0.975	2.372	0.282	2.573	0.565	0.741	0.821	0.861	0.718	0.835	0.779	1.197	0.762	0.835	0.619	0.753	1.552	0.874	0.624	0.432	1.266	0.389	0.565	0.927	0	0		0.553852	1.9313	1.20414	0.654436	-0.37707	0.814755	0.906891	0.0635029	0.377401	1.06212
O75326 [168-192]	1.844	3.527	3.846	1.684	1.006	1.779	2.079	1.071	1.609	2.936	1.991	2.331	2.45	1.842	0.922	2.115	3.386	1.195	2.62	3.552	2.848	1.47	1.825	1.076	0.634	1.931	1.557	2.543	1.429	2.704	0.541	0.466	1.044	1.539	3.215	0.846	0	0		0.882839	1.81844	1.94336	0.751892	0.00863031	0.831067	1.05589	0.0989585	0.686164	1.55385
P01859 [272-286]	1.115	1.552	1.029	1.305	1.032	2.065	1.242	1.139	1.713	0.853	0.781	1.266	1.028	1.457	0.431	1.507	2.962	1.249	3.297	3.118	2.789	0.666	2.587	2.455	1.193	1.884	1.318	2.282	2.05	2.904	1.097	1.42	2.196	1.976	3.485	1.136	0	0		0.157044	0.634129	0.041243	0.38405	0.045443	1.04614	0.312665	0.187768	0.776525	-0.229382
Q02818 [311-323]	1.128	3.366	2.945	1.496	0.821	1.512	1.866	1.076	1.243	2.123	1.493	2.005	1.064	2.225	0.529	2.636	0.672	0.974	0.888	1.113	0.683	0.671	0.645	0.492	0.869	1.489	0.298	0.655	1.593	0.953	0.587	0.275	0.992	0.615	0.842	0.857	0	0		0.173767	1.75104	1.55827	0.58111	-0.284546	0.596458	0.899949	0.105678	0.313826	1.0861
P68871 [42-58]	1.041	1.058	1.515	0.891	1.123	1.694	1.39	1.102	1.403	1.184	0.761	1.192	0.887	1.948	0.676	1.313	2.325	4.769	2.765	2.177	5.709	0.986	4.714	2.613	2.989	3.647	3.127	3.597	7.639	4.318	9.881	7.779	5.654	3.159	2.72	2.488	0	0		0.0579701	0.0813396	0.599318	-0.166503	0.167358	0.760434	0.475085	0.140124	0.488515	0.243669
P10745 [423-443]	1.997	2.697	3.81	1.81	0.544	2.471	2.43	0.689	1.476	2.5	1.676	2.095	1.065	2.843	0.547	2.455	0.659	0.534	0.982	1.213	0.695	0.648	0.477	0.579	0.488	1.096	0.459	0.611	1.767	0.886	0.496	0.517	1.384	0.467	0.833	0.831	0	0		0.997834	1.43136	1.92979	0.85599	-0.878321	1.3051	1.28096	-0.537424	0.561693	1.32193
P02787 [70-90]									1.319		1.33		1.102	2.625	0.534			1.074				1.041		1.773	1.127		1.199		2.155		1.149	1.214	2.273				11	11		#NUM!	#NUM!	#NUM!	#NUM!	#NUM!	#NUM!	#NUM!	#NUM!	0.399445	#NUM!
P69905 [129-139]	0.8	0.31	0.859	0.702	1.086	0.484	0.381	1.078	1.222	0.643	0.746	1.141	1.047	1.776	0.01	0.106	1.187	3.046	1.029	2.228	1.811	1.13	1.728	4.653	0.896	4.599	1.456	2.372	11.74	3.444	1.769	4.115	3.287	1.153	1.172	1.172	0	0		-0.321928	-1.68966	-0.21927	-0.510457	0.119024	-1.04692	-1.39214	0.108357	0.289244	-0.637109
P32119 [93-109]	0.977	1.038	1.456	1.281	1.129	2.813	1.19	1.087	1.112	1.266	1.022	1.159	0.819	1.363	1.209	1.011	1.393	5.909	2.485	4.868	4.846	0.994	4.389	1.337	2.093	8.447	2.256	2.697	5.328	8.32	10.912	11.364	3.818	4.234	2.29	5.032	0	0		-0.0335695	0.0538064	0.54201	0.35727	0.175045	1.49211	0.250962	0.120352	0.153157	0.340277
P01024 [509-519]	1.058	1.036	1.1	0.966	1.015	1.36	1.391	1.258	1.023	1.234	0.498	1.027	0.873	2.092	0.01	1.589	1.44	1.286	1.862	1.473	1.637	0.765	1.549	1.365	1.333	1.243	1.532	1.579	2.465	1.248	1.187	1.228	3.687	1.181	1.517	1.041	0	0		0.0813396	0.051024	0.137504	-0.0499049	0.0214797	0.443607	0.476122	0.331132	0.0328061	0.303342
P69905 [129-137]	1.282	0.271	1.057	1.226	1.581	2.251	0.533	2.064	0.988	1.375	0.806	1.086	0.698	1.019	1.357	0.01	2.258	10.167	4.208	2.755	2.641	1.143	2.466	3.461	2.643	12.046	2.002	2.896	13.492	12.804	19.158	7.784	9.349	4.388	2.904	2.971	0	0		0.358396	-1.88364	0.0799754	0.293959	0.660837	1.17057	-0.907793	1.04544	-0.0174171	0.459432
Q9BQT9-2 [853-864]	1.217	1.829	1.714	1.11	1.077	1.156	1.761	1.106	1.151	1.176	1.502	0.94	0.909	2.113	0.477	1.208	1.519	0.878	1.756	1.622	1.443	0.647	1.287	0.417	0.713	1.429	0.504	1.256	1.337	1.567	0.726	0.423	0.962	1.042	1.474	1.062	0	0		0.283329	0.871055	0.777367	0.15056	0.107018	0.209141	0.816395	0.145351	0.202888	0.233888
P36955 [175-187]	1.521	1.774	2.007	1.352	0.8	1.31	1.793	0.966	1.103	1.878	1.28	1.522	0.974	1.046	0.41	1.395	1.279	0.714	1.402	1.496	1.166	0.712	1.019	0.793	0.619	1.166	0.451	1.074	0.875	1.183	0.427	0.37	0.582	0.857	1.466	0.893	0	0		0.60502	0.827006	1.00504	0.435095	-0.321928	0.389567	0.842375	-0.0499049	0.141433	0.909197
Q06828 [370-376]									0.951		0.963		0.968	3.493	0.057			0.395				0.467		0.608	0.747		0.362		0.979		0.543	0.389	0.984				11	11		#NUM!	#NUM!	#NUM!	#NUM!	#NUM!	#NUM!	#NUM!	#NUM!	-0.0724828	#NUM!
P01031 [377-400]									0.989		0.62		0.871	1.382	0.475			1.191				1.854		2.351	2.016		2.354		1.991		1.423	1.611	1.915				11	11		#NUM!	#NUM!	#NUM!	#NUM!	#NUM!	#NUM!	#NUM!	#NUM!	-0.0159576	#NUM!
Q16769 [55-77]	1.819		1.807		0.355		1.369	0.706	1.574	1.512	1.72	1.612	0.399	2.789	0.67			1.049		2.408	3.116	0.935	2.516	1.583	0.565	1.935	0.797	3.374	1.768	2.473	0.77	0.869	1.271			1.073	4	4		0.863146	#NUM!	0.853597	#NUM!	-1.49411	#NUM!	0.453122	-0.50226	0.654436	0.596458
P68871 [42-53]	1.276	0.819	0.955	1.177	0.858	4.711	1.381	1.369	1.252	0.584	0.819	0.784	1.103	2.108	0.01	0.816	3.038	7.624	5.583	2.456	11.372	1.139	9.045	2.402	4.183	10.467	3.738	6.048	10.618	14.064	20.687	15.14	6.393	9.666	5.547	6.426	0	0		0.351628	-0.288065	-0.0664274	0.235114	-0.22095	2.23603	0.465713	0.453122	0.324235	-0.77596
P55058 [41-55]	1.593	3.691	2.115	2.167	1.107	1.835	2.024	1.193	1.567	2.076	1.31	2.058	0.934	1.809	0.828	2.63	1.491	1.472	3.462	1.499	2.445	0.984	2.541	2.085	1.284	1.236	0.914	2.394	1.777	1.261	0.634	0.663	1.33	1.445	2.084	1.279	0	0		0.671746	1.88401	1.08066	1.1157	0.146655	0.87578	1.01721	0.254594	0.648005	1.05381
P43251-2 [125-141]	1.623	3.276	1.799	2.049	0.471	1.676	1.872	0.66	1.124	1.879	1.457	1.455	0.867	1.414	0.748	1.841	1.135	0.545	1.289	1.006	1.15	0.652	0.877	0.521	0.417	0.81	0.474	0.784	0.881	0.794	0.341	0.325	0.598	0.842	1.584	0.603	0	0		0.698663	1.71194	0.847195	1.03492	-1.0862	0.745022	0.90458	-0.599462	0.168642	0.909965
P00450 [149-164]	1.169	1.141	1.647	1.181	1.148	1.42	1.646	1.2	1.556	1.357	0.786	1.36	1.225	2.556	0.356	2.3	2.914	1.383	2.566	2.782	8.969	1.434	4.35	2.894	2.043	1.464	1.599	5.688	2.295	2.164	0.853	1.057	2.107	1.678	3.25	1.232	0	0		0.225275	0.190299	0.719841	0.240009	0.199123	0.505891	0.718964	0.263034	0.637842	0.440421
P10909-2 [461-474]	1.23	4.054	2.512	1.196	0.995	1.286	2.076	1.114	1.319	1.671	1.351	1.32	0.967	1.571	0.142	1.425	0.953	0.894	1.4	0.852	1.074	0.745	1.319	0.952	0.757	0.87	0.746	1.148	1.265	0.841	0.551	0.618	0.956	0.74	1.044	0.897	0	0		0.298658	2.01935	1.32884	0.258217	-0.00723157	0.362891	1.05381	0.155749	0.399445	0.740712
P10909-2 [235-247]	1.423	3.309	2.141	1.965	0.731	1.983	2.453	1.351	1.512	1.952	1.397	1.687	0.773	2.144	0.725	2.457	0.569	0.848	1.853	0.539	0.483	0.812	0.81	0.762	0.834	0.619	0.593	0.696	1.272	0.539	0.369	0.305	1.122	0.729	0.894	1.18	0	0		0.508936	1.7264	1.09828	0.974529	-0.452057	0.987685	1.29455	0.434028	0.596458	0.964953
P25311 [150-158]	1.034	2.024	2.727	1.017	1.182	2.186	1.104	1.237	0.938	1.986	0.907	1.831	1.506	0.93	0.01	2.85	2.109	0.89	1.944	2.912	2.164	1.661	1.562	2.923	2.171	1.614	2.037	1.32	1.499	3.836	1.462	1.261	2.048	1.704	3.166	1.493	0	0		0.0482362	1.01721	1.44731	0.0243197	0.24123	1.12829	0.14274	0.306846	-0.0923402	0.989866
P07339 [223-231]	1.921	3.319	2.606	1.319	0.809	2.002	2.733	1.008	1.084	1.766	0.777	1.551	1.047	2.824	0.049	2.153	0.793	0.738	1.02	1.381	0.829	0.688	0.833	0.65	0.444	1.54	0.615	0.72	1.681	1.206	0.373	0.399	0.609	0.662	1.165	0.948	0	0		0.941858	1.73075	1.38184	0.399445	-0.305788	1.00144	1.45049	0.0114956	0.116365	0.820485
P02751 [1285-1301]	1.257	1.762	2.373	1.743	0.983	1.791	1.687	1.507	1.104	2.148	0.735	1.627	0.837	1.974	0.112	2.316	2.27	1.79	3.593	1.267	1.738	1.671	1.785	4.971	1.921	1.878	1.243	3.269	2.244	1.149	0.956	1.575	3.106	1.731	2.789	2.105	0	0		0.329985	0.817214	1.24671	0.801573	-0.0247367	0.840765	0.75446	0.591679	0.14274	1.10299
Q13790 [314-326]	0.837	0.734	1.08	0.936	1.029	1.967	0.767	0.997	0.996	0.877	0.611	1.227	1.255	1.219	0.197	1.46	4.178	1.02	1.852	4.75	2.876	1.905	2.368	4.397	3.51	2.783	2.463	3.591	1.615	4.114	1.032	1.592	1.625	2.791	3.814	1.374	0	0		-0.2567	-0.446148	0.111031	-0.0954196	0.041243	0.975997	-0.382702	-0.00433459	-0.00578235	-0.189351
P01024 [1552-1566]	1.5	1.398	2.989	1.572	0.873	1.659	2.792	1.252	1.426	1.691	0.783	1.837	0.944	3.083	0.387	1.136	2.511	1.435	3.333	1.905	1.77	1.058	1.897	2.163	1.695	1.646	1.623	1.641	2.132	1.364	1.228	1.264	2.391	1.661	3.273	0.976	0	0		0.584963	0.483364	1.57966	0.652601	-0.195946	0.730314	1.4813	0.324235	0.511974	0.757877
P27797 [323-336]	1.311	1.131		1.326	1.087	0.95	1.15	1.032	1.541		1.036		1.231	1.53	0.113	0.776	0.545	0.901	0.672		0.891	1.306	0.732	1.578	0.96		0.992	0.779	1.74		0.896	0.57	1.794	0.523	0.771	0.87	3	3		0.390668	0.177599	#NUM!	0.407081	0.120352	-0.0740006	0.201634	0.045443	0.623867	#NUM!
Q13822-3 [370-392]	1.528	2.743	1.376	1.449	0.965	1.558	1.461	1.091	1.086	1.149	0.997	1.101	1.104	1.881	0.01	0.987	10.152	0.772	8.19	2.615	1.872	0.669	1.371	0.591	0.575	1.48	0.445	1.542	1.164	2.301	0.594	0.449	0.945	2.699	8.54	0.961	0	0		0.611645	1.45575	0.46048	0.535058	-0.0513992	0.639695	0.546956	0.125651	0.119024	0.200379
P68871 [42-55]	0.972	0.465	0.974	0.985	1.041	2.372	0.49	0.784	0.894	0.71	0.946	0.898	1.045	0.75	1.041	0.313	2.832	3.747	7.47	2.563	2.892	1.495	5.643	8.731	1.656	18.631	2.869	13.265	2.11	13.352	1.974	13.402	4.705	12.555	4.278	2.547	0	0		-0.0409718	-1.1047	-0.0380063	-0.0218044	0.0579701	1.2461	-1.02915	-0.351074	-0.161653	-0.494109
P10909-2 [461-476]	1.239		1.987		1.256		0.903	0.929	1.206	1.244	1.271	1.677	0.984	2.416	0.01			1.027		2.364	5.731	1.239	5.045	3.259	1.215	2.205	1.49	6.258	6.288	1.778	0.841	3.189	1.331			1.065	4	4		0.309176	#NUM!	0.990592	#NUM!	0.328836	#NUM!	-0.147202	-0.106249	0.27023	0.314986
P02766 [125-134]	1.324	3.273	1.77	1.312	0.707	1.705	1.897	1.009	0.757	2.261	1.112	1.521	1.546	1.651	0.173	2.238	0.394	0.559	0.483	0.469	0.4	0.911	0.328	0.73	0.739	0.403	0.609	0.442	1.418	0.439	0.247	0.415	0.73	0.308	0.456	1.046	0	0		0.404903	1.71061	0.823749	0.391768	-0.500218	0.769772	0.92372	0.0129262	-0.401635	1.17696
O75326 [303-311]	1.47	4.306	2.424	1.853	0.66	1.467	1.809	0.648	1.247	2.642	1.593	2.1	0.894	1.494	0.909	3.108	0.945	0.553	1.481	1.192	0.478	0.705	0.54	0.674	0.746	1.139	0.418	0.528	0.795	0.519	0.429	0.311	0.886	0.746	0.674	0.946	0	0		0.555816	2.10635	1.27739	0.889863	-0.599462	0.552869	0.855192	-0.625934	0.318461	1.40163
P10909-2 [235-244]	1.336	2.06		1.37	0.919	2.551	1.697	1.361	1.514		1.215		0.67	2.115	0.22	2.489	1.272	1.047	3.332		1.316	0.788	1.405	1.577	1.043		0.765	1.126	1.914		0.888	0.651	1.308	1.307	1.956	1.096	3	3		0.41792	1.04264	#NUM!	0.454176	-0.121863	1.35106	0.762987	0.444667	0.598365	#NUM!
P04040 [136-156]									1.06		1.121		0.909	1.125	0.663			1.249				1.653		3.772	3.605		3.539		2.305		1.626	13.897	2.294				11	11		#NUM!	#NUM!	#NUM!	#NUM!	#NUM!	#NUM!	#NUM!	#NUM!	0.0840643	#NUM!
A0A0C4DGB6 [170-181]	1.324	1.485	1.728	1.155	1.347	1.884	1.497	1.686	0.96	1.415	0.681	1.399	1.169	1.778	0.01	1.779	2.546	0.759	2.758	2.689	2.111	1.207	1.757	1.926	0.884	1.521	0.952	1.612	2.121	2.476	0.98	0.649	2.636	1.397	3.073	1.209	0	0		0.404903	0.570463	0.789103	0.207893	0.42975	0.913799	0.582074	0.753605	-0.0588937	0.500802
P02649 [57-79]	2.092	3.612	2.037	2.281	0.631	2.974	3.653	1.128	1.427	2.064	1.759	1.543	1.146	3.915	0.882	2.697	1.491	1.145	2.067	1.092	1.899	1.031	1.708	1.429	1.46	1.199	0.991	2.043	1.82	1.255	0.534	0.715	1.472	1.264	2.93	1.164	0	0		1.06488	1.8528	1.02645	1.18967	-0.664288	1.5724	1.86908	0.173767	0.512985	1.04544
P10909-2 [235-245]	1.645	1.546	1.477	1.44	0.831	1.811	1.77	1.13	1.556	1.452	1.655	1.331	0.898	2.117	0.474	1.695	0.918	0.874	1.456	0.777	0.715	0.857	0.801	1.278	0.923	0.832	0.596	0.868	1.401	0.736	0.44	0.553	0.856	0.805	1.176	0.986	0	0		0.718088	0.62854	0.56267	0.526069	-0.26708	0.856787	0.823749	0.176323	0.637842	0.538041
P10745 [58-84]	1.654	3.124	1.504	1.955	1.118	2.532	2.014	1.17	1.209	1.256	1.495	1.222	1.379	1.957	1.415	2.037	2.463	0.725	2.698	2.637	3.665	1.108	2.809	1.265	1.036	2.72	1.015	3.33	1.017	1.765	0.659	0.805	0.558	2.165	2.743	1.041	0	0		0.725959	1.64339	0.588805	0.967169	0.16092	1.34028	1.01006	0.226509	0.273814	0.328836
P04217 [474-495]	1.581	1.706	1.323	1.133	1.299	2.007	1.603	1.574	1.147	1.282	0.696	1.367	1.011	2.778	0.119	2.503	2.632	1.003	3.174	2.51	3.531	1.093	3.698	1.841	1.186	1.884	1.136	3.37	2.627	2.571	1.276	0.688	3.188	1.934	3.142	1.461	0	0		0.660837	0.770618	0.403813	0.180148	0.377401	1.00504	0.680774	0.654436	0.197865	0.358396
Q7Z5L3 [276-287]	1.481	4.356	2.205	2.528	1.033	2.18	2.107	1.23	1.329	1.834	1.9	2.023	1.212	1.851	0.01	2.792	2.336	0.813	3.485	2.459	3.797	0.95	2.348	0.937	0.837	1.689	0.899	2.376	2.775	2.284	1.145	0.771	2.481	2.322	3.18	0.969	0	0		0.566572	2.123	1.14078	1.338	0.0468403	1.12433	1.07519	0.298658	0.410341	0.874994
P07358 [467-486]	1.95	5.024	2.523	1.657	0.844	3.682	2.605	2.09	1.543	2.37	1.314	2.156	1.316	9.004	0.604	7.266	2.78	1.406	3.234	3.433	3.781	1.136	2.802	2.917	2.034	2.529	2.283	3.83	9.634	2.372	1.366	1.819	11.835	1.855	3.652	1.482	0	0		0.963474	2.32884	1.33514	0.728574	-0.244685	1.88049	1.38128	1.0635	0.625738	1.24489
P07339 [223-232]	1.366	0.62	1.591	0.784	0.953	1.006	1.984	1.131	1.098	1.278	0.733	1.294	1.26	2.465	0.01	0.79	0.054	0.705	0.086	0.476	0.631	0.773	0.55	1.014	0.617	0.557	0.742	0.578	1.585	0.587	0.482	0.65	0.803	0.058	0.08	0.936	0	0		0.449957	-0.68966	0.669934	-0.351074	-0.0694519	0.00863031	0.988412	0.177599	0.134878	0.353888
P01019 [180-196]	1.351	1.743	4.557	0.995	0.789	2.092	1.932	1.26	1.149	3.6		3.963		2.718		2.323	0.729	0.954	0.957	2.156	1.237		0.975			1.606		1.245	1.824	2.085	1.108		2.137	0.707	0.94	1.224	3	5		0.434028	0.801573	2.18808	-0.00723157	-0.341903	1.06488	0.950095	0.333424	0.200379	1.848
A0A0C4DGB6 [348-357]	1.215	1.224	0.715	0.861	1.379	1.304	0.974	1.264	1.052	0.702	0.887	0.934	0.753	1.615	0.149	1.067	1.292	0.798	1.921	1.534	1.772	0.906	1.942	2.601	1.28	1.265	1.884	1.654	3.679	1.928	1.495	1.417	3.054	1.315	1.44	0.805	0	0		0.280956	0.291604	-0.483985	-0.215915	0.463622	0.382944	-0.0380063	0.337996	0.0731347	-0.510457
P01024 [765-776]	1.396	1.185	1.45	1.218	0.967	1.606	1.28	1.039	1.265	1.048	0.603	1.056	0.897	2.583	0.01	1.684	3.039	1.372	3.982	2.303	2.233	1.346	2.4	2.34	2.12	1.863	1.645	2.091	1.697	1.798	1.232	0.968	1.839	2.315	3.488	0.924	0	0		0.481299	0.244887	0.536053	0.284514	-0.0484122	0.683472	0.356144	0.0551957	0.339137	0.0676387
P04114 [4554-4563]	1.167	2.895	1.752	2.697	1.124	1.456	1.105	1.148	1.025	1.46	0.758	0.791	0.538	0.9	0.01	1.999	69.233	2.36	53.849	11.872	3.108	4.424	2.482	22.407	17.375	6.805	1.863	4.761	3.806	12.124	1.663	3.915	1.438	24.507	58.148	1.853	0	0		0.222805	1.53356	0.809003	1.43136	0.168642	0.54201	0.144046	0.199123	0.0356239	0.545968
A0A0C4DGB6 [348-355]		0.837	1.56	1.297		2.529			1.139	1.001	0.871	0.983	1.112	2.808	0.198	0.97	2.41	1.041	3.271	1.925		1.212		3.527	1.42	1.643	3.598		4.5	1.822	2.059	1.413	3.868	1.593	3.912		4	4		#NUM!	-0.2567	0.641546	0.375178	#NUM!	1.33857	#NUM!	#NUM!	0.187768	0.00144197
P02790 [131-144]	1.325	1.055	1.173	0.829	1.33	1.441	1.462	1.408	1.104	0.957	0.784	1.292	1.052	2.086	0.176	0.842	2.256	0.714	1.829	1.839	2.187	1.158	1.86	1.404	1.161	1.686	1.04	1.158	1.672	1.365	1.071	0.561	2.285	1.546	2.136	0.989	0	0		0.405992	0.077243	0.230203	-0.270556	0.411426	0.52707	0.547943	0.493647	0.14274	-0.0634092
P10745 [423-439]	2.005	1.429	2.364	1.407	0.773	2.435	1.382	0.748	1.262	1.765	1.104	1.84	0.966	2.776	0.267	1.587	2.257	0.609	1.931	2.157	2.619	0.749	1.833	0.978	0.671	1.638	0.785	1.92	0.784	2.072	0.431	0.657	1.159	1.344	3.272	0.649	0	0		1.0036	0.515006	1.24123	0.492622	-0.37146	1.28392	0.466758	-0.41889	0.335712	0.819668
P13671 [478-495]	1.352	1.419	2.093	1.09	1.053	2.009	1.564	1.517	0.972	1.386	0.587	2.151	1.147	2.073	0.811	2.824	2.208	1.227	2.566	2.531	1.361	1.155	1.634	2.14	1.936	1.828	1.93	1.53	1.81	2.6	1.365	1.057	2.78	1.45	2.378	1.216	0	0		0.435095	0.504875	1.06557	0.124328	0.0745054	1.00648	0.645241	0.601221	-0.0409718	0.470927
P02647 [240-249]	1.558		0.907		1.24		1.315	1.497	0.852	1.013	0.752	0.833	0.928	2.007	0.627			1.255		2.211	2.822	1.081	3.702	7.52	1.389	4.419	1.706	3.094	2.65	4.19	1.415	1.808	2.222			1.682	4	4		0.639695	#NUM!	-0.140826	#NUM!	0.31034	#NUM!	0.395063	0.582074	-0.231075	0.0186342
Q96PD5 [137-166]											0.623		0.889		1.445							1.056		2.76	1.234		1.404					0.614					13	15		#NUM!	#NUM!	#NUM!	#NUM!	#NUM!	#NUM!	#NUM!	#NUM!	#NUM!	#NUM!
P02671 [528-547]	1.467	2.96	2.039	1.379	0.935	3.312	1.739	1.257	1.474	0.935	1.073	0.943	1.325	4.031	17.45	3.961	10.834	7.016	7.41	5.807	4.484	4.778	5.137	9.312	20.859	6.527	6.379	7.362	4.438	9.606	6.403	6.135	11.236	11.084	19.614	3.111	0	0		0.552869	1.5656	1.02786	0.463622	-0.0969617	1.7277	0.798258	0.329985	0.559737	-0.0969617
A0A0C4DGB6 [348-356]		0.659		0.754		0.996					1.038		0.775		0.01	0.799	1.369		1.89			1.135		2.939	1.555		2.105					1.819		1.354	1.397		9	11		#NUM!	-0.60165	#NUM!	-0.407364	#NUM!	-0.00578235	#NUM!	#NUM!	#NUM!	#NUM!
P10909-2 [461-475]	1.903	1.625	1.641	1.837	0.618	2	1.96	1.151	1.442	1.955	1.533	1.75	0.804	1.005	0.66	1.887	7.548	0.732	7.211	2.581	3.671	0.685	2.552	0.509	0.64	1.314	0.451	3.547	0.643	2.316	0.332	0.397	0.689	2.367	7.116	1.1	0	0		0.928276	0.70044	0.714575	0.877352	-0.694321	1	0.970854	0.202888	0.528071	0.967169
Q9UBM4 [306-320]			0.817						1.01	1.07	1.122	1.275	1.197	1.196	0.165			0.671		1.746		0.571		0.743	0.524	1.241	0.599		0.788	1.232	0.39	0.544	0.395				8	8		#NUM!	#NUM!	-0.291592	#NUM!	#NUM!	#NUM!	#NUM!	#NUM!	0.0143553	0.0976108
P02787 [144-154]	1.421	3.552	1.466	1.386	0.815	1.841	1.799	1.079	1.213	1.959	1.415	1.405	0.865	2.243	0.491	2.001	0.555	0.727	0.806	0.479	0.567	0.817	0.485	1.109	0.748	0.428	0.626	0.543	1.421	0.454	0.599	0.404	1.277	0.443	0.744	0.914	0	0		0.506907	1.82863	0.551885	0.470927	-0.295128	0.88049	0.847195	0.109695	0.27858	0.970117
P01023 [1298-1312]	1.231	1.978	2.563	1.173	0.749	1.247	2.14	0.804	1.434	2.385	1.571	1.79	1.125	1.788	0.205	2.156	2.114	0.848	2.119	9.999	3.258	1.29	2.215	2.162	1.128	3.643	1.139	3.466	1.814	9.138	0.783	0.905	1.793	1.426	2.477	1.287	0	0		0.299831	0.984042	1.35783	0.230203	-0.416962	0.318461	1.09761	-0.314733	0.520045	1.25399
P04196 [140-149]	1.114	0.594	1.297	0.634	1.325	1.115	1.178	1.381	0.884	1.074	0.446	1.246	1.141	1.202	0.579	1.145	1.382	0.622	1.25	1.905	1.08	1.015	1.061	1.489	1.249	1.359	1.906	1.125	1.509	1.75	2.136	0.837	1.91	0.916	1.222	1.175	0	0		0.155749	-0.751465	0.375178	-0.657445	0.405992	0.157044	0.23634	0.465713	-0.177882	0.102994
P02766 [125-144]	1.594		1.266		0.892		1.138	0.954	1.166	1.354	0.889	1.37	1.123	1.729	0.409			0.947		2.223	2.699	0.938	2.085	1.27	0.826	1.059	0.916	1.861	1.782	1.398	0.949	0.741	2.225			0.892	4	4		0.672652	#NUM!	0.340277	#NUM!	-0.164884	#NUM!	0.186501	-0.0679388	0.221568	0.437228
P02766 [125-136]	1.424	2.86	1.913	1.21	0.688	1.527	1.896	0.931	0.869	2.141	1.102	1.51	1.548	2.028	0.101	1.674	0.722	0.697	0.71	1.253	0.735	0.867	1.188	0.892	0.929	0.778	0.558	0.946	1.695	0.985	0.368	0.338	1.114	0.464	0.829	1.074	0	0		0.509949	1.51602	0.935837	0.275007	-0.53952	0.6107	0.922959	-0.103147	-0.202572	1.09828
P10745 [675-698]	1.708	1.759	1.955	1.637	0.58	1.468	2.058	0.554	1.326	1.706	1.376	1.466	1.148	1.197	0.416	1.339	0.807	0.55	0.957	1.114	1.62	0.888	0.857	0.612	0.645	0.858	0.625	1.492	0.815	0.781	0.39	0.445	0.367	0.437	0.824	0.735	0	0		0.772308	0.814755	0.967169	0.711054	-0.785875	0.553852	1.04124	-0.852042	0.407081	0.770618
P01042 [633-644]											0.799		0.771		0.01							0.72		1.473	1.203		0.614					0.513					13	15		#NUM!	#NUM!	#NUM!	#NUM!	#NUM!	#NUM!	#NUM!	#NUM!	#NUM!	#NUM!
P10745 [578-595]	1.679	1.644	1.855	1.564	1.058	2.239	1.076	0.99		1.517	1.525	2.113	0.968		0.01	1.764	2.912		2.859	2.63	2.496	0.678	1.968	1.861	1.094	1.58	1.033	1.905		1.93		0.73		1.448	3.814	1.205	2	4		0.747602	0.71721	0.891419	0.645241	0.0813396	1.16285	0.105678	-0.0144996	#NUM!	0.601221
P02790 [131-148]	1.493	1.598	1.22	1.291	1.231	1.983	1.894	1.415	1.006	1.027	0.745	1.356	0.909	2.36	0.387	2.374	0.866	0.388	0.826	1.039	1.569	1.096	1.339	0.629	1.011	0.471	0.894	1.123	0.829	0.728	0.722	0.416	1.36	0.495	1.218	0.533	0	0		0.578214	0.676267	0.286881	0.368489	0.299831	0.987685	0.921436	0.500802	0.00863031	0.0384362
P02787 [144-155]	1.346	2.871	1.703	1.459	0.665	1.694	1.639	0.873	1.368	2	1.382	1.481	1.06	2.275	0.164	1.733	0.454	0.746	0.892	0.623	0.584	0.85	0.571	1.051	0.758	1.017	0.602	0.571	1.37	1.501	0.61	0.369	1.204	0.583	0.622	0.864	0	0		0.428678	1.52155	0.768078	0.54498	-0.588574	0.760434	0.712816	-0.195946	0.452068	1
Q92859 [49-66]	1.278	2.56	1.259	1.374	0.805	1.756	1.386	0.776	1.126	1.134	1.783	1.165	1.036	1.097	0.228	1.35	2.908	0.769	2.75	1.688	1.443	0.661	1.358	0.593	0.587	1.021	0.582	1.133	0.967	0.991	0.548	0.387	0.809	1.451	2.973	0.788	0	0		0.353888	1.35614	0.332278	0.458382	-0.312939	0.812293	0.470927	-0.365871	0.171207	0.181421
Q96PD5 [107-135]	1.36		1.6		1.132		0.69	1.405		1.725	1.346	2.22	1.458		1.659					4.487	3.456	1.639	2.021	2.617	1.498	3.279	2.065	2.319		4.509		1.06				1.189	6	8		0.443607	#NUM!	0.678072	#NUM!	0.178874	#NUM!	-0.535332	0.49057	#NUM!	0.786596
P10745 [975-990]									1.503					1.186				0.685											0.605		0.438		0.532				14	16		#NUM!	#NUM!	#NUM!	#NUM!	#NUM!	#NUM!	#NUM!	#NUM!	0.587845	#NUM!
P36955 [198-212]	1.864	2.482	1.932	1.709	0.758	1.617	2.043	0.905	1.303	1.919	1.459	1.522	0.971	1.793	0.639	1.849	1.747	0.702	1.767	2.141	1.285	0.62	1.065	0.785	0.696	1.242	0.496	1.179	1.215	1.772	0.26	0.501	0.677	0.875	1.971	0.684	0	0		0.898402	1.3115	0.950095	0.773152	-0.39973	0.69332	1.03069	-0.14401	0.381837	0.940355
P10745 [271-282]	1.616	0.85	1.168	1.352	0.7	1.337	0.824	0.436	1.068	1.291	1.233	1.014	0.789	0.94	0.554	0.768	0.904	0.446	1.184	1.297	0.572	0.615	0.477	0.381	0.321	1.209	0.324	0.63	0.282	1.276	0.249	0.208	0.146	0.596	1.061	0.429	0	0		0.692427	-0.234465	0.22404	0.435095	-0.514573	0.418999	-0.279284	-1.1976	0.0949116	0.368489
P51693 [390-402]	1.47	3.414	1.962	1.538	0.433	1.873	1.795	0.801	0.981	1.947	1.221	1.465	0.922	1.925	0.251	2.612	0.994	0.598	1.805	1.794	0.544	0.926	0.87	1.687	0.682	1.085	0.785	0.562	2.422	1.618	0.532	0.684	4.415	0.863	1.352	0.654	0	0		0.555816	1.77146	0.972325	0.621056	-1.20756	0.905351	0.843984	-0.320126	-0.027675	0.961253
K7ERG9 [248-260]	1.19	1.259	1.951	1.202	2.066	1.8	1.38	1.685	1.579	1.161	1.264	1.286	0.798	3.061	0.01	1.665	3.09	1.105	2.871	6.369	2.71	0.991	2.243	3.445	2.174	1.496	1.714	1.807	1.26	8.432	2.368	1.149	4.395	1.958	3.716	1.402	0	0		0.250962	0.332278	0.964214	0.265437	1.04684	0.847997	0.464668	0.752749	0.659011	0.215368
P01024 [509-530]	1.454	0.427	1.382	1.068	1.234	1.284	1.353	1.574	0.973	1.148	0.809	1.499	0.733	1.092	0.498	1.285	1.408	1.12	2.136	1.077	0.909	0.799	1.452	1.144	1.171	1.185	1.044	1.169	1.118	0.904	0.935	0.853	1.172	1.227	1.457	1.212	0	0		0.540027	-1.22769	0.466758	0.0949116	0.303342	0.360645	0.436162	0.654436	-0.0394883	0.199123
Q16853 [304-322]											0.961		1.396		0.01							1.3		2.734	1.307		1.639					0.964					13	15		#NUM!	#NUM!	#NUM!	#NUM!	#NUM!	#NUM!	#NUM!	#NUM!	#NUM!	#NUM!
P01008 [103-119]	1.612				0.623		1.249	0.814	1.058		0.532		1.034	2.058	0.434			0.585			0.847	0.849	0.807	1.348	0.852		1.158	0.578	1.285		0.707	0.633	1.749			0.807	7	7		0.688852	#NUM!	#NUM!	#NUM!	-0.682696	#NUM!	0.320773	-0.296899	0.0813396	#NUM!
P10745 [444-462]	2.015	3.08	2.612	2.449	0.401	2.117	2.63	0.388	1.559	1.676	1.613	1.552	0.95	2.143	0.31	2.034	0.248	0.364	0.689	0.873	0.257	0.585	0.175	0.394	0.42	0.774	0.278	0.321	1.064	0.447	0.294	0.317	0.482	0.211	0.341	0.747	0	0		1.01078	1.62293	1.38515	1.29219	-1.31833	1.08202	1.39506	-1.36587	0.640621	0.745022
P36955 [70-99]	2.397	12.493	2.431	0.031	0.771	2.569	0.227	1.233	3.724	0.386	0.01	0.599	0.071	6.092	1.209	2.902	0.199	0.913	0.03	1.298	0.549	0.025	0.622	0.01	0.924	0.789	0.87	0.295	1.329	0.533	0.673	0.782	0.074	0.947	0.978	0.98	0	0		1.26123	3.64305	1.28155	-5.01159	-0.375197	1.36121	-2.13924	0.302173	1.89685	-1.37333
P01023 [540-554]			1.194							1.672	1.064	1.587	1.035		0.632					3.157		0.989		2.178	1.335	3.154	0.92			3.265		0.956					10	12		#NUM!	#NUM!	0.255803	#NUM!	#NUM!	#NUM!	#NUM!	#NUM!	#NUM!	0.741575
P02787 [279-291]	1.433	1.723	3.129	1.06	0.762	1.484	1.086	1.003	1.222	2.646	0.969	2.23	0.89	1.267	0.487	0.991	0.83	0.628	1.026	2.599	1.899	0.792	1.32	0.691	0.525	1.382	0.689	1.888	0.47	1.656	0.419	0.504	0.29	0.485	1.035	0.943	0	0		0.519039	0.784923	1.6457	0.0840643	-0.392137	0.569491	0.119024	0.00432161	0.289244	1.40381
P10745 [675-692]	1.355	2.719	2.087	2.409	0.74	2.166	1.883	0.794	1.386	1.563	1.432	1.536	1.094	2.275	0.18	2.188	0.507	0.316	0.718	1.146	1.109	0.707	0.809	0.774	0.451	0.932	0.422	0.883	0.893	0.612	0.208	0.415	0.22	0.208	0.063	0.881	0	0		0.438293	1.44308	1.06143	1.26843	-0.434403	1.11503	0.913033	-0.332789	0.470927	0.644318
P10745 [444-459]	1.527	1.449	1.565	1.298	0.636	1.466	2.199	0.566	1.209	1.253	1.521	1.085	0.958	2.411	0.509	1.399	0.781	0.381	0.797	0.777	1.55	0.553	0.574	0.361	0.363	0.748	0.262	0.909	1.031	0.464	0.079	0.301	0.315	0.733	10.06	0.951	0	0		0.6107	0.535058	0.646163	0.37629	-0.652901	0.551885	1.13685	-0.821126	0.273814	0.325386
P36955 [78-99]			5.124							1.725	0.642	1.621	1.23		0.01					7.343		1.106		2.748	1.069	2.04	1.147			2.105		0.85					10	12		#NUM!	#NUM!	2.35727	#NUM!	#NUM!	#NUM!	#NUM!	#NUM!	#NUM!	0.786596
Q9UBM4 [306-321]		1.447	2.475	0.653		1.116			0.905	4.617	1.039	5.356	1.081	1.05	0.292	2.475	2.063	0.465	1.838	6.199		0.649		0.613	0.542	1.564	0.612		0.322	3.209	0.481	0.425	0.324	1.172	3.545		4	4		#NUM!	0.533065	1.30743	-0.614845	#NUM!	0.158337	#NUM!	#NUM!	-0.14401	2.20696
P04075-2 [69-76]	1.258	3.471	2.006	1.593	1.761	2.321	2.25	1.181	1.196	1.625	1.032	1.516	1.022	2.286	2.68	3.631	0.932	1.679	3.205	1.44	0.906	1.046	1.164	2.029	1.866	3.99	1.563	1.374	3.077	3.638	1.858	1.606	1.903	1.957	1.808	2.077	0	0		0.331132	1.79535	1.00432	0.671746	0.816395	1.21475	1.16993	0.240009	0.258217	0.70044
V9GYM3 [112-123]		0.995	1.393	0.579		1.899				0.925	0.92	0.821	1.046		1.293	2.367	2.355		2.731	1.173		0.871		2.695	1.444	1.051	1.419			2.556		0.78		1.189	3.138		6	8		#NUM!	-0.00723157	0.478195	-0.788365	#NUM!	0.92524	#NUM!	#NUM!	#NUM!	-0.112475
Q9NP84 [77-87]			0.817							0.883	0.424	0.687	0.814		0.01					1.211		1.128		0.757	0.662	1.114	0.71			1.042		0.499					10	12		#NUM!	#NUM!	-0.291592	#NUM!	#NUM!	#NUM!	#NUM!	#NUM!	#NUM!	-0.179515
P00747 [285-294]	0.84				0.669		0.91	0.791	0.96		0.676		1.088	1.482	3.009			1.268			1.573	1.117	1.205	1.558	1.136		1.354	1.52	1.679		1.258	1.117	2.147			1.193	7	7		-0.251539	#NUM!	#NUM!	#NUM!	-0.579922	#NUM!	-0.136062	-0.33825	-0.0588937	#NUM!
P02746 [230-253]											0.494		0.663		0.01							0.639		0.975	0.591		0.503					0.413					13	15		#NUM!	#NUM!	#NUM!	#NUM!	#NUM!	#NUM!	#NUM!	#NUM!	#NUM!	#NUM!
P02787 [400-411]	0.72		1.229		0.631		1.039	0.702	1.337	0.872	1.352	1	1.013	3.218	0.738			0.941		3.791	7.76	1.26	6.276	2.143	0.923	2.345	1.019	6.376	1.763	3.273	0.813	0.685	1.901			0.656	4	4		-0.473931	#NUM!	0.297485	#NUM!	-0.664288	#NUM!	0.0551957	-0.510457	0.418999	-0.1976
P01011 [321-335]		0.817	0.706	0.833		1.085				0.918	0.627	1.039	0.818		0.01	1.371	1.376		3.262	1.301		0.714		1.824	1.773	0.737	1.257			1.233		1.038		1.513	2.703		6	8		#NUM!	-0.291592	-0.50226	-0.263612	#NUM!	0.117695	#NUM!	#NUM!	#NUM!	-0.123434
P10745 [975-995]			1.234							1.108		1.181								1.706						1.308				2.02							13	17		#NUM!	#NUM!	0.303342	#NUM!	#NUM!	#NUM!	#NUM!	#NUM!	#NUM!	0.147958
P01011 [217-227]											0.763		0.784		1.132							1.162		2.311	2.115		1.145					1.278					13	15		#NUM!	#NUM!	#NUM!	#NUM!	#NUM!	#NUM!	#NUM!	#NUM!	#NUM!	#NUM!
P01011 [351-359]									1.538		0.969		1.08	2.175	1.092			1.26				1.548		2.955	1.826		2.624		13.214		1.794	2.085	3.757				11	11		#NUM!	#NUM!	#NUM!	#NUM!	#NUM!	#NUM!	#NUM!	#NUM!	0.621056	#NUM!
P06396 [554-564]	0.959	0.815	1.767	0.914	1.191	0.795	1.452	1.257	1.155	1.809	1.221	1.482	0.979	1.861	1.035	1.904	1.243	0.864	1.703	2.465	0.983	0.871	1.01	1.462	0.994	1.53	0.816	1.147	1.389	2.929	1.026	0.758	2.311	1.116	1.314	1.088	0	0		-0.0603973	-0.295128	0.821302	-0.129734	0.252173	-0.330973	0.538041	0.329985	0.207893	0.855192
P01042-2 [416-424]		0.883	1.763	0.808		0.792			1.071	1.5		2.226		2.179		1.711	1.649	1.153	2.283	3.163						2.568			1.78	3.45	1.883		3.181	1.478	1.221		7	9		#NUM!	-0.179515	0.818032	-0.307573	#NUM!	-0.336428	#NUM!	#NUM!	0.0989585	0.584963
P33908 [94-101]									1.071					1.518				0.481											0.96		0.475		0.64				14	16		#NUM!	#NUM!	#NUM!	#NUM!	#NUM!	#NUM!	#NUM!	#NUM!	0.0989585	#NUM!
P08697 [435-442]	1.286	1.431	1.418	0.78	1.08	1.909	1.27	1.167	0.879	1.185	0.525	1.643	1.135	2.846	0.363	2.14	1.259	0.951	1.804	1.19	1.004	1.195	1.476	1.175	1.393	1.036	1.191	1.304	1.413	1.99	1.201	0.649	2.112	1.061	1.191	1.113	0	0		0.362891	0.517024	0.503858	-0.358454	0.111031	0.932817	0.344828	0.222805	-0.186065	0.244887
P05546 [31-39]	0.751		1.545		0.636		0.454	0.417	1.448	1.324	0.508	1.184	1.022	3.104	0.936			1.105		3.02	1.397	1.499	1.398	2.168	1.939	2.092	1.511	1.108	1.76	2.946	1.441	0.822	3.775			0.842	4	4		-0.413115	#NUM!	0.627607	#NUM!	-0.652901	#NUM!	-1.13924	-1.26188	0.534062	0.404903
Q99972 [161-168]	1.184				1.157		2.386	1.391	0.641		0.708		1.488	2.004	0.01			0.724			0.19	0.358	0.271	0.763	0.607		0.641	0.252	1.13		0.256	0.266	0.306			1.261	7	7		0.243669	#NUM!	#NUM!	#NUM!	0.210389	#NUM!	1.25459	0.476122	-0.641604	#NUM!
P02766 [69-76]	1.322	1.961	1.639	1.263	0.686	1.19	1.423	0.765	0.972	2.186	1.321	1.544	1.8	1.488	0.062	1.417	0.612	0.695	0.76	0.648	0.243	0.91	0.44	0.648	0.576	0.638	0.661	0.513	1.319	0.845	0.241	0.327	0.649	0.394	0.822	0.828	0	0		0.402722	0.97159	0.712816	0.336855	-0.54372	0.250962	0.508936	-0.386468	-0.0409718	1.12829
P23471 [448-455]	1.094	1.245	2.309	1.268	0.556	1.041	2.039	0.803	1.325	2.268	2.019	1.776	0.802	0.86	0.883	1.913	0.222	0.494	0.439	0.941	0.607	0.741	0.578	0.551	0.416	0.825	0.283	0.753	0.894	1.032	0.279	0.258	0.458	0.282	0.226	0.61	0	0		0.129613	0.316146	1.20727	0.342555	-0.846843	0.0579701	1.02786	-0.316528	0.405992	1.18142
Q9BY67-3 [392-399]									0.91		1.594		1.344	0.91	1.866			0.238				0.446		0.257	0.28		0.142		0.393		0.141	0.209	0.102				11	11		#NUM!	#NUM!	#NUM!	#NUM!	#NUM!	#NUM!	#NUM!	#NUM!	-0.136062	#NUM!
Q9BTY2 [255-262]	1.705	3.748	2.071	0.895	0.682	1.169	2.978	0.862	1.164	1.984	1.319	1.283	0.969	3.03	0.285	1.888	0.546	0.738	0.983	1.958	0.804	0.647	0.9	0.73	0.132	1.251	0.523	0.785	1.988	1.827	0.408	0.317	0.711	0.347	0.481	0.936	0	0		0.769772	1.90612	1.05033	-0.16004	-0.552156	0.225275	1.57434	-0.21424	0.219091	0.988412
P07686 [521-528]			1.258						1.142	1.243	1.211	1.076	0.983	1.145	0.451			0.43		1.147		0.688		0.348	0.339	0.879	0.239		0.72	1.52	0.296	0.22	0.511				8	8		#NUM!	#NUM!	0.331132	#NUM!	#NUM!	#NUM!	#NUM!	#NUM!	0.191563	0.313826
Q14624 [397-403]	1.364	1.389	1.198	0.846	0.955	1.757	1.736	1.335	0.876	0.953	0.466	1.255	1.042	3.079	0.815	2.462	2.207	1.737	1.657	1.035	1.449	1.249	2.009	2.647	2.545	1.186	1.638	2.531	2.315	1.5	1.93	1.3	4.353	1.712	1.923	1.266	0	0		0.447844	0.474047	0.260628	-0.24127	-0.0664274	0.813114	0.795767	0.41684	-0.190997	-0.0694519
Q14767 [43-52]	0.701	3.189	3.624	1.122	2.055	1.455	2.063	1.922	0.868	1.922	1.047	1.942	1.083	3.043	0.857	3.359	0.73	0.92	1.131	2.834	0.403	0.847	0.475	1.162	2.689	2.512	0.494	0.509	1.203	4.231	0.87	0.87	1.289	0.55	1.047	1.925	0	0		-0.512514	1.6731	1.85758	0.166073	1.03914	0.541019	1.04474	0.942608	-0.204233	0.942608
Q9BY67-3 [383-391]									0.882		1.605		1.182	0.921	0.01			0.147				0.419		0.315	0.346		0.087		0.22		0.1	0.185	0.142				11	11		#NUM!	#NUM!	#NUM!	#NUM!	#NUM!	#NUM!	#NUM!	#NUM!	-0.181149	#NUM!
Q99972 [129-136]	1.056				1.275		2.137	1.833	0.707		0.736		1.298	2.149	0.161			0.787			0.582	0.417	0.863	0.519	0.594		0.832	0.654	1.567		0.373	0.425	1.5			1.195	7	7		0.0786098	#NUM!	#NUM!	#NUM!	0.350497	#NUM!	1.09559	0.874207	-0.500218	#NUM!
P24043 [1657-1670]									1.351					1.555				0.842											1.072		0.29		0.91				14	16		#NUM!	#NUM!	#NUM!	#NUM!	#NUM!	#NUM!	#NUM!	#NUM!	0.434028	#NUM!
P02458 [1241-1249]	1.372	2.077	2.081	1.738	0.505	1.449	2.398	0.768	1.712	1.34	1.706	1.547	0.958	1.067	0.393	1.628	0.35	0.464	0.544	0.636	0.401	0.548	0.305	0.232	0.535	1.025	0.25	0.524	1.061	1.148	0.302	0.159	0.442	0.629	0.419	0.858	0	0		0.45628	1.0545	1.05728	0.797428	-0.985645	0.535058	1.26183	-0.380822	0.775683	0.422233
P01024 [970-979]									1.473		0.683		1.221	2.856	0.01			1.478				0.939		3.944	2.236		2.447		2.479		1.242	1.557	3.364				11	11		#NUM!	#NUM!	#NUM!	#NUM!	#NUM!	#NUM!	#NUM!	#NUM!	0.558757	#NUM!
Q9UGM5 [67-74]	0.912		1.771		0.926		0.988	0.908	1.02	1.645	0.608	1.573	1.071	1.631	0.01			1.149		5.882	1.054	1.364	1.272	1.993	0.844	2.213	1.887	0.963	1.548	2.138	0.899	1.068	2.305			1.024	4	4		-0.132894	#NUM!	0.824564	#NUM!	-0.110916	#NUM!	-0.0174171	-0.139236	0.0285692	0.718088
P07998 [39-53]			2.63						1.311	2.537	1.516	2.039	0.942	2.817	0.01			0.623		0.525		0.614		0.739	0.638	0.319	0.24		1.226	0.326	0.242	0.169	0.553				8	8		#NUM!	#NUM!	1.39506	#NUM!	#NUM!	#NUM!	#NUM!	#NUM!	0.390668	1.34312
P05546 [421-431]	0.999	1.258	2.321	0.868	1.117	1.638	1.363	1.226	0.781	1.602	0.582	1.693	1.149	2.341	1.405	1.77	0.623	1.111	0.914	1.055	0.568	1.381	0.638	1.967	1.562	0.88	1.722	0.66	2.053	1.163	1.576	0.976	3.153	0.566	0.839	1.166	0	0		-0.00144342	0.331132	1.21475	-0.204233	0.159629	0.711935	0.446786	0.293959	-0.356606	0.679874
P12109 [263-271]									1.103		1.617		1.017	2.474	0.512			0.379				0.406		0.494	0.528		0.176		1.752		0.224	0.162	1.463				11	11		#NUM!	#NUM!	#NUM!	#NUM!	#NUM!	#NUM!	#NUM!	#NUM!	0.141433	#NUM!
P02675 [164-170]											1.153		1.259		0.01							2.763		3.936	6.351		3.994					6.682					13	15		#NUM!	#NUM!	#NUM!	#NUM!	#NUM!	#NUM!	#NUM!	#NUM!	#NUM!	#NUM!
P60174 [232-243]	0.833	1.853	1.234	0.976	1.451	1.015	1.117	0.826	1.195	0.903	1.171	1.239	1.039	1.758	0.576	1.447	0.719	1.19	1.116	2.135	1.037	0.833	1.243	0.872	1.083	1.91	0.964	0.918	1.447	1.272	1.075	1.061	0.899	0.786	0.829	1.35	0	0		-0.263612	0.889863	0.303342	-0.0350469	0.537048	0.0214797	0.159629	-0.275786	0.257011	-0.147202
P02671 [582-591]	0.837	1.349	2.639	1.017	1.499	1.809	1.423	1.513	0.884	0.955	0.763	1.446	0.971	2.827	9.773	2.042	8.454	5.094	3.107	6.85	4.872	4.449	5.995	7.824	20.241	6.835	5.409	9.718	1.707	13.139	4.997	10.809	8.653	9.03	12.66	4.675	0	0		-0.2567	0.43189	1.39999	0.0243197	0.584	0.855192	0.508936	0.597412	-0.177882	-0.0664274
P06396 [258-268]	1.174	4.341	2.229	1.667	1.206	2.975	1.784	1.761	1.39	2.261	0.927	1.955	1.031	2.454	0.263	5.276	4.405	0.978	4.718	7.828	2.91	1.125	2.844	2.196	1.214	3.088	1.26	2.61	1.712	4.158	0.965	0.859	2.435	2.623	4.899	1.356	0	0		0.231432	2.11803	1.1564	0.737254	0.27023	1.57289	0.835116	0.816395	0.475085	1.17696
O75787 [226-234]	1.477	2.563	1.088	1.374	0.576	1.109	1.576	0.785	1.204	1.121	1.685	0.834	1.005	1.969	0.721	1.066	0.874	0.691	1.145	1.467	1.126	0.564	1.074	1.044	0.554	1.771	0.466	1.457	0.772	2.686	0.488	0.321	0.64	0.711	1.123	0.722	0	0		0.56267	1.35783	0.121679	0.458382	-0.795859	0.149259	0.656268	-0.349235	0.267835	0.164786
A0A087WYL5 [395-403]	1.477	4.22	1.775	2.532	0.938	1.696	1.888	0.656	1.191	1.708	1.692	1.485	0.919	1.047	0.316	1.844	0.658	0.435	1.114	1.253	1.744	0.608	2.417	0.467	0.415	1.144	0.356	1.849	0.806	1.128	0.273	0.293	0.513	0.501	0.636	0.901	0	0		0.56267	2.07724	0.827819	1.34028	-0.0923402	0.762136	0.916859	-0.608232	0.252173	0.772308
P01024 [429-439]	0.958	1.93	0.982	1.05	1.129	0.973	1.554	1.515	1.177	0.78	0.707	0.987	1.025	2.691	0.686	2.23	2.303	1.577	2.96	1.359	1.26	1.536	1.94	2.604	2.135	1.148	2.196	2.512	1.985	1.533	1.675	1.6	2.398	1.802	2.215	1.341	0	0		-0.0619024	0.948601	-0.0262051	0.0703893	0.175045	-0.0394883	0.635987	0.599318	0.235114	-0.358454
P08294 [177-189]	1.102	2.583	2.447	1.438	0.916	1.408	1.588	0.875	1.252	2.527	2.031	2.035	0.885	2.114	1.052	2.207	1.063	0.691	1.637	1.564	0.477	0.801	0.723	1.005	0.819	1.327	0.47	0.536	1.19	1.374	0.535	0.404	0.851	1.159	0.981	0.735	0	0		0.140124	1.36905	1.29101	0.524064	-0.12658	0.493647	0.667211	-0.192645	0.324235	1.33743
P13645 [323-333]	0.825	2.948	1.088	0.625	0.863	2.007	0.652	1.053	0.618	1.279	1.082	2.898	0.92	0.971	12.98	1.476	1.268	0.558	1.798	1.793	0.799	7.722	1.039	2.351	0.861	3.486	0.859	0.961	0.942	2.412	0.999	1.443	1.108	1.009	1.315	1.079	0	0		-0.277534	1.55974	0.121679	-0.678072	-0.212568	1.00504	-0.617056	0.0745054	-0.694321	0.355016
P07686 [426-435]	1.612	2.283	3.36	1.732	0.625	1.143	1.456	0.808	1.161	2.439	1.173	2.13	0.917	1.168	0.318	1.858	0.857	0.423	0.934	2.601	0.542	0.562	0.586	0.256	0.361	2.078	0.229	0.51	0.656	2.558	0.392	0.205	0.527	0.603	0.888	0.735	0	0		0.688852	1.19093	1.74846	0.792439	-0.678072	0.192825	0.54201	-0.307573	0.215368	1.28629
O15240 [195-204]	1.528	2.74	2.24	1.721	0.438	1.464	2.113	0.652	1.202	2.621	1.455	1.453	0.948	2.324	0.636	2.075	0.995	0.518	1.066	1.612	0.49	0.541	0.538	0.42	0.358	1.38	0.26	0.601	0.9	1.117	0.318	0.27	0.392	0.888	0.88	0.624	0	0		0.611645	1.45418	1.1635	0.783247	-1.191	0.549916	1.07929	-0.617056	0.265437	1.39012
O75326 [439-446]									1.236					1.941				0.69											2.048		0.445		2.146				14	16		#NUM!	#NUM!	#NUM!	#NUM!	#NUM!	#NUM!	#NUM!	#NUM!	0.305679	#NUM!
Q6MZW2 [159-168]	1.282	3.081	2.479	1.646	0.503	1.616	1.865	0.775	1.158	2.201	1.952	1.699	0.922	1.99	0.55	2.011	1.922	0.348	2.423	1.938	1.565	0.466	1.272	0.26	0.415	1.587	0.266	1.22	0.883	2.03	0.287	0.185	0.475	1.536	1.732	0.766	0	0		0.358396	1.6234	1.30976	0.718964	-0.99137	0.692427	0.899176	-0.367732	0.211635	1.13816
P04217 [283-298]	2.226	8.467	2.344	1.245	1.656	3.603	3.976	2.306	1.378	2.636	0.694	1.922	0.992	3.025	0.566	4.275	4.601	1.014	3.641	3.543	1.92	1.032	1.672	1.192	0.689	1.765	0.946	1.463	1.97	2.896	1.556	0.463	2.201	1.745	4.063	1.701	0	0		1.15445	3.08185	1.22897	0.316146	0.727703	1.8492	1.99132	1.20539	0.462576	1.39835
P69905 [18-31]		4.259	0.809	1.3		3.33			1.049	0.723	0.77	0.89	1.361	1.6	0.01	5.227	10.667	2.458	12.261	3.302		1.36		2.784	1.441	3.871	1.913		3.105	3.556	2.677	7.649	2.76	10.415	7.762		4	4		#NUM!	2.09051	-0.305788	0.378512	#NUM!	1.73552	#NUM!	#NUM!	0.0690147	-0.467932
B0YIW2 [63-70]		1.455	1.14	1.191		1.261			0.998	0.934	0.584	1.147	1.221	1.704	2.715	1.37	1.751	1.763	1.734	1.494		2.04		4.196	4.769	2.551	2.59		1.556	3.65	1.376	2.935	1.802	1.658	2.747		4	4		#NUM!	0.541019	0.189034	0.252173	#NUM!	0.334568	#NUM!	#NUM!	-0.00288828	-0.0985055
P00747 [137-149]	1.353	1.662	1.758	0.845	0.937	2.224	1.138	1.291	1.154	1.321	0.573	1.51	1.179	3.102	0.104	2.563	2.496	1.293	2.508	3.217	1.969	1.577	2.017	2.524	1.56	1.754	1.779	2.465	2.453	2.895	1.805	0.737	4.215	1.879	2.434	1.459	0	0		0.436162	0.73292	0.813935	-0.242977	-0.093879	1.15316	0.186501	0.368489	0.206643	0.40163
P10745 [58-66]	1.298		2.662		0.99		2.818	1.272	2.151	3.281	1.145	2.444	1.134	1.637	1.258			2.578		3.342	2.262	1.13	2.539	1.591	0.801	2.375	0.822	2.267	1.414	3.913	0.939	0.697	1.247			1.463	4	4		0.37629	#NUM!	1.41251	#NUM!	-0.0144996	#NUM!	1.49467	0.347099	1.10501	1.71414
D3YTG3 [1701-1708]	1.21	4.919	2.198	1.475	0.636	1.784	3.143	0.931	0.921	1.756	1.733	1.413	1.069	2.384	0.853	2.886	1.005	0.542	1.099	1.403	0.807	0.649	0.741	0.762	0.457	0.994	0.319	0.595	0.775	0.98	0.467	0.24	0.907	0.795	1.242	1.017	0	0		0.275007	2.29837	1.13619	0.560715	-0.652901	0.835116	1.65214	-0.103147	-0.118727	0.812293
Q02818 [190-199]									1.201					1.991				0.81											1.269		0.494		0.64				14	16		#NUM!	#NUM!	#NUM!	#NUM!	#NUM!	#NUM!	#NUM!	#NUM!	0.264236	#NUM!
Q06481 [663-670]	1.393	4.133	2.087	1.716	0.584	1.679	2.516	0.8	1.133	2.03	1.545	1.681	0.892	1.514	0.543	2.16	0.777	0.382	0.821	1.336	0.518	0.453	0.405	0.468	0.242	1.386	0.201	0.466	0.809	1.027	0.38	0.197	0.456	0.644	0.928	0.653	0	0		0.478195	2.04719	1.06143	0.77905	-0.77596	0.747602	1.33113	-0.321928	0.180148	1.02148
Q9BXJ4-3 [288-294]	1.53	3.464	3.862	1.691	0.569	1.961	2.796	0.784	1.421	3.359	2.209	2.329	0.998	2.306	0.719	2.655	0.534	0.747	1.23	1.045	0.393	0.43	0.571	0.429	0.421	1.136	0.235	0.477	1.411	1.365	0.246	0.174	0.925	0.628	0.58	0.737	0	0		0.613532	1.79244	1.94935	0.757877	-0.813499	0.97159	1.48336	-0.351074	0.506907	1.74803
P16070 [163-172]									1.936		1.656		1.209	1.043	3.248			1.216				0.622		1.158	1.514		0.973		1.465		0.866	1.203	1.737				11	11		#NUM!	#NUM!	#NUM!	#NUM!	#NUM!	#NUM!	#NUM!	#NUM!	0.953079	#NUM!
P08571 [312-320]									1.455		0.908		1.056	3.123	0.417			1.483				0.997		2.253	1.525		1.182		2.768		0.979	0.895	2.602				11	11		#NUM!	#NUM!	#NUM!	#NUM!	#NUM!	#NUM!	#NUM!	#NUM!	0.541019	#NUM!
P30043 [79-92]	0.944		1.262		1.378		1.178	1.409	0.972	0.782	0.827	1.145	0.902	1.551	4.628			3.473		3.017	13.655	0.892	10.966	2.573	4.645	4.407	3.37	9.684	4.8	3.658	6.104	9.589	2.617			4.232	4	4		-0.0831412	#NUM!	0.335712	#NUM!	0.462576	#NUM!	0.23634	0.494672	-0.0409718	-0.354759
Q9Y4L1 [754-768]									1.19		1.537		1.493	2.007	4.607			0.874				1.352		2.179	1.4		1.539		1.301		0.54	0.917	1.56				11	11		#NUM!	#NUM!	#NUM!	#NUM!	#NUM!	#NUM!	#NUM!	#NUM!	0.250962	#NUM!
P02647 [132-140]	1.488	1.42	0.351	0.881	0.648	2.367	1.131	1.476	0.956	0.307	0.452	0.249	1.041	2.315	0.269	1.775	6.517	1.113	4.381	1.169	6.105	1.019	5.766	1.771	1.272	0.851	1.65	5.934	1.907	1.29	1.303	0.662	1.96	4.007	5.184	1.319	0	0		0.573375	0.505891	-1.51046	-0.182786	-0.625934	1.24306	0.177599	0.561693	-0.0649175	-1.70369
Q9UBM4 [233-244]	0.992	3	0.94	0.848	1.259	1.168	1.259	0.888	0.885	1.594	1.631	2.53	1.206	1.558	0.747	3.085	0.551	0.678	0.547	0.817	0.363	0.626	0.335	0.689	0.623	1.069	0.385	0.413	0.769	0.762	0.416	0.395	0.581	0.36	0.552	0.993	0	0		-0.011588	1.58496	-0.0892673	-0.237864	0.332278	0.22404	0.332278	-0.171368	-0.176251	0.672652
Q9HCB6 [56-64]	1.42	2.274	2.012	1.436	0.744	1.575	2.098	1.026	1.405	1.529	1.54	1.416	0.997	1.297	0.453	1.737	0.716	0.796	1.112	0.973	1.227	0.601	1.209	0.656	0.672	1.162	0.293	1.118	1.163	0.915	0.398	0.455	0.671	0.912	0.826	0.754	0	0		0.505891	1.18523	1.00863	0.522056	-0.426625	0.655352	1.06901	0.0370307	0.49057	0.612588
P02042 [84-91]									1.022		0.727		1.054	1.98	0.515			5.893				1.081		2.32	4.111		3.466		12.35		13.472	11.417	6.735				11	11		#NUM!	#NUM!	#NUM!	#NUM!	#NUM!	#NUM!	#NUM!	#NUM!	0.0313952	#NUM!
P02675 [33-44]	0.719	0.879	1.011	0.908	1.07	0.994	0.855	0.783	0.647	0.834	0.524	0.945	1.006	0.661	2.814	1.003	5.079	2.065	2.361	1.771	3.025	6.685	2.697	3.96	7.926	2.036	6.791	2.525	1.204	1.489	1.523	12.801	1.536	4.744	6.588	1.631	0	0		-0.475936	-0.186065	0.015783	-0.139236	0.0976108	-0.00868224	-0.226004	-0.352916	-0.628162	-0.261881
P01023 [148-160]	1.759	1.48	2.233	1.155	0.825	1.173	1.854	0.991	1.187	1.759	1.642	1.632	1.179	1.058	0.873	1.097	2.405	0.767	2.312	2.523	2.672	1.256	2.331	1.935	1.517	1.814	0.898	2.607	0.878	1.555	0.339	0.766	0.67	2.412	2.225	1.147	0	0		0.814755	0.565597	1.15898	0.207893	-0.277534	0.230203	0.890641	-0.013043	0.24732	0.814755
P04264 [418-432]	1.013	9.352	1.242	1.157	0.986	1.597	1.022	1.135	1.285	1.49	1.619	4.349	1.169	1.937	10.47	4.42	4.263	0.957	3.545	4.168	1.905	9.46	1.665	1.937	0.729	3.323	0.804	1.88	1.445	3.109	1.44	1.649	1.687	2.648	3.719	1.305	0	0		0.0186342	3.22527	0.312665	0.210389	-0.0203404	0.675364	0.0313952	0.182692	0.361768	0.575312
P25311 [168-177]	1.063	2.87	1.224	0.786	1.4	2.027	1.5	1.47	1.032	1.704	0.842	1.784	1.059	2.148	1.781	2.397	2.669	1.017	2.458	3.819	1.53	1.315	1.96	2.97	2.873	2.129	1.451	1.735	2.363	3.824	1.595	1.591	4.517	1.992	2.649	1.546	0	0		0.0881416	1.52105	0.291604	-0.347399	0.485427	1.01935	0.584963	0.555816	0.045443	0.768925
E7ETH0 [188-195]	1.376	3.159	3.672	1.729	0.995	2.929	2.396	1.602	1.251	2.351	1.104	1.721	0.954	2.797	0.01	3.038	0.988	1.239	2.253	1.621	1.084	0.711	1.469	1.538	1.307	1.381	0.947	1.24	2.383	1.466	0.93	0.816	1.769	0.861	2.04	1.36	0	0		0.46048	1.65947	1.87657	0.789938	-0.00723157	1.55041	1.26063	0.679874	0.323082	1.23327
Q13822-3 [318-330]	1.452	2.9	1.943	1.997	0.758	1.436	1.804	0.744	1.022	1.642	1.383	1.873	0.988	1.586	1.085	1.839	0.897	0.732	1.205	1.189	1.234	0.624	1.1	0.602	0.84	1.209	0.341	1.051	0.949	1.065	0.467	0.363	0.741	0.86	1.135	0.908	0	0		0.538041	1.53605	0.958286	0.997834	-0.39973	0.522056	0.851199	-0.426625	0.0313952	0.715454
P35527 [225-233]	0.716	3.486	0.897	0.773	0.909	1.469	0.593	1.009	1.527	1.392	2.178	8.033	1.459	1.829	12.823	2.127	3.765	1.259	4.936	3.323	0.618	9.539	0.698	1.946	1.171	1.711	0.777	0.727	1.43	3.246	1.855	1.425	1.704	1.907	4.774	1.178	0	0		-0.481969	1.80157	-0.15682	-0.37146	-0.137648	0.554834	-0.753896	0.0129262	0.6107	0.477159
B5MCX6 [68-84]			1.652						1.268	1.457	2.053	1.338	0.981	2.449	0.139			0.594		5.302		0.603		0.789	0.505	5.01	0.436		1.544	4.434	0.398	0.413	0.991				8	8		#NUM!	#NUM!	0.724214	#NUM!	#NUM!	#NUM!	#NUM!	#NUM!	0.342555	0.543001
P43652 [438-446]	1.091				0.813		1.323	1.431	1.131		0.674		1.059	2.231	0.01			0.876			2.881	0.925	2.71	1.603	1.754		1.188	2.081	1.822		2.262	1.259	2.486			0.909	7	7		0.125651	#NUM!	#NUM!	#NUM!	-0.298673	#NUM!	0.403813	0.517024	0.177599	#NUM!
P10745 [1215-1225]	1.542	3.078	2.147	1.505	0.602	2.094	1.826	0.599	1.247	1.284	1.174	1.105	1.203	2.184	0.669	3.108	1.718	0.56	2.278	2.764	1.416	0.654	1.216	0.377	0.406	2.43	0.296	1.461	1.334	2.473	0.694	0.303	0.835	1.803	2.137	0.879	0	0		0.624803	1.62199	1.10232	0.589763	-0.732165	1.06626	0.868687	-0.739372	0.318461	0.360645
P00747 [635-656]	1.433	2.182	1.518	0.921	1.189	2.193	1.541	1.499	1.083	1.318	0.633	1.306	1.211	2.553	0.042	3.187	3.618	1.853	3.899	3.174	2.116	1.51	2.296	1.775	1.472	2.584	2.054	2.466	1.773	3.395	1.621	1.168	4.138	3.197	3.858	1.291	0	0		0.519039	1.12565	0.602172	-0.118727	0.249749	1.13291	0.623867	0.584	0.115033	0.39835
P04217 [153-163]	1.131	1.819	0.923	0.98	0.781	1.509	0.846	0.766	1.083	0.899	0.518	1.132	1.606	1.946	1.339	1.768	3.957	1.438	4.029	3.853	2.475	0.866	2.435	1.331	0.812	2.968	1.726	2.498	1.966	3.67	1.219	1.023	2.615	2.881	3.91	1.194	0	0		0.177599	0.863146	-0.115597	-0.0291463	-0.356606	0.593593	-0.24127	-0.384584	0.115033	-0.153607
P04217 [153-166]	1.409				1.052		1.01	0.96	1.328		0.764		1.2	1.748	0.49			1.48			3.496	1.049	3.241	2.58	0.89		1.518	3.56	1.949		1.46	1.316	2.524			1.415	7	7		0.494672	#NUM!	#NUM!	#NUM!	0.0731347	#NUM!	0.0143553	-0.0588937	0.409255	#NUM!
P00747 [412-424]									0.893		0.721		1.106	2.177	3.599			1.157				1.617		2.429	1.565		1.539		1.904		1.619	1.179	2.786				11	11		#NUM!	#NUM!	#NUM!	#NUM!	#NUM!	#NUM!	#NUM!	#NUM!	-0.163268	#NUM!
P01605 [1-18]	0.763		0.801		0.845		0.792	4.072	0.814	0.697	0.479	0.607	0.845	1.204	0.1			1.014		3.834	2.921	1.167	2.44	2.172	0.978	1.727	1.267	1.906	1.841	3.534	0.773	0.729	1.439			0.865	4	4		-0.390245	#NUM!	-0.320126	#NUM!	-0.242977	#NUM!	-0.336428	2.02574	-0.296899	-0.520769
P51693 [380-388]	2.125	4.036	2.249	1.776	0.401	2.044	2.685	0.73	1.093	2.125	1.954	1.662	0.93	1.547	0.707	2.375	0.576	0.415	0.963	1.085	0.437	0.573	0.47	0.438	0.397	1.061	0.274	0.464	0.775	0.967	0.249	0.271	0.502	0.706	0.643	0.602	0	0		1.08746	2.01293	1.16928	0.828632	-1.31833	1.0314	1.42492	-0.454032	0.128293	1.08746
P01824 [69-77]	0.752	1.503	1.108	1.155	0.831	1.687	0.634	1.251	0.834	1.107	0.88	1.591	1.681	1.183	1.328	3.077	1.604	1.228	1.84	3.763	1.299	1.891	1.498	1.714	1.623	1.831	2.919	1.706	1.554	2.248	0.62	1.502	1.305	1.949	2.488	0.863	0	0		-0.411195	0.587845	0.147958	0.207893	-0.26708	0.75446	-0.657445	0.323082	-0.261881	0.146655
Q53EL9 [475-489]		2.587		1.703		1.305			1.174		2.696		0.907	1.22	1.568	1.281	6.346	0.707	5.35			0.654		0.558	0.566		0.294		1.231		0.582	0.521	0.768	3.373	5.625		7	7		#NUM!	1.37128	#NUM!	0.768078	#NUM!	0.38405	#NUM!	#NUM!	0.231432	#NUM!
P51884 [268-277]	1.375	2.697	1.098	1.097	1.239	1.865	2.319	1.411	1.236	1.529	0.957	1.132	0.877	1.771	2.601	3.099	4.157	0.766	3.604	3.014	3.269	0.903	2.516	1.703	1.073	2.488	1.558	2.445	1.351	3.636	0.84	0.715	2.088	2.451	4.118	1.25	0	0		0.459432	1.43136	0.134878	0.133564	0.309176	0.899176	1.2135	0.496718	0.305679	0.612588
Q6MZW2 [224-236]	1.538	2.382		1.784	0.527	1.485	1.797	0.601	1.222		2.127		0.966	1.418	0.585	1.414	1.29	0.406	1.499		1.018	0.545	0.907	0.505	0.346		0.211	0.903	0.648		0.306	0.296	0.436	0.622	1.419	0.56	3	3		0.621056	1.25217	#NUM!	0.835116	-0.924125	0.570463	0.84559	-0.734563	0.289244	#NUM!
Q17R60 [778-785]	1.242	2.488		1.234	0.472	1.377	2.107	0.529	1.186		1.165		1.041	1.049	0.01	1.358	1.217	0.557	1.505		0.253	0.858	0.201	0.203	0.296		0.58	0.156	0.484		0.738	0.342	0.373	1.031	1.154	0.444	3	3		0.312665	1.31499	#NUM!	0.303342	-1.08314	0.461529	1.07519	-0.91866	0.246104	#NUM!
P02766 [69-86]	1.392	2.325	1.781	1.746	0.759	1.669	1.254	0.962	0.996	2.012	1.266	1.79	1.87	1.113	0.706	1.632	1.229	0.754	1.311	1.434	1.097	1.28	1.004	1.038	0.736	1.406	0.839	0.991	1.144	1.171	0.416	0.676	0.703	1.084	1.402	1.102	0	0		0.477159	1.21723	0.832688	0.804054	-0.397828	0.738984	0.326537	-0.0558912	-0.00578235	1.00863
A0A075B7B8 [107-114]									0.954		0.575		1.164	1.542	0.285			1.21				1.276		2.596	1.045		1.212		2.345		1.233	1.543	1.862				11	11		#NUM!	#NUM!	#NUM!	#NUM!	#NUM!	#NUM!	#NUM!	#NUM!	-0.0679388	#NUM!
A0A0C4DH31 [87-103]	1.053	1.012	1.905	0.931	0.883	1.969	1.087	1.298	0.902	1.28	0.672	1.47	1.006	2.246	2.548	1.563	4.013	1.033	3.989	5.47	3.213	1.351	2.93	1.376	3.97	2.898	1.732	2.941	2.925	2.857	0.853	1.413	1.154	2.876	3.959	1.027	0	0		0.0745054	0.0172093	0.929791	-0.103147	-0.179515	0.977463	0.120352	0.37629	-0.148801	0.356144
O43505 [172-180]	1.613	3.44	3.06	1.48	0.438	1.622	2.145	0.768	1.067	3.236	1.722	1.954	1.025	1.432	0.766	2.206	0.33	0.363	0.614	0.717	0.483	0.533	0.515	0.252	0.303	0.975	0.21	0.429	0.805	0.565	0.207	0.209	0.333	0.469	0.395	0.677	0	0		0.689746	1.78241	1.61353	0.565597	-1.191	0.697774	1.10098	-0.380822	0.0935602	1.69421
Q9UHG2 [118-138]	1.292	1.998	1.556	1.458	0.92	1.634	1.887	1.161	1.246	1.575	1.536	1.339	0.883	1.722	0.368	1.676	3.77	0.804	3.5	2.389	1.682	0.622	1.649	0.529	1.015	2.059	0.391	1.415	1.026	2.193	0.478	0.396	0.791	2.464	3.099	1.343	0	0		0.369606	0.998557	0.637842	0.543991	-0.120294	0.708408	0.916094	0.215368	0.317304	0.655352
P01034 [42-50]											2.356		1.112		2.27							1.103		2.645	1.5		0.812					0.915					13	15		#NUM!	#NUM!	#NUM!	#NUM!	#NUM!	#NUM!	#NUM!	#NUM!	#NUM!	#NUM!
P02750 [149-156]	1.111	0.653	0.906	1.075	1	1.271	1.14	0.783	1.301	1.005	0.597	1.235	1.073	1.743	2.359	1.718	1.777	1.006	1.922	3.04	1.339	1.332	1.841	2.415	2.385	1.401	1.378	1.326	1.85	2.758	1.573	1.686	2.427	1.713	2.955	0.971	0	0		0.151859	-0.614845	-0.142417	0.104337	0	0.345964	0.189034	-0.352916	0.379621	0.0071955
Q8TEW0 [757-765]	1.3	1.415	1.97	1.288	0.634	1.454	1.531	0.751	1.639	2.43	1.529	2.248	0.841	1.489	0.48	1.401	0.383	0.95	0.793	1.336	0.314	0.615	0.511	0.511	0.557	1.222	0.433	0.575	1.139	1.179	0.33	0.406	0.927	0.469	0.392	0.978	0	0		0.378512	0.500802	0.978196	0.365133	-0.657445	0.540027	0.614474	-0.413115	0.712816	1.28096
Q9HCB6 [80-91]	1.356	3.565	1.863	1.651	0.746	1.964	2.069	0.99	1.299	1.374	1.288	1.341	0.926	1.468	0.659	2.049	0.741	0.785	1.313	0.846	0.751	0.574	0.857	0.682	0.787	1.011	0.389	0.808	1.304	0.874	0.618	0.47	0.869	0.908	0.884	0.852	0	0		0.439357	1.8339	0.897628	0.72334	-0.422752	0.973795	1.04893	-0.0144996	0.377401	0.458382
Q14515 [315-333]	1.192		1.982		0.65		3.086	0.93	1.276	1.674	1.404	1.449	0.857	2.135	1.121			0.74		2.811	1.938	0.728	1.844	0.635	0.432	2.035	0.493	1.951	1.504	2.536	0.843	0.342	1.898			1.057	4	4		0.253384	#NUM!	0.986957	#NUM!	-0.621488	#NUM!	1.62574	-0.104697	0.351628	0.7433
P01019 [356-364]									1.103		0.849		1.179	1.455	1.309			1.033				0.829		1.246	1.151		0.967		1.413		0.745	0.798	1.266				11	11		#NUM!	#NUM!	#NUM!	#NUM!	#NUM!	#NUM!	#NUM!	#NUM!	0.141433	#NUM!
P01024 [1625-1634]	1.066	1.082	1.017	0.956	1.076	1.27	1.05	1.301	1.096	0.874	0.725	1.174	1.144	1.564	0.093	1.531	3.14	1.518	3.329	3.181	2.597	1.17	2.415	1.738	1.568	2.761	1.76	2.276	1.424	3.173	1.378	1.195	1.86	3.337	3.767	1.103	0	0		0.0922074	0.1137	0.0243197	-0.0649175	0.105678	0.344828	0.0703893	0.379621	0.132248	-0.194295
P02748 [497-504]	1.229				0.915		1.591	1.162	1.223		0.923		1.111	2.893	1.797			1.136			2.005	1.857	2.69	4.405	2.567		2.957	2.285	1.972		1.313	2.041	3.275			1.066	7	7		0.297485	#NUM!	#NUM!	#NUM!	-0.128156	#NUM!	0.669934	0.21661	0.290424	#NUM!
P04217 [186-202]									1.133		0.789		1.096	2.296	0.01			1.107				1.053		1.286	1.18		1.392		2.096		1.388	1.2	3.532				11	11		#NUM!	#NUM!	#NUM!	#NUM!	#NUM!	#NUM!	#NUM!	#NUM!	0.180148	#NUM!
P01024 [208-221]	1.075	1.181	1.133	0.792	1.192	1.39	1.546	1.475	1.247	1.001	0.507	1.184	0.973	2.136	0.01	1.369	5.956	1.968	6.407	5.249	3.873	1.137	3.67	2.524	2.445	3.696	2.012	3.49	2.133	6.799	1.987	1.398	2.133	2.964	5.632	1.332	0	0		0.104337	0.240009	0.180148	-0.336428	0.253384	0.475085	0.62854	0.560715	0.318461	0.00144197
P06396 [486-502]									1.217		1.045		1.238	1.957	1.886			1.083				2.139		2.717	1.695		1.59		1.708		0.852	1.678	2.108				11	11		#NUM!	#NUM!	#NUM!	#NUM!	#NUM!	#NUM!	#NUM!	#NUM!	0.283329	#NUM!
P68871 [19-29]			1.524						1.413	1.306	1.233	1.433	0.896	1.621	0.198			1.81		2.847		0.859		1.38	0.843	5.801	0.873		3.556	3.65	2.356	2.23	1.591				8	8		#NUM!	#NUM!	0.607863	#NUM!	#NUM!	#NUM!	#NUM!	#NUM!	0.498761	0.385155
P09972 [112-134]									1.169		1.729		1.446	2.56	0.58			1.092				1.208		1.851	1.399		1.063		3.159		1.8	1.141	4.249				11	11		#NUM!	#NUM!	#NUM!	#NUM!	#NUM!	#NUM!	#NUM!	#NUM!	0.225275	#NUM!
P01024 [960-975]	0.815				1.088		0.828	1.029	1.078		0.559		0.907	1.571	0.342			1.228			2.581	1.237	2.483	2.092	1.567		1.453	1.733	1.489		0.856	1.157	1.647			1.001	7	7		-0.295128	#NUM!	#NUM!	#NUM!	0.121679	#NUM!	-0.272297	0.041243	0.108357	#NUM!
P04207 [82-97]	1.14	0.948	0.887	0.563	1.321	1.446	1.081	1.208	0.92	0.923	0.754	1.133	1.484	2.164	0.713	1.517	1.86	1.634	1.666	2.3	1.923	1.371	1.572	2.425	3.103	0.969	1.843	1.263	2.531	1.19	1.2	1.876	2.448	1.052	1.817	1.542	0	0		0.189034	-0.077041	-0.172994	-0.828793	0.40163	0.532068	0.112367	0.27262	-0.120294	-0.115597
Q9UBM4 [37-47]	0.75	3.075	1.724	0.902	1.279	1.202	0.851	0.743	1.024	1.891	1.254	3.404	1.26	1.562	0.437	1.978	0.674	0.677	0.772	1.464	0.505	0.643	0.463	0.486	0.381	1.783	0.374	0.485	1.221	2.078	0.622	0.348	1.076	0.501	0.837	0.875	0	0		-0.415037	1.62059	0.78576	-0.148801	0.355016	0.265437	-0.232769	-0.428566	0.0342157	0.919149
P01008 [403-410]	1.34	2.249		1.177	1.223	2.568	1.864	1.562	1.015		0.441		1.097	2.147	0.01	3.055	3.223	1.131	3.011		2.905	1.137	2.619	1.677	1.185		1.594	2.376	1.953		1.413	0.766	3.322	2.386	3.171	1.408	3	3		0.422233	1.16928	#NUM!	0.235114	0.290424	1.36065	0.898402	0.643394	0.0214797	#NUM!
P08697 [476-482]			1.465						1.081	1.346	0.633	1.365	1.108	3.131	0.378			1.239		3.021		1.415		2.077	1.747	1.968	1.815		2.979	3.734	1.806	0.819	4.293				8	8		#NUM!	#NUM!	0.550901	#NUM!	#NUM!	#NUM!	#NUM!	#NUM!	0.112367	0.428678
P02649 [94-107]	1.906	2.682		1.925	0.617	2.418	1.679	0.727	1.363		1.304		0.986	2.227	0.013	2.623	2.23	1.151	2.899		2.149	1.108	2.03	1.116	0.68		0.751	1.827	3.582		1.146	0.914	1.932	1.488	2.86	0.888	3	3		0.930548	1.42331	#NUM!	0.944858	-0.696658	1.27381	0.747602	-0.459973	0.446786	#NUM!
P02675 [125-145]									1.109		0.258		0.872	5.565	1.771			5.438				2.873		3.179	6.271		3.487		3.32		1.335	5.239	5.739				11	11		#NUM!	#NUM!	#NUM!	#NUM!	#NUM!	#NUM!	#NUM!	#NUM!	0.149259	#NUM!
A0A075B6J0 [88-104]	0.972	2.203		1.223	0.998	1.974	0.945	1.099	1.107		0.658		1.019	1.699	0.251	1.666	7.056	1.272	5.99		3.402	1.191	3.568	2.685	1.661		1.431	3.083	1.426		1.188	2.185	1.539	8.322	7.91	1.051	3	3		-0.0409718	1.13947	#NUM!	0.290424	-0.00288828	0.981122	-0.0816138	0.136191	0.146655	#NUM!
P01034 [35-47]	1.467	1.55	0.917	1.003	0.735	1.152	2.243	0.87	1.093	0.754	1.377	0.738	1.03	1.728	0.744	1.058	1.686	0.669	2.128	1.257	3.874	0.793	2.741	0.698	0.728	0.783	0.525	2.241	1.009	0.922	0.71	0.516	0.947	1.144	2.065	0.643	0	0		0.552869	0.632268	-0.125006	0.00432161	-0.444184	0.204141	1.16543	-0.200913	0.128293	-0.407364
Q96JP9 [701-711]	1.247	3.517		1.867	0.726	1.832	1.635	0.992	1.386		1.203		1.155	1.765	0.417	2.584	2.179	0.824	2.091		1.416	0.793	1.149	0.677	0.819		0.738	1.253	1.126		1.404	1.167	1.019	1.505	1.74	1.215	3	3		0.318461	1.81435	#NUM!	0.900722	-0.461959	0.87342	0.709291	-0.011588	0.470927	#NUM!
P10745 [1197-1221]	1.159	2.094	1.809	1.462	0.962	2.277	1.445	0.837	1.286	1.454	1.51	1.417	1.174	2.136	0.231	1.514	5.862	1.167	4.313	3.21	2.253	0.825	1.759	0.611	0.507	2.075	0.499	1.647	1.561	2.256	0.668	0.409	1.141	3.392	5.973	0.805	0	0		0.212881	1.06626	0.855192	0.547943	-0.0558912	1.18713	0.531069	-0.2567	0.362891	0.540027
P10745 [1197-1220]	1.256	2.256	0.397	1.925	0.829	2.401	1.614	1.04	1.37	0.347	1.372	0.324	1.286	2.178	0.388	2.553	3.989	0.753	4.784	0.583	1.382	0.862	1.5	0.9	0.547	0.551	0.85	1.268	1.627	0.448	0.853	0.59	1.44	3.498	5.502	0.965	0	0		0.328836	1.17377	-1.33279	0.944858	-0.270556	1.26364	0.690641	0.0565835	0.454176	-1.52699
P13671 [478-486]									1.167					2.064				1.112											1.824		1.128		1.936				14	16		#NUM!	#NUM!	#NUM!	#NUM!	#NUM!	#NUM!	#NUM!	#NUM!	0.222805	#NUM!
O15031 [252-261]									1.306		1.634		0.948	1.261	1.052			0.931				0.576		0.925	0.833		0.48		1.097		0.547	0.478	0.921				11	11		#NUM!	#NUM!	#NUM!	#NUM!	#NUM!	#NUM!	#NUM!	#NUM!	0.385155	#NUM!
P00338-3 [89-102]											1.199		0.892		1.255							0.8		1.565	1.181		0.638					0.486					13	15		#NUM!	#NUM!	#NUM!	#NUM!	#NUM!	#NUM!	#NUM!	#NUM!	#NUM!	#NUM!
K7ER74 [119-126]	0.925	1.372		0.796	0.781	2.957	1.188	1.052	0.786		0.632		1.619	2.371	0.166	2.98	4.659	1.29	5.051		3.368	2.227	3.403	3.648	5.9		2.089	4.383	1.742		1.583	1.461	2.468	3.326	14.344	0.886	3	3		-0.112475	0.45628	#NUM!	-0.32916	-0.356606	1.56413	0.248535	0.0731347	-0.347399	#NUM!
P06396 [148-157]		2.497		1.17		1.489			1.335		1.119		1.07	2.234	0.291	2.401	2.896	1.091	3.643			0.972		1.678	1.184		0.891		1.769		1.15	1.006	1.986	1.963	2.806		7	7		#NUM!	1.3202	#NUM!	0.226509	#NUM!	0.574344	#NUM!	#NUM!	0.41684	#NUM!
P02787 [531-540]		1.268		0.957		1.289			1.13		0.931		1.185	1.393	0.12	1.11	7.078	1.202	6.218			0.83		4.863	1.097		0.679		1.588		1.054	1.647	1.492	4.304	4.329		7	7		#NUM!	0.342555	#NUM!	-0.0634092	#NUM!	0.366252	#NUM!	#NUM!	0.176323	#NUM!
P10745 [736-745]	1.462				1.172		1.777	0.98	1.249		1.796		1.126	2.358	1.161			0.714			3.131	0.619	2.927	0.417	0.4		0.29	2.196	1.748		0.538	0.328	1.675			1.171	7	7		0.547943	#NUM!	#NUM!	#NUM!	0.228973	#NUM!	0.829444	-0.0291463	0.320773	#NUM!
P01024 [1479-1486]	1.261	1.106	1.303	0.782	1.22	1.236	1.777	1.824	1.14	1.09	0.55	1.413	0.913	2.115	0.746	1.732	1.687	1.439	1.658	1.469	5.72	1.218	6.838	2.241	1.926	1.092	1.635	4.381	1.76	1.446	1.406	1.228	1.939	1.933	1.843	1.408	0	0		0.334568	0.145351	0.381837	-0.354759	0.286881	0.305679	0.829444	0.867106	0.189034	0.124328
P12109 [791-798]	1.288	1.869	2.054	1.572	0.958	1.614	1.567	1.002	1.22	1.903	1.594	1.709	1.015	1.289	0.01	2.033	1.514	0.752	1.796	3.994	1.185	0.787	1.03	0.733	0.534	2.095	0.491	1.182	1.628	2.804	0.653	0.391	1.129	0.804	1.715	0.813	0	0		0.365133	0.902267	1.03844	0.652601	-0.0619024	0.690641	0.648005	0.00288251	0.286881	0.928276
P01023 [124-134]									1.808		1.535		0.933	3.404	0.713			1.286				1.151		1.76	1.011		0.824		2.894		0.983	0.87	2.708				11	11		#NUM!	#NUM!	#NUM!	#NUM!	#NUM!	#NUM!	#NUM!	#NUM!	0.854395	#NUM!
P10909-2 [121-128]	1.318	2.206	2.254	1.68	0.739	1.906	1.886	1.092	1.39	1.911	1.33	1.721	1.02	1.738	0.011	2.17	1.818	0.922	2.494	3.592	1.373	1.01	1.303	0.905	1.072	2.153	1.045	1.31	1.234	2.583	0.68	0.887	1.01	1.444	2.542	0.905	0	0		0.39835	1.14143	1.17249	0.748461	-0.436354	0.930548	0.91533	0.126973	0.475085	0.934328
P02675 [125-147]		0.405		0.554		0.245			1.048		0.47		1.025	0.584	0.01	0.412	3.111	1.488	2.558			1.499		1.491	1.592		1.541		0.726		1.578	1.519	1.125	2.163	2.653		7	7		#NUM!	-1.30401	#NUM!	-0.852042	#NUM!	-2.02915	#NUM!	#NUM!	0.0676387	#NUM!
P02671 [101-114]	1	1.063	2.523	1.077	1.088	1.703	1.142	0.934	1.094	1.659	0.722	1.473	1.005	1.664	1.813	1.386	5.327	5.287	2.229	3.56	4.861	2.831	6.569	3.759	6.251	5.807	3.439	5.192	2.137	2.774	2.028	4.101	3.719	7.082	6.271	2.994	0	0		0	0.0881416	1.33514	0.107018	0.121679	0.768078	0.191563	-0.0985055	0.129613	0.730314
P10745 [316-323]	1.85	4.512	2.452	2.398	0.416	2.442	2.898	0.45	1.381	2.008	1.702	1.721	0.99	2.698	0.607	2.541	0.162	0.344	0.665	0.568	0.153	0.589	0.108	0.211	0.376	0.564	0.179	0.209	1.407	0.282	0.355	0.19	0.698	0.298	0.226	0.802	0	0		0.887525	2.17377	1.29396	1.26183	-1.26534	1.28806	1.53506	-1.152	0.465713	1.00576
P19827 [377-386]		1.316		1.169		2.063			0.967		0.813		1.551	1.57	1.201	1.731	2.724	1.106	2.633			1.664		3.398	2.65		2.46		1.283		0.862	1.955	2.501	1.995	3.392		7	7		#NUM!	0.396159	#NUM!	0.225275	#NUM!	1.04474	#NUM!	#NUM!	-0.0484122	#NUM!
P01859 [272-283]	0.655	1.102	1.288	1.429	1.021	0.854	0.707	0.897	1.666	1.147	0.905	1.64	0.999	1.478	0.706	1.115	0.671	1.154	0.984	3.92	2.257	1.089	2.392	3.295	1.871	2.191	1.619	1.857	2.066	3.837	1.26	2.263	2.465	0.677	0.754	1.053	0	0		-0.610433	0.140124	0.365133	0.515006	0.0299829	-0.227692	-0.500218	-0.15682	0.736388	0.197865
P01767 [1-19]	0.948	1.156	1.299	0.946	1.306	1.037	1.123	0.921	1.226	1.112	0.657	1.324	1.216	1.75	1.366	2.32	2.058	1.296	2.21	2.834	3.154	1.677	4.354	2.746	1.615	2.314	1.478	3.026	1.864	2.378	1.114	2.027	2.438	2.138	2.726	1.272	0	0		-0.077041	0.209141	0.377401	-0.0800879	0.385155	0.0524159	0.167358	-0.118727	0.293959	0.153157
P02671 [273-287]											0.857		1.507		0.01							3.325		7.257	18.641		3.764					8.854					13	15		#NUM!	#NUM!	#NUM!	#NUM!	#NUM!	#NUM!	#NUM!	#NUM!	#NUM!	#NUM!
P55058 [41-47]		4.18		2.215		2.146			1.3		1.216		0.882	1.505	0.976	3.242	1.187	0.808	3.233			0.974		1.713	1.152		0.825		1.216		0.429	0.53	0.762	1.323	1.815		7	7		#NUM!	2.0635	#NUM!	1.14731	#NUM!	1.10165	#NUM!	#NUM!	0.378512	#NUM!
P10745 [389-406]									1.143		1.642		0.921	1.021	0.301			0.697				0.71		0.611	0.537		0.519		0.606		0.535	0.337	0.419				11	11		#NUM!	#NUM!	#NUM!	#NUM!	#NUM!	#NUM!	#NUM!	#NUM!	0.192825	#NUM!
P01024 [387-404]											0.679		1.105		0.01							1.126		1.342	1.72		1.761					1.326					13	15		#NUM!	#NUM!	#NUM!	#NUM!	#NUM!	#NUM!	#NUM!	#NUM!	#NUM!	#NUM!
P02649 [57-67]	0.962	1.356	0.93	0.983	0.984	1.188	0.958	0.963	0.952	0.83	1.126	0.988	1.223	1.618	0.14	0.997	2.222	0.959	2.083	1.97	2.813	1.443	2.129	1.915	1.418	1.645	1.432	2.242	1.087	1.483	0.931	0.969	0.931	1.66	2.112	0.959	0	0		-0.0558912	0.439357	-0.104697	-0.0247367	-0.0232698	0.248535	-0.0619024	-0.0543923	-0.0709665	-0.268817
P02787 [108-117]		0.908		1.081		1.29			1.248		1.357		1.02	1.263	1.202	0.714	1.776	1.077	1.749			1.037		1.494	1.181		0.823		1.216		0.85	0.778	0.979	0.983	1.522		7	7		#NUM!	-0.139236	#NUM!	0.112367	#NUM!	0.367371	#NUM!	#NUM!	0.319618	#NUM!
P02787 [108-118]									1.268					1.617				0.938											1.573		1.023		1.464				14	16		#NUM!	#NUM!	#NUM!	#NUM!	#NUM!	#NUM!	#NUM!	#NUM!	0.342555	#NUM!
P06396 [627-643]	1.017	1.838	0.953	1.246	1.296	1.516	1.347	1.286	1.331	0.961	1.138	0.948	1.071	2.647	0.513	1.787	2.639	1.192	2.751	1.896	2.568	1.18	2.275	1.712	1.411	1.603	1.179	2.096	1.548	1.692	1.112	1	2.51	2.001	2.776	1.98	0	0		0.0243197	0.878137	-0.0694519	0.317304	0.374066	0.60027	0.42975	0.362891	0.412511	-0.0573917
P02753 [118-136]									1.215		1.066		1.158	2.726	2.335			1.095				1.288		3.769	2.079		1.367		2.178		2.365	2.163	3.938				11	11		#NUM!	#NUM!	#NUM!	#NUM!	#NUM!	#NUM!	#NUM!	#NUM!	0.280956	#NUM!
P08603 [451-462]									0.818		0.77		1.353	0.876	0.637			1.164				1.684		3.444	2.607		2.528		1.129		0.814	2.212	1.187				11	11		#NUM!	#NUM!	#NUM!	#NUM!	#NUM!	#NUM!	#NUM!	#NUM!	-0.289827	#NUM!
P98164 [578-591]	1.46	2.391	1.573	1.497	0.636	1.712	1.904	0.717	1.255	1.351		1.617		1.432		1.611	0.856	0.697	1.258	1.027	0.706		0.646			1.006		0.574	1.066	1.101	0.643		1.007	0.722	0.933	0.662	3	5		0.545968	1.25761	0.653519	0.582074	-0.652901	0.775683	0.929033	-0.479955	0.327687	0.434028
P06727 [367-390]	1.34				1.522		0.839	1.52			0.806		1.09		0.01						4.59	1.666	3.751	2.727	1.402		2.165	4.564				1.224				1.269	9	11		0.422233	#NUM!	#NUM!	#NUM!	0.605968	#NUM!	-0.253257	0.604071	#NUM!	#NUM!
P13645 [296-322]									0.722		1.124		0.95	0.925	2.423			0.739				3.517		1.392	0.953		1.042		0.919		0.978	1.25	1.298				11	11		#NUM!	#NUM!	#NUM!	#NUM!	#NUM!	#NUM!	#NUM!	#NUM!	-0.469929	#NUM!
P02675 [125-148]	1.39				1.163		1.347	1.161	0.854		1.486		1.349	1.244	1.497			2.322			2.091	2.636	1.675	4.74	5.118		3.061	1.554	1.835		1.069	4.308	2.015			1.245	7	7		0.475085	#NUM!	#NUM!	#NUM!	0.217851	#NUM!	0.42975	0.215368	-0.227692	#NUM!
P01024 [1140-1146]									1.088		0.436		0.663	2.02	0.26			1.63				0.918		2.389	2.588		2.049		1.809		1.081	1.725	1.767				11	11		#NUM!	#NUM!	#NUM!	#NUM!	#NUM!	#NUM!	#NUM!	#NUM!	0.121679	#NUM!
P01023 [72-78]									1.518		2.137		0.804	2.45	0.965			0.722				1.026		2.483	1.258		0.697		1.714		0.498	0.448	1.05				11	11		#NUM!	#NUM!	#NUM!	#NUM!	#NUM!	#NUM!	#NUM!	#NUM!	0.602172	#NUM!
P01023 [72-85]	0.904	1.501		1.07	1.218	2.064	1.146	1.072	1.144		1.149		0.86	0.998	0.01	1.465	1.784	0.963	2.262		2.341	1.248	1.835	1.413	0.775		1.002	1.738	1.215		0.999	0.727	0.974	1.655	3.975	1.133	3	3		-0.145605	0.585924	#NUM!	0.0976108	0.284514	1.04544	0.196607	0.100305	0.194087	#NUM!
P16870 [435-448]	1.476	3.881	1.387	1.715	0.982	2.547	1.533	1.145	1.549	1.206	2.246	1.29	1.401	2.696	0.01	2.252	1.704	0.923	2.406	2.101	2.675	1.096	2.145	1.134	0.777	2.012	0.725	2.175	2.068	2.156	0.69	0.574	1.881	1.351	2.853	1.177	0	0		0.561693	1.95643	0.471968	0.778209	-0.0262051	1.3488	0.616358	0.195348	0.631337	0.27023
P51884 [268-282]	1.027	1.054	1.049	0.891	1.203	0.929	1.236	1.146	1.309	0.906		0.954		2.064		0.996	1.254	1.017	1.227	1.391	2.241		2.59			1.187		1.715	1.836	1.214	1.088		2.657	1.005	1.354	0.999	3	5		0.0384362	0.0758749	0.0690147	-0.166503	0.266637	-0.106249	0.305679	0.196607	0.388465	-0.142417
P23142-4 [606-633]	1.094				0.976		1.358	1.079	1.343		1.137		1.476	1.602	0.01			1.242			2.454	1.726	2.093	2.323	2.171		1.397	1.863	1.127		1.314	2.108	1.837			0.963	7	7		0.129613	#NUM!	#NUM!	#NUM!	-0.0350469	#NUM!	0.441483	0.109695	0.425459	#NUM!
P02675 [125-149]									1.041		1.424		1.888	1.977	0.01			1.7				2.789		3.891	4.843		4.342		1.494		1.355	4.479	2.697				11	11		#NUM!	#NUM!	#NUM!	#NUM!	#NUM!	#NUM!	#NUM!	#NUM!	0.0579701	#NUM!
P36955 [400-408]	1.41	2.074	1.911	1.607	0.531	1.097	1.769	0.77	1.11	1.885	1.285	1.687	0.952	1.077	0.01	2.292	0.378	0.713	0.569	0.945	0.46	0.643	0.531	0.569	0.513	0.891	0.351	0.491	0.83	0.733	0.411	0.343	0.577	0.303	0.308	0.794	0	0		0.495695	1.05242	0.934328	0.68437	-0.913216	0.133564	0.822934	-0.37707	0.15056	0.914565
P01011 [361-367]	1.096	1.464	1.235	1.114	1.187	1.288	1.936	1.927	1.46	1.478	0.642	1.563	0.878	3.07	0.01	1.807	2.236	1.588	3.593	5.587	2.795	1.131	3.024	3.545	3.023	1.894	1.615	3.141	2.55	5.044	1.093	1.466	2.935	1.866	2.767	1.482	0	0		0.132248	0.549916	0.304511	0.155749	0.24732	0.365133	0.953079	0.946357	0.545968	0.563646
O00391 [33-51]	1.325	3.339	1.364	1.525	1.049	1.748	2.24	1.406	1.322	1.539	1.383	1.536	1.609	2.704	0.01	2.718	1.11	1.185	1.134	0.948	1.025	0.849	0.913	1.357	1.47	1.084	0.73	0.912	2.222	0.875	0.695	0.646	1.849	0.928	1.492	1.088	0	0		0.405992	1.73942	0.447844	0.608809	0.0690147	0.805705	1.1635	0.491597	0.402722	0.621993
P55058 [70-87]									1.353		1.281		0.863	2.984	1.936			1.197				0.499		2.11	0.884		0.836		3.023		1.115	0.852	3.449				11	11		#NUM!	#NUM!	#NUM!	#NUM!	#NUM!	#NUM!	#NUM!	#NUM!	0.436162	#NUM!
A0A0C4DH38 [63-78]	1.237	0.867	1.606	0.727	1.065	1.422	1.45	1.35	1.104	1.565	0.87	1.217	1.184	2.384	1.639	1.945	2.097	0.991	2.795	0.89	2.617	2.086	2.166	2.487	2.438	1.165	2.013	2.46	1.945	1.466	0.995	1.41	2.382	2.059	4.359	1.538	0	0		0.306846	-0.205896	0.683472	-0.459973	0.0908534	0.507921	0.536053	0.432959	0.14274	0.646163
P10745 [389-417]	1.667		1.783		0.968		1.917	0.988	1.324	1.181	1.692	1.523	1.052	2.149	0.946			0.966		4.119	3.251	0.727	2.341	0.823	0.693	2.339	0.569	2.084	1.236	2.808	0.72	0.5	1.033			1.298	4	4		0.737254	#NUM!	0.834307	#NUM!	-0.046921	#NUM!	0.93885	-0.0174171	0.404903	0.240009
P10909-2 [461-469]	1.412	1.988	1.568	1.491	0.703	1.712	1.823	1.203	1.218	1.72	1.417	1.383	0.718	1.239	0.593	1.689	0.674	0.818	1.391	0.729	0.535	0.637	0.728	0.572	0.744	0.883	0.42	0.728	0.848	0.681	0.462	0.368	0.614	0.697	0.818	0.913	0	0		0.49774	0.991318	0.648926	0.57628	-0.508403	0.775683	0.866315	0.266637	0.284514	0.782409
P10745 [1083-1094]	2.224	3.001	1.836	1.961	0.494	2.137	2.176	0.56	1.308	2.044	1.872	1.765	0.867	2.462	0.533	1.962	0.675	0.548	0.954	0.823	0.774	0.512	0.746	0.404	0.467	0.642	0.339	0.631	1.171	0.922	0.502	0.388	1.099	0.584	0.685	0.642	0	0		1.15316	1.58544	0.876566	0.97159	-1.01742	1.09559	1.12168	-0.836501	0.387363	1.0314
P13645 [208-228]	0.819	1.765	0.946	0.862	1.02	1.361	0.799	1.015	0.863	0.838	0.882	1.614	0.837	0.942	1.959	1.837	2.849	0.649	3.92	3.078	3.091	4.426	2.781	1.513	0.822	3.68	0.918	2.439	1.074	3.09	0.896	1.287	1.164	3.018	3.423	1.106	0	0		-0.288065	0.819668	-0.0800879	-0.21424	0.0285692	0.444667	-0.323733	0.0214797	-0.212568	-0.254978
Q9BXP8 [250-268]	0.98				1.387		1.702	1.518	1.528		0.819		0.991	1.846	0.583			1.307			2.997	0.809	2.553	1.394	1.106		0.921	2.683	1.773		1.192	0.87	2.064			1.21	7	7		-0.0291463	#NUM!	#NUM!	#NUM!	0.471968	#NUM!	0.767231	0.602172	0.611645	#NUM!
P01859 [250-267]	0.948				1.234		0.286	1.312	1.153		0.726		1.106	1.337	0.01			1.591			3.187	1.308	2.559	1.87	1.067		1.418	1.946	1.738		1.108	2.322	2.34			1.344	7	7		-0.077041	#NUM!	#NUM!	#NUM!	0.303342	#NUM!	-1.80591	0.391768	0.205393	#NUM!
P02760 [167-180]									1.336		1.087		1.19	3.558	0.01			1.222				0.942		1.994	1.704		1.211		3.971		1.845	1.161	5.861				11	11		#NUM!	#NUM!	#NUM!	#NUM!	#NUM!	#NUM!	#NUM!	#NUM!	0.41792	#NUM!
P02749 [97-108]	0.934	0.964	0.553	1.104	1.003	1.642	1.027	1.202	1.1	0.399		0.49		1.972		1.251	3.448	1.1	2.96	1.184	2.711		2.142			0.905		2.191	1.8	1.182	1.622		3.473	2.291	3.442	1.11	3	5		-0.0985055	-0.0528949	-0.854649	0.14274	0.00432161	0.715454	0.0384362	0.265437	0.137504	-1.32554
Q6EMK4 [199-214]	1.873	3.167	2.199	2.057	0.649	1.801	1.405	0.713	1.369	1.918	1.481	1.768	1.041	1.868	1.273	2.024	1.016	0.748	1.597	1.184	0.839	0.772	1.089	1.042	0.985	1.021	0.703	0.913	1.068	0.898	0.474	0.617	0.9	0.785	1.287	1.032	0	0		0.905351	1.66312	1.13685	1.04054	-0.62371	0.848798	0.49057	-0.488026	0.453122	0.939603
P00450 [188-197]									1.224		0.798		1.115	1.916	0.01			1.316				1.085		1.711	1.594		1.207		1.657		0.788	1.018	1.683				11	11		#NUM!	#NUM!	#NUM!	#NUM!	#NUM!	#NUM!	#NUM!	#NUM!	0.291604	#NUM!
P10745 [820-830]	2.307				0.701		1.593	0.732	1.244		2.241		0.97	1.721	0.01			1.069			1.31	0.69	1.156	0.675	0.581		0.503	1.237	1.509		0.926	0.569	0.989			0.779	7	7		1.20602	#NUM!	#NUM!	#NUM!	-0.512514	#NUM!	0.671746	-0.450084	0.314986	#NUM!
P36955 [360-394]	1.866		2.695		0.611		2.602	0.987	1.245	2.868	1.323	2.129	0.881	1.62	0.01			0.724		0.936	0.578	0.542	0.688	0.929	0.48	0.983	0.275	0.571	0.913	0.798	0.302	0.275	0.58			0.771	4	4		0.899949	#NUM!	1.43029	#NUM!	-0.710756	#NUM!	1.37962	-0.018878	0.316146	1.52005
Q9BQ16 [251-259]	1.314	3.802	4.776	2.858	1.017	1.68	1.28	0.867		1.723	1.755	2.326	0.96		0.874	2.045	3.235		1.55	1.947	1.427	0.253	1.135	0.505	0.384	1.758	0.308	1.134		1.74		0.312		1.454	2.118	1.096	2	4		0.393965	1.92676	2.2558	1.51501	0.0243197	0.748461	0.356144	-0.205896	#NUM!	0.784923
P10745 [906-922]	1.837	2.953	2.857	1.88	0.744	2.099	2.52	0.777	1.278	1.983	1.318	1.712	0.904	2.772	0.837	2.482	1.616	0.509	2.323	3.134	1.769	0.714	1.591	0.908	0.767	1.831	0.761	1.742	1.717	1.699	0.494	1.2	1.074	0.972	2.723	0.933	0	0		0.877352	1.56218	1.5145	0.910733	-0.426625	1.0697	1.33342	-0.364013	0.353888	0.987685
P16870 [435-450]	1.206	1.153	1.044	1.048	1.112	1.065	1.399	1.098	1.098	0.926	1.074	0.917	1.007	1.487	0.531	1.244	1.753	0.668	2.22	1.862	2.369	0.864	1.96	0.881	0.68	1.858	0.802	1.828	1.265	1.563	0.796	0.552	1.14	1.579	2.077	0.882	0	0		0.27023	0.205393	0.0621217	0.0676387	0.153157	0.0908534	0.484396	0.134878	0.134878	-0.110916
Q8WXD2 [316-333]	1.331	1.992	1.942	1.145	0.831	1.165	2.308	0.829	1.396	2.009	1.663	1.474	1.143	2.061	0.213	1.346	1.444	0.779	1.744	1.51	1.658	0.888	1.452	0.92	0.866	1.131	0.63	1.462	1.303	1.144	0.464	0.61	1.033	0.869	1.441	0.763	0	0		0.412511	0.994218	0.957543	0.195348	-0.26708	0.22033	1.20664	-0.270556	0.481299	1.00648
P02647 [251-258]	1.131	0.796	1.342	0.94	1.095	1.579	0.699	1.33	1.042	0.927	0.452	1.05	1.005	1.189	0.01	0.877	3.27	1.027	2.997	4.302	2.049	1.168	1.845	0.999	1.133	1.779	1.806	1.787	1.449	1.677	1.94	0.945	1.451	1.572	4.366	1.062	0	0		0.177599	-0.32916	0.424385	-0.0892673	0.130931	0.659011	-0.516636	0.411426	0.0593553	-0.109359
P19827 [596-612]	2.194	0.84	0.343	0.285	0.547	0.583	2.881	1.392	1.644	0.231	0.206	0.801	0.381	2.324	0.343	3.069	4.744	3.596	2.521	1.821	4.693	0.326	5.113	0.309	0.244	1.949	5.445	3.878	2.046	1.786	0.51	0.376	5.098	0.616	0.774	0.571	0	0		1.13356	-0.251539	-1.54372	-1.81097	-0.870387	-0.778432	1.52657	0.477159	0.71721	-2.11404
P02675 [125-150]											1.983		1.627		0.01							1.87		4.046	4.773		2.483					1.696					13	15		#NUM!	#NUM!	#NUM!	#NUM!	#NUM!	#NUM!	#NUM!	#NUM!	#NUM!	#NUM!
P15291 [205-224]	1.512	2.454	1.155	1.752	0.918	2.315	1.488	0.859	1.35	1.085	1.563	1.185	1.193	2.486	0.843	2.079	2.132	0.893	2.161	1.492	2.075	0.859	1.686	1.392	0.749	1.277	0.945	1.622	1.555	1.22	1.164	1.04	1.266	1.912	2.983	0.9	0	0		0.596458	1.29514	0.207893	0.809003	-0.123434	1.21101	0.573375	-0.21927	0.432959	0.117695
P02787 [400-416]		2.53	1.436	1.475		2.135			1.264	1.077	1.035	1.378	0.859	1.863	0.839	2.335	2.384	0.94	2.409	2.256		0.799		1.033	0.719	1.463	0.742		1.476	2.079	0.89	0.7	1.424	1.98	2.827		4	4		#NUM!	1.33914	0.522056	0.560715	#NUM!	1.09424	#NUM!	#NUM!	0.337996	0.107018
P04433 [82-101]											1.173		0.82		0.288							0.767		0.905	0.43		0.574					0.464					13	15		#NUM!	#NUM!	#NUM!	#NUM!	#NUM!	#NUM!	#NUM!	#NUM!	#NUM!	#NUM!
P10745 [675-686]	1.712	1.761	1.517	1.707	0.649	1.92	1.509	0.656	1.313	1.273	1.664	1.291	1.01	2.054	0.01	1.478	0.738	0.462	0.865	0.853	1.167	0.735	1.058	0.743	0.697	1.032	0.598	0.637	1.296	1.163	0.531	0.482	0.912	0.923	0.961	0.66	0	0		0.775683	0.816395	0.601221	0.771463	-0.62371	0.941106	0.593593	-0.608232	0.392867	0.348232
P36955 [360-399]	1.84	3.937	1.824	2.348	0.665	2.007	2.529	1.092	1.243	1.588	2.1	1.593	0.919	1.673	0.673	2.228	0.555	0.719	1.016	0.631	0.49	0.722	0.543	1.165	1.315	0.619	0.177	0.505	0.949	0.389	0.307	0.266	0.631	0.611	0.862	0.759	0	0		0.879706	1.9771	0.867106	1.23143	-0.588574	1.00504	1.33857	0.126973	0.313826	0.667211
P01031 [1280-1299]	1.336				1.07		1.633	1.778	1.203		0.673		1.22	2.679	1.161			1.384			7.315	1.41	4.943	2.873	1.444		2.116	4.683	2.031		1.579	1.47	2.661			1.143	7	7		0.41792	#NUM!	#NUM!	#NUM!	0.0976108	#NUM!	0.707525	0.830255	0.266637	#NUM!
P01008 [446-454]	1.107	0.908		0.828	1.499	1.679	1.494	1.708	0.963		0.919		1.07	1.831	0.638	0.939	3.761	1.175	4.415		2.287	1.05	1.778	1.608	0.979		1.205	2.279	2.06		1.963	0.986	2.376	1.649	5.097	1.418	3	3		0.146655	-0.139236	#NUM!	-0.272297	0.584	0.747602	0.57918	0.772308	-0.0543923	#NUM!
P02675 [335-345]	1.259	1.175		0.914	0.994	1.307	1.677	1.109	1.075		0.362		0.978	1.233	0.01	1.129	2.508	2.114	1.715		5.202	1.185	5.185	0.964	1.266		1.148	3.38	1.708		1.363	0.856	1.712	2.303	2.736	1.825	3	3		0.332278	0.232661	#NUM!	-0.129734	-0.00868224	0.386259	0.745883	0.149259	0.104337	#NUM!
P01024 [634-646]									0.985		0.914		0.748	1.681	0.01			1.24				0.857		2.407	1.852		1.538		1.676		1.075	2.924	1.914				11	11		#NUM!	#NUM!	#NUM!	#NUM!	#NUM!	#NUM!	#NUM!	#NUM!	-0.0218044	#NUM!
P10745 [271-278]	1.004	1.184	1.677	1.046	0.71	1.112	1.06	0.634	1.018	1.279	1.119	1.18	1.122	0.917	0.046	1.116	0.327	0.365	0.64	1.092	0.428	0.527	0.286	1.005	0.174	0.805	0.158	0.4	0.702	1.004	0.357	0.151	0.492	0.298	0.411	0.717	0	0		0.00575927	0.243669	0.745883	0.0648829	-0.494109	0.153157	0.0840643	-0.657445	0.0257376	0.355016
P06396 [486-525]	1.362				1.445		2.136	1.076			0.877		1.51		0.514						2.689	1.715	2.461	1.896	1.385		1.57	3.14				1.015				1.204	9	11		0.445727	#NUM!	#NUM!	#NUM!	0.531069	#NUM!	1.09491	0.105678	#NUM!	#NUM!
P00734 [364-383]	1.524	1.731	1.52	1.121	1.22	1.909	1.763	1.697	1.033	1.131	0.531	1.136	1.016	3.07	0.235	2.252	3.828	1.307	4.138	2.231	4.108	1.201	4.164	2.353	1.669	1.98	1.837	4.164	2.176	2.216	1.703	0.998	4.376	3.197	4.542	1.036	0	0		0.607863	0.791606	0.604071	0.164786	0.286881	0.932817	0.818032	0.762987	0.0468403	0.177599
P27169 [261-276]	1.342				1.346		0.892	1.478	0.963		0.613		1.086	1.486	0.01			1.045			4.256	1.243	2.775	2.338	1.654		1.483	3.633	2.164		1.234	1.105	2.021			1.086	7	7		0.424385	#NUM!	#NUM!	#NUM!	0.428678	#NUM!	-0.164884	0.563646	-0.0543923	#NUM!
Q96PD5 [271-288]	0.644	1.153	2.601	0.719	0.804	4.305	2.326	0.699	2.051	1.92	1.114	1.221	1.57	0.836	1.059	5.322	3.405	1.86	4.33	0.723	1.903	1.096	5.084	5.323	1.157	0.754	3.047	3.611	4.82	0.615	0.644	1.534	1.638	2.774	4.131	0.757	0	0		-0.634867	0.205393	1.37907	-0.475936	-0.314733	2.10601	1.21785	-0.516636	1.03633	0.941106
Q8WXD2 [175-183]	1.636	3.333	2.558	1.695	0.533	1.986	3.484	0.862	1.183	2.773	1.54	1.921	0.848	2.115	0.01	2.991	0.701	0.514	1.205	1.031	0.472	0.651	0.627	0.619	0.759	0.839	0.354	0.697	1.125	0.872	0.408	0.321	0.812	0.621	0.796	0.726	0	0		0.710173	1.73682	1.35502	0.761285	-0.907793	0.989866	1.80074	-0.21424	0.24245	1.47145
Q9UHI8 [147-167]	1.193	1.072	1.637	0.921	0.885	0.684	1.753	1.053	1.402	1.832	1.049	1.366	0.818	3.697	1.011	0.569	0.564	1.205	0.847	1.805	1.368	0.69	1.57	0.769	0.699	1.718	0.67	1.382	2.812	1.409	0.864	0.519	2.592	0.608	0.584	0.997	0	0		0.254594	0.100305	0.711054	-0.118727	-0.176251	-0.547932	0.809826	0.0745054	0.487486	0.87342
O43505 [116-125]									1.281		1.283		0.945	2.299	0.01			0.592				0.629		0.574	0.555		0.554		1.222		0.464	0.408	1.161				11	11		#NUM!	#NUM!	#NUM!	#NUM!	#NUM!	#NUM!	#NUM!	#NUM!	0.35727	#NUM!
O75326 [168-183]	1.526	5.645	2.503	1.585	0.967	2.32	2.024	0.954		1.855		2.225				3.309	3.023		4.006	2.914	2.803		2.188			2.103		2.044		2.288				2.02	3.807	0.787	5	9		0.609755	2.49697	1.32366	0.664483	-0.0484122	1.21412	1.01721	-0.0679388	#NUM!	0.891419
P10909-2 [235-243]	1.528	2.852	1.593	1.685	0.921	1.965	2.316	1.215	1.306	1.727	1.489	1.439	0.788	2.209	0.078	2.155	0.704	0.823	1.369	0.913	0.75	0.793	0.915	0.705	0.905	0.921	0.521	1.229	1.192	0.813	0.5	0.356	1.017	0.783	0.904	1.058	0	0		0.611645	1.51197	0.671746	0.752749	-0.118727	0.974529	1.21164	0.280956	0.385155	0.788268
Q96S96 [81-102]	1.657	1.316	2.078	1.285	1.228	2	1.114	1.193		1.127	1.308	1.758	1.53		0.153	2.003	0.816		0.877	1.7	1.741	1.36	1.392	2.026	1.476	1.325	0.978	1.563		1.35		0.781		0.297	1.218	1.195	2	4		0.728574	0.396159	1.0552	0.361768	0.296311	1	0.155749	0.254594	#NUM!	0.172488
P10745 [865-899]											0.707		1.234		0.01							1.084		1.784	0.302		0.904					0.955					13	15		#NUM!	#NUM!	#NUM!	#NUM!	#NUM!	#NUM!	#NUM!	#NUM!	#NUM!	#NUM!
P01023 [1298-1311]	2.349	3.409	2.887	1.724	0.755	2.648	3.955	1.391	1.496	2.156	1.657	1.99	1.027	4.653	1.029	2.789	1.619	0.885	2.242	1.964	1.697	1.037	1.919	3.216	2.16	1.742	0.973	1.896	3.061	1.316	0.608	0.728	2.03	1.422	2.478	1.62	0	0		1.23205	1.76935	1.52957	0.78576	-0.405451	1.4049	1.98368	0.476122	0.58111	1.10836
P02675 [125-151]											1.551		0.706		0.01							1.118		0.858	3.084		1.489					1.036					13	15		#NUM!	#NUM!	#NUM!	#NUM!	#NUM!	#NUM!	#NUM!	#NUM!	#NUM!	#NUM!
P02766 [125-139]	1.462	0.982	2.04	1.083	0.825	0.878	1.766	1.001	0.883	2.787	1.195	1.841	1.331	1.614	0.437	0.746	0.834	0.677	0.817	1.212	1.932	0.86	1.459	0.901	0.704	1.295	0.639	1.57	1.675	1.137	0.439	0.283	0.92	0.478	0.758	1.011	0	0		0.547943	-0.0262051	1.02857	0.115033	-0.277534	-0.187707	0.820485	0.00144197	-0.179515	1.47871
Q8IZJ3 [655-667]									0.839					1.579				0.797											1.105		0.387		0.805				14	16		#NUM!	#NUM!	#NUM!	#NUM!	#NUM!	#NUM!	#NUM!	#NUM!	-0.253257	#NUM!
P02787 [70-94]									1.205		0.857		1.135	2.094	25.132			1.314				1.082		2.669	1.834		1.067		2.709		2.425	3.69	1.518				11	11		#NUM!	#NUM!	#NUM!	#NUM!	#NUM!	#NUM!	#NUM!	#NUM!	0.269033	#NUM!
P05155-3 [58-66]	0.475	3.056	2	1.544	1.376	1.694	2.338	1.973	1.243	1.6	1.133	2.542	0.898	2.668	0.813	2.027	10.089	0.955	13.677	5.907	2.573	1.168	2.731	3.778	2.197	2.525	2.424	3.206	2.407	2.838	1.156	1.982	3.328	2.71	20.694	2.305	0	0		-1.074	1.61164	1	0.626673	0.46048	0.760434	1.22527	0.980391	0.313826	0.678072
P19827 [318-336]	1.301	0.819	1.952	1.159	1.069	2.28	1.41	1.224	1.121	1.295	0.448	0.901	0.978	2.165	0.202	1.685	3.923	2.525	2.775	2.287	5.304	1.468	6.639	2.779	2.445	2.521	2.777	4.219	1.57	1.992	1.774	1.331	5.815	3.395	8.737	2.764	0	0		0.379621	-0.288065	0.964953	0.212881	0.0962619	1.18903	0.495695	0.291604	0.164786	0.372952
P01024 [177-197]	1.176				1.252		0.839	1.069	1.413		0.417		0.755	1.209	0.587			1.582			1.198	0.963	1.023	1.821	2.017		1.697	1.276	1.554		0.943	1.041	1.543			0.811	7	7		0.233888	#NUM!	#NUM!	#NUM!	0.324235	#NUM!	-0.253257	0.0962619	0.498761	#NUM!
P36955 [70-89]	1.56		2.155		0.794		0.252	1.153	2.847	0.656	0.666	0.776	0.83	6.911	0.393			1.365		2.992	3.7	0.861	2.938	1.033	0.675	1.568	0.897	3.005	1.956	2.168	1.191	0.697	1.525			0.763	4	4		0.641546	#NUM!	1.10769	#NUM!	-0.332789	#NUM!	-1.9885	0.205393	1.50944	-0.608232
P01023 [148-169]	1.405	3.438	0.688	1.365	0.977	1.782	1.746	0.997		0.739	1.483	0.553	0.89		1.066	1.751	3.192		2.852	0.934	2.263	0.941	1.944	1.729	1.024	0.865	0.796	2.407		1.004		0.586		1.989	3.191	1.031	2	4		0.49057	1.78157	-0.53952	0.448901	-0.0335695	0.833497	0.804054	-0.00433459	#NUM!	-0.436354
Q96PD5 [137-150]	1.404	1.013	0.916	0.969	1.091	1.689	1.054	1.193	0.999	1.021	0.762	1.167	0.956	2.175	0.01	1.386	4.408	1.088	4.11	2.848	4.358	1.061	2.893	2.188	1.011	2.122	1.186	3.004	2.399	2.215	1.393	0.796	3.134	2.57	5.191	1.12	0	0		0.489543	0.0186342	-0.12658	-0.0454314	0.125651	0.756169	0.0758749	0.254594	-0.00144342	0.0299829
P10909-2 [280-292]	1.237		1.47		0.842		1.691	1.145	1.225	1.284		1.621		2.113				0.873		2.251	2.211		2.101			1.553		1.724	0.843	1.418	1.126		0.191			0.768	7	9		0.306846	#NUM!	0.555816	#NUM!	-0.248108	#NUM!	0.757877	0.195348	0.292782	0.360645
P10745 [906-924]	1.603				0.819		1.159	0.348	1.249					3.283				0.422			1.91		1.584					1.718	1.513		0.424		0.432			0.366	10	12		0.680774	#NUM!	#NUM!	#NUM!	-0.288065	#NUM!	0.212881	-1.52284	0.320773	#NUM!
Q9Y4L1 [841-853]			1.35							1.239	1.129	1.125	1.164		0.01					1.656		0.915		2.47	1.661	1.423	1.672			1.328		1.221					10	12		#NUM!	#NUM!	0.432959	#NUM!	#NUM!	#NUM!	#NUM!	#NUM!	#NUM!	0.309176
A0A087WXL8 [94-106]		3.046		2.4		2.672										2.887	3.885		3.901															1.65	3.682		12	16		#NUM!	1.60692	#NUM!	1.26303	#NUM!	1.41792	#NUM!	#NUM!	#NUM!	#NUM!
P39060 [453-465]									1.216		0.727		0.92	0.55	0.01			0.921				0.86		1.29	0.687		0.663		2.817		1.36	0.387	2.313				11	11		#NUM!	#NUM!	#NUM!	#NUM!	#NUM!	#NUM!	#NUM!	#NUM!	0.282143	#NUM!
P23515 [203-226]	2.79	2.074	5.121	3.329	0.426	2.915	2.447	0.545		3.371	3.187	1.964	0.921		0.788	1.933	3.385		2.679	6.318	0.866	0.624	0.93	1.04	0.565	1.946	1.155	0.605		1.21		0.752		1.126	13.763	0.392	2	4		1.48027	1.05242	2.35643	1.73509	-1.23107	1.5435	1.29101	-0.875672	#NUM!	1.75318
P10745 [906-934]			3.727							2.807	0.991	2.257	0.644		0.01					0.747		0.116		0.271	0.403	0.534	0.321			0.212		0.365					10	12		#NUM!	#NUM!	1.89801	#NUM!	#NUM!	#NUM!	#NUM!	#NUM!	#NUM!	1.48903
Q06481 [550-569]	2.263	3.982	2.477	2.103	0.293	2.121	3.247	0.394		2.284	2.065	2.109	0.911		0.982	2.31	0.088		0.167	0.71	0.241	0.471	0.148	0.735	0.381	0.655	0.322	0.16		0.217		0.267		0.154	0.354	0.206	2	4		1.17824	1.99349	1.30859	1.07245	-1.77103	1.08474	1.69911	-1.34373	#NUM!	1.19156
P02671 [528-543]	1.344				1.176		0.627	0.4			1.054		1.035		0.01						3.51	0.768	2.54	1.097	1.616		0.787	3.574				0.696				0.595	9	11		0.426533	#NUM!	#NUM!	#NUM!	0.233888	#NUM!	-0.673463	-1.32193	#NUM!	#NUM!
P23515 [203-219]		0.932	2.465	3.029		2.691				2.488	2.724	1.618	0.575		0.01	2.313	0.393		0.523	0.987		0.726		0.798	0.549	0.72	0.386			0.676		0.237		0.735	0.803		6	8		#NUM!	-0.101598	1.30159	1.59884	#NUM!	1.42814	#NUM!	#NUM!	#NUM!	1.31499
P10745 [975-997]			7.319							8.823	1.306	6.315	0.981		1.083					2.706		0.886		10.146	3.328	2.737	0.616			16.852		0.747					10	12		#NUM!	#NUM!	2.87165	#NUM!	#NUM!	#NUM!	#NUM!	#NUM!	#NUM!	3.14127
Q9UBM4 [249-271]	1.636		0.785		1.05		1.954	0.973		1.346	2.397	2.312	1.12		0.01					1.303	2.691	0.201	2.261	1.056	1.009	0.9	0.443	2.09		1.387		0.731				1.498	6	8		0.710173	#NUM!	-0.349235	#NUM!	0.0703893	#NUM!	0.96643	-0.0394883	#NUM!	0.428678
O15240 [324-342]	2.13	5.486	2.343	3.219	0.565	2.601	2.869	0.802		2.751	1.66	1.247	0.812		0.744	3.141	1.099		0.568	0.359	0.152	0.41	0.21	0.693	0.385	0.943	0.341	0.174		0.203		0.278		0.274	1.462	0.785	2	4		1.09085	2.45575	1.22836	1.68661	-0.823677	1.37907	1.52055	-0.318326	#NUM!	1.45996
V9GYM3 [112-125]		0.513	1.023	0.629		2.564				1.007	0.734	0.783	1.077		0.01	1.5	1.737		2.103	1.15		1.232		1.792	1.499	1.345	2.377			1.563		0.97		1.644	2.908		6	8		#NUM!	-0.962969	0.0328061	-0.668868	#NUM!	1.3584	#NUM!	#NUM!	#NUM!	0.0100637
V9GYM3 [112-132]			1.755						1.033	1.16		0.764		6.377				1.577		1.192						0.961			7.595	2.138	1.904		8.749				11	13		#NUM!	#NUM!	0.811471	#NUM!	#NUM!	#NUM!	#NUM!	#NUM!	0.0468403	0.214125
P06850 [139-151]	1.43				1.018		1.53	1.025													0.923		0.701					0.933								0.878	12	16		0.516015	#NUM!	#NUM!	#NUM!	0.0257376	#NUM!	0.613532	0.0356239	#NUM!	#NUM!
Q14515 [533-539]									1.03					1.942				0.948											1.342		0.853		1.5				14	16		#NUM!	#NUM!	#NUM!	#NUM!	#NUM!	#NUM!	#NUM!	#NUM!	0.0426443	#NUM!
O15240 [363-371]									2.156					3.472				0.568											0.985		0.058		0.214				14	16		#NUM!	#NUM!	#NUM!	#NUM!	#NUM!	#NUM!	#NUM!	#NUM!	1.10836	#NUM!
P02671 [603-614]											0.961		1.338		21.205							5.151		7.764	19.845		6.593					7.597					13	15		#NUM!	#NUM!	#NUM!	#NUM!	#NUM!	#NUM!	#NUM!	#NUM!	#NUM!	#NUM!
Q8TER0 [1050-1057]									0.948					1.177				0.89											0.394		0.315		0.224				14	16		#NUM!	#NUM!	#NUM!	#NUM!	#NUM!	#NUM!	#NUM!	#NUM!	-0.077041	#NUM!
O95428 [946-954]		2.092	1.769	1.454		0.79			1.138	1.298	1.06	1.477	0.954	1.476	0.01	2.315	1.906	0.907	2.195	1.873		0.64		0.711	0.731	1.078	0.387		0.924	1.83	0.402	0.439	0.538	1.092	1.836		4	4		#NUM!	1.06488	0.822934	0.540027	#NUM!	-0.340075	#NUM!	#NUM!	0.186501	0.37629
Q92954 [1094-1106]									1.081					4.394				1.973											0.646		0.382		0.348				14	16		#NUM!	#NUM!	#NUM!	#NUM!	#NUM!	#NUM!	#NUM!	#NUM!	0.112367	#NUM!
P05546 [31-41]									1.11					3.443				1.599											4.266		1.651		3.653				14	16		#NUM!	#NUM!	#NUM!	#NUM!	#NUM!	#NUM!	#NUM!	#NUM!	0.15056	#NUM!
P00742 [292-304]									0.98					3.171				0.831											1.808		0.959		2.203				14	16		#NUM!	#NUM!	#NUM!	#NUM!	#NUM!	#NUM!	#NUM!	#NUM!	-0.0291463	#NUM!
P16157-14 [1161-1171]									2.082					4.525				26.856											11.786		34.857		10.185				14	16		#NUM!	#NUM!	#NUM!	#NUM!	#NUM!	#NUM!	#NUM!	#NUM!	1.05797	#NUM!
O14791-2 [122-128]									0.759		0.206		1.345	1.779	1.184			1.975				2.056		2.55	2.243		2.182		1.08		1.799	1.936	1.275				11	11		#NUM!	#NUM!	#NUM!	#NUM!	#NUM!	#NUM!	#NUM!	#NUM!	-0.397828	#NUM!
P08571 [73-80]									1.314		0.913		1.372	1.963	0.01			2.12				1.243		3.229	1.314		0.991		1.593		0.824	0.834	1.116				11	11		#NUM!	#NUM!	#NUM!	#NUM!	#NUM!	#NUM!	#NUM!	#NUM!	0.393965	#NUM!
E7EMB3 [126-134]									1.35		0.997		1.009	1.781	0.01			1.392				1.111		2.486	1.482		1.422		2.907		1.055	0.733	1.426				11	11		#NUM!	#NUM!	#NUM!	#NUM!	#NUM!	#NUM!	#NUM!	#NUM!	0.432959	#NUM!
P01011 [31-41]									1.188		0.734		1.049	2.229	0.01			1.278				1.346		3.409	2.345		1.796		1.876		0.828	1.817	1.496				11	11		#NUM!	#NUM!	#NUM!	#NUM!	#NUM!	#NUM!	#NUM!	#NUM!	0.248535	#NUM!
O76061 [25-37]	1.158	1.677		1.221	0.432	1.49	1.428	0.847	1.114		1.31		1.157	1.218	0.01	1.598	1.952	1.317	4.972		1.939	1.025	2.081	0.878	0.766		0.543	3.12	1.198		0.371	0.331	0.845	1.087	3.27	1.33	3	3		0.211635	0.745883	#NUM!	0.288063	-1.2109	0.575312	0.513996	-0.239566	0.155749	#NUM!
P05155-3 [32-45]	1.015				0.994		0.802	0.708	1.338		1.399		1.832	1.912	0.01			1.094			0.418	1.498	0.81	1.746	1.464		1.599	0.778	1.649		0.53	0.762	1.784			1.179	7	7		0.0214797	#NUM!	#NUM!	#NUM!	-0.00868224	#NUM!	-0.318326	-0.498179	0.420078	#NUM!
P35527 [580-595]	1.004	1.106		0.574	0.527	1.896	1.247	0.724			1.362		1.258		4.621	1.284	0.216		0.451		0.24	3.099	0.459	1.835	2.009		0.78	0.473				1.671		0.394	0.425	0.879	5	7		0.00575927	0.145351	#NUM!	-0.800877	-0.924125	0.922959	0.318461	-0.465938	#NUM!	#NUM!
O15240 [350-358]	1.699	4.595	2.852	1.999	0.4	1.617	3.014	0.646	1.26	2.196	1.659	1.612	0.904	4.028	0.913	2.98	0.611	0.421	1.518	0.994	0.315	0.473	0.383	0.357	0.455	1.03	0.24	0.489	1.66	1.152	0.296	0.209	1.102	0.527	0.686	0.642	0	0		0.764686	2.20006	1.51197	0.999278	-1.32193	0.69332	1.59168	-0.630394	0.333424	1.13488
Q9UHG2 [66-74]									1.228					2.434				0.713											1.798		0.689		0.819				14	16		#NUM!	#NUM!	#NUM!	#NUM!	#NUM!	#NUM!	#NUM!	#NUM!	0.296311	#NUM!
Q86UN3 [350-357]									1.135					1.072				0.532											0.682		0.421		0.722				14	16		#NUM!	#NUM!	#NUM!	#NUM!	#NUM!	#NUM!	#NUM!	#NUM!	0.182692	#NUM!
P32004 [302-311]									0.899		1.395		0.965	0.855	1.098			0.436				0.324		0.216	0.256		0.285		0.486		0.334	0.315	0.386				11	11		#NUM!	#NUM!	#NUM!	#NUM!	#NUM!	#NUM!	#NUM!	#NUM!	-0.153607	#NUM!
A0A087WWQ5 [379-388]									1.322		1.799		0.985	5.947	0.01			1.052				0.643		0.283	0.656		0.411		5.094		0.857	0.661	8.195				11	11		#NUM!	#NUM!	#NUM!	#NUM!	#NUM!	#NUM!	#NUM!	#NUM!	0.402722	#NUM!
O14594 [23-35]	1.6	2.401		2.208	0.284	1.281	2.374	1.458	1.751		1.48		0.853	3.796	0.01	2.132	0.311	0.672	0.267		0.49	0.561	0.484	1.993	1.064		0.2	0.208	2.63		0.86	0.095	3.516	0.359	0.242	0.477	3	3		0.678072	1.26364	#NUM!	1.14274	-1.81604	0.35727	1.24732	0.543991	0.808179	#NUM!
Q86X29 [378-388]									1.254		1.376		1.029	1.316	0.114			0.935				0.691		0.771	0.791		0.572		0.925		0.537	0.455	0.705				11	11		#NUM!	#NUM!	#NUM!	#NUM!	#NUM!	#NUM!	#NUM!	#NUM!	0.326537	#NUM!
Q12797 [513-526]									1.215		1.603		1.042	1.361	0.295			0.792				0.734		0.706	0.488		0.449		0.858		0.373	0.386	0.626				11	11		#NUM!	#NUM!	#NUM!	#NUM!	#NUM!	#NUM!	#NUM!	#NUM!	0.280956	#NUM!
Q96FE7-4 [35-45]	1.321		3.776		0.695		1.869	1.118	1.119	3.474	1.307	2.998	1.053	1.275	0.436			0.602		1.978	0.543	0.61	0.612	0.511	0.573	1.856	0.353	0.714	0.897	2.316	0.322	0.301	0.482			0.798	4	4		0.40163	#NUM!	1.91686	#NUM!	-0.524915	#NUM!	0.902267	0.16092	0.16221	1.7966
Q12860 [79-90]		2.667	2.375	1.57		2.2			1.316	1.664	2.089	1.865	0.859	1.909	1.039	2.345	1.656	0.621	1.735	1.562		0.729		1.063	0.524	0.997	0.26		1.611	1.904	0.662	0.245	1.27	0.754	1.635		4	4		#NUM!	1.41522	1.24793	0.650765	#NUM!	1.1375	#NUM!	#NUM!	0.396159	0.734655
P00742 [292-306]											0.864		1.171		0.244							1.714		1.496	1.383		1.45					0.882					13	15		#NUM!	#NUM!	#NUM!	#NUM!	#NUM!	#NUM!	#NUM!	#NUM!	#NUM!	#NUM!
Q15582 [422-430]									1.424					1.813				1.117											1.778		0.977		1.546				14	16		#NUM!	#NUM!	#NUM!	#NUM!	#NUM!	#NUM!	#NUM!	#NUM!	0.509949	#NUM!
O75326 [268-276]									0.707					0.87				0.449											0.858		0.544		0.769				14	16		#NUM!	#NUM!	#NUM!	#NUM!	#NUM!	#NUM!	#NUM!	#NUM!	-0.500218	#NUM!
Q02747 [41-49]			1.206						0.947	1.178	0.592	1.108	1.277	0.888	6.27			1.002		15.252		1.401		1.095	4.012	2.221	1.561		1.621	25.576	2.482	2.031	2.264				8	8		#NUM!	#NUM!	0.27023	#NUM!	#NUM!	#NUM!	#NUM!	#NUM!	-0.0785637	0.23634
Q13332 [715-725]									1.272					1.024				0.718											1.13		0.471		0.627				14	16		#NUM!	#NUM!	#NUM!	#NUM!	#NUM!	#NUM!	#NUM!	#NUM!	0.347099	#NUM!
Q12841 [274-284]									0.991					0.782				0.791											0.944		0.843		0.736				14	16		#NUM!	#NUM!	#NUM!	#NUM!	#NUM!	#NUM!	#NUM!	#NUM!	-0.013043	#NUM!
Q7Z7M0 [1941-1953]	1.469	3.472	2.46	1.571	0.488	2.229	2.691	0.665	1.255	2.625		2.097		1.957		2.102	0.719	0.514	0.602	1.331	1.006		0.744			0.674		1.462	1.618	1.004	0.531		1.174	0.286	0.292	0.849	3	5		0.554834	1.79577	1.29866	0.651683	-1.03505	1.1564	1.42814	-0.588574	0.327687	1.39232
P68871 [22-31]			1.006						0.8	1.134		1.012		0.548				1.997		2.324						12.621			2.652	4.642	0.836		0.898				11	13		#NUM!	#NUM!	0.00863031	#NUM!	#NUM!	#NUM!	#NUM!	#NUM!	-0.321928	0.181421
P49788 [38-56]	0.62				1.502		1.186	0.842	0.724		0.362		1.011	2.011	0.01			0.419			0.613	1.377	0.901	0.225	0.84		0.355	0.875	1.079		0.112	0.228	1.678			0.962	7	7		-0.68966	#NUM!	#NUM!	#NUM!	0.586885	#NUM!	0.246104	-0.248108	-0.465938	#NUM!
P04040 [244-252]	1.758	5.135	0.922	1.199	1.271	7.8	3.229	2.13	1.114	1.889	0.656	1.146	0.819	5.245	7.103	3.529	2.662	6.619	8.548	7.615	11.773	2.937	9.638	4.301	4.654	10.248	4.633	8.748	6.315	10.013	8.546	13.689	6.187	12.004	5.038	6.113	0	0		0.813935	2.36036	-0.117161	0.261832	0.345964	2.96347	1.69109	1.09085	0.155749	0.917623
P51693 [568-579]	1.212	2.53	2.028	1.717	0.529	1.2	1.489	0.732	1.12	1.429	1.375	1.418	1.099	1.004	0.583	1.35	0.704	0.221	0.711	1.195	0.629	0.43	0.543	0.173	0.192	0.898	0.101	0.725	0.454	0.914	0.171	0.135	0.212	0.545	0.807	0.628	0	0		0.27739	1.33914	1.02006	0.77989	-0.91866	0.263034	0.574344	-0.450084	0.163499	0.515006
P01024 [208-215]									1.077					2.259				1.487											1.73		0.986		2.063				14	16		#NUM!	#NUM!	#NUM!	#NUM!	#NUM!	#NUM!	#NUM!	#NUM!	0.107018	#NUM!
Q96PB8 [117-124]									1.85		3.881		0.729	0.761	1.384			0.806				0.561		0.258	0.276		0.19		0.325		0.477	0.096	0.424				11	11		#NUM!	#NUM!	#NUM!	#NUM!	#NUM!	#NUM!	#NUM!	#NUM!	0.887525	#NUM!
Q8N475 [160-175]									1.367					3.044				0.71											1.255		0.649		1.166				14	16		#NUM!	#NUM!	#NUM!	#NUM!	#NUM!	#NUM!	#NUM!	#NUM!	0.451013	#NUM!
E5RJD6 [23-32]									1.165		1.449		1.384	1.016	0.01			1.48				0.263		0.255	0.432		0.163		0.907		0.248	0.213	0.355				11	11		#NUM!	#NUM!	#NUM!	#NUM!	#NUM!	#NUM!	#NUM!	#NUM!	0.22033	#NUM!
P00734 [364-371]		0.882		0.871		1.224			1.01		0.508		0.987	2.648	0.01	1.668	1.375	0.967	2.321			0.988		1.694	1.609		1.607		1.692		1.556	1.004	3.451	1.443	2.635		7	7		#NUM!	-0.181149	#NUM!	-0.199255	#NUM!	0.291604	#NUM!	#NUM!	0.0143553	#NUM!
O60243 [324-335]	1.538				0.67		1.809	0.914	1.37					1.788				0.645			2.007		1.601					2.135	0.885		0.4		0.672			0.916	10	12		0.621056	#NUM!	#NUM!	#NUM!	-0.577767	#NUM!	0.855192	-0.129734	0.454176	#NUM!
P68871 [20-31]			0.645						0.98	0.473	0.733	0.749	1.244	0.909	0.01			3.777		2.399		1.888		8.735	1.804	12.057	2.339		11.423	6.436	2.079	34.851	3.28				8	8		#NUM!	#NUM!	-0.632629	#NUM!	#NUM!	#NUM!	#NUM!	#NUM!	-0.0291463	-1.08009
Q86VZ4 [233-244]									1.382					1.592				0.808											1.821		0.728		1.404				14	16		#NUM!	#NUM!	#NUM!	#NUM!	#NUM!	#NUM!	#NUM!	#NUM!	0.466758	#NUM!
P02675 [212-219]									1.246					2.233				9.718											1.446		3.521		5.755				14	16		#NUM!	#NUM!	#NUM!	#NUM!	#NUM!	#NUM!	#NUM!	#NUM!	0.317304	#NUM!
P04217 [186-198]									0.927					1.85				1.257											1.531		1.276		2.145				14	16		#NUM!	#NUM!	#NUM!	#NUM!	#NUM!	#NUM!	#NUM!	#NUM!	-0.109359	#NUM!
Q8TBP5 [100-109]		0.925		1.05		0.904			1.185					1.814		0.715	0.949	0.724	0.75										1.075		0.478		1.423	1.011	1.3		10	12		#NUM!	-0.112475	#NUM!	0.0703893	#NUM!	-0.145605	#NUM!	#NUM!	0.244887	#NUM!
P38571 [131-138]									1.402					2.305				1.244											1.745		0.583		0.961				14	16		#NUM!	#NUM!	#NUM!	#NUM!	#NUM!	#NUM!	#NUM!	#NUM!	0.487486	#NUM!
P13521 [257-265]									1.115					1.417				0.883											1.584		1.029		1.181				14	16		#NUM!	#NUM!	#NUM!	#NUM!	#NUM!	#NUM!	#NUM!	#NUM!	0.157044	#NUM!
C9JF17 [111-121]	0.994				0.843		0.715	0.667	1.058		0.667		1.007	1.548	0.315			0.821			2.054	1.219	3.378	2.014	2.488		2.459	2.006	1.189		1.109	1.826	1.394			0.715	7	7		-0.00868224	#NUM!	#NUM!	#NUM!	-0.246395	#NUM!	-0.483985	-0.584241	0.0813396	#NUM!
P09104 [413-422]									1.646		2.01		0.825	1.147	0.01			0.688				0.683		0.749	0.508		0.307		0.622		0.402	0.463	0.623				11	11		#NUM!	#NUM!	#NUM!	#NUM!	#NUM!	#NUM!	#NUM!	#NUM!	0.718964	#NUM!
P05546 [31-43]									1.18		2.186		1.122	2.129	0.452			1.081				0.691		1.118	0.72		0.407		1.88		1.322	0.396	2.856				11	11		#NUM!	#NUM!	#NUM!	#NUM!	#NUM!	#NUM!	#NUM!	#NUM!	0.238787	#NUM!
P07358 [233-242]									1.04		0.606		1.173	2.062	0.17			1.226				1.444		1.665	1.288		1.912		1.253		1.244	0.914	2.2				11	11		#NUM!	#NUM!	#NUM!	#NUM!	#NUM!	#NUM!	#NUM!	#NUM!	0.0565835	#NUM!
P04040 [253-263]	0.846		1.326		1.427		1.17	1.441	1.19	1.179	0.507	1.422	0.906	1.329	2.156			8.604		12.463	10.943	2.033	11.654	4.231	4.707	17.151	4.566	6.728	5.426	10.666	11.325	23.612	4.925			4.311	4	4		-0.24127	#NUM!	0.407081	#NUM!	0.512985	#NUM!	0.226509	0.52707	0.250962	0.237564
P13521 [527-539]	1.042				0.979		1.51	1.067	1.13		1.499		0.938	1.707	0.445			0.529			2.571	0.413	2.873	0.291	0.374		0.179	2.518	0.974		0.514	0.289	1.125			0.927	7	7		0.0593553	#NUM!	#NUM!	#NUM!	-0.0306192	#NUM!	0.594549	0.0935602	0.176323	#NUM!
P01011 [25-41]											0.491		0.771		0.01							1.29		1.235	1.348		1.678					1.701					13	15		#NUM!	#NUM!	#NUM!	#NUM!	#NUM!	#NUM!	#NUM!	#NUM!	#NUM!	#NUM!
H0YAC1 [308-327]									1.355					2.473				1.292											2.008		1.376		2.079				14	16		#NUM!	#NUM!	#NUM!	#NUM!	#NUM!	#NUM!	#NUM!	#NUM!	0.438293	#NUM!
A0A0C4DH31 [92-103]	1.318	1.191		0.788	1.142	1.389	1.619	1.028	1.127		0.99		0.967	2.794	1.415	1.227	4.086	1.229	4.444		4.631	1.373	4.314	2.368	1.423		1.932	3.946	2.479		0.864	2.79	2.036	3.775	3.786	1.8	3	3		0.39835	0.252173	#NUM!	-0.343732	0.191563	0.474047	0.695103	0.0398403	0.172488	#NUM!
O94856 [560-569]		1.111		1.371		0.896			1.07		1.107		1.106	0.788	1.004	1.352	1.257	0.689	1.085			1.146		1.525	0.693		0.879		0.851		0.513	1.1	0.66	0.677	1.322		7	7		#NUM!	0.151859	#NUM!	0.455229	#NUM!	-0.158429	#NUM!	#NUM!	0.0976108	#NUM!
P39060 [1533-1542]									1.417		1.306		1.103	1.504	0.751			0.999				0.925		1.075	1.87		0.544		1.105		0.743	0.825	1.253				11	11		#NUM!	#NUM!	#NUM!	#NUM!	#NUM!	#NUM!	#NUM!	#NUM!	0.50284	#NUM!
A0A087WZW8 [55-71]									1.335		1.031		1.241	2.452	0.624			1.162				1.145		2.045	2.169		1.406		2.954		1.401	1.481	3.864				11	11		#NUM!	#NUM!	#NUM!	#NUM!	#NUM!	#NUM!	#NUM!	#NUM!	0.41684	#NUM!
A0A087WZW8 [55-69]									1.332		0.686		1.137	1.945	0.01			1.176				1.279		1.939	0.611		2.219		2.549		1.456	1.125	2.527				11	11		#NUM!	#NUM!	#NUM!	#NUM!	#NUM!	#NUM!	#NUM!	#NUM!	0.413594	#NUM!
P02787 [70-80]									1.416					2.43				0.811											1.441		0.724		1.406				14	16		#NUM!	#NUM!	#NUM!	#NUM!	#NUM!	#NUM!	#NUM!	#NUM!	0.501821	#NUM!
E9PC84 [1610-1618]									1.106		0.98		0.687	3.961	0.01			1.195				0.531		1.414	0.592		0.406		2.02		0.424	0.38	3.188				11	11		#NUM!	#NUM!	#NUM!	#NUM!	#NUM!	#NUM!	#NUM!	#NUM!	0.145351	#NUM!
P04196 [167-176]		1.526		0.712		1.384			1.109					2.09		2.008	2.072	0.79	1.31										2.017		1.809		2.034	1.116	1.065		10	12		#NUM!	0.609755	#NUM!	-0.490051	#NUM!	0.468844	#NUM!	#NUM!	0.149259	#NUM!
P15586 [410-421]	1.397	3.055	2.558	1.556	0.547	1.775	1.248	0.634	1.404	1.649	1.714	2.029	1.193	2.513	0.639	1.908	1.27	0.511	1.67	1.812	0.768	0.858	0.756	0.468	0.71	1.476	0.422	0.705	1.229	1.527	0.312	0.515	1.084	0.944	1.295	0.727	0	0		0.482332	1.61117	1.35502	0.637842	-0.870387	0.827819	0.319618	-0.657445	0.489543	0.721591
P02787 [70-79]	1.127	1.85	0.919	1.107	1.113	1.442	0.92	1.025	1.155	0.824		0.838		2.121		1.253	2.358	0.849	2.928	3.469	4.09		3.702			3.148		3.198	1.554	3.158	0.677		1.339	1.871	2.243	1.169	3	5		0.172488	0.887525	-0.121863	0.146655	0.154454	0.528071	-0.120294	0.0356239	0.207893	-0.279284
P05543 [361-371]	1.496	1.839		0.954	1.462	1.557	1.833	1.284	1.157					2.266		2.649	4.605	1.118	4.559		3.417		3.448					2.984	2.242		1.553		2.935	2.603	4.469	1.208	6	8		0.58111	0.878921	#NUM!	-0.0679388	0.547943	0.638769	0.874207	0.360645	0.210389	#NUM!
P10124 [139-155]									1.81		1.393		0.948	2.166	0.677			0.433				0.887		1.588	0.896		0.576		0.342		0.214	0.516	0.522				11	11		#NUM!	#NUM!	#NUM!	#NUM!	#NUM!	#NUM!	#NUM!	#NUM!	0.85599	#NUM!
P01024 [1326-1333]									1.058					1.452				1.324											1.556		1.11		1.504				14	16		#NUM!	#NUM!	#NUM!	#NUM!	#NUM!	#NUM!	#NUM!	#NUM!	0.0813396	#NUM!
P02787 [531-539]									1.297					2.587				0.876											2.057		0.876		1.817				14	16		#NUM!	#NUM!	#NUM!	#NUM!	#NUM!	#NUM!	#NUM!	#NUM!	0.375178	#NUM!
P68871 [19-28]									1.228		1.276		1.141	1.839	11.509			2.352				1.322		2.019	2.665		1.768		5.703		3.808	7.444	3.06				11	11		#NUM!	#NUM!	#NUM!	#NUM!	#NUM!	#NUM!	#NUM!	#NUM!	0.296311	#NUM!
P01031 [437-445]									1.166		0.388		0.913	1.691	0.59			1.116				1.341		2.218	1.871		1.64		1.492		1.084	1.651	1.65				11	11		#NUM!	#NUM!	#NUM!	#NUM!	#NUM!	#NUM!	#NUM!	#NUM!	0.221568	#NUM!
Q8WXD2 [35-48]	1.499		3.247		0.478		2.892	0.838	1.172	3.165	1.751	2.639	1.055	1.846	0.648			0.583		2.905	1.472	0.816	1.231	0.596	0.51	2.478	0.35	1.266	1.184	2.683	0.568	0.433	0.976			0.677	4	4		0.584	#NUM!	1.69911	#NUM!	-1.06492	#NUM!	1.53207	-0.254978	0.228973	1.66221
P05067 [569-579]									1.088		1.687		1.149	1.147	0.012			0.59				0.572		0.94	0.68		0.361		0.835		0.652	0.608	0.686				11	11		#NUM!	#NUM!	#NUM!	#NUM!	#NUM!	#NUM!	#NUM!	#NUM!	0.121679	#NUM!
Q86UD1 [38-46]									1.059		1.021		3.028	0.889	2.169			0.727				0.809		0.922	1.042		0.91		1.042		0.573	0.714	0.885				11	11		#NUM!	#NUM!	#NUM!	#NUM!	#NUM!	#NUM!	#NUM!	#NUM!	0.0827026	#NUM!
O14793 [89-98]		2.913		2.169		1.623			1.563		2.018		1.191	1.268	1.018	1.866	1.077	0.73	1.288			0.875		0.456	0.62		0.63		0.779		0.43	0.481	0.509	0.853	1.403		7	7		#NUM!	1.54251	#NUM!	1.11703	#NUM!	0.698663	#NUM!	#NUM!	0.644318	#NUM!
O60512 [41-52]		2.039		1.241		1.443										1.391	2.327		3.612															2.124	3.008		12	16		#NUM!	1.02786	#NUM!	0.311503	#NUM!	0.529071	#NUM!	#NUM!	#NUM!	#NUM!
P05067 [378-387]									1.211		1.625		0.9	1.345	1.133			0.383				0.456		0.178	0.43		0.178		0.784		0.322	0.23	0.441				11	11		#NUM!	#NUM!	#NUM!	#NUM!	#NUM!	#NUM!	#NUM!	#NUM!	0.276199	#NUM!
A0A0A0MRJ7 [1655-1664]	1.501				1.182		1.565	0.984	1.036		1.51		1.17	1.313	1.047			0.733			1.515	0.728	1.13	0.687	0.448		0.347	1.373	0.838		0.477	0.356	0.55			1.007	7	7		0.585924	#NUM!	#NUM!	#NUM!	0.24123	#NUM!	0.646163	-0.0232698	0.051024	#NUM!
O75787 [206-215]									1.527					2.384				1.327											1.097		0.557		1.131				14	16		#NUM!	#NUM!	#NUM!	#NUM!	#NUM!	#NUM!	#NUM!	#NUM!	0.6107	#NUM!
P13611 [234-242]									1.393					1.627				0.473											0.412		0.281		0.661				14	16		#NUM!	#NUM!	#NUM!	#NUM!	#NUM!	#NUM!	#NUM!	#NUM!	0.478195	#NUM!
Q02809-2 [478-488]			1.304						1.154	1.01	1.234	1.058	1.064	1.661	0.33			0.595		0.722		0.903		0.939	0.836	0.751	0.569		0.895	0.656	0.484	0.457	0.587				8	8		#NUM!	#NUM!	0.382944	#NUM!	#NUM!	#NUM!	#NUM!	#NUM!	0.206643	0.0143553
O00468-6 [1860-1872]		0.8	1.878	1.729		1.456			1.566	1.684	1.961	1.373	1.001	1.497	0.566	1.741	0.4	0.665	0.406	1.059		0.484		0.576	0.523	0.734	0.229		0.806	1.128	0.396	0.277	0.723	0.305	0.594		4	4		#NUM!	-0.321928	0.909197	0.789938	#NUM!	0.54201	#NUM!	#NUM!	0.647084	0.751892
Q9Y5W5 [144-151]									0.899		1.673		1.05	1.65	0.938			0.549				0.777		0.951	0.955		0.637		0.997		0.68	0.677	0.995				11	11		#NUM!	#NUM!	#NUM!	#NUM!	#NUM!	#NUM!	#NUM!	#NUM!	-0.153607	#NUM!
P33908 [526-536]	1.326	2.512	2.133	1.522	0.774	1.543	1.872	0.854	1.12	1.96	1.783	1.81	0.996	1.912	1.193	2.06	1.446	0.826	1.734	2.909	1.547	0.696	1.488	0.841	0.814	1.982	0.523	1.471	1.305	2.108	0.68	0.54	1.053	1.42	1.621	0.817	0	0		0.407081	1.32884	1.09288	0.605968	-0.369595	0.625738	0.90458	-0.227692	0.163499	0.970854
P54803 [43-53]									1.451		1.12		1.358	1.712	1.573			0.934				0.953		2.597	0.569		1.342		1.248		1.006	0.628	0.714				11	11		#NUM!	#NUM!	#NUM!	#NUM!	#NUM!	#NUM!	#NUM!	#NUM!	0.537048	#NUM!
P02675 [125-139]									1.311		0.771		0.927	1.653	0.01			3.234				1.303		1.708	1.551		1.096		1.619		1.829	2.769	2.351				11	11		#NUM!	#NUM!	#NUM!	#NUM!	#NUM!	#NUM!	#NUM!	#NUM!	0.390668	#NUM!
P05546 [330-339]									0.988					2.092				1.09											1.516		1.139		2.329				14	16		#NUM!	#NUM!	#NUM!	#NUM!	#NUM!	#NUM!	#NUM!	#NUM!	-0.0174171	#NUM!
P10745 [947-956]			1.605						1.361	1.218		1.186		1.359				0.57		2.495						1.865			1.155	2.431	0.699		1.043				11	13		#NUM!	#NUM!	0.682573	#NUM!	#NUM!	#NUM!	#NUM!	#NUM!	0.444667	0.284514
Q08380 [442-454]	1.178	4.513	2.61	2.282	0.703	2.157	2.387	0.852	1.299	1.666	1.732	1.782	1.212	2.212	1.897	2.433	1.743	0.538	1.84	1.945	1.056	0.703	0.958	1.507	0.478	1.051	0.739	1.081	0.842	1.533	0.257	0.371	0.624	1.122	1.783	0.54	0	0		0.23634	2.17409	1.38405	1.1903	-0.508403	1.10903	1.2552	-0.231075	0.377401	0.736388
P22352 [107-118]		2.152		1.255		1.441			1.318					1.259		1.911	2.043	0.871	2.436										1.651		0.621		0.685	1.516	2.074		10	12		#NUM!	1.10568	#NUM!	0.327687	#NUM!	0.52707	#NUM!	#NUM!	0.39835	#NUM!
P02675 [125-141]									1.713		1.588		1.243	1.052	8.304			6.871				2.283		3.552	4.882		2.505		2.972		2.238	3.709	2.49				11	11		#NUM!	#NUM!	#NUM!	#NUM!	#NUM!	#NUM!	#NUM!	#NUM!	0.776525	#NUM!
H3BP20 [342-351]	1.489	2.627	1.842	1.476	0.784	1.634	2.052	0.927	1.357	1.494	1.529	1.299	1.018	2.188	1.249	1.896	1.912	0.636	2.471	1.99	1.388	0.718	1.374	0.58	0.739	1.947	0.55	1.176	1.235	1.473	0.42	0.347	0.753	1.847	2.419	0.855	0	0		0.574344	1.39342	0.881273	0.561693	-0.351074	0.708408	1.03703	-0.109359	0.440421	0.57918
Q7Z7M0 [1350-1360]	1.632	4.938	1.544	1.989	0.426	2.468	3.035	0.54	1.279	1.992	2.151	1.697	0.861	1.738	0.873	2.097	1.331	0.594	2.018	2.813	0.522	0.703	0.636	1.131	0.856	2.646	0.519	0.547	1.202	2.723	0.427	0.763	0.824	1.176	1.715	0.615	0	0		0.706641	2.30393	0.626673	0.992043	-1.23107	1.30334	1.6017	-0.888969	0.355016	0.994218
O15240 [64-80]	1.347	3.153	2.039	1.499	0.477	1.269	2.416	1.009	1.245	2.169	1.49	1.362	0.835	2.246	0.16	1.899	1.977	0.376	1.975	1.647	1.098	0.543	1.028	0.391	0.436	1.524	0.405	1.04	0.935	1.118	0.182	0.355	0.616	0.976	1.284	0.574	0	0		0.42975	1.65673	1.02786	0.584	-1.06794	0.343692	1.27262	0.0129262	0.316146	1.11703
P02675 [212-221]									1.553		0.813		0.893	1.918	0.01			3.846				1.543		3.124	3.588		1.927		1.879		1.693	3.609	2.914				11	11		#NUM!	#NUM!	#NUM!	#NUM!	#NUM!	#NUM!	#NUM!	#NUM!	0.635058	#NUM!
P05155-3 [408-415]									1.375					2.04				1.055											1.255		0.538		0.877				14	16		#NUM!	#NUM!	#NUM!	#NUM!	#NUM!	#NUM!	#NUM!	#NUM!	0.459432	#NUM!
P02787 [47-57]	1.012	1.442	0.699	1.153	1.2	1.32	1.183	1.182	1.155	0.614	0.957	0.722	1.108	1.686	1.309	1.63	2.354	0.79	2.858	1.234	1.951	0.992	1.934	1.244	1.002	1.221	0.726	1.77	1.418	1.3	0.778	0.597	1.465	2.111	2.209	1.185	0	0		0.0172093	0.528071	-0.516636	0.205393	0.263034	0.400538	0.24245	0.24123	0.207893	-0.703689
P02675 [125-137]									1.418					1.951				2.458											2.767		1.357		4.327				14	16		#NUM!	#NUM!	#NUM!	#NUM!	#NUM!	#NUM!	#NUM!	#NUM!	0.503858	#NUM!
P49641 [755-768]									1.281		2.012		0.929	1.437	0.621			0.964				0.514		0.425	0.472		0.348		0.948		0.468	0.331	0.698				11	11		#NUM!	#NUM!	#NUM!	#NUM!	#NUM!	#NUM!	#NUM!	#NUM!	0.35727	#NUM!
P01024 [387-398]									1.287					2.471				1.65											2.112		1.371		3.763				14	16		#NUM!	#NUM!	#NUM!	#NUM!	#NUM!	#NUM!	#NUM!	#NUM!	0.364012	#NUM!
P02787 [454-462]	0.985	1.915		1.197	0.883	1.855	1.246	1.145	1.233					2.04		2.022	1.207	1.038	1.37		1.599		1.67					1.248	1.486		0.649		1.39	0.936	1.394	0.834	6	8		-0.0218044	0.937344	#NUM!	0.259423	-0.179515	0.891419	0.317304	0.195348	0.302173	#NUM!
P01011 [198-205]									1.722		0.408		0.632	4.015	0.01			1.737				0.93		2.053	1.959		1.306		2.802		1.386	1.003	3.078				11	11		#NUM!	#NUM!	#NUM!	#NUM!	#NUM!	#NUM!	#NUM!	#NUM!	0.784085	#NUM!
P01024 [137-148]	1.109	1.664	1.667	0.923	1.112	1.522	1.487	1.602	0.976	1.56	0.475	1.933	0.808	2.634	2.36	2.443	1.459	1.513	2.75	1.592	1.147	1.209	1.886	2.367	2.458	1.782	1.721	1.679	1.953	1.855	1.189	1.346	2.292	1.669	1.742	1.247	0	0		0.149259	0.734655	0.737254	-0.115597	0.153157	0.605968	0.572405	0.679874	-0.0350469	0.641546
P02787 [47-56]									1.111					2.225				0.752											1.411		0.644		1.198				14	16		#NUM!	#NUM!	#NUM!	#NUM!	#NUM!	#NUM!	#NUM!	#NUM!	0.151859	#NUM!
E9PKP3 [27-40]	1.617	3.041	2.022	1.765	0.61	1.875	2.63	0.758	1.211	2.206	1.839	1.607	1.111	1.733	1.073	2.2	1.96	0.839	1.743	2.849	1.327	0.697	1.193	0.663	0.438	2.101	0.438	1.291	1.031	2.383	0.304	0.416	0.687	0.981	1.786	0.705	0	0		0.69332	1.60455	1.01578	0.819668	-0.713119	0.906891	1.39506	-0.39973	0.276199	1.14143
P10643 [192-199]									1.304					1.918				1.151											2.19		1.284		2.751				14	16		#NUM!	#NUM!	#NUM!	#NUM!	#NUM!	#NUM!	#NUM!	#NUM!	0.382944	#NUM!
P01024 [36-43]									1.283					2.397				1.464											1.716		1.458		2.005				14	16		#NUM!	#NUM!	#NUM!	#NUM!	#NUM!	#NUM!	#NUM!	#NUM!	0.359521	#NUM!
P02647 [52-60]									1.31		0.598		1.158	1.468	1.328			1.003				1.19		2.127	1.511		1.518		1.476		1.173	0.968	1.315				11	11		#NUM!	#NUM!	#NUM!	#NUM!	#NUM!	#NUM!	#NUM!	#NUM!	0.389567	#NUM!
P01714 [1-11]									1.07					2.03				1.157											1.732		1.552		1.982				14	16		#NUM!	#NUM!	#NUM!	#NUM!	#NUM!	#NUM!	#NUM!	#NUM!	0.0976108	#NUM!
P29622 [366-381]									1.51					3.58				1.404											3.671		2.245		4.869				14	16		#NUM!	#NUM!	#NUM!	#NUM!	#NUM!	#NUM!	#NUM!	#NUM!	0.594549	#NUM!
P00450 [149-158]									1.229		1.136		1.213	1.841	1.237			1.507				1.218		1.708	1.341		1.085		1.7		0.934	1.361	1.723				11	11		#NUM!	#NUM!	#NUM!	#NUM!	#NUM!	#NUM!	#NUM!	#NUM!	0.297485	#NUM!
P01023 [94-102]									1.161					1.178				0.858											1.329		0.479		0.782				14	16		#NUM!	#NUM!	#NUM!	#NUM!	#NUM!	#NUM!	#NUM!	#NUM!	0.215368	#NUM!
A0A0G2JPD4 [225-237]									1.053					1.309				0.948											1.098		0.681		1.3				14	16		#NUM!	#NUM!	#NUM!	#NUM!	#NUM!	#NUM!	#NUM!	#NUM!	0.0745054	#NUM!
Q15113 [215-230]									0.957		0.723		1.108	1.925	0.576			0.929				0.929		1.629	1.088		1.286		1.501		1.4	1.189	3.059				11	11		#NUM!	#NUM!	#NUM!	#NUM!	#NUM!	#NUM!	#NUM!	#NUM!	-0.0634092	#NUM!
Q96JP9 [674-684]	1.605	2.651	2.739	2.15	0.576	1.695	2.009	0.634	1.327	1.85	1.597	1.527	0.857	1.693	0.597	1.761	0.621	0.644	0.815	1.237	0.672	0.393	0.554	0.197	0.191	1.628	0.128	0.586	1.037	1.08	0.294	0.188	0.553	0.557	0.669	0.643	0	0		0.682573	1.40654	1.45365	1.10434	-0.795859	0.761285	1.00648	-0.657445	0.408168	0.887525
P02649 [138-146]									1.233					2.369				1.017											1.487		0.887		1.624				14	16		#NUM!	#NUM!	#NUM!	#NUM!	#NUM!	#NUM!	#NUM!	#NUM!	0.302173	#NUM!
P50897 [254-268]	1.421	2.105	2.436	1.046	0.867	1.461	2.667	0.991	1.211	1.552	1.425	1.377	1.076	1.952	1.372	2.186	2.149	0.827	2.28	1.773	0.94	0.769	1.015	0.625	0.565	1.633	0.433	0.961	1.004	1.461	0.533	0.441	0.869	1.378	2.441	0.813	0	0		0.506907	1.07382	1.28451	0.0648829	-0.205896	0.546956	1.41522	-0.013043	0.276199	0.634129
P10645 [216-225]	0.96	2.049	1.428	1.256	0.546	1.004	1.202	0.527	0.939	1.355	1.534	1.18	0.965	1.108	0.858	1.477	0.507	0.633	0.698	0.889	0.461	0.501	0.514	0.65	0.698	0.677	0.57	0.485	0.735	1.337	1.037	0.497	0.741	0.477	0.558	0.625	0	0		-0.0588937	1.03492	0.513996	0.328836	-0.873027	0.00575927	0.265437	-0.924125	-0.0908029	0.438293
P14625 [435-448]	1.284		2.123		1.325		1.613	1.152	1.632	2.429		1.886		3.152				1.175		3.636	3.054		3.006			2.165		2.906	2.075	2.897	1.129		2.458			1.375	7	9		0.360645	#NUM!	1.0861	#NUM!	0.405992	#NUM!	0.689746	0.204141	0.706641	1.28036
P07357 [413-422]	1.125	1.628	1.603	0.978	1.067	1.429	1.065	1.309	1.081	1.491	0.658	1.601	1.052	2.595	0.01	2.772	2.555	1.277	3.149	2.599	2.012	1.3	2.783	1.903	1.162	2.108	1.671	2.27	1.744	2.469	1.226	0.787	3.052	1.993	2.631	1.05	0	0		0.169925	0.703101	0.680774	-0.0320936	0.0935602	0.515006	0.0908534	0.388465	0.112367	0.57628
P05546 [276-286]									1.12					1.523				1.458											1.612		1.152		2.341				14	16		#NUM!	#NUM!	#NUM!	#NUM!	#NUM!	#NUM!	#NUM!	#NUM!	0.163499	#NUM!
P08670 [146-155]	0.552	0.679		0.519	6.063	0.305	0.445	0.575	1.069					2.277		0.68	0.644	0.717	1.113		1.544		1.475					1.358	0.756		0.284		0.856	0.423	0.813	0.925	6	8		-0.85726	-0.558517	#NUM!	-0.946194	2.60003	-1.71312	-1.16812	-0.798366	0.0962619	#NUM!
P02751 [1435-1452]									1.189		0.864		0.959	1.889	0.3			1.167				1.418		2.788	1.288		1.183		1.354		0.679	1.143	1.14				11	11		#NUM!	#NUM!	#NUM!	#NUM!	#NUM!	#NUM!	#NUM!	#NUM!	0.249749	#NUM!
P01024 [1226-1235]									1.249		1.078		1.146	2.192	0.439			1.438				0.947		2.036	1.597		1.253		2.208		1.112	0.933	2.396				11	11		#NUM!	#NUM!	#NUM!	#NUM!	#NUM!	#NUM!	#NUM!	#NUM!	0.320773	#NUM!
A0A087WZW8 [75-85]									1.031					1.391				0.839											1.233		0.665		0.993				14	16		#NUM!	#NUM!	#NUM!	#NUM!	#NUM!	#NUM!	#NUM!	#NUM!	0.0440443	#NUM!
O94856 [633-642]	1.639	2.854		1.847	0.411	1.949	1.63	0.562	1.158		1.73		0.933	1.134	0.671	1.901	0.64	0.623	1.137		0.348	0.638	0.423	0.478	0.514		0.59	0.328	0.823		0.283	0.306	0.478	0.615	0.969	0.65	3	3		0.712816	1.51299	#NUM!	0.885184	-1.28279	0.962734	0.704872	-0.831358	0.211635	#NUM!
A0A0C4DH33 [87-101]									1.402					2.282				1.496											2.647		1.437		3.929				14	16		#NUM!	#NUM!	#NUM!	#NUM!	#NUM!	#NUM!	#NUM!	#NUM!	0.487486	#NUM!
P10909-2 [378-386]									1.523					1.685				0.91											1.816		1.709		1.692				14	16		#NUM!	#NUM!	#NUM!	#NUM!	#NUM!	#NUM!	#NUM!	#NUM!	0.606916	#NUM!
B4E1Z4 [1199-1207]									1.069					2.289				1.149											1.679		1.203		1.29				14	16		#NUM!	#NUM!	#NUM!	#NUM!	#NUM!	#NUM!	#NUM!	#NUM!	0.0962619	#NUM!
P02790 [348-363]									1.069					1.719				0.765											1.135		0.943		1.392				14	16		#NUM!	#NUM!	#NUM!	#NUM!	#NUM!	#NUM!	#NUM!	#NUM!	0.0962619	#NUM!
Q96JP9 [121-134]		1.443	1.074	1.294		1.359			1.181	0.772	1.539	0.828	0.885	1.565	0.31	1.171	1.554	0.789	2.123	0.41		0.768		0.719	0.482	0.47	0.496		1.043	0.309	0.489	0.39	0.807	1.431	1.66		4	4		#NUM!	0.529071	0.102994	0.371838	#NUM!	0.442545	#NUM!	#NUM!	0.240009	-0.373327
P43251-2 [82-90]									1.157					1.805				0.818											1.404		0.582		0.866				14	16		#NUM!	#NUM!	#NUM!	#NUM!	#NUM!	#NUM!	#NUM!	#NUM!	0.210389	#NUM!
Q8N3Z0 [69-77]									1.305					2.271				1.149											1.498		0.761		1.171				14	16		#NUM!	#NUM!	#NUM!	#NUM!	#NUM!	#NUM!	#NUM!	#NUM!	0.38405	#NUM!
P02787 [216-224]									1.475					1.752				0.509											1.084		0.584		0.961				14	16		#NUM!	#NUM!	#NUM!	#NUM!	#NUM!	#NUM!	#NUM!	#NUM!	0.560715	#NUM!
P06396 [395-413]	0.942				1.168		1.244	1.302	1.101		0.72		1.116	1.978	0.01			1.039			2.562	0.894	2.299	1.579	0.862		0.789	2.065	1.544		1.039	0.692	1.79			0.978	7	7		-0.086201	#NUM!	#NUM!	#NUM!	0.22404	#NUM!	0.314986	0.380729	0.138814	#NUM!
A0A087WZW8 [75-84]	0.806				0.982		0.983	1.278	1.131		0.607		1.441	2.248	0.865			1.435			2.129	1.906	2.014	3.451	2.074		4.36	1.447	3.747		1.119	2.115	3.77			1.619	7	7		-0.311148	#NUM!	#NUM!	#NUM!	-0.0262051	#NUM!	-0.0247367	0.353888	0.177599	#NUM!
P02675 [125-146]											1.721		1.156		0.01							2.621		4.573	2.658		2.077					3.299					13	15		#NUM!	#NUM!	#NUM!	#NUM!	#NUM!	#NUM!	#NUM!	#NUM!	#NUM!	#NUM!
Q53EL9 [475-491]		1.791		1.514		2.03			0.757		1.719		1.177	0.457	0.998	0.729	5.049	0.876	6.603			0.825		1.148	0.693		0.725		0.394		1.393	0.899	0.512	2.675	4.804		7	7		#NUM!	0.840765	#NUM!	0.598365	#NUM!	1.02148	#NUM!	#NUM!	-0.401635	#NUM!
P01024 [749-759]	1.237				1.005		1.138	0.984	1.102		0.899		1.116	3.703	0.256			1.402			1.621	1.243	1.53	2.273	1.797		1.683	1.896	3.215		1	1.53	4.472			1.2	7	7		0.306846	#NUM!	#NUM!	#NUM!	0.0071955	#NUM!	0.186501	-0.0232698	0.140124	#NUM!
P01781 [88-95]									1.098		0.788		1.033	2.03	1.568			1.447				1.303		2.356	1.415		1.094		2.684		1.15	1.266	2.289				11	11		#NUM!	#NUM!	#NUM!	#NUM!	#NUM!	#NUM!	#NUM!	#NUM!	0.134878	#NUM!
P02787 [123-131]									1.175		0.861		0.971	2.742	0.01			0.858				1.212		1.977	0.766		0.897		2.796		0.753	0.944	4.473				11	11		#NUM!	#NUM!	#NUM!	#NUM!	#NUM!	#NUM!	#NUM!	#NUM!	0.232661	#NUM!
Q9NQ79-2 [383-403]	1.16	2.406	0.998	1.202	0.957	1.589	1.502	0.994	1.111	0.969	1.75	0.95	1.229	1.582	0.034	1.756	3.089	0.965	3.007	2.253	2.053	1.053	1.921	1.951	0.881	1.663	0.871	1.731	1.209	1.761	0.84	0.731	1.123	2.615	3.03	0.869	0	0		0.214125	1.26664	-0.00288828	0.265437	-0.0634092	0.668119	0.586885	-0.00868224	0.151859	-0.0454314
P02649 [94-105]											1.013		1.105		0.01							1.042		1.687	1.236		0.86					0.868					13	15		#NUM!	#NUM!	#NUM!	#NUM!	#NUM!	#NUM!	#NUM!	#NUM!	#NUM!	#NUM!
P02749 [39-48]									1.241					2.483				1.268											2.547		1.715		3.939				14	16		#NUM!	#NUM!	#NUM!	#NUM!	#NUM!	#NUM!	#NUM!	#NUM!	0.311503	#NUM!
P80108 [743-757]	1.112	0.934		0.89	0.92	1.71	1.276	0.878	1.105		1.121		1.012	1.452	0.388	1.493	1.8	0.964	2.283		1.88	1.396	2.04	2.079	1.034		1.415	2.268	1.121		0.846	1.092	1.835	1.31	2.426	1.106	3	3		0.153157	-0.0985055	#NUM!	-0.168123	-0.120294	0.773996	0.351628	-0.187707	0.144046	#NUM!
P30101 [25-38]		2.229	0.748	1.509		1.584			1.128	0.661		0.771		1.67		1.955	3.76	0.732	3.993	1.202						1.178			1.115	1.226	0.597		0.992	2.413	3.507		7	9		#NUM!	1.1564	-0.41889	0.593593	#NUM!	0.663572	#NUM!	#NUM!	0.173767	-0.597278
P04430 [1-11]									1.119					1.672				1.333											1.549		1.342		2.359				14	16		#NUM!	#NUM!	#NUM!	#NUM!	#NUM!	#NUM!	#NUM!	#NUM!	0.16221	#NUM!
P01615 [1-9]									1.237					1.539				0.912											2.681		0.731		2.328				14	16		#NUM!	#NUM!	#NUM!	#NUM!	#NUM!	#NUM!	#NUM!	#NUM!	0.306846	#NUM!
P01008 [403-413]									1.422		1.118		1.28	2.785	0.01			1.88				1.184		2.571	1.458		1.57		2.033		1.515	1.049	3.875				11	11		#NUM!	#NUM!	#NUM!	#NUM!	#NUM!	#NUM!	#NUM!	#NUM!	0.507921	#NUM!
P51884 [268-279]									0.871					3.797				0.749											2.606		0.871		2.713				14	16		#NUM!	#NUM!	#NUM!	#NUM!	#NUM!	#NUM!	#NUM!	#NUM!	-0.199255	#NUM!
P02750 [192-201]									1.119					2.034				1.145											1.659		2.137		3.376				14	16		#NUM!	#NUM!	#NUM!	#NUM!	#NUM!	#NUM!	#NUM!	#NUM!	0.16221	#NUM!
P06396 [398-413]									1.545		0.93		1.161	1.796	0.472			1.162				0.979		1.831	1.027		1.116		2.008		0.74	0.994	1.678				11	11		#NUM!	#NUM!	#NUM!	#NUM!	#NUM!	#NUM!	#NUM!	#NUM!	0.627607	#NUM!
P02753 [118-132]	1.576	1.091	0.875	1.181	0.946	2.013	1.834	1.209	1.296	0.655	0.918	0.903	1.135	2.664	0.01	1.478	4.624	1.3	4.452	5.552	6.38	1.224	5.433	3.716	3.965	3.692	1.771	6.5	1.919	5.248	2.49	2.478	3.969	3.446	6.385	1.186	0	0		0.656268	0.125651	-0.192645	0.240009	-0.0800879	1.00935	0.874994	0.273814	0.374066	-0.610433
P01011 [198-206]									1.219					1.462				1.561											2.861		1.173		2.024				14	16		#NUM!	#NUM!	#NUM!	#NUM!	#NUM!	#NUM!	#NUM!	#NUM!	0.285698	#NUM!
P02647 [86-95]		0.958		1.055		1.101			1.029					1.559		2.255	0.662	1.044	0.936										1.494		1.169		1.637	0.578	0.742		10	12		#NUM!	-0.0619024	#NUM!	0.077243	#NUM!	0.138814	#NUM!	#NUM!	0.041243	#NUM!
P01625 [1-13]									0.94		0.974		1.316	3.679	1.919			1.357				1.53		2.405	2.597		2.153		3.183		1.294	1.712	2.877				11	11		#NUM!	#NUM!	#NUM!	#NUM!	#NUM!	#NUM!	#NUM!	#NUM!	-0.0892673	#NUM!
Q9BTY2 [34-44]		3.613		1.007		1.872			1.38		1.339		0.926	2.557	0.246	1.864	0.39	0.779	1.025			0.651		0.471	0.074		0.43		1.462		0.385	0.218	0.609	0.313	0.515		7	7		#NUM!	1.8532	#NUM!	0.0100637	#NUM!	0.90458	#NUM!	#NUM!	0.464668	#NUM!
P01699 [68-84]	0.96				0.912		1.017	1.018	1.035					1.161				0.992			4.395		4.266					3.831	1.413		0.967		1.655			0.933	10	12		-0.0588937	#NUM!	#NUM!	#NUM!	-0.132894	#NUM!	0.0243197	0.0257376	0.0496308	#NUM!
P04217 [186-201]									1.43					1.629				1.095											2.149		1.354		2.23				14	16		#NUM!	#NUM!	#NUM!	#NUM!	#NUM!	#NUM!	#NUM!	#NUM!	0.516015	#NUM!
P02787 [332-340]									0.954					1.051				0.797											0.9		0.88		0.736				14	16		#NUM!	#NUM!	#NUM!	#NUM!	#NUM!	#NUM!	#NUM!	#NUM!	-0.0679388	#NUM!
K7ES70 [169-177]									1.128		1.862		0.971	0.935	0.865			0.828				0.586		1.198	0.91		0.393		1.074		0.982	0.383	0.761				11	11		#NUM!	#NUM!	#NUM!	#NUM!	#NUM!	#NUM!	#NUM!	#NUM!	0.173767	#NUM!
Q06481 [550-560]	1.334	2.307	1.44	1.343	0.947	2.279	1.951	1.469	1.49	1.264	1.418	1.555	1.144	2.009	4.17	2.096	3.319	2.429	3.714	2.808	7.885	2.042	6.112	4.525	3.993	3.23	1.175	3.918	3.296	3.338	1.872	1.856	1.639	3.429	3.717	3.896	0	0		0.415759	1.20602	0.526069	0.425459	-0.0785637	1.1884	0.964214	0.554834	0.575312	0.337996
P36955 [124-133]									1.77					5.326				0.828											1.924		0.742		1.074				14	16		#NUM!	#NUM!	#NUM!	#NUM!	#NUM!	#NUM!	#NUM!	#NUM!	0.823749	#NUM!
P69905 [63-80]									1.66					2.342				1.851											3.446		4.299		2.488				14	16		#NUM!	#NUM!	#NUM!	#NUM!	#NUM!	#NUM!	#NUM!	#NUM!	0.731183	#NUM!
P04004 [65-74]	1.363	0.814	0.956	0.622	0.887	0.724	1.033	1.103	1.219	0.847	0.863	0.901	1.046	2.246	0.625	0.855	1.356	1.012	1.546	1.013	2.459	0.993	2.605	1.796	1.089	1.044	1.218	2.908	1.317	1.086	1.323	0.688	2.373	1.101	1.298	1.343	0	0		0.446786	-0.296899	-0.0649175	-0.685014	-0.172994	-0.465938	0.0468403	0.141433	0.285698	-0.239566
Q14624 [440-456]	1.586				1.438		2.479	1.306	1.034					2.382				1.529			3.29		3.546					3.15	2.292		1.7		2.688			1.267	10	12		0.665393	#NUM!	#NUM!	#NUM!	0.524064	#NUM!	1.30976	0.385155	0.0482362	#NUM!
P02753 [118-135]									1.178					2.684				0.923											1.525		1.351		1.929				14	16		#NUM!	#NUM!	#NUM!	#NUM!	#NUM!	#NUM!	#NUM!	#NUM!	0.23634	#NUM!
P10745 [1111-1124]		1.788		2.167		2.512			1.29					2.2		2.192	2.048	0.626	2.642										1.56		0.475		1.257	1.008	2.623		10	12		#NUM!	0.838347	#NUM!	1.1157	#NUM!	1.32884	#NUM!	#NUM!	0.367371	#NUM!
V9GYM3 [112-119]	1.936	0.946	1.381	0.778	1.205	1.783	1.446	1.499	1.044	1.176	0.463	1.002	0.949	2.444	3.811	1.513	1.198	0.892	1.512	1.079	1.547	1.194	2.069	1.768	2.165	1.46	1.833	2.065	2.238	1.431	2.037	0.84	2.736	1.047	1.867	1.32	0	0		0.953079	-0.0800879	0.465713	-0.362158	0.269033	0.834307	0.532068	0.584	0.0621217	0.233888
P01024 [1172-1180]		1.617		1.112		1.455			1.029		0.281		0.428	1.936	0.104	2.312	3.193	1.398	3.978			0.536		1.075	0.651		0.592		1.51		0.994	0.919	1.617	1.955	3.072		7	7		#NUM!	0.69332	#NUM!	0.153157	#NUM!	0.541019	#NUM!	#NUM!	0.041243	#NUM!
P06727 [52-61]									1.482					2.458				1.503											2.177		1.759		3.35				14	16		#NUM!	#NUM!	#NUM!	#NUM!	#NUM!	#NUM!	#NUM!	#NUM!	0.567545	#NUM!
P10745 [675-685]									1.249					1.874				0.548											1.131		0.441		0.863				14	16		#NUM!	#NUM!	#NUM!	#NUM!	#NUM!	#NUM!	#NUM!	#NUM!	0.320773	#NUM!
P10745 [463-472]			3.203						1.21	1.478	1.531	2.335	1.012	1.62	0.01			0.704		2.396		0.669		0.416	0.442	1.538	0.251		1.259	1.763	0.609	0.291	1.002				8	8		#NUM!	#NUM!	1.67942	#NUM!	#NUM!	#NUM!	#NUM!	#NUM!	0.275007	0.563646
P06727 [367-389]									1.648		0.938		0.717	2.043	3.202			1.848				1.067		2.646	2.347		1.227		2.456		2.236	1.027	3.474				11	11		#NUM!	#NUM!	#NUM!	#NUM!	#NUM!	#NUM!	#NUM!	#NUM!	0.720716	#NUM!
P10745 [675-682]									1.529		1.814		0.783	2.315	0.01			0.472				0.62		0.707	0.397		0.227		1.542		0.522	0.209	1.231				11	11		#NUM!	#NUM!	#NUM!	#NUM!	#NUM!	#NUM!	#NUM!	#NUM!	0.612588	#NUM!
P01024 [1552-1561]									1.197		1.17		1.075	1.671	0.354			1.002				0.914		1.639	1.192		0.901		1.296		0.731	0.665	1.31				11	11		#NUM!	#NUM!	#NUM!	#NUM!	#NUM!	#NUM!	#NUM!	#NUM!	0.259423	#NUM!
P01024 [36-45]	0.895	1.104	1.246	1.027	1.06	1.439	0.855	1.132	1.197	1.04	0.525	1.13	0.899	1.674	0.01	1.788	2.309	1.17	3.055	2.328	2.158	1.252	2.487	2.262	1.193	2.514	1.215	2.079	1.791	2.223	1.081	0.855	2.106	1.76	2.581	1.018	0	0		-0.16004	0.14274	0.317304	0.0384362	0.0840643	0.525067	-0.226004	0.178874	0.259423	0.0565835
P04406 [87-97]									1.199		1.713		0.754	1.774	0.01			0.898				0.84		0.446	0.706		0.829		1.993		1.042	0.955	1.692				11	11		#NUM!	#NUM!	#NUM!	#NUM!	#NUM!	#NUM!	#NUM!	#NUM!	0.261832	#NUM!
P01024 [387-400]									1.174					2.224				1.186											1.669		0.818		1.539				14	16		#NUM!	#NUM!	#NUM!	#NUM!	#NUM!	#NUM!	#NUM!	#NUM!	0.231432	#NUM!
A0A0A0MTQ6 [1-9]									1.152					1.601				1.4											2.078		1.025		1.697				14	16		#NUM!	#NUM!	#NUM!	#NUM!	#NUM!	#NUM!	#NUM!	#NUM!	0.204141	#NUM!
P02675 [427-435]									2.157					2.075				3.96											2.114		1.378		2.112				14	16		#NUM!	#NUM!	#NUM!	#NUM!	#NUM!	#NUM!	#NUM!	#NUM!	1.10903	#NUM!
P10745 [675-683]									1.397					1.898				0.415											1.104		0.337		0.481				14	16		#NUM!	#NUM!	#NUM!	#NUM!	#NUM!	#NUM!	#NUM!	#NUM!	0.482332	#NUM!
A0A087X0P6 [1-9]									1.276					1.412				1.004											2.163		0.748		2.18				14	16		#NUM!	#NUM!	#NUM!	#NUM!	#NUM!	#NUM!	#NUM!	#NUM!	0.351628	#NUM!
P20933 [235-265]									1.172		2.826		1.571	1.003	3.563			1.056				1.847		2.633	0.947		1.842		0.32		0.462	1.611	0.31				11	11		#NUM!	#NUM!	#NUM!	#NUM!	#NUM!	#NUM!	#NUM!	#NUM!	0.228973	#NUM!
P01008 [365-373]									0.954					1.785				0.968											1.631		1.606		3.065				14	16		#NUM!	#NUM!	#NUM!	#NUM!	#NUM!	#NUM!	#NUM!	#NUM!	-0.0679388	#NUM!
P01011 [198-207]											0.51		0.907		0.01							0.887		1.927	1.333		1.627					1.236					13	15		#NUM!	#NUM!	#NUM!	#NUM!	#NUM!	#NUM!	#NUM!	#NUM!	#NUM!	#NUM!
P00742 [317-327]	1.166	1.998		0.952	1.164	1.461	1.579	1.254	0.906		0.71		0.69	1.951	0.01	1.909	1.789	0.932	2.066		1.278	0.97	2.129	1.247	1.673		1.414	1.77	1.496		1.009	0.782	2.017	1.507	1.86	0.954	3	3		0.221568	0.998557	#NUM!	-0.0709665	0.219091	0.546956	0.659011	0.326537	-0.142417	#NUM!
A0A075B6H9 [96-107]									1.069		0.804		1.182	3.077	0.01			1.071				1.36		3.151	1.639		1.621		4.306		1.289	1.627	2.554				11	11		#NUM!	#NUM!	#NUM!	#NUM!	#NUM!	#NUM!	#NUM!	#NUM!	0.0962619	#NUM!
P06727 [288-303]									1.357					1.789				1.382											3.826		1.602		2.99				14	16		#NUM!	#NUM!	#NUM!	#NUM!	#NUM!	#NUM!	#NUM!	#NUM!	0.440421	#NUM!
A0A0B4J231 [114-127]									1.344		1.385		1.114	1.415	0.475			1.414				1.377		2.15	1.619		1.56		1.535		1.045	1.733	1.831				11	11		#NUM!	#NUM!	#NUM!	#NUM!	#NUM!	#NUM!	#NUM!	#NUM!	0.426533	#NUM!
O43505 [304-310]	2.112	5.607	2.873	2.353	0.531	2.519	3.493	0.801	1.23	2.898	2.089	2.264	0.951	2.218	1.204	2.96	0.333	0.441	0.715	0.556	0.43	0.497	0.614	0.56	0.489	0.685	0.325	0.461	1.215	0.474	0.344	0.271	0.678	0.497	0.794	0.705	0	0		1.07861	2.48723	1.52256	1.2345	-0.913216	1.33285	1.80447	-0.320126	0.298658	1.53506
P02787 [400-410]									1.382					1.918				0.957											1.381		0.487		1.069				14	16		#NUM!	#NUM!	#NUM!	#NUM!	#NUM!	#NUM!	#NUM!	#NUM!	0.466758	#NUM!
P02647 [52-62]									1.231					1.924				1.076											2.017		1.473		1.319				14	16		#NUM!	#NUM!	#NUM!	#NUM!	#NUM!	#NUM!	#NUM!	#NUM!	0.299831	#NUM!
P10909-2 [462-477]									1.47					2.327				0.718											2.574		0.451		0.805				14	16		#NUM!	#NUM!	#NUM!	#NUM!	#NUM!	#NUM!	#NUM!	#NUM!	0.555816	#NUM!
P02751 [1589-1607]									1.044		1.021		1.268	1.516	0.01			4.278				1.92		3.966	2.303		1.567		1.821		1.863	1.767	2.787				11	11		#NUM!	#NUM!	#NUM!	#NUM!	#NUM!	#NUM!	#NUM!	#NUM!	0.0621217	#NUM!
K7ES70 [169-183]									1.545					1.458				0.923											0.958		0.817		1.079				14	16		#NUM!	#NUM!	#NUM!	#NUM!	#NUM!	#NUM!	#NUM!	#NUM!	0.627607	#NUM!
P69905 [63-79]			0.774						1.411	0.777	1.253	0.717	1.565	1.542	0.891			2.587		2.05		1.011		2.225	2.247	2.303	2.085		3.893	3.01	5.149	2.499	3.434				8	8		#NUM!	#NUM!	-0.369595	#NUM!	#NUM!	#NUM!	#NUM!	#NUM!	0.496718	-0.364013
P01024 [36-44]									1.383					3.457				1.645											2.08		1.168		3.205				14	16		#NUM!	#NUM!	#NUM!	#NUM!	#NUM!	#NUM!	#NUM!	#NUM!	0.467801	#NUM!
P05155-3 [372-382]									1.168					1.372				1.04											1.034		0.585		0.971				14	16		#NUM!	#NUM!	#NUM!	#NUM!	#NUM!	#NUM!	#NUM!	#NUM!	0.22404	#NUM!
P02766 [56-66]									1.053					1.26				0.746											1.332		0.445		1.013				14	16		#NUM!	#NUM!	#NUM!	#NUM!	#NUM!	#NUM!	#NUM!	#NUM!	0.0745054	#NUM!
Q06481 [570-579]									1.407					1.441				0.595											1.19		0.706		1.041				14	16		#NUM!	#NUM!	#NUM!	#NUM!	#NUM!	#NUM!	#NUM!	#NUM!	0.492622	#NUM!
P06727 [367-376]									1.037					2.516				1.113											2.173		1.831		3.443				14	16		#NUM!	#NUM!	#NUM!	#NUM!	#NUM!	#NUM!	#NUM!	#NUM!	0.0524159	#NUM!
P02649 [57-68]									1.248					2.62				1.091											2.242		0.691		1.914				14	16		#NUM!	#NUM!	#NUM!	#NUM!	#NUM!	#NUM!	#NUM!	#NUM!	0.319618	#NUM!
Q14624 [754-772]									0.924					1.245				0.686											0.871		1.74		1.197				14	16		#NUM!	#NUM!	#NUM!	#NUM!	#NUM!	#NUM!	#NUM!	#NUM!	-0.114035	#NUM!
H0Y5A1 [102-119]	2.56	7.282	3.032	1.516	1.149	3.018	4.507	1.841	1.359	2.173	2.531	1.968	1.154	5.671	2.482	4.527	2.889	1.131	3.554	3.524	3.809	1.239	2.59	4.712	2.682	2.84	0.835	2.614	3.657	4.089	1.041	0.879	2.334	2.5	3.669	1.766	0	0		1.35614	2.86433	1.60027	0.60027	0.200379	1.59359	2.17217	0.88049	0.442545	1.11969
P02679 [383-396]									1.254					0.91				1.249											1.389		0.796		1.258				14	16		#NUM!	#NUM!	#NUM!	#NUM!	#NUM!	#NUM!	#NUM!	#NUM!	0.326537	#NUM!
Q92752 [906-922]	1.522	2.736	2.223	1.771	0.62	1.675	2.321	0.587	1.207	1.912	2.023	2.178	0.886	1.475	1.661	2.221	2.585	0.564	1.696	1.861	1.299	0.489	1.073	0.788	0.403	1.378	0.352	1.042	0.735	1.491	0.406	0.316	0.582	1.309	2.463	0.573	0	0		0.605968	1.45207	1.15251	0.824564	-0.68966	0.744161	1.21475	-0.768568	0.271426	0.935083
P02766 [69-89]	1.299	2.347	1.765	1.658	0.935	2.11	1.791	1.113	1.035	1.935	1.129	1.695	1.922	1.61	0.01	2	1.516	0.874	1.43	1.643	1.504	1.115	1.407	2.477	1.193	1.378	1.304	1.177	1.681	1.576	0.591	0.7	0.964	0.851	1.698	1.335	0	0		0.377401	1.23082	0.819668	0.729444	-0.0969617	1.07724	0.840765	0.154454	0.0496308	0.952334
P02787 [454-463]									1.246					2.251				0.834											1.812		0.749		1.636				14	16		#NUM!	#NUM!	#NUM!	#NUM!	#NUM!	#NUM!	#NUM!	#NUM!	0.317304	#NUM!
Q13822-3 [36-47]									1.172					1.499				0.843											0.919		0.589		0.904				14	16		#NUM!	#NUM!	#NUM!	#NUM!	#NUM!	#NUM!	#NUM!	#NUM!	0.228973	#NUM!
P01008 [230-241]	0.884				1.297		0.758	0.791	0.945		1.006		1.218	1.064	0.01			0.946			2.657	1.538	2.331	2.174	1.878		2.363	2.145	1.629		1.194	1.627	2.183			0.861	7	7		-0.177882	#NUM!	#NUM!	#NUM!	0.375178	#NUM!	-0.39973	-0.33825	-0.0816138	#NUM!
P69905 [63-81]	0.945		0.781		1.128		0.287	0.842	1.186	0.73	0.817	0.766	1.065	2.805	2.378			3.293		2.774	4.098	1.286	3.691	2.058	2.169	3.466	2.43	3.246	4.579	3.701	7.319	5.729	3.941			0.956	4	4		-0.0816138	#NUM!	-0.356606	#NUM!	0.173767	#NUM!	-1.80088	-0.248108	0.246104	-0.454032
P23471 [400-414]									1.565		2.092		0.622	2.796	0.01			0.741				0.486		0.689	0.547		0.332		1.45		0.599	0.222	1.464				11	11		#NUM!	#NUM!	#NUM!	#NUM!	#NUM!	#NUM!	#NUM!	#NUM!	0.646163	#NUM!
Q9BXP8 [120-137]									1.403					2.28				1.172											1.771		0.733		2.626				14	16		#NUM!	#NUM!	#NUM!	#NUM!	#NUM!	#NUM!	#NUM!	#NUM!	0.488515	#NUM!
P10745 [423-430]									1.266					2.896				0.476											1.084		0.32		0.75				14	16		#NUM!	#NUM!	#NUM!	#NUM!	#NUM!	#NUM!	#NUM!	#NUM!	0.340277	#NUM!
P43652 [438-448]									1.23					1.935				1.24											2.433		1.422		2.527				14	16		#NUM!	#NUM!	#NUM!	#NUM!	#NUM!	#NUM!	#NUM!	#NUM!	0.298658	#NUM!
P07339 [223-229]	1.954	2.964	2.526	1.521	1.122	1.942	3.135	1.192	1.121	1.684		1.711		3.278		2.305	0.88	0.818	1.069	1.205	0.643		0.497			1.299		0.505	2.461	1.004	0.597		1.61	0.62	1.396	1.131	3	5		0.96643	1.56755	1.33685	0.60502	0.166073	0.957543	1.64847	0.253384	0.164786	0.751892
P02751 [1255-1274]	0.987				1.061		1.149	1.209	1.082		0.958		1.311	2.145	0.01			1.312			2.244	1.954	1.789	4.219	2.08		1.096	1.931	2.6		1.028	1.193	3.632			1.569	7	7		-0.018878	#NUM!	#NUM!	#NUM!	0.0854247	#NUM!	0.200379	0.273814	0.1137	#NUM!
Q9BQ16 [260-274]	1.248	3.364	3.144	2.287	0.642	2.54	1.168	0.708	1.209	1.645	2.033	1.803	0.935	1.224	0.951	2.567	1.136	0.186	1.067	1.992	1.247	0.178	1.072	0.403	0.295	1.638	0.303	0.917	0.406	1.444	0.17	0.244	0.267	0.58	1.019	0.541	0	0		0.319618	1.75018	1.6526	1.19346	-0.639355	1.34483	0.22404	-0.498179	0.273814	0.718088
P10745 [748-755]		3.681		2.402		2.27			1.48		1.572		0.927	2.433	0.192	2.179	1.383	0.472	1.723			0.586		0.316	0.414		0.22		1.237		0.457	0.179	0.594	0.626	1.734		7	7		#NUM!	1.8801	#NUM!	1.26424	#NUM!	1.18269	#NUM!	#NUM!	0.565597	#NUM!
P01024 [1172-1181]									1.459					2.373				1.639											2.508		2.458		2.962				14	16		#NUM!	#NUM!	#NUM!	#NUM!	#NUM!	#NUM!	#NUM!	#NUM!	0.54498	#NUM!
P04217 [349-360]	1.272	1.649	0.373	1.14	0.941	1.726	1.601	0.985	1.379	0.345	0.998	0.399	1.3	1.574	1.426	1.563	4.687	1.673	4.498	1.267	2.159	0.869	2.249	1.995	1.602	1.098	1.301	2.078	2.305	1.27	2.08	1.129	2.274	4.125	4.455	1.378	0	0		0.347099	0.721591	-1.42275	0.189034	-0.0877334	0.787432	0.678973	-0.0218044	0.463622	-1.53533
P02790 [92-101]									0.779					1.732				0.695											1.524		0.972		1.887				14	16		#NUM!	#NUM!	#NUM!	#NUM!	#NUM!	#NUM!	#NUM!	#NUM!	-0.360305	#NUM!
P01024 [226-233]	1.192	1.465	0.945	0.861	1.29	1.177	1.722	1.697	1.057	0.899		0.818		1.174		1.809	2.068	1.112	2.237	2.092	1.914		1.747			1.223		1.715	1.411	1.579	1.196		1.319	1.294	1.773	1.278	3	5		0.253384	0.550901	-0.0816138	-0.215915	0.367371	0.235114	0.784085	0.762987	0.0799754	-0.153607
P04196 [188-198]									0.972					0.854				0.878											1.185		1.351		1.073				14	16		#NUM!	#NUM!	#NUM!	#NUM!	#NUM!	#NUM!	#NUM!	#NUM!	-0.0409718	#NUM!
A0A0B4J231 [114-129]									1.252					5.849				1.287											4.511		1.166		4.051				14	16		#NUM!	#NUM!	#NUM!	#NUM!	#NUM!	#NUM!	#NUM!	#NUM!	0.324235	#NUM!
A0A0A0MQU6 [149-164]									1.335					1.502				0.689											1.286		0.589		1.054				14	16		#NUM!	#NUM!	#NUM!	#NUM!	#NUM!	#NUM!	#NUM!	#NUM!	0.41684	#NUM!
O14594 [145-155]									1.962					1.985				1.279											1.855		0.773		1.864				14	16		#NUM!	#NUM!	#NUM!	#NUM!	#NUM!	#NUM!	#NUM!	#NUM!	0.972325	#NUM!
A0A087WZW8 [75-86]									1.088					1.829				1.018											2.028		0.837		2.27				14	16		#NUM!	#NUM!	#NUM!	#NUM!	#NUM!	#NUM!	#NUM!	#NUM!	0.121679	#NUM!
P01023 [72-80]	2.047	2.919	2.013	1.883	0.802	2.359	2.489	1.803	1.668	1.834	2.243	1.371	0.996	3.534	0.01	2.884	3.135	0.84	3.655	2.536	2.203	1.501	2.183	1.775	1.493	2.212	0.862	3.147	3.667	2.857	0.651	0.527	3.271	2.145	3.465	1.733	0	0		1.03351	1.54547	1.00935	0.913033	-0.318326	1.23818	1.31557	0.850399	0.738119	0.874994
P19823 [266-276]									0.685					0.334				0.756											0.422		1.01		0.518				14	16		#NUM!	#NUM!	#NUM!	#NUM!	#NUM!	#NUM!	#NUM!	#NUM!	-0.545824	#NUM!
Q06481 [570-584]									0.953					0.616				0.637											0.426		0.315		0.401				14	16		#NUM!	#NUM!	#NUM!	#NUM!	#NUM!	#NUM!	#NUM!	#NUM!	-0.0694519	#NUM!
P02647 [70-79]									0.961		0.469		0.867	2.189	0.01			1.099				1.244		2.243	1.421		1.584		2.282		1.533	1.029	2.13				11	11		#NUM!	#NUM!	#NUM!	#NUM!	#NUM!	#NUM!	#NUM!	#NUM!	-0.0573917	#NUM!
P19823 [440-449]									1.196		0.432		0.995	1.783	0.01			1.194				1.108		1.687	1.484		1.895		2.535		1.492	0.969	3.023				11	11		#NUM!	#NUM!	#NUM!	#NUM!	#NUM!	#NUM!	#NUM!	#NUM!	0.258217	#NUM!
Q08380 [138-151]	1.367	2.135	1.473	1.615	0.641	1.08	2.726	0.722	1.285	1.066	1.828	1.244	1.12	1.788	0.578	1.205	0.917	0.795	0.864	1.052	0.193	0.631	0.355	0.809	0.388	0.817	0.442	0.345	1.637	0.615	0.819	0.335	1.329	0.686	0.741	0.485	0	0		0.451013	1.09424	0.558757	0.691534	-0.641604	0.111031	1.44679	-0.469929	0.361768	0.0922074
P02647 [70-80]									0.89		1.154		1.03	1.663	0.01			0.963				1.142		1.39	1.275		1.478		1.724		1.44	1.134	2.062				11	11		#NUM!	#NUM!	#NUM!	#NUM!	#NUM!	#NUM!	#NUM!	#NUM!	-0.168123	#NUM!
P01019 [83-91]									1.053					1.185				0.945											1.578		1.049		1.618				14	16		#NUM!	#NUM!	#NUM!	#NUM!	#NUM!	#NUM!	#NUM!	#NUM!	0.0745054	#NUM!
E9PC84 [1571-1593]	1	0.01	2.371	2.767	0.681	4.574	0.908	0.742	1.155	2.198	0.919	1.321	0.994	1.361	0.01	4.113	14.818	1.249	21.616	3.853	1.355	0.685	1.166	1.358	0.781	2.828	0.757	0.839	1.452	4.074	0.941	0.847	1.451	16.055	24.774	0.716	0	0		0	-6.64386	1.2455	1.46832	-0.554273	2.19346	-0.139236	-0.430509	0.207893	1.13619
P02787 [108-119]									1.29					1.33				0.888											1.369		0.755		1.137				14	16		#NUM!	#NUM!	#NUM!	#NUM!	#NUM!	#NUM!	#NUM!	#NUM!	0.367371	#NUM!
P10909-2 [237-246]	1.563	2.694	1.582	1.789	0.781	2.51	2.237	1.281	1.29	1.732	1.613	1.212	0.767	1.862	1.106	2.651	0.766	0.768	1.632	1.176	0.673	0.765	0.99	1.065	0.916	1.331	0.574	0.892	1.709	1.142	0.379	0.705	0.617	0.805	1.011	0.891	0	0		0.644318	1.42975	0.66175	0.839153	-0.356606	1.32769	1.16157	0.35727	0.367371	0.792439
S4R3C0 [63-69]									1.047		0.621		1.2	2.743	0.01			1.036				1.615		2.246	1.185		1.593		3.011		1.076	1.785	3.337				11	11		#NUM!	#NUM!	#NUM!	#NUM!	#NUM!	#NUM!	#NUM!	#NUM!	0.0662614	#NUM!
P06396 [200-210]									1.041					1.816				0.785											1.225		0.956		1.895				14	16		#NUM!	#NUM!	#NUM!	#NUM!	#NUM!	#NUM!	#NUM!	#NUM!	0.0579701	#NUM!
Q9BXP8 [120-152]									1.142					2.403				1.471											1.311		0.518		0.596				14	16		#NUM!	#NUM!	#NUM!	#NUM!	#NUM!	#NUM!	#NUM!	#NUM!	0.191563	#NUM!
P02787 [70-86]									1.25					2.164				1.139											1.871		0.727		2.283				14	16		#NUM!	#NUM!	#NUM!	#NUM!	#NUM!	#NUM!	#NUM!	#NUM!	0.321928	#NUM!
Q8WY21-2 [981-998]	1.38	4.837	2.8	1.992	1.023	2.025	2.679	1.4	1.643	2.292		2.208		2.648		2.941	1.163	0.759	1.795	1.658	1.741		1.576			1.868		1.761	2.047	2.214	0.463		1.136	0.906	1.389	1.028	3	5		0.464668	2.27411	1.48543	0.994218	0.0328061	1.01792	1.42169	0.485427	0.716332	1.19661
A0A0C4DFX3 [892-914]									1.243					1.559				0.636											1.072		0.61		1.227				14	16		#NUM!	#NUM!	#NUM!	#NUM!	#NUM!	#NUM!	#NUM!	#NUM!	0.313826	#NUM!
P08253 [128-146]	1.239	2.242	1.668	2.018	0.937	1.734	1.786	1.01	1.342	1.251	1.248	0.885	0.828	2.174	0.137	2.18	1.195	0.961	1.472	1.24	6.143	0.992	3.309	0.959	0.941	0.944	0.668	5.363	1.516	0.866	0.598	0.611	1.268	1.142	1.17	1.411	0	0		0.309176	1.16479	0.738119	1.01293	-0.093879	0.794104	0.836732	0.0143553	0.424385	0.323082
P02647 [86-96]									1.158					1.959				0.93											1.994		1.208		2.402				14	16		#NUM!	#NUM!	#NUM!	#NUM!	#NUM!	#NUM!	#NUM!	#NUM!	0.211635	#NUM!
P01024 [177-191]									1.147					1.391				1.569											1.792		0.888		2.035				14	16		#NUM!	#NUM!	#NUM!	#NUM!	#NUM!	#NUM!	#NUM!	#NUM!	0.197865	#NUM!
P01023 [626-634]									1.305					1.922				0.749											1.392		0.56		0.79				14	16		#NUM!	#NUM!	#NUM!	#NUM!	#NUM!	#NUM!	#NUM!	#NUM!	0.38405	#NUM!
P04004 [198-209]									0.946					2.277				1.102											1.934		1.54		3.017				14	16		#NUM!	#NUM!	#NUM!	#NUM!	#NUM!	#NUM!	#NUM!	#NUM!	-0.0800879	#NUM!
P61626 [69-77]									1.071					2.064				0.941											1.842		1.765		2.203				14	16		#NUM!	#NUM!	#NUM!	#NUM!	#NUM!	#NUM!	#NUM!	#NUM!	0.0989585	#NUM!
O00533-2 [43-51]	1.333	3.485	1.755	1.461	0.705	1.771	2.018	1.018	1.153	2.125	1.084	1.73	0.763	1.255	1.48	1.648	1.611	0.68	2.094	2.003	1.089	0.712	1.133	1.016	0.814	1.627	0.461	1.036	1.097	1.793	0.51	0.284	1.046	1.563	1.855	0.896	0	0		0.414677	1.80116	0.811471	0.546956	-0.504305	0.824564	1.01293	0.0257376	0.205393	1.08746
P01019 [238-247]									1.351					3.003				1.16											2.201		1.129		2.538				14	16		#NUM!	#NUM!	#NUM!	#NUM!	#NUM!	#NUM!	#NUM!	#NUM!	0.434028	#NUM!
P02748 [497-505]									1.283		0.547		0.879	2.245	0.01			1.069				1.143		1.552	0.984		1.024		2.03		1.629	1.133	3.651				11	11		#NUM!	#NUM!	#NUM!	#NUM!	#NUM!	#NUM!	#NUM!	#NUM!	0.359521	#NUM!
P07358 [417-428]	1.052	1.227	1.403	0.942	1.171	1.108	1.072	1.421	1.311	1.092	0.63	1.355	1.272	3.497	0.01	1.552	1.942	0.977	2.417	3.436	1.852	1.504	2.096	1.797	0.974	2.083	1.808	2.036	4.228	3.155	2.099	0.937	5.936	1.774	2.363	1.117	0	0		0.0731347	0.295135	0.488515	-0.086201	0.227741	0.147958	0.100305	0.506907	0.390668	0.126973
Q92563 [257-269]									1.333		2.468		1.056	1.949	0.01			0.993				0.269		0.527	0.282		0.298		1.413		1.908	0.176	1.284				11	11		#NUM!	#NUM!	#NUM!	#NUM!	#NUM!	#NUM!	#NUM!	#NUM!	0.414677	#NUM!
P01625 [1-15]									1.164					2.57				0.964											2.005		1.057		1.993				14	16		#NUM!	#NUM!	#NUM!	#NUM!	#NUM!	#NUM!	#NUM!	#NUM!	0.219091	#NUM!
P01011 [321-330]	1.451	1.723		1.332	1.531	1.313	1.934	1.757	1.208		0.745		0.911	1.376	0.554	1.473	1.744	1.286	4.258		4.295	0.758	4.602	2.011	2.351		1.502	4.325	2.021		1.308	1.243	1.67	1.724	3.23	1.525	3	3		0.537048	0.784923	#NUM!	0.413594	0.614474	0.392867	0.951588	0.813114	0.27262	#NUM!
P36955 [198-206]	1.532	1.324		1.469	0.633	1.236	1.722	0.652	1.33		0.753		1.005	1.675	0.364	0.965	0.369	0.779	0.673		0.974	0.593	0.879	0.798	0.454		0.496	0.748	1.381		0.577	0.402	0.885	0.417	0.564	0.811	3	3		0.615416	0.404903	#NUM!	0.554834	-0.659723	0.305679	0.784085	-0.617056	0.411426	#NUM!
P01008 [103-113]									0.995		0.546		1.344	1.469	0.01			0.952				1.126		1.614	0.938		1.645		1.389		1.159	1.201	1.915				11	11		#NUM!	#NUM!	#NUM!	#NUM!	#NUM!	#NUM!	#NUM!	#NUM!	-0.00723157	#NUM!
E7ETH0 [354-363]									1.059					1.993				1.038											1.413		0.803		1.421				14	16		#NUM!	#NUM!	#NUM!	#NUM!	#NUM!	#NUM!	#NUM!	#NUM!	0.0827026	#NUM!
P02787 [70-87]									1.341		1.152		1.183	1.71	0.01			1.055				1.009		1.549	1.049		1.039		2.048		0.931	0.932	1.977				11	11		#NUM!	#NUM!	#NUM!	#NUM!	#NUM!	#NUM!	#NUM!	#NUM!	0.423309	#NUM!
P06396 [76-83]									1.218					1.987				0.843											1.517		1.233		2.184				14	16		#NUM!	#NUM!	#NUM!	#NUM!	#NUM!	#NUM!	#NUM!	#NUM!	0.284514	#NUM!
V9GYM3 [112-120]	0.488	1.308		0.831	0.946	2.158	0.329	0.934	0.734		0.443		0.975	2.059	0.01	1.472	1.479	0.728	1.854		0.393	0.77	0.435	1.703	1.333		1.555	0.545	2.104		1.96	0.868	2.44	1.536	2.03	0.721	3	3		-1.03505	0.387363	#NUM!	-0.26708	-0.0800879	1.10969	-1.60384	-0.0985055	-0.446148	#NUM!
P04217 [283-310]									1.078					1.437				1.052											0.701		1.457		2.099				14	16		#NUM!	#NUM!	#NUM!	#NUM!	#NUM!	#NUM!	#NUM!	#NUM!	0.108357	#NUM!
Q92823-5 [392-410]	1.339	3.063	1.577	1.512	0.78	1.792	1.626	0.754	1.174	1.656	1.402	1.471	1.038	1.055	1.155	1.809	1.301	0.622	2.071	1.355	1.618	0.836	1.345	0.672	0.536	1.168	0.927	1.309	0.846	0.924	0.505	0.481	0.637	1.158	1.61	0.664	0	0		0.421156	1.61495	0.657183	0.596458	-0.358454	0.841571	0.701327	-0.407364	0.231432	0.727703
Q96PD5 [107-124]									1.173					2.066				1.068											2.166		1.449		2.796				14	16		#NUM!	#NUM!	#NUM!	#NUM!	#NUM!	#NUM!	#NUM!	#NUM!	0.230203	#NUM!
P01031 [158-167]	1.16	1.117	1.424	1.057	0.962	1.403	0.989	1.056	1.048	1.154	0.785	1.686	1	1.405	3.561	1.397	2.597	1.397	2.485	2.401	1.886	1.188	2.381	2.401	2.307	1.937	2.147	2.203	1.627	2.469	1.487	1.555	1.992	2.193	3.168	1.08	0	0		0.214125	0.159629	0.509949	0.0799754	-0.0558912	0.488515	-0.0159576	0.0786098	0.0676387	0.206643
A0A0A0MTQ6 [1-21]		1.025		1.264		1.981			0.809					0.951		1.036	2.775	0.902	3.591										1.09		0.839		1.012	3.198	2.872		10	12		#NUM!	0.0356239	#NUM!	0.337996	#NUM!	0.986229	#NUM!	#NUM!	-0.305788	#NUM!
P04217 [186-214]									1.035		0.876		1.062	1.219	0.01			1.051				1.073		1.789	1.02		1.187		1.271		1.021	0.885	1.592				11	11		#NUM!	#NUM!	#NUM!	#NUM!	#NUM!	#NUM!	#NUM!	#NUM!	0.0496308	#NUM!
P02787 [400-415]									1.494					2.161				1.025											1.8		0.834		1.763				14	16		#NUM!	#NUM!	#NUM!	#NUM!	#NUM!	#NUM!	#NUM!	#NUM!	0.57918	#NUM!
P01859 [272-285]	1.099	0.922	1.146	1.141	1.007	1.197	1.025	1.083	1.501	1.306	0.798	1.412	0.936	1.038	0.189	1.173	1.74	0.939	2.24	2.062	1.784	0.546	2.068	1.612	0.859	1.677	0.838	1.576	1.568	1.554	0.711	0.927	1.46	1.637	2.494	0.973	0	0		0.136191	-0.117161	0.196607	0.190299	0.0100637	0.259423	0.0356239	0.115033	0.585924	0.385155
A0A0B4J1U3 [66-81]	0.96	2.189	1.378	1.544	1.422	1.264	0.888	1.39	1.213	0.892	0.696	1.348	1.136	3.347	1.286	2.853	3.513	1.03	4.581	2.592	2.669	1.846	1.896	1.468	2.056	2.227	0.932	2.995	3.113	3.157	1.707	1.979	2.17	3.237	3.012	2.282	0	0		-0.0588937	1.13027	0.462576	0.626673	0.507921	0.337996	-0.171368	0.475085	0.27858	-0.164884
P02787 [108-120]									1.214					0.851				0.856											0.962		0.765		0.746				14	16		#NUM!	#NUM!	#NUM!	#NUM!	#NUM!	#NUM!	#NUM!	#NUM!	0.279768	#NUM!
P10745 [906-920]	1.338	3.144	2.628	1.894	0.993	2.49	1.636	0.793	1.057	1.655	1.3	1.59	0.677	3.039	0.314	2.332	2.812	0.317	2.693	1.987	1.404	0.324	1.182	0.318	0.296	1.233	0.142	1.432	1.419	1.745	0.272	0.25	0.366	1.352	2.623	0.743	0	0		0.420078	1.6526	1.39397	0.921436	-0.0101344	1.31615	0.710173	-0.334607	0.0799754	0.726831
Q9Y6R7 [381-397]	1.284				1.207		1.371	1.329	1.12					1.167				1.025			2.842		3.125					2.02	1.003		0.941		1.121			1.238	10	12		0.360645	#NUM!	#NUM!	#NUM!	0.271426	#NUM!	0.455229	0.410341	0.163499	#NUM!
P01011 [321-329]	1.108	1.191	1.191	1.099	1.208	1.505	1.661	1.76	1.398	1.306	0.629	1.499	0.658	1.644	0.01	1.631	1.945	1.211	3.384	2.387	2.055	0.727	2.689	1.78	2.023	1.369	1.337	2.24	2.183	1.872	1.107	1.048	1.962	1.487	3.253	1.484	0	0		0.147958	0.252173	0.252173	0.136191	0.27262	0.589763	0.732052	0.815575	0.483364	0.385155
P10745 [1047-1059]		2.564		2.536		2.13			1.462		2.004		0.668	2.327	0.056	1.484	1.222	0.413	1.355			0.567		0.865	0.568		0.507		1.199		0.533	0.322	0.575	0.715	1.638		7	7		#NUM!	1.3584	#NUM!	1.34255	#NUM!	1.09085	#NUM!	#NUM!	0.547943	#NUM!
P01024 [797-805]									1.17					1.909				1.648											1.937		2.128		1.614				14	16		#NUM!	#NUM!	#NUM!	#NUM!	#NUM!	#NUM!	#NUM!	#NUM!	0.226509	#NUM!
P06396 [679-691]	1.472	1.642	1.685	1.305	1.238	1.549	1.821	1.537	1.439	1.559	1.362	1.191	1.045	1.568	1.832	1.615	1.539	0.805	2.502	1.799	2.168	1.008	2.009	2.502	1.428	1.359	1.401	1.852	2.097	2.085	0.929	1.133	2.087	1.47	2.271	0.969	0	0		0.557778	0.715454	0.752749	0.38405	0.308011	0.631337	0.864731	0.620117	0.525067	0.640621
P02787 [476-487]	1.346	2.906	1.955	1.422	0.776	1.725	1.415	1.082	1.414	1.851	1.326	1.611	0.813	1.85	0.278	1.326	1.451	0.741	1.622	1.039	1.107	0.827	0.997	0.918	0.758	1.009	0.509	1.053	1.332	0.882	0.596	0.251	1.086	1.019	1.289	0.909	0	0		0.428678	1.53903	0.967169	0.507921	-0.365871	0.786596	0.500802	0.1137	0.499782	0.888305
P10745 [675-687]									1.55					2.237				0.577											1.218		0.561		0.953				14	16		#NUM!	#NUM!	#NUM!	#NUM!	#NUM!	#NUM!	#NUM!	#NUM!	0.632268	#NUM!
V9GYM3 [112-122]	1.381	1.101	1.206	0.905	1.147	1.889	0.97	1.291	1.055	1.139	0.578	1.058	1.007	1.99	0.01	1.529	2.08	1.095	2.728	1.551	1.48	0.938	1.575	1.593	1.026	1.364	1.608	1.555	2.181	1.679	1.456	0.885	2.158	1.557	2.46	1.093	0	0		0.465713	0.138814	0.27023	-0.14401	0.197865	0.917623	-0.0439433	0.368489	0.077243	0.187768
A0A0J9YY99 [63-69]									0.835		0.48		1.58	3.024	0.171			1.465				1.365		3.185	1.248		1.36		2.649		1.432	1.695	3.97				11	11		#NUM!	#NUM!	#NUM!	#NUM!	#NUM!	#NUM!	#NUM!	#NUM!	-0.260152	#NUM!
P14209 [117-135]									0.926		0.632		0.862	0.847	0.01			0.869				0.853		1.282	2.875		1.179		1.13		1.26	1.709	0.918				11	11		#NUM!	#NUM!	#NUM!	#NUM!	#NUM!	#NUM!	#NUM!	#NUM!	-0.110916	#NUM!
P36955 [175-186]									1.185					1.466				0.804											1.382		0.523		1.244				14	16		#NUM!	#NUM!	#NUM!	#NUM!	#NUM!	#NUM!	#NUM!	#NUM!	0.244887	#NUM!
P10745 [578-591]									1.067		1.304		0.939	1.273	0.734			0.736				1.138		1.169	1.385		1.034		1.139		0.623	1.259	0.979				11	11		#NUM!	#NUM!	#NUM!	#NUM!	#NUM!	#NUM!	#NUM!	#NUM!	0.0935602	#NUM!
Q12860 [38-55]	1.109		0.373		0.905		1.59	0.787	1.313	0.276	1.145	0.251	0.976	1.372	0.445			0.64		0.459	1.212	0.967	1.059	0.84	0.574	0.3	0.775	1.421	0.345	0.373	0.538	0.636	1.321			0.57	4	4		0.149259	#NUM!	-1.42275	#NUM!	-0.14401	#NUM!	0.669027	-0.345564	0.392867	-1.85726
P02760 [167-182]									1.572					2.5				0.995											2.903		2.268		4.891				14	16		#NUM!	#NUM!	#NUM!	#NUM!	#NUM!	#NUM!	#NUM!	#NUM!	0.652601	#NUM!
P36955 [400-409]									1.085					1.084				1.023											1.566		1.19		0.894				14	16		#NUM!	#NUM!	#NUM!	#NUM!	#NUM!	#NUM!	#NUM!	#NUM!	0.117695	#NUM!
P00734 [364-380]									0.865					1.877				0.804											1.574		1.449		2.216				14	16		#NUM!	#NUM!	#NUM!	#NUM!	#NUM!	#NUM!	#NUM!	#NUM!	-0.209228	#NUM!
Q92520 [121-132]		5.018		2.255		2.031			1.327					2.386		1.941	0.564	0.72	1.286										1.752		0.47		1.52	0.691	1.076		10	12		#NUM!	2.32711	#NUM!	1.17313	#NUM!	1.02219	#NUM!	#NUM!	0.408168	#NUM!
P69905 [63-84]	1.017		1.973		1.227		0.962	1.628	1.135	1.192	1.227	1.765	0.744	1.644	0.01			4.669		3.016	3.309	1.716	2.815	4.046	2.677	5.983	3.305	2.852	5.257	6.319	10.857	7.481	4.223			1.645	4	4		0.0243197	#NUM!	0.980391	#NUM!	0.295135	#NUM!	-0.0558912	0.703101	0.182692	0.253384
P25311 [150-162]									1.49					3.208				1.088											3.243		1.3		4.581				14	16		#NUM!	#NUM!	#NUM!	#NUM!	#NUM!	#NUM!	#NUM!	#NUM!	0.575312	#NUM!
P01031 [377-390]									1.115					0.8				1.173											1.413		0.849		1.222				14	16		#NUM!	#NUM!	#NUM!	#NUM!	#NUM!	#NUM!	#NUM!	#NUM!	0.157044	#NUM!
P08185 [304-318]	1.113	1.496	0.578	1.305	1.216	1.137	1.583	1.179	1.007	0.504	1.117	0.398	1.073	1.28	0.33	0.922	7.971	1.166	3.719	2.403	3.051	0.825	2.336	1.213	0.69	1.499	0.901	2.284	1.856	1.592	1.301	0.786	1.807	3.846	5.13	1.001	0	0		0.154454	0.58111	-0.790859	0.38405	0.282143	0.185232	0.662661	0.237564	0.0100637	-0.988504
P10745 [1047-1058]									1.354					2.54				0.456											1.404		0.814		0.742				14	16		#NUM!	#NUM!	#NUM!	#NUM!	#NUM!	#NUM!	#NUM!	#NUM!	0.437228	#NUM!
Q96PD5 [107-126]									1.82					0.918				1.272											3.303		1.732		3.586				14	16		#NUM!	#NUM!	#NUM!	#NUM!	#NUM!	#NUM!	#NUM!	#NUM!	0.863938	#NUM!
P01024 [226-235]		2.077		1.637		1.944			1.037					1.93		1.767	4.734	1.081	5.474										1.569		1.425		1.895	3.204	7.285		10	12		#NUM!	1.0545	#NUM!	0.711054	#NUM!	0.959028	#NUM!	#NUM!	0.0524159	#NUM!
P02647 [70-81]	1.232	0.711	1.487	0.78	1.087	2.78	0.939	1.565	1.087	1.107	0.829	1.12	1.277	1.876	0.818	1.233	2.591	1.078	2.26	1.936	1.826	1.133	1.808	1.879	1.051	1.645	1.361	1.836	2.299	2.009	1.652	0.8	2.461	1.777	2.573	1.107	0	0		0.301002	-0.492079	0.572405	-0.358454	0.120352	1.47508	-0.0908029	0.646163	0.120352	0.146655
O15354 [85-100]	1.419	4.01	2.52	1.447	0.691	1.789	2.285	1.189	1.349	2.211	1.358	1.683	1.028	2.559	1.247	2.209	0.586	0.482	0.921	1.109	0.62	0.591	0.639	0.423	0.773	1.3	0.305	0.7	1.433	1.117	0.336	0.302	0.681	0.739	0.648	0.783	0	0		0.504875	2.0036	1.33342	0.533065	-0.533242	0.839153	1.19219	0.249749	0.43189	1.1447
Q6UX71 [192-212]	1.301	0.844	1.26	1.165	0.956	0.857	1.542	1.092	1.505	1.342		1.419		1.024		0.548	0.96	1.486	1.825	1.324	1.578		1.838			1.273		1.699	1.442	1.065	1.166		0.919	1.557	1.539	0.813	3	5		0.379621	-0.244685	0.333424	0.22033	-0.0649175	-0.222633	0.624803	0.126973	0.589763	0.424385
Q14624 [308-315]									0.986		0.657		0.871	2.242	0.01			1.533				1.097		1.594	1.892		1.74		1.849		1.753	1.106	2.972				11	11		#NUM!	#NUM!	#NUM!	#NUM!	#NUM!	#NUM!	#NUM!	#NUM!	-0.0203404	#NUM!
P01616 [1-21]									1.153					1.293				0.99											1.533		1.057		2.293				14	16		#NUM!	#NUM!	#NUM!	#NUM!	#NUM!	#NUM!	#NUM!	#NUM!	0.205393	#NUM!
P04196 [220-229]		2.123		0.991		1.577			1.024		0.887		2.569	1.862	0.01	2.077	2.892	0.701	2.801			1.941		3.999	2.217		2.868		2.276		2.412	1.414	2.851	1.283	2.616		7	7		#NUM!	1.0861	#NUM!	-0.013043	#NUM!	0.657183	#NUM!	#NUM!	0.0342157	#NUM!
P10909-2 [461-473]	1.323	1.967	0.926	1.404	0.912	1.328	1.601	1.1	1.197	1.054	1.206	0.994	0.922	1.334	0.01	1.303	1.193	0.786	1.551	1.039	1.112	0.899	1.082	1.143	0.803	0.759	0.707	1.081	1.526	0.987	0.9	0.53	1.634	0.946	1.453	0.996	0	0		0.403813	0.975997	-0.110916	0.489543	-0.132894	0.409255	0.678973	0.137504	0.259423	0.0758749
P17900 [150-169]	1.641	5.279	3.702	1.096	0.503	1.996	2.263	0.977	1.363	3.078	0.829	1.955	0.988	2.342	0.742	2.263	0.706	0.708	1.424	1.364	0.901	0.676	0.899	0.907	0.739	1.259	0.549	0.836	1.34	1.306	0.503	0.657	0.55	0.729	1.072	0.867	0	0		0.714575	2.40026	1.8883	0.132248	-0.99137	0.997112	1.17824	-0.0335695	0.446786	1.62199
P10745 [1047-1057]									1.358					1.834				0.393											1.111		0.266		0.595				14	16		#NUM!	#NUM!	#NUM!	#NUM!	#NUM!	#NUM!	#NUM!	#NUM!	0.441483	#NUM!
Q17R60 [600-612]									1.282		1.081		0.989	1.805	0.01			0.981				2.313		2.405	2.903		2.577		0.642		0.734	2.698	0.821				11	11		#NUM!	#NUM!	#NUM!	#NUM!	#NUM!	#NUM!	#NUM!	#NUM!	0.358396	#NUM!
P01024 [797-807]									0.92					1.548				1.316											1.055		1.244		2.252				14	16		#NUM!	#NUM!	#NUM!	#NUM!	#NUM!	#NUM!	#NUM!	#NUM!	-0.120294	#NUM!
P02787 [279-292]									1.196					1.806				0.809											0.849		0.529		0.884				14	16		#NUM!	#NUM!	#NUM!	#NUM!	#NUM!	#NUM!	#NUM!	#NUM!	0.258217	#NUM!
P10745 [271-283]									1.123					1.782				0.502											1.254		0.452		1.067				14	16		#NUM!	#NUM!	#NUM!	#NUM!	#NUM!	#NUM!	#NUM!	#NUM!	0.167358	#NUM!
P01008 [446-455]									0.83					1.864				1.283											2.298		1.579		3.215				14	16		#NUM!	#NUM!	#NUM!	#NUM!	#NUM!	#NUM!	#NUM!	#NUM!	-0.268817	#NUM!
P04196 [44-51]									1.215					0.536				0.838											0.958		2.252		2.365				14	16		#NUM!	#NUM!	#NUM!	#NUM!	#NUM!	#NUM!	#NUM!	#NUM!	0.280956	#NUM!
P02790 [131-146]									0.857					1.834				0.49											0.614		0.831		1.087				14	16		#NUM!	#NUM!	#NUM!	#NUM!	#NUM!	#NUM!	#NUM!	#NUM!	-0.222633	#NUM!
P68871 [42-57]			0.886							0.414		0.498								5.585						5.602				5.605							13	17		#NUM!	#NUM!	-0.174621	#NUM!	#NUM!	#NUM!	#NUM!	#NUM!	#NUM!	-1.2723
P02790 [131-143]	1.543	0.596		0.972	1.664	1.978	2.378	1.497	1.084					2.066		0.681	2.76	0.504	2.804		3.303		2.61					1.971	1.021		0.77		1.396	1.429	4.424	1.226	6	8		0.625738	-0.746616	#NUM!	-0.0409718	0.734655	0.984042	1.24975	0.582074	0.116365	#NUM!
P69905 [42-56]	0.91	2.196	1.669	1.034	0.997	1.737	1.388	1.295	1.118	1.47	0.939	1.294	1.122	1.277	1.825	1.742	10.573	4.816	8.078	3.883	9.553	1.081	7.781	3.303	1.168	11.773	1.217	9.147	3.417	6.708	1.602	4.64	3.995	11.631	8.329	4.506	0	0		-0.136062	1.13488	0.738984	0.0482362	-0.00433459	0.796598	0.473008	0.372952	0.16092	0.555816
Q12860 [868-880]	1.619				0.804		1.811	0.839	1.239		1.441		0.906	1.528	3.248			0.71			3.672	1.004	3.073	1.6	1.117		0.528	5.832	1.412		0.784	0.719	1.081			1.449	7	7		0.695103	#NUM!	#NUM!	#NUM!	-0.314733	#NUM!	0.856787	-0.253257	0.309176	#NUM!
P12035 [364-375]		5.047	0.955	0.713		3.298			1.901	0.86	1.532	4.649	1.241	1.942	4.188	1.28	3.531	1.072	3.359	2.176		7.675		1.498	0.753	2.3	0.875		1.688	1.828	2.117	1.564	1.742	1.071	4.261		4	4		#NUM!	2.33543	-0.0664274	-0.488026	#NUM!	1.72159	#NUM!	#NUM!	0.926759	-0.217591
P32119 [93-105]									1.758					3.849				5.178											4.472		9.164		5.162				14	16		#NUM!	#NUM!	#NUM!	#NUM!	#NUM!	#NUM!	#NUM!	#NUM!	0.813935	#NUM!
P22352 [186-196]									1.037					2.247				0.744											1.824		0.408		1.159				14	16		#NUM!	#NUM!	#NUM!	#NUM!	#NUM!	#NUM!	#NUM!	#NUM!	0.0524159	#NUM!
P07093-3 [175-192]									1.456		1.279		0.781	1.215	0.01			0.775				0.681		1.393	0.654		0.967		0.685		0.501	0.741	0.292				11	11		#NUM!	#NUM!	#NUM!	#NUM!	#NUM!	#NUM!	#NUM!	#NUM!	0.54201	#NUM!
P27169 [85-99]	1.204		1.593		1.091		0.56	1.135		1.719	0.738	1.518	1.092		0.854					3.145	4.372	1.148	3.538	1.677	1.782	1.747	1.651	3.892		2.131		1.026				0.472	6	8		0.267835	#NUM!	0.671746	#NUM!	0.125651	#NUM!	-0.836501	0.182692	#NUM!	0.78157
P02649 [57-70]	1.211				0.956		0.515	1.217													3.584		3.061					3.459								0.93	12	16		0.276199	#NUM!	#NUM!	#NUM!	-0.0649175	#NUM!	-0.957356	0.283329	#NUM!	#NUM!
P02649 [57-73]									1.26					3.711				0.852											2.437		1.025		2.192				14	16		#NUM!	#NUM!	#NUM!	#NUM!	#NUM!	#NUM!	#NUM!	#NUM!	0.333424	#NUM!
P10745 [1047-1056]									1.223		2.016		1.059	2.634	0.01			0.308				0.705		0.421	0.502		0.223		0.839		0.085	0.307	0.287				11	11		#NUM!	#NUM!	#NUM!	#NUM!	#NUM!	#NUM!	#NUM!	#NUM!	0.290424	#NUM!
P02748 [447-459]									1.112					3.658				1.437											2.659		1.23		5.457				14	16		#NUM!	#NUM!	#NUM!	#NUM!	#NUM!	#NUM!	#NUM!	#NUM!	0.153157	#NUM!
P02458 [1460-1476]											1.379		0.693		0.01							0.15		0.318	0.7		0.362					0.313					13	15		#NUM!	#NUM!	#NUM!	#NUM!	#NUM!	#NUM!	#NUM!	#NUM!	#NUM!	#NUM!
P04196 [140-148]		0.892		0.486		1.053			0.787					0.633		1.006	1.473	0.52	1.207										0.842		2.169		1.722	0.889	1.124		10	12		#NUM!	-0.164884	#NUM!	-1.04097	#NUM!	0.0745054	#NUM!	#NUM!	-0.345564	#NUM!
P02649 [57-76]									1.049					2.9				0.955											0.46		0.617		1.312				14	16		#NUM!	#NUM!	#NUM!	#NUM!	#NUM!	#NUM!	#NUM!	#NUM!	0.0690147	#NUM!
P47972 [363-381]			2.574						1.493	2.418	1.418	1.971	1.186	2.999	1.77			1.233		3.674		0.93		1.806	0.712	1.991	0.493		3.971	2.19	0.986	0.617	3.872				8	8		#NUM!	#NUM!	1.36401	#NUM!	#NUM!	#NUM!	#NUM!	#NUM!	0.578214	1.27381
P07225 [371-392]									1.287					0.95				0.881											0.08		0.62		0.202				14	16		#NUM!	#NUM!	#NUM!	#NUM!	#NUM!	#NUM!	#NUM!	#NUM!	0.364012	#NUM!
Q13822-3 [210-224]	1.903	3.775	1.687	1.488	0.969	1.627	1.668	0.993	1.045	1.067	1.115	1.728	1.068	2.596	0.496	0.517	5.768	0.785	6.12	4.045	3.506	0.75	2.883	0.985	0.749	2.298	0.834	2.575	0.387	3.087	0.559	0.876	1.874	2.998	8.13	1.566	0	0		0.928276	1.91648	0.75446	0.573375	-0.0454314	0.702214	0.738119	-0.0101344	0.0635029	0.0935602
Q96PD5 [107-129]									1.179					1.847				1.442											2.374		1.524		3.736				14	16		#NUM!	#NUM!	#NUM!	#NUM!	#NUM!	#NUM!	#NUM!	#NUM!	0.237564	#NUM!
P43251-2 [125-138]									1.263					1.429				0.704											1.711		0.966		0.634				14	16		#NUM!	#NUM!	#NUM!	#NUM!	#NUM!	#NUM!	#NUM!	#NUM!	0.336855	#NUM!
P01011 [321-331]	0.851		1.098		1.091		1.043	1.328	1.412	1.062	0.779	1.326	0.913	1.699	0.115			1.352		1.648	1.272	1.121	1.575	1.936	1.845	1.03	1.41	1.542	2.204	1.234	1.726	1.803	2.418			0.948	4	4		-0.232769	#NUM!	0.134878	#NUM!	0.125651	#NUM!	0.0607392	0.409255	0.49774	0.0867838
P02748 [155-175]											1.292		0.762		0.01							1.509		2.671	2.014		2.331					1.858					13	15		#NUM!	#NUM!	#NUM!	#NUM!	#NUM!	#NUM!	#NUM!	#NUM!	#NUM!	#NUM!
P43652 [518-531]									0.855		0.585		0.889	1.433	0.01			0.773				0.828		1.21	1.039		1.484		0.893		0.701	0.855	1.54				11	11		#NUM!	#NUM!	#NUM!	#NUM!	#NUM!	#NUM!	#NUM!	#NUM!	-0.226004	#NUM!
P00450 [188-199]		0.01		0.775		0.691			0.872					0.87		0.472	1.318	1.033	1.309										1.208		0.814		1.152	1.115	1.038		10	12		#NUM!	-6.64386	#NUM!	-0.367732	#NUM!	-0.533242	#NUM!	#NUM!	-0.1976	#NUM!
O00533-2 [43-56]	1.711	2.331	0.699	1.715	1.262	1.486	2.253	1.508		0.587		0.601				0.407	1.439		2.787	2.056	7.985		6.551			1.257		9.584		2.32				0.951	2.5	1.863	5	9		0.77484	1.22095	-0.516636	0.778209	0.335712	0.571434	1.17185	0.592636	#NUM!	-0.768568
P10745 [578-597]	3.464		1.766		1.15		7.384	1.201		1.169		1.164								1.211	4.034		5.444			0.848		3.438		1.194						1.723	9	13		1.79244	#NUM!	0.820485	#NUM!	0.201634	#NUM!	2.8844	0.264236	#NUM!	0.225275
P98164 [514-526]									1.258					2.017				1.8											0.716		1.713		1.111				14	16		#NUM!	#NUM!	#NUM!	#NUM!	#NUM!	#NUM!	#NUM!	#NUM!	0.331132	#NUM!
P23515 [203-216]											1.85		1.194		0.01							1.161		2.94	0.613		1.371					1.991					13	15		#NUM!	#NUM!	#NUM!	#NUM!	#NUM!	#NUM!	#NUM!	#NUM!	#NUM!	#NUM!
P02787 [279-288]									1.335					2.237				1.096											0.951		0.222		0.633				14	16		#NUM!	#NUM!	#NUM!	#NUM!	#NUM!	#NUM!	#NUM!	#NUM!	0.41684	#NUM!
P10745 [578-604]	1.057		1.21		1.368		1.315	1.622		0.946	1.376	1.241	0.795		1.406					2.169	2.392	1.438	2.555	1.956	1.486	1.277	1.55	2.167		2.243		1.089				1.166	6	8		0.0799754	#NUM!	0.275007	#NUM!	0.452068	#NUM!	0.395063	0.697774	#NUM!	-0.0800879
P36955 [198-208]											1.059		1.055		0.01							0.871		1.715	1.259		0.931					1.017					13	15		#NUM!	#NUM!	#NUM!	#NUM!	#NUM!	#NUM!	#NUM!	#NUM!	#NUM!	#NUM!
P02787 [279-286]											0.85		0.816		0.01							0.558		0.755	0.746		0.518					0.374					13	15		#NUM!	#NUM!	#NUM!	#NUM!	#NUM!	#NUM!	#NUM!	#NUM!	#NUM!	#NUM!
P02671 [528-545]											1.304		0.935		0.01							1.712		2.438	4.173		2.189					2.671					13	15		#NUM!	#NUM!	#NUM!	#NUM!	#NUM!	#NUM!	#NUM!	#NUM!	#NUM!	#NUM!
P01011 [321-336]			0.34							0.265		0.402								0.806						0.518				0.816							13	17		#NUM!	#NUM!	-1.55639	#NUM!	#NUM!	#NUM!	#NUM!	#NUM!	#NUM!	-1.91594
P98164 [514-530]			1.128							1.295		1.555								0.62						0.63				0.284							13	17		#NUM!	#NUM!	0.173767	#NUM!	#NUM!	#NUM!	#NUM!	#NUM!	#NUM!	0.372952
P10745 [578-598]			1.265							1.036		1.071								1.719						1.23				1.512							13	17		#NUM!	#NUM!	0.339137	#NUM!	#NUM!	#NUM!	#NUM!	#NUM!	#NUM!	0.051024
P10909-2 [280-290]		0.599		1.2		1.753			1.289					2.4		2.197	1.362	0.835	1.78										1.399		0.923		1.278	1.384	2.334		10	12		#NUM!	-0.739372	#NUM!	0.263034	#NUM!	0.809826	#NUM!	#NUM!	0.366252	#NUM!
P05060 [398-409]			1.51						1.589	1.544		1.401		3.219				1.036		2.206						2.054			1.494	3.792	0.737		1.026				11	13		#NUM!	#NUM!	0.594549	#NUM!	#NUM!	#NUM!	#NUM!	#NUM!	0.668119	0.626673
P05060 [397-409]	1.252	3.184	2.611	1.838	0.52	1.448	2.011	0.78	1.246	2.762		1.982		1.867		2.604	2.959	0.433	1.755	3.945	1.308		0.746			1.723		1.193	1.004	2.955	0.421		0.818	0.916	2.298	0.635	3	5		0.324235	1.67084	1.3846	0.878137	-0.943416	0.534062	1.00791	-0.358454	0.317304	1.46571
P10645 [142-152]									1.241					1.226				0.318											0.593		0.29		0.605				14	16		#NUM!	#NUM!	#NUM!	#NUM!	#NUM!	#NUM!	#NUM!	#NUM!	0.311503	#NUM!
P05060 [88-101]			3.347						1.348	2.006		1.904		0.01				0.481		2.343						1.308			0.782	2.77	0.053		0.067				11	13		#NUM!	#NUM!	1.74287	#NUM!	#NUM!	#NUM!	#NUM!	#NUM!	0.43082	1.00432
Q17R60 [508-517]									1.249					2.717				1.251											3.45		1.141		2.568				14	16		#NUM!	#NUM!	#NUM!	#NUM!	#NUM!	#NUM!	#NUM!	#NUM!	0.320773	#NUM!
Q14515 [207-220]									1.048					3.04				0.828											1.462		0.668		1.483				14	16		#NUM!	#NUM!	#NUM!	#NUM!	#NUM!	#NUM!	#NUM!	#NUM!	0.0676387	#NUM!
P10645 [357-368]									1.42					2.859				0.517											0.714		0.563		1.198				14	16		#NUM!	#NUM!	#NUM!	#NUM!	#NUM!	#NUM!	#NUM!	#NUM!	0.505891	#NUM!
Q99674-5 [301-310]											2.125		0.867		0.01							0.518		0.481	0.652		0.281					0.178					13	15		#NUM!	#NUM!	#NUM!	#NUM!	#NUM!	#NUM!	#NUM!	#NUM!	#NUM!	#NUM!
O15240 [177-188]									1.083					4.118				0.437											0.994		0.051		0.111				14	16		#NUM!	#NUM!	#NUM!	#NUM!	#NUM!	#NUM!	#NUM!	#NUM!	0.115033	#NUM!
P13521 [92-102]		2.516	2.99	1.666		0.901			1.018	2.751		1.654		1.74		1.425	0.249	0.347	0.166	0.935						0.818			0.778	0.808	0.259		0.606	0.306	0.328		7	9		#NUM!	1.33113	1.58015	0.736388	#NUM!	-0.150401	#NUM!	#NUM!	0.0257376	1.45996
Q9ULI3 [228-238]	2.375	1.575	2.118	2.783	0.502	0.798	2.297	0.638	1.347	1.953	1.811	1.851	0.703	1.797	0.01	2.196	0.773	0.844	1.939	1.627	0.813	0.824	0.855	0.71	1.031	1.23	0.552	1.162	1.137	2.093	0.546	0.521	0.973	0.832	0.593	0.682	0	0		1.24793	0.655352	1.0827	1.47664	-0.994241	-0.325539	1.19975	-0.648372	0.42975	0.965692
P02766 [69-77]	1.63				0.666		1.443	1.087	1.083		1.477		1.289	2.077	0.01			0.732			1.359	0.679	1.068	1.341	0.809		0.527	1.539	1.605		0.284	0.39	0.701			0.913	7	7		0.704872	#NUM!	#NUM!	#NUM!	-0.586406	#NUM!	0.529071	0.120352	0.115033	#NUM!
P43121 [78-91]	1.752				0.989		2.474	0.749	0.877					1.211				0.953			0.92		0.694					1.384	1.705		0.385		0.302			1.057	10	12		0.809003	#NUM!	#NUM!	#NUM!	-0.0159576	#NUM!	1.30685	-0.416962	-0.189351	#NUM!
P01011 [34-41]	1.189	1.63	0.808	1.011	0.903	1.819	1.472	1.186		1.004	1.079	1.561	1.265		1.355	1.92	3.092		6.595	1.726	2.695	1.914	3.003	3.029	1.612	0.85	1.253	3.054		4.186		1.667		2.43	5.143	1.076	2	4		0.249749	0.704872	-0.307573	0.015783	-0.147202	0.863146	0.557778	0.246104	#NUM!	0.00575927
P02671 [603-619]									1.116		0.749		1.341	0.786	0.01			1.54				2.029		4.759	5.688		2.077		3.268		1.75	3.113	4.937				11	11		#NUM!	#NUM!	#NUM!	#NUM!	#NUM!	#NUM!	#NUM!	#NUM!	0.158337	#NUM!
P02671 [603-617]									1.096					3.12				2.016											3.777		2.599		5.005				14	16		#NUM!	#NUM!	#NUM!	#NUM!	#NUM!	#NUM!	#NUM!	#NUM!	0.132248	#NUM!
A0A075B6J7 [69-79]	0.948				1.417		0.316	1.669			0.483		1.205		1.295						1.34	2.673	1.884	3.471	1.014		1.418	2.439				1.471				1.796	9	11		-0.077041	#NUM!	#NUM!	#NUM!	0.50284	#NUM!	-1.662	0.738984	#NUM!	#NUM!
P26022 [134-147]	1.107	3.34		1.309	0.679	2.095	3.011	1.328	2.436		0.464		0.488	3.534	0.01	4.743	0.907	3.26	2.043		1.015	0.727	1.232	0.9	0.929		0.35	0.646	1.466		0.51	0.296	2.28	1.072	1.779	1.45	3	3		0.146655	1.73985	#NUM!	0.388465	-0.558517	1.06695	1.59024	0.409255	1.28451	#NUM!
O75629 [36-45]	1.57		1.457		0.63		1.417	0.686	0.935	1.288	1.422	1.256	1.136	1.043	1.575			0.453		3.224	2.453	0.589	2.35	0.206	0.237	2.283	0.162	1.997	0.643	4.295	0.714	0.373	0.389			0.826	4	4		0.650765	#NUM!	0.543001	#NUM!	-0.666576	#NUM!	0.50284	-0.54372	-0.0969617	0.365133
Q99969 [21-27]	1.073	2.03	2.495	1.587	1.211	1.086	2.284	1.625	1.006	2.041		1.651		2.32		2.463	0.687	0.628	1.202	1.134	0.74		0.844			1.403		0.877	0.885	1.815	0.513		0.876	0.717	0.943	1.04	3	5		0.10165	1.02148	1.31904	0.666302	0.276199	0.119024	1.19156	0.70044	0.00863031	1.02928
P31946 [30-43]	0.684	4.493	1.474	1.364	1.397	1.441	1.07	0.798	1.275	1.652		1.567		1.801		3.399	1.482	1.161	4.331	3.314	0.643		0.629			3.525		0.925	3.355	4.962	1.697		2.112	2.27	1.712	1.514	3	5		-0.547932	2.16768	0.559737	0.447844	0.482332	0.52707	0.0976108	-0.325539	0.350497	0.724214
K7ELL7 [495-506]											1.694		1		0.178							0.708		0.682	0.555		0.337					0.366					13	15		#NUM!	#NUM!	#NUM!	#NUM!	#NUM!	#NUM!	#NUM!	#NUM!	#NUM!	#NUM!
P13284 [184-194]		3.895	1.035	1.697		1.694			1.345	1.227	0.957	1.124	1.201	1.314	2.203	4.825	1.568	1.624	1.773	0.991		1.203		1.357	1.093	0.764	1.155		2.032	1.042	1.202	0.605	1.522	0.397	1.647		4	4		#NUM!	1.96162	0.0496308	0.762987	#NUM!	0.760434	#NUM!	#NUM!	0.427606	0.295135
P10745 [375-384]	1.774	2.431	1.872	1.538	0.642	1.804	1.395	0.654	1.343	2.104	1.532	1.772	0.866	3.172	1.058	2.052	0.566	0.404	1.048	0.838	0.548	0.494	0.503	0.367	0.288	0.847	0.308	0.599	0.858	0.873	0.394	0.22	0.731	0.434	0.568	0.654	0	0		0.827006	1.28155	0.90458	0.621056	-0.639355	0.851199	0.480265	-0.612637	0.425459	1.07313
O95428 [258-267]	1.504	3.142	2.625	1.508	0.981	1.129	2.902	1.169	1.254	1.943		1.845		2.347		3.205	0.802	0.961	1.702	1.513	0.681		0.828			1.221		0.864	1.557	2.009	0.516		1.113	0.754	0.918	0.872	3	5		0.588805	1.65168	1.39232	0.592636	-0.027675	0.175045	1.53705	0.225275	0.326537	0.958286
P06396 [730-740]	0.921	3.434	0.974	1.112	1.363	1.763	1.618	1.239	0.834	0.998	1.178	0.819	1.167	1.664	0.131	3.154	1.469	0.805	2.159	0.991	1.194	1.011	1.42	1.721	0.995	0.665	1.183	1.193	0.988	1.607	0.707	0.936	1.308	1.143	1.61	1.068	0	0		-0.118727	1.77989	-0.0380063	0.153157	0.446786	0.818032	0.694212	0.309176	-0.261881	-0.00288828
P0C6S8 [417-426]	1.219	2.817	3.021	1.234	0.253	1.939	3.292	0.354	1.138	2.603	1.819	2.377	0.579	0.707	0.941	1.725	1.309	0.953	1.443	9.245	2.771	0.731	2.327	0.366	0.478	2.57	0.333	3.695	0.797	7.73	1.217	0.199	0.426	0.552	1.066	0.216	0	0		0.285698	1.49416	1.59503	0.303342	-1.98279	0.955313	1.71896	-1.49818	0.186501	1.38018
Q14767 [744-754]	1.105	1.217		1.079	1.254	1.249	1.241	1.018	0.984		1.478		1.102	1.25	1.482	1.725	0.455	1.036	0.886		0.265	0.77	0.349	1.983	1.047		0.435	0.359	0.807		0.473	0.596	0.653	0.211	0.737	1.045	3	3		0.144046	0.283329	#NUM!	0.109695	0.326537	0.320773	0.311503	0.0257376	-0.0232698	#NUM!
Q86X29 [393-403]									1.395					2.257				0.748											1.274		0.706		1.461				14	16		#NUM!	#NUM!	#NUM!	#NUM!	#NUM!	#NUM!	#NUM!	#NUM!	0.480265	#NUM!
Q7Z7M0 [992-1002]		5.945		2.22		2.766			1.321		2.038		0.884	1.785	1.428	3.203	0.444	0.693	0.966			0.672		0.642	0.67		0.382		1.343		0.373	0.381	0.807	0.341	0.535		7	7		#NUM!	2.57168	#NUM!	1.15056	#NUM!	1.4678	#NUM!	#NUM!	0.40163	#NUM!
P10745 [687-698]	0.653	3.435		1.8	1.245	2.711	0.374	0.376	1.532		2.206		0.892	1.981	3.408	2.567	1.816	0.534	1.921		0.67	0.508	0.638	0.616	0.609		0.192	0.967	0.872		0.337	0.318	0.839	0.785	2.051	0.206	3	3		-0.614845	1.78031	#NUM!	0.847997	0.316146	1.43883	-1.41889	-1.4112	0.615416	#NUM!
P01034 [40-51]	1.908	5.277	2.661	1.453	0.682	2.288	2.36	0.961	1.403	2.711		1.563		2.2		2.24	0.449	0.773	0.936	1.83	0.772		0.838			1.054		0.745	1.011	1.763	0.224		0.406	0.507	0.774	0.853	3	5		0.932061	2.39972	1.41197	0.539035	-0.552156	1.19409	1.23879	-0.0573917	0.488515	1.43883
O94856 [527-534]	1.694	3.85	3.262	2.096	0.478	1.892	2.342	0.685	1.237	3.003		2.281		2.029		2.409	0.631	0.639	1.742	1.32	0.377		0.49			1.345		0.581	1.436	1.823	0.354		0.918	0.473	1.012	0.781	3	5		0.760434	1.94486	1.70576	1.06764	-1.06492	0.919912	1.22774	-0.545824	0.306846	1.5864
P05408 [35-42]									1.198					2.454				0.789											0.972		0.448		0.625				14	16		#NUM!	#NUM!	#NUM!	#NUM!	#NUM!	#NUM!	#NUM!	#NUM!	0.260628	#NUM!
P32119 [120-127]		0.01	2.971	1.371		4.108			0.969	2.45	0.514	2.547	1.182	0.233	1.213	1.398	0.222	5.275	3.352	20.51		1.249		1.114	1.291	53.809	1.591		3.815	35.704	9.692	4.4	2.428	8.395	1.528		4	4		#NUM!	-6.64386	1.57095	0.455229	#NUM!	2.03844	#NUM!	#NUM!	-0.0454314	1.29278
P02748 [214-222]	1.811				1.424		2.127	1.945	1.221		0.625		0.843	3.308	0.155			1.317			2.968	1.313	2.429	2.709	1.832		1.507	2.998	2.706		1.39	1.59	4.318			1.746	7	7		0.856787	#NUM!	#NUM!	#NUM!	0.509949	#NUM!	1.08882	0.95977	0.288063	#NUM!
Q8NHP8 [191-199]	1.92	3.527	2.832	1.899	0.412	1.617	2.756	0.757	1.077	2.077	1.71	1.924	1.117	1.858	0.309	2.105	0.828	0.341	0.898	0.968	0.436	0.618	0.382	0.497	0.319	0.931	0.19	0.471	0.832	0.88	0.245	0.164	0.412	0.487	0.77	0.637	0	0		0.941106	1.81844	1.50182	0.92524	-1.27928	0.69332	1.46258	-0.401635	0.107018	1.0545
P07738 [30-39]									1.309		0.803		1.223	3.033	3.639			12.013				1.819		3.287	2.532		2.363		11.436		19.061	7.296	8.994				11	11		#NUM!	#NUM!	#NUM!	#NUM!	#NUM!	#NUM!	#NUM!	#NUM!	0.388465	#NUM!
Q06481 [671-679]									0.887		1.593		1.146	0.865	1.188			0.29				0.679		0.673	0.374		0.395		0.806		0.281	0.369	0.385				11	11		#NUM!	#NUM!	#NUM!	#NUM!	#NUM!	#NUM!	#NUM!	#NUM!	-0.172994	#NUM!
P01023 [320-328]	0.973	2.039	0.651	1.149	0.753	1.282	1.049	0.641	1.218	0.59	1.557	0.527	1.155	1.936	1.295	1.611	2.082	0.882	1.797	1.405	1.055	1.915	0.954	1.838	0.949	1.024	0.884	1.522	1.574	1.438	0.757	0.747	1.316	1.295	1.761	1.537	0	0		-0.0394883	1.02786	-0.619271	0.200379	-0.409278	0.358396	0.0690147	-0.641604	0.284514	-0.761213
P23468 [369-377]	1.68				0.613		2.584	0.697	1.034					1.287				0.838			0.589		0.497					0.695	1.164		0.567		1.038			0.854	10	12		0.748461	#NUM!	#NUM!	#NUM!	-0.706041	#NUM!	1.36961	-0.520769	0.0482362	#NUM!
Q9UHL4 [26-34]	1.569		2.335		0.453		1.571	0.995	0.888	1.91	1.408	1.858	1.214	1.836	0.639			0.397		0.917	0.772	0.579	0.573	0.302	0.355	0.851	0.335	0.929	0.85	0.971	0.28	0.168	0.689			0.824	4	4		0.649845	#NUM!	1.22342	#NUM!	-1.14242	#NUM!	0.651683	-0.00723157	-0.171368	0.933573
P13647 [344-352]									0.96		0.971		1.216	1.154	7.731			0.939				6.391		1.894	1.061		1.39		1.125		1.147	1.25	1.267				11	11		#NUM!	#NUM!	#NUM!	#NUM!	#NUM!	#NUM!	#NUM!	#NUM!	-0.0588937	#NUM!
Q96JP9 [268-275]	2.352	1.909	1.325	1.629	0.443	2.159	1.959	0.619	1.186	1.369	1.593	1.261	0.81	2.361	0.879	2.008	0.495	1.002	0.755	0.744	0.713	0.877	0.607	1.231	0.677	0.832	0.543	0.784	2.049	1.004	0.435	0.372	1.216	0.444	0.618	0.959	0	0		1.23389	0.932817	0.405992	0.703987	-1.17462	1.11036	0.970117	-0.691989	0.246104	0.453122
P27348 [28-41]									1.268					2.43				1.276											2.924		2.516		1.763				14	16		#NUM!	#NUM!	#NUM!	#NUM!	#NUM!	#NUM!	#NUM!	#NUM!	0.342555	#NUM!
P19827 [525-536]	1.218				1.285		1.272	1.221	1.281		0.61		1.176	1.866	1.769			2.153			2.222	2.084	2.938	2.235	1.128		2.026	2.318	1.799		1.791	1.19	3.496			2.447	7	7		0.284514	#NUM!	#NUM!	#NUM!	0.361768	#NUM!	0.347099	0.288063	0.35727	#NUM!
P06396 [730-738]	0.923	2.915	1.394	0.88	1.332	1.724	1.774	1.468	0.942	1.429	1.016	1.245	1.202	2.443	1.035	3.229	1.398	0.863	1.379	1.795	1.335	0.921	1.189	2.422	1.698	1.103	0.994	1.399	1.698	1.929	0.706	0.741	2.174	1.046	1.417	1.199	0	0		-0.115597	1.5435	0.479231	-0.184425	0.413594	0.78576	0.827006	0.553852	-0.086201	0.515006
P69905 [23-32]			0.832						1.095	0.896	0.825	0.788	1.287	1.955	0.865			6.307		1.291		1.113		2.311	0.642	10.819	1.066		15.634	4.103	3.202	3.524	6.861				8	8		#NUM!	#NUM!	-0.265345	#NUM!	#NUM!	#NUM!	#NUM!	#NUM!	0.130931	-0.158429
P69905 [24-32]									0.979		1.07		2.077	2.173	6.017			5.837				1.731		4.397	2.002		1.779		7.334		5.372	5.573	4.453				11	11		#NUM!	#NUM!	#NUM!	#NUM!	#NUM!	#NUM!	#NUM!	#NUM!	-0.0306192	#NUM!
P06681 [275-283]									1.196		0.758		1.126	1.939	1.529			1.325				1.213		2.329	1.582		1.26		1.779		0.779	1.078	1.705				11	11		#NUM!	#NUM!	#NUM!	#NUM!	#NUM!	#NUM!	#NUM!	#NUM!	0.258217	#NUM!
P02766 [69-78]	1.059	1.699	0.567	0.939	1.04	1.062	0.863	0.889	0.949	0.843	1.328	0.495	1.827	1.558	0.459	1.141	4.005	0.662	2.771	1.25	1.916	0.887	1.772	0.795	0.732	1.181	0.573	2.079	1.302	1.165	0.492	0.261	0.685	2.107	2.572	0.899	0	0		0.0827026	0.764686	-0.818579	-0.0908029	0.0565835	0.0867838	-0.212568	-0.169745	-0.07552	-0.246395
P04040 [113-130]	0.851	1.419	0.676	1.263	0.835	2.159	0.855	1.048	1.057	0.928	0.754	0.763	0.864	0.887	0.841	0.887	2.871	4.373	4.49	8.389	5.226	1.209	6.098	4.212	3.741	9.208	2.069	6.036	3.585	8.393	3.091	9.116	3.705	5.727	3.123	3.01	0	0		-0.232769	0.504875	-0.564905	0.336855	-0.260152	1.11036	-0.226004	0.0676387	0.0799754	-0.107803
P19823 [157-166]	1.238	1.264	1.352	0.969	1.114	2.081	1.305	1.262	1.057	1.168	0.763	0.698	1.119	1.947	0.85	2.016	3.082	1.322	2.084	1.719	2.502	1.43	2.213	1.561	1.419	2.055	1.69	2.678	2.222	1.812	1.61	0.683	3.296	2.355	3.268	1.738	0	0		0.308011	0.337996	0.435095	-0.0454314	0.155749	1.05728	0.38405	0.335712	0.0799754	0.22404
Q9NQ79-2 [272-293]	1.45	3.822	1.536	1.241	0.808	1.738	2.131	1.172	1.054	1.791	1.314	1.412	0.991	2.057	0.36	2.495	1.905	0.774	2.053	1.752	1.199	0.851	1.334	0.59	0.513	1.595	0.899	1.16	0.988	1.924	0.912	0.592	0.836	1.929	1.954	1.222	0	0		0.536053	1.93433	0.619178	0.311503	-0.307573	0.797428	1.09153	0.228973	0.0758749	0.840765
Q96GW7 [87-94]	1.603	2.225	1.974	2.705	0.101	1.362	1.683	0.199	1.15	2.957	4.025	1.63	0.596	0.384	1.355	0.01	0.067	0.264	0.164	0.328	0.105	0.01	0.174	0.409	0.104	0.249	0.093	0.158	0.156	0.61	0.122	0.128	0.189	0.152	0.096	0.181	0	0		0.680774	1.15381	0.981122	1.43563	-3.30757	0.445727	0.751035	-2.32916	0.201634	1.56413
P13645 [238-245]		4.888	1.846	0.875		1.599			0.625	2.029	1.086	4.867	1.233	0.793	9.516	3.755	1.762	0.552	1.799	1.467		10.08		1.522	0.381	4.425	0.845		0.922	2.473	0.956	1.9	0.95	1.473	1.727		4	4		#NUM!	2.28924	0.884403	-0.192645	#NUM!	0.67717	#NUM!	#NUM!	-0.678072	1.02077
O00533-2 [753-764]	1.594	4.428	2.101	2.063	0.602	2.007	2.704	0.875	1.436	2.753	1.981	1.955	0.97	1.807	1.099	2.629	1.084	0.772	2.392	1.434	0.85	0.759	1.039	0.725	0.561	1.104	0.38	1.005	1.747	1.431	0.45	0.31	1.088	0.834	0.992	0.948	0	0		0.672652	2.14666	1.07108	1.04474	-0.732165	1.00504	1.4351	-0.192645	0.522056	1.461
P69905 [22-32]									0.01					38.817				34.158											54.05		75.499		68.386				14	16		#NUM!	#NUM!	#NUM!	#NUM!	#NUM!	#NUM!	#NUM!	#NUM!	-6.64386	#NUM!
P01031 [1381-1392]	1.054	1.694	1.435	0.91	1.145	1.83	1.311	1.262	1.021	1.098	0.538	1.682	0.982	1.086	0.171	2.062	2.015	1.984	2.305	0.99	0.886	1.16	0.872	1.848	1.026	1.193	1.142	0.942	0.999	1.063	1.16	2.774	1.213	1.993	2.313	1.204	0	0		0.0758749	0.760434	0.521051	-0.136062	0.195348	0.871844	0.390668	0.335712	0.0299829	0.134878
Q02818 [368-377]	1.143	2.981	2.045	1.675	0.722	1.521	2.004	1.043	1.129	1.471	1.573	1.719	1.084	1.881	0.333	1.994	1.362	0.657	1.367	1.44	0.995	0.705	0.792	0.597	0.998	1.408	0.36	1.154	1.186	1.545	0.429	0.457	0.743	0.894	1.27	0.913	0	0		0.192825	1.5758	1.0321	0.744161	-0.469929	0.60502	1.00288	0.0607392	0.175045	0.556797
P01859 [172-180]									1.276					1.275				1.218											1.84		0.812		1.809				14	16		#NUM!	#NUM!	#NUM!	#NUM!	#NUM!	#NUM!	#NUM!	#NUM!	0.351628	#NUM!
Q10472 [391-399]									1.251					1.365				0.837											1.152		0.752		0.816				14	16		#NUM!	#NUM!	#NUM!	#NUM!	#NUM!	#NUM!	#NUM!	#NUM!	0.323082	#NUM!
P04040 [432-444]			1.119						1.264	0.805	0.511	0.886	0.918	2.226	0.01			6.251		5.981		1.379		3.599	3.558	7.73	3.141		4.997	7.558	9.543	16.02	4.789				8	8		#NUM!	#NUM!	0.16221	#NUM!	#NUM!	#NUM!	#NUM!	#NUM!	0.337996	-0.312939
Q9H3G5 [424-433]	2.184	1.816		0.954	1.042	1.337	1.73	1.039	1.328					2.006		2.104	1.269	0.596	1.434		1.776		1.569					2.015	1.179		0.533		0.574	0.69	1.116	0.884	6	8		1.12697	0.860764	#NUM!	-0.0679388	0.0593553	0.418999	0.790772	0.0551957	0.409255	#NUM!
P04180 [172-182]									1.117					1.959				1.189											1.522		1.431		2.073				14	16		#NUM!	#NUM!	#NUM!	#NUM!	#NUM!	#NUM!	#NUM!	#NUM!	0.159629	#NUM!
P49788 [82-90]	0.672		3.049		1.315		0.878	0.943	0.856	2.186		1.803		2.573				0.584		2.996	0.935		0.891			1.273		1.067	0.769	2.001	0.274		0.805			0.928	7	9		-0.573467	#NUM!	1.60834	#NUM!	0.395063	#NUM!	-0.187707	-0.0846703	-0.224317	1.12829
Q4KMG0 [258-269]									1.039					0.851				0.522											0.67		0.383		0.598				14	16		#NUM!	#NUM!	#NUM!	#NUM!	#NUM!	#NUM!	#NUM!	#NUM!	0.0551957	#NUM!
P01031 [1273-1279]	1.45	1.503	1.796	1.098	0.94	2.107	1.55	1.254	1.147	1.39	0.403	1.603	0.997	2.648	0.13	2.403	2.301	1.559	2.82	2.185	1.26	2.234	2.063	4.488	3.339	1.947	2.708	2.08	2.712	2.769	1.561	1.674	3.73	2.259	2.677	1.242	0	0		0.536053	0.587845	0.844787	0.134878	-0.0892673	1.07519	0.632268	0.326537	0.197865	0.475085
Q16270 [206-213]									0.853		1.048		1.012	1.738	0.257			0.839				0.623		1.108	0.774		0.411		0.839		0.408	0.517	0.571				11	11		#NUM!	#NUM!	#NUM!	#NUM!	#NUM!	#NUM!	#NUM!	#NUM!	-0.229382	#NUM!
P04040 [113-127]									1.164					1.064				5.159											4.342		3.669		4.66				14	16		#NUM!	#NUM!	#NUM!	#NUM!	#NUM!	#NUM!	#NUM!	#NUM!	0.219091	#NUM!
P19823 [380-390]	1.102	1.399		1.005	0.983	1.614	1.331	1.032	1.746		0.625		1.307	1.574	3.666	1.616	2.457	1.313	2.226		3.266	1.332	3.394	1.623	1.154		1.249	3.53	2.664		2.206	0.985	2.527	2.885	2.989	1.026	3	3		0.140124	0.484396	#NUM!	0.0071955	-0.0247367	0.690641	0.412511	0.045443	0.804054	#NUM!
P35527 [251-261]	0.583	3.195	0.99	0.73	1.034	2.084	0.634	1.102	1.076	1.272	2.149	5.029	1.435	1.357	12.355	1.813	1.154	0.957	1.211	1.95	0.815	7.959	0.934	1.911	1.083	1.388	0.891	0.78	0.96	1.712	1.32	1.671	1.28	0.808	1.704	0.878	0	0		-0.778432	1.67582	-0.0144996	-0.454032	0.0482362	1.05936	-0.657445	0.140124	0.105678	0.347099
Q9Y646 [116-126]									1.45		1.489		1.083	2.92	1.079			0.642				0.874		0.791	0.583		0.603		1.169		0.524	0.533	0.896				11	11		#NUM!	#NUM!	#NUM!	#NUM!	#NUM!	#NUM!	#NUM!	#NUM!	0.536053	#NUM!
P02679 [239-251]	1.159	1.408	0.969	0.939	1.384	1.505	1.38	1.096	1.004	1.055	0.888	1.051	1.462	1.76	1.661	1.326	5.788	3.42	5.302	3.236	1.743	2.481	2.404	3.657	6.181	2.724	3.48	1.658	2.762	2.402	1.591	4.042	3.557	5.523	6.172	1.469	0	0		0.212881	0.493647	-0.0454314	-0.0908029	0.468844	0.589763	0.464668	0.132248	0.00575927	0.077243
P08670 [189-196]	0.726				3.65		0.624	0.875	1.075		0.305		0.635	2.854	0.028			0.882			1.975	0.906	1.776	0.733	0.628		1.296	2.034	1.161		1.317	0.616	0.921			1.011	7	7		-0.461959	#NUM!	#NUM!	#NUM!	1.8679	#NUM!	-0.680382	-0.192645	0.104337	#NUM!
P02675 [459-467]									1.161		0.537		0.86	2.428	0.046			11.673				3.052		5.769	8.293		3.728		4.58		3.315	5.731	5.773				11	11		#NUM!	#NUM!	#NUM!	#NUM!	#NUM!	#NUM!	#NUM!	#NUM!	0.215368	#NUM!
P05154 [239-248]	0.759	1.95	2.364	1.001	0.904	1.37	1.338	1.551	1.141	3.943	1.19	2	0.744	1.552	1.257	2.833	1.137	1.082	2.153	1.08	1.21	1.426	1.763	1.007	0.773	1.43	1.987	1.651	1.156	1.528	0.885	0.921	1.613	1.131	1.285	0.823	0	0		-0.397828	0.963474	1.24123	0.00144197	-0.145605	0.454176	0.420078	0.633199	0.190299	1.97929
P13521 [285-296]	1.36				0.716		2.173	0.825	1.166		1.422		0.952	2.602	0.444			0.353			1.294	0.51	1.173	0.405	0.768		0.247	1.411	1.03		0.355	0.324	0.499			0.817	7	7		0.443607	#NUM!	#NUM!	#NUM!	-0.481969	#NUM!	1.11969	-0.277534	0.221568	#NUM!
Q99574 [394-410]	1.356	4.409	1.767	1.887	0.774	1.835	2.31	1.063	1.155	1.278	1.437	1.128	1.32	3.207	0.01	2.92	5.517	0.586	4.143	3.206	3.183	0.719	2.514	0.625	0.42	2.389	0.385	2.671	2.279	2.268	0.553	0.306	2.547	4.185	4.156	0.86	0	0		0.439357	2.14045	0.821302	0.916094	-0.369595	0.87578	1.20789	0.0881416	0.207893	0.353888
Q6EMK4 [217-230]	1.274				0.804		1.072	0.663	1.182		1.536		1.341	1.636	0.01			1.209			0.563	0.956	0.688	0.897	1.258		0.548	0.444	1.637		0.879	0.502	1.24			0.671	7	7		0.349365	#NUM!	#NUM!	#NUM!	-0.314733	#NUM!	0.100305	-0.592919	0.24123	#NUM!
P13645 [442-450]									0.873		0.998		0.955	1.046	12.949			0.823				7.454		4.279	0.312		0.8		0.937		1.169	1.595	1.129				11	11		#NUM!	#NUM!	#NUM!	#NUM!	#NUM!	#NUM!	#NUM!	#NUM!	-0.195946	#NUM!
H3BP20 [170-177]									1.319		1.343		1.162	1.499	0.086			0.488				0.646		0.439	0.442		0.384		0.766		0.303	0.284	0.369				11	11		#NUM!	#NUM!	#NUM!	#NUM!	#NUM!	#NUM!	#NUM!	#NUM!	0.399445	#NUM!
P13611 [1912-1922]									1.277		2.003		0.599	0.943	1.896			0.592				0.56		0.713	0.482		0.242		0.651		0.34	0.253	0.858				11	11		#NUM!	#NUM!	#NUM!	#NUM!	#NUM!	#NUM!	#NUM!	#NUM!	0.352759	#NUM!
P01023 [320-334]									1.219		1.122		1.331	0.949	0.917			0.69				1.505		2.361	1.045		1.247		1.223		0.812	1.212	0.611				11	11		#NUM!	#NUM!	#NUM!	#NUM!	#NUM!	#NUM!	#NUM!	#NUM!	0.285698	#NUM!
P09972 [61-69]		1.651		1.069		1.081			1.153		1.333		1.054	1.834	0.744	1.564	0.633	0.825	0.762			0.92		0.844	0.675		0.627		1.536		0.878	0.532	1.194	0.422	0.679		7	7		#NUM!	0.72334	#NUM!	0.0962619	#NUM!	0.112367	#NUM!	#NUM!	0.205393	#NUM!
Q96JP9 [192-202]	1.842	3.128	2.418	2.169	0.894	2.597	1.304	0.693	1.62	1.143	1.984	1.969	0.931	1.917	0.88	2.054	3.44	1.84	3.621	3.016	1.787	0.955	1.593	0.79	0.548	2.268	0.782	1.742	2.516	3.955	1.127	0.263	2.487	2.961	3.574	1.143	0	0		0.881273	1.64524	1.27381	1.11703	-0.161653	1.37685	0.382944	-0.529073	0.695994	0.192825
P02671 [22-35]	1.007	1.197		1.423	1.1	1.89	0.955	0.909	1.223		0.54		1.749	1.92	3.823	1.366	9.433	1.707	4.989		3.094	6.299	2.465	2.929	5.357		4.527	3.215	1.819		2.603	11.598	2.114	6.748	12.993	2.467	3	3		0.0100637	0.259423	#NUM!	0.508936	0.137504	0.918386	-0.0664274	-0.137648	0.290424	#NUM!
P10745 [58-68]									1.38					2.361				0.692											1.606		0.6		1.113				14	16		#NUM!	#NUM!	#NUM!	#NUM!	#NUM!	#NUM!	#NUM!	#NUM!	0.464668	#NUM!
P10909-2 [251-259]									1.328		1.011		0.791	1.274	0.774			1.011				0.81		1.183	0.474		0.583		1.607		2.927	0.971	0.967				11	11		#NUM!	#NUM!	#NUM!	#NUM!	#NUM!	#NUM!	#NUM!	#NUM!	0.409255	#NUM!
P13645 [387-399]		5.076	1.144	1.105		1.574			0.663	1.562	1.054	4.11	0.952	1.19	15.279	2.724	3.674	0.622	4.057	2.788		10.083		2.002	0.622	4.834	0.837		1.237	2.73	1.207	1.728	1.266	3.386	4.023		4	4		#NUM!	2.34369	0.194087	0.144046	#NUM!	0.654436	#NUM!	#NUM!	-0.592919	0.643394
P98160 [93-106]		4.308	2.647	2.365		2.402			1.027	2.368	2.003	2.841	1.261	1.785	1.445	3.877	1.954	0.515	1.925	1.836		0.978		0.905	0.721	1.249	0.567		0.9	1.427	0.403	0.555	0.993	0.876	2.62		4	4		#NUM!	2.10702	1.40436	1.24184	#NUM!	1.26424	#NUM!	#NUM!	0.0384362	1.24367
P19827 [525-539]									1.508					1.555				1.829											1.954		2.71		4.157				14	16		#NUM!	#NUM!	#NUM!	#NUM!	#NUM!	#NUM!	#NUM!	#NUM!	0.592636	#NUM!
P08670 [295-304]	0.964				9.265		1.351	0.834	0.832		0.148		0.227	4.374	0.193			0.605			0.824	0.461	0.872	0.377	0.784		0.581	0.746	0.85		0.505	0.259	0.464			1.472	7	7		-0.0528949	#NUM!	#NUM!	#NUM!	3.21179	#NUM!	0.434028	-0.261881	-0.265345	#NUM!
Q8IZJ3 [1175-1186]									0.826		1.102		1.298	2.091	2.817			0.808				2.571		1.037	0.656		0.508		0.849		0.481	0.714	0.625				11	11		#NUM!	#NUM!	#NUM!	#NUM!	#NUM!	#NUM!	#NUM!	#NUM!	-0.275786	#NUM!
P06396 [148-156]									1.128					1.674				0.933											1.298		0.974		1.671				14	16		#NUM!	#NUM!	#NUM!	#NUM!	#NUM!	#NUM!	#NUM!	#NUM!	0.173767	#NUM!
P35527 [47-59]	0.368	3.082	1.092	0.487	0.786	3.417	0.246	0.785	0.783	1.417	1.894	10.475	1.422	0.949	16.05	1.69	1.056	0.84	1.016	1.856	0.41	6.635	0.457	1.45	1.152	1.089	0.954	0.589	0.656	1.731	0.99	1.51	0.937	0.56	1.195	0.684	0	0		-1.44222	1.62387	0.126973	-1.03801	-0.347399	1.77273	-2.02327	-0.349235	-0.352916	0.50284
H3BTH8 [188-199]									1.467		1.59		0.839	1.266	0.248			1.426				0.843		1.613	1.17		0.74		0.755		0.559	0.681	0.833				11	11		#NUM!	#NUM!	#NUM!	#NUM!	#NUM!	#NUM!	#NUM!	#NUM!	0.552869	#NUM!
Q9H8L6 [798-806]									1.021		1.217		1.004	1.342	0.01			0.781				1.002		0.777	0.77		1.151		1.315		0.841	0.549	1.224				11	11		#NUM!	#NUM!	#NUM!	#NUM!	#NUM!	#NUM!	#NUM!	#NUM!	0.0299829	#NUM!
P04075-2 [115-123]									1.319		1.16		1.018	2.14	0.959			1.592				1.079		1.744	2.054		1.583		2.856		1.595	1.604	2.235				11	11		#NUM!	#NUM!	#NUM!	#NUM!	#NUM!	#NUM!	#NUM!	#NUM!	0.399445	#NUM!
Q12860 [654-667]									1.139		1.448		0.737	0.926	0.068			0.659				0.64		0.41	0.329		0.2		0.866		0.488	0.33	0.699				11	11		#NUM!	#NUM!	#NUM!	#NUM!	#NUM!	#NUM!	#NUM!	#NUM!	0.187768	#NUM!
H0YAH3 [328-335]	1.41	2.925		1.529	0.594	1.544	1.672	0.811	1.231		1.611		1.097	2.09	0.392	2.078	0.753	0.602	1.07		0.897	0.739	0.853	0.936	0.704		0.57	0.944	1.145		0.401	0.435	0.713	0.625	0.755	0.827	3	3		0.495695	1.54844	#NUM!	0.612588	-0.751465	0.626673	0.741575	-0.302226	0.299831	#NUM!
A0A0U1RRJ0 [790-807]									1.223					1.52				0.501											0.827		0.385		0.618				14	16		#NUM!	#NUM!	#NUM!	#NUM!	#NUM!	#NUM!	#NUM!	#NUM!	0.290424	#NUM!
O94856 [345-355]	1.858	3.637	2.195	1.723	0.477	1.794	2.269	0.679	1.301	2.245	2.083	2.003	1.005	2.165	1.39	2.024	0.954	0.79	1.36	8.949	1.23	0.811	1.193	0.851	0.718	9.605	0.699	1.152	1.225	5.509	0.436	0.676	1.253	0.708	1.23	0.728	0	0		0.893751	1.86275	1.13422	0.784923	-1.06794	0.84318	1.18206	-0.558517	0.379621	1.16672
P22105-4 [2144-2160]; [2460-2476]									1.158					0.79				1.104											1.238		1.006		1.237				14	16		#NUM!	#NUM!	#NUM!	#NUM!	#NUM!	#NUM!	#NUM!	#NUM!	0.211635	#NUM!
O00461 [403-415]	1.48	4.044		2.221	0.644	1.896	2.55	0.71	1.317		1.676		0.867	1.429	0.4	2.786	1.764	0.427	2.045		1.798	0.507	1.459	0.531	0.369		0.191	1.521	1.017		0.269	0.353	0.462	1.312	1.96	0.724	3	3		0.565597	2.01578	#NUM!	1.15121	-0.634867	0.922959	1.3505	-0.494109	0.397255	#NUM!
P06396 [258-272]									1.248					1.076				0.934											2.317		0.767		1.468				14	16		#NUM!	#NUM!	#NUM!	#NUM!	#NUM!	#NUM!	#NUM!	#NUM!	0.319618	#NUM!
P00450 [149-156]		2.957		1.024		1.538			1.246					1.986		2.817	6.487	1.313	6.006										1.542		0.973		1.646	4.741	6.186		10	12		#NUM!	1.56413	#NUM!	0.0342157	#NUM!	0.621056	#NUM!	#NUM!	0.317304	#NUM!
P10745 [626-633]									1.373					2.133				0.582											1.092		0.416		0.666				14	16		#NUM!	#NUM!	#NUM!	#NUM!	#NUM!	#NUM!	#NUM!	#NUM!	0.457332	#NUM!
Q8WXD2 [405-413]									1.183					1.693				0.553											0.911		0.516		0.61				14	16		#NUM!	#NUM!	#NUM!	#NUM!	#NUM!	#NUM!	#NUM!	#NUM!	0.24245	#NUM!
P22914 [42-52]									1.036		1.059		1.392	0.596	0.563			0.31				3.792		0.345	0.419		0.327		0.578		0.352	0.454	0.357				11	11		#NUM!	#NUM!	#NUM!	#NUM!	#NUM!	#NUM!	#NUM!	#NUM!	0.051024	#NUM!
P98160 [4282-4295]	1.101	1.313	1.248	0.791	1.091	1.06	1.474	1.247	1.058	1.203	0.97	1.363	1.145	1.752	1.009	1.379	1.221	0.976	1.435	3.029	2.081	1.098	1.705	1.44	2.114	1.824	1.268	1.92	1.215	3.278	1.204	1.308	1.638	1.019	1.383	1.364	0	0		0.138814	0.392867	0.319618	-0.33825	0.125651	0.0840643	0.559737	0.318461	0.0813396	0.266637
Q6P4E1-4 [324-335]									1.202		1.47		1.086	1.802	1.892			0.61				0.699		0.92	0.664		0.347		1.217		0.464	0.763	0.871				11	11		#NUM!	#NUM!	#NUM!	#NUM!	#NUM!	#NUM!	#NUM!	#NUM!	0.265437	#NUM!
Q8IZJ3 [302-313]	1.119		1.69		1.746		1.617	1.29	0.839	1.445	1.21	1.494	1.087	1.925	1.421			0.841		1.47	0.521	0.871	0.67	0.96	0.684	1.64	0.461	0.471	0.93	1.496	0.536	0.459	0.652			1.25	4	4		0.16221	#NUM!	0.757023	#NUM!	0.804054	#NUM!	0.69332	0.367371	-0.253257	0.531069
K7ERG9 [107-123]									1.259					2.681				1.211											2.16		2.073		4.788				14	16		#NUM!	#NUM!	#NUM!	#NUM!	#NUM!	#NUM!	#NUM!	#NUM!	0.332278	#NUM!
P22105-4 [3762-3769]									1.331					1.548				1.349											1.418		0.745		1.369				14	16		#NUM!	#NUM!	#NUM!	#NUM!	#NUM!	#NUM!	#NUM!	#NUM!	0.412511	#NUM!
P13611 [101-116]									1.481					1.212				0.912											0.989		0.948		1.171				14	16		#NUM!	#NUM!	#NUM!	#NUM!	#NUM!	#NUM!	#NUM!	#NUM!	0.566572	#NUM!
Q2M2I5 [197-203]	1.021	1.453	1.368	0.965	0.919	1.93	1.581	0.909	1.144	1.01	0.471	0.872	1.158	2.591	3.415	1.46	14.898	13.244	4.795	5.604	13.158	5.475	29.023	10.526	16.67	11.688	7.192	14.35	5.15	6.057	4.49	10.4	10.285	22.229	18.219	3.978	0	0		0.0299829	0.539035	0.452068	-0.0513992	-0.121863	0.948601	0.660837	-0.137648	0.194087	0.0143553
Q8NBJ4 [386-394]		1.992	1.358	1.511		1.169			1.077	1.304	1.505	1.425	0.983	1.4	0.852	2.058	2.39	0.873	2.127	2.693		0.746		0.991	0.788	1.607	0.74		1.193	2.069	0.482	0.759	0.869	1.068	1.911		4	4		#NUM!	0.994218	0.441483	0.595504	#NUM!	0.225275	#NUM!	#NUM!	0.107018	0.382944
P01023 [1191-1207]	1.504	2.281	2.111	1.435	0.816	1.354	1.982	0.861	1.112	2.05	2.374	1.824	1.137	2.15	1.952	1.891	2.518	0.826	2.47	2.406	2.425	1.357	2.5	3.082	1.853	2.434	1.114	2.606	1.869	1.823	0.633	0.926	1.314	2.411	2.569	1.164	0	0		0.588805	1.18967	1.07793	0.521051	-0.293359	0.437228	0.986957	-0.215915	0.153157	1.03562
Q9NQ79-2 [92-100]	1.481		1.603		0.706		2.655	0.905	0.917	1.381	1.667	1.268	1.143	1.521	0.774			0.421		1.412	0.629	0.462	0.618	0.343	0.445	1.009	0.312	0.561	0.726	1.334	0.331	0.239	0.466			0.752	4	4		0.566572	#NUM!	0.680774	#NUM!	-0.50226	#NUM!	1.40871	-0.14401	-0.125006	0.465713
P00734 [248-259]	0.985	1.092	0.773	1.144	0.879	1.105	0.986	0.942	0.735	0.7	0.805	0.741	1.215	1.085	0.01	1.295	3.941	0.927	3.964	2.314	2.876	1.087	2.673	1.747	1.29	1.764	1.373	2.317	1.148	1.886	0.855	1.032	1.44	2.797	3.531	0.899	0	0		-0.0218044	0.126973	-0.37146	0.194087	-0.186065	0.144046	-0.0203404	-0.086201	-0.444184	-0.514573
O00187 [30-45]									1.306		0.849		0.617	1.952	0.01			1.504				1.205		2.731	2.907		1.789		2.975		3.636	2.388	5.047				11	11		#NUM!	#NUM!	#NUM!	#NUM!	#NUM!	#NUM!	#NUM!	#NUM!	0.385155	#NUM!
P02790 [348-358]	1.363				0.748		2.688	0.988	0.823					1.961				0.881			1.663		1.295					1.355	1.834		0.841		2.467			0.892	10	12		0.446786	#NUM!	#NUM!	#NUM!	-0.41889	#NUM!	1.42653	-0.0174171	-0.281036	#NUM!
P02675 [459-468]									1.304		0.675		1.214	0.9	0.01			2.524				2.157		2.83	4.121		3.146		1.246		1.253	3.088	1.728				11	11		#NUM!	#NUM!	#NUM!	#NUM!	#NUM!	#NUM!	#NUM!	#NUM!	0.382944	#NUM!
A0A0A0MQU6 [551-559]	1.517	4.349		1.817	0.624	2.011	2.273	0.95	1.198		1.765		1.021	1.499	0.637	3.303	1.15	0.488	1.592		1.428	0.95	1.294	1.089	0.81		0.619	1.312	1.201		0.375	0.607	0.899	0.841	1.211	0.659	3	3		0.601221	2.12068	#NUM!	0.861558	-0.680382	1.00791	1.1846	-0.0740006	0.260628	#NUM!
Q53EL9 [462-474]	1.722	2.888	2.431	1.973	0.442	1.603	2.126	0.657	1.292	2.29	2.053	2.051	0.882	1.187	2.841	1.994	0.826	0.414	1.142	0.785	0.445	0.493	0.465	0.312	0.285	0.819	0.165	0.49	0.778	1.263	0.327	0.257	0.575	0.679	0.868	0.634	0	0		0.784085	1.53007	1.28155	0.980391	-1.17788	0.680774	1.08814	-0.606035	0.369606	1.19535
P02766 [69-84]	1.464	2.838	1.799	1.427	0.807	1.611	1.817	1.126	1.052	2.122	1.485	1.703	1.873	1.799	0.182	2.272	2.518	0.673	2.712	3.158	2.643	1.075	2.428	1.326	0.866	2.648	0.75	2.359	1.505	2.609	0.512	0.605	0.866	2.319	2.523	1.027	0	0		0.549916	1.50487	0.847195	0.512985	-0.309359	0.687956	0.861558	0.171207	0.0731347	1.08542
P10745 [123-133]									1.154					1.337				0.857											1.05		0.747		0.94				14	16		#NUM!	#NUM!	#NUM!	#NUM!	#NUM!	#NUM!	#NUM!	#NUM!	0.206643	#NUM!
Q15582 [296-304]	1.001	1.419	1.437	1.102	2.836	1.425	1.847	1.221	1.555	1.439	0.711	1.308	0.762	1.699	0.37	3.15	1.296	1.095	2.567	2.394	1.52	0.978	1.917	2.134	0.89	1.855	1.196	1.662	1.53	2.003	0.919	0.797	1.383	1.189	1.965	1.319	0	0		0.00144197	0.504875	0.52306	0.140124	1.50386	0.510962	0.885184	0.288063	0.636915	0.525067
Q08629 [212-223]	1.299	3.346	2.05	1.618	0.612	1.819	2.322	0.758	1.344	2.019	1.338	1.438	0.89	1.333	1.209	2.054	1.657	0.472	2.339	2.989	0.591	0.404	0.62	0.223	0.6	3.037	0.346	0.619	0.904	3.205	0.397	0.227	0.666	1.596	1.785	0.481	0	0		0.377401	1.74244	1.03562	0.694212	-0.708396	0.863146	1.21537	-0.39973	0.426533	1.01364
P62258 [131-141]									1.289					5.048				1.653											4.421		1.954		3.386				14	16		#NUM!	#NUM!	#NUM!	#NUM!	#NUM!	#NUM!	#NUM!	#NUM!	0.366252	#NUM!
Q9BXP8 [405-420]	0.992	1.782	1.35	1.614	1.328	1.575	1.762	1.384	1.517	1.719	1.359	1.617	1.132	1.693	0.725	2.53	1.268	1.145	2.25	1.811	1.383	0.816	3.835	1.649	1.255	1.562	0.754	1.383	1.091	1.958	0.419	0.464	0.966	1.122	1.452	0.843	0	0		-0.011588	0.833497	0.432959	0.690641	0.409255	0.655352	0.817214	0.468844	0.601221	0.78157
Q96PD5 [435-447]									1.217					1.85				0.945											1.918		1.34		2.64				14	16		#NUM!	#NUM!	#NUM!	#NUM!	#NUM!	#NUM!	#NUM!	#NUM!	0.283329	#NUM!
P02675 [179-193]									1.066					1.524				11.141											3.491		3.276		3.73				14	16		#NUM!	#NUM!	#NUM!	#NUM!	#NUM!	#NUM!	#NUM!	#NUM!	0.0922074	#NUM!
P51884 [138-146]									1.055		0.998		0.972	1.682	0.474			0.791				1.166		2.075	1.487		2.083		1.519		1.093	1.218	2.253				11	11		#NUM!	#NUM!	#NUM!	#NUM!	#NUM!	#NUM!	#NUM!	#NUM!	0.077243	#NUM!
P33151 [263-272]									0.982		0.922		1.015	1.782	1.056			0.86				1.031		1.076	1.101		1.406		1.489		0.924	0.622	1.872				11	11		#NUM!	#NUM!	#NUM!	#NUM!	#NUM!	#NUM!	#NUM!	#NUM!	-0.0262051	#NUM!
P01880 [210-222]	1.703	2.225		0.793	1.245	2.705	1.814	1.013	0.754		0.841		1.432	0.565	4.496	3.08	6.936	2.473	10.387		10.395	2.546	11.128	1.412	1.72		9.605	11.166	3.029		0.319	1.339	0.342	2.912	5.834	5.832	3	3		0.768078	1.15381	#NUM!	-0.334607	0.316146	1.43563	0.859174	0.0186342	-0.407364	#NUM!
Q01459 [112-119]	1.088	1.771	3.835	1.435	0.578	1.256	1.823	0.927	1.32	3.031	1.182	2.74	1.002	1.099	0.482	1.793	1.257	0.617	1.41	2.953	0.864	0.774	0.854	0.32	0.465	2.016	0.403	0.861	0.842	1.285	0.429	0.304	0.71	0.979	1.347	0.91	0	0		0.121679	0.824564	1.93923	0.521051	-0.790859	0.328836	0.866315	-0.109359	0.400538	1.59979
Q13228-4 [146-156]									1.184					2.346				1.46											2.673		2.331		1.651				14	16		#NUM!	#NUM!	#NUM!	#NUM!	#NUM!	#NUM!	#NUM!	#NUM!	0.243669	#NUM!
P01778 [1-19]	1.32				1.649		1.219	1.222	1.213		0.882		1.057	2.351	1.125			1.305			6.171	1.228	6.523	4.893	1.884		1.127	4.403	2.937		1.611	2.043	2.652			1	7	7		0.400538	#NUM!	#NUM!	#NUM!	0.721591	#NUM!	0.285698	0.289244	0.27858	#NUM!
P02730 [139-150]									1.414		0.427		0.786	1.302	0.01			10.106				1.401		3.665	1.215		1.289		9.129		2.543	19.731	19.388				11	11		#NUM!	#NUM!	#NUM!	#NUM!	#NUM!	#NUM!	#NUM!	#NUM!	0.499782	#NUM!
P14136 [112-121]	0.158				12.647		0.171	0.356	0.331		0.069		0.082	6.514	0.01			0.142			0.626	0.082	0.628	0.225	0.128		0.089	0.507	0.272		0.081	0.113	0.13			0.173	7	7		-2.662	#NUM!	#NUM!	#NUM!	3.66072	#NUM!	-2.54793	-1.49005	-1.5951	#NUM!
Q92859 [89-101]	1.621		2.043		0.443		1.904	0.629	1.216	1.943	1.603	1.599	1.13	1.202	1.592			0.584		1.34	0.604	0.781	0.687	0.814	0.739	1.043	0.69	0.642	0.865	1.787	0.306	0.497	0.404			0.618	4	4		0.696884	#NUM!	1.03069	#NUM!	-1.17462	#NUM!	0.929033	-0.668868	0.282143	0.958286
Q63HQ2 [205-217]	1.467	4.169	2.856	2.059	0.547	2.115	2.246	0.629	1.432	2.288	1.963	2.021	1.058	1.899	1.247	3.635	2.26	0.485	1.855	2.408	1.748	0.617	1.816	0.562	0.593	2.15	0.275	1.582	1.026	2.229	0.439	0.369	1.09	1.234	2.62	0.784	0	0		0.552869	2.0597	1.514	1.04194	-0.870387	1.08066	1.16736	-0.668868	0.518031	1.19409
P10253 [169-178]		3.794		1.965		2.433			1.185		2.121		0.672	1.789	1.225	1.719	1.674	1.031	2.203			1.038		1.092	1.662		0.896		1.206		0.727	1.074	0.862	1.305	2.138		7	7		#NUM!	1.92372	#NUM!	0.974529	#NUM!	1.28274	#NUM!	#NUM!	0.244887	#NUM!
K7ELL7 [168-177]		3.649		2.059		2.125			1.239		1.645		0.877	2.638	0.587	2.93	0.722	0.715	1.73			0.843		1.048	0.75		0.527		1.946		0.437	0.517	1.899	0.666	0.853		7	7		#NUM!	1.8675	#NUM!	1.04194	#NUM!	1.08746	#NUM!	#NUM!	0.309176	#NUM!
P01034 [81-88]	1.098	4.435	1.733	1.533	1.012	2.12	1.296	1.399	1.245	1.805	1.158	1.456	0.881	2.062	0.024	2.284	1.427	0.663	1.871	0.989	0.903	0.689	1.002	0.693	0.668	1.211	0.455	0.94	1.095	1.419	0.784	0.642	0.902	1.167	1.803	1.132	0	0		0.134878	2.14893	0.793272	0.616358	0.0172093	1.08406	0.374066	0.484396	0.316146	0.851999
Q53EL9 [137-150]									1.215					0.935				0.615											0.905		0.44		0.547				14	16		#NUM!	#NUM!	#NUM!	#NUM!	#NUM!	#NUM!	#NUM!	#NUM!	0.280956	#NUM!
P01023 [824-833]									1.348					1.784				0.858											1.31		0.485		0.769				14	16		#NUM!	#NUM!	#NUM!	#NUM!	#NUM!	#NUM!	#NUM!	#NUM!	0.43082	#NUM!
P06727 [288-301]	0.952		1.463		1.359		0.929	1.343	1.263	1.35	1.042	1.607	1.316	2.218	0.675			1.214		6.568	5.607	1.623	6.986	3.219	1.989	3.892	2.187	5.91	2.029	11.18	2.236	1.67	4.156			1.161	4	4		-0.0709665	#NUM!	0.54893	#NUM!	0.442545	#NUM!	-0.106249	0.425459	0.336855	0.432959
P09871 [524-534]	0.907	1.882	1.27	1.267	1.248	1.229	1.807	1.262	1.387	1.448	0.972	1.319	0.869	1.48	1.07	1.923	1.514	1.103	1.412	1.252	1.164	0.803	1.186	1.238	1.029	1.216	0.581	1.172	1.123	1.161	0.528	0.549	0.959	1.265	1.512	0.935	0	0		-0.140826	0.912267	0.344828	0.341417	0.319618	0.297485	0.853597	0.335712	0.471968	0.534062
P48058 [196-203]									1.242					1.769				0.418											0.909		0.415		0.569				14	16		#NUM!	#NUM!	#NUM!	#NUM!	#NUM!	#NUM!	#NUM!	#NUM!	0.312665	#NUM!
P02790 [92-99]		0.774		0.74		2.079			1.031					2.05		1.811	1.937	0.913	2.429										1.217		1.236		1.743	1.911	2.355		10	12		#NUM!	-0.369595	#NUM!	-0.434403	#NUM!	1.05589	#NUM!	#NUM!	0.0440443	#NUM!
Q14624 [246-255]	0.872				1.012		1.103	0.912	1.121		0.608		1.2	2.325	2.945			1.296			1.329	1.129	1.27	2.157	1.984		1.712	1.298	1.931		1.106	1.307	2.613			0.718	7	7		-0.1976	#NUM!	#NUM!	#NUM!	0.0172093	#NUM!	0.141433	-0.132894	0.164786	#NUM!
P02679 [239-252]	1.269				1.003		2.81	1.633	1.407		0.882		1.338	1.157	5.207			3.715			13.658	2.416	14.59	3.886	7.447		3.06	11.893	2.051		1.35	3.087	2.929			1.986	7	7		0.343692	#NUM!	#NUM!	#NUM!	0.00432161	#NUM!	1.49057	0.707525	0.492622	#NUM!
P39060 [1497-1520]	1.353				1.254		1.789	1.651	1.571		1.053		1.143	3.445	0.622			1.345			6.344	0.999	5.607	1.682	1.537		1.597	4.829	1.949		0.763	0.984	1.713			0.987	7	7		0.436162	#NUM!	#NUM!	#NUM!	0.326537	#NUM!	0.839153	0.72334	0.651683	#NUM!
P08253 [162-175]									1.525		0.766		0.906	3.812	0.01			1.021				1.067		1.253	0.784		0.795		2.699		1.098	0.519	2.162				11	11		#NUM!	#NUM!	#NUM!	#NUM!	#NUM!	#NUM!	#NUM!	#NUM!	0.608809	#NUM!
Q9UHI8 [50-67]	1.167	2.26	1.783	1.346	0.952	1.397	2.31	1.392	1.241	1.613	1.228	1.476	0.859	1.884	0.763	1.799	2.926	0.853	4.104	5.298	2.572	0.611	2.111	0.945	0.756	4.854	0.755	2.38	1.164	5.544	0.523	0.534	0.935	2.484	3.628	1.361	0	0		0.222805	1.17632	0.834307	0.428678	-0.0709665	0.482332	1.20789	0.477159	0.311503	0.689746
P04217 [283-299]									0.84					1.866				1.029											1.691		1.559		1.911				14	16		#NUM!	#NUM!	#NUM!	#NUM!	#NUM!	#NUM!	#NUM!	#NUM!	-0.251539	#NUM!
A0A087WYL5 [830-839]	1.644	2.594	1.571	2.088	0.38	1.103	2.419	0.51	1.279	1.429	1.712	1.207	1.013	1.315	0.01	1.517	1.075	0.425	1.329	0.975	0.514	0.586	0.457	0.39	0.311	0.874	0.308	0.447	0.873	0.841	0.348	0.324	0.615	1.001	1.459	0.46	0	0		0.71721	1.37518	0.651683	1.06212	-1.39593	0.141433	1.27441	-0.971431	0.355016	0.515006
P01023 [1191-1209]									1.144					1.321				0.83											1.351		0.653		1.246				14	16		#NUM!	#NUM!	#NUM!	#NUM!	#NUM!	#NUM!	#NUM!	#NUM!	0.194087	#NUM!
E9PC84 [1830-1847]		1.576		0.923		1.704			1.077		1.073		0.753	1.718	0.38	1.548	2.068	0.774	2.188			0.555		1.029	0.582		0.366		1.158		0.476	0.513	0.813	1.71	1.66		7	7		#NUM!	0.656268	#NUM!	-0.115597	#NUM!	0.768925	#NUM!	#NUM!	0.107018	#NUM!
P10745 [1111-1125]	1.427	2.08	2.431	1.376	0.905	1.669	1.912	0.883	1.172	1.94	0.959	1.55	1.112	1.617	1.011	1.945	0.747	0.738	0.913	1.46	0.956	0.964	0.864	0.561	0.488	1.197	1.382	0.895	1.451	1.469	1.051	0.656	1.117	0.736	0.844	0.937	0	0		0.512985	1.05658	1.28155	0.46048	-0.14401	0.738984	0.935083	-0.179515	0.228973	0.956057
P10745 [58-70]	1.032	1.223	1.014	1.107	0.948	1.239	0.931	0.814	1.281	0.988	1.728	0.883	1.261	1.86	0.6	1.032	3.328	0.634	3.214	2.483	2.164	0.95	2.136	1.905	0.878	2.127	0.678	1.993	1.294	1.638	0.482	0.666	0.996	2.75	3.405	0.929	0	0		0.045443	0.290424	0.0200577	0.146655	-0.077041	0.309176	-0.103147	-0.296899	0.35727	-0.0174171
P05543 [323-340]									1.026					1.888				1.236											2.035		1.673		2.956				14	16		#NUM!	#NUM!	#NUM!	#NUM!	#NUM!	#NUM!	#NUM!	#NUM!	0.0370307	#NUM!
P10745 [1111-1127]									1.367		1.185		1.208	2.414	2.038			0.666				0.795		0.873	0.622		0.569		1.584		0.619	0.783	1.28				11	11		#NUM!	#NUM!	#NUM!	#NUM!	#NUM!	#NUM!	#NUM!	#NUM!	0.451013	#NUM!
P01034 [35-42]									1.026					2.161				0.584											0.824		0.337		0.483				14	16		#NUM!	#NUM!	#NUM!	#NUM!	#NUM!	#NUM!	#NUM!	#NUM!	0.0370307	#NUM!
Q86Y22 [78-91]									1.554					1.925				0.876											1.414		0.787		1.815				14	16		#NUM!	#NUM!	#NUM!	#NUM!	#NUM!	#NUM!	#NUM!	#NUM!	0.635987	#NUM!
F5GWQ8 [142-155]	2.349	1.999	1.697	1.925	0.668	1.925	2.423	0.767	1.216	1.424	1.824	1.649	1.084	2.263	1.589	2.174	1.482	0.864	1.896	1.554	1.112	0.874	1.06	0.742	0.67	1.542	0.465	1.047	1.56	1.398	0.686	0.558	1.611	1.424	1.876	1.193	0	0		1.23205	0.999278	0.762987	0.944858	-0.58208	0.944858	1.27679	-0.382702	0.282143	0.509949
P00450 [44-55]									1.72					3.364				2.006											2.598		1.197		2.683				14	16		#NUM!	#NUM!	#NUM!	#NUM!	#NUM!	#NUM!	#NUM!	#NUM!	0.782409	#NUM!
P81172 [25-42]									1.173		0.973		1.509	3.134	0.01			1.556				1.162		1.64	4.016		1.173		1.615		1.308	1.282	2.007				11	11		#NUM!	#NUM!	#NUM!	#NUM!	#NUM!	#NUM!	#NUM!	#NUM!	0.230203	#NUM!
Q14624 [669-682]									1.007					2.942				1.776											2.476		1.835		3.459				14	16		#NUM!	#NUM!	#NUM!	#NUM!	#NUM!	#NUM!	#NUM!	#NUM!	0.0100637	#NUM!
P10745 [1037-1046]									1.386		1.484		1.167	2.164	0.41			0.306				0.528		0.202	0.511		0.183		0.834		0.189	0.193	0.327				11	11		#NUM!	#NUM!	#NUM!	#NUM!	#NUM!	#NUM!	#NUM!	#NUM!	0.470927	#NUM!
Q8IV08 [397-408]	1.446	5.286		2.262	0.697	2.709	2.09	0.678	1.178		1.609		1.25	1.263	0.978	3.621	2.129	0.759	2.509		0.98	0.965	0.883	0.828	0.791		0.958	1.025	0.817		0.604	0.526	0.507	1.258	1.92	0.611	3	3		0.532068	2.40218	#NUM!	1.1776	-0.520769	1.43776	1.0635	-0.560643	0.23634	#NUM!
P01024 [1625-1633]	1.049	1.42	1.297	1.042	1.028	1.276	1.039	1.28	1.001	1.295	0.69	1.458	0.998	1.54	1.059	1.568	1.229	1.319	1.426	1.637	1.748	1.312	1.873	1.797	1.79	1.618	1.998	1.528	1.673	1.635	1.031	1.46	1.947	1.254	1.289	1.264	0	0		0.0690147	0.505891	0.375178	0.0593553	0.0398403	0.351628	0.0551957	0.356144	0.00144197	0.372952
P19827 [42-54]	1.038	1.599	0.544	0.789	0.969	1.862	0.964	1.075	0.834	0.655	0.449	0.953	1.46	1.921	1.665	1.924	4.721	1.475	3.516	0.478	1.788	1.683	1.782	2.036	2.157	0.407	2.502	1.674	1.991	0.499	1.1	1.144	2.047	3.139	5.12	1.02	0	0		0.0538064	0.67717	-0.878321	-0.341903	-0.0454314	0.896853	-0.0528949	0.104337	-0.261881	-0.610433
P00742 [379-387]	1.169		1.25		1.078		2.046	1.447	0.905	1.034	0.748	0.924	0.815	2.077	0.522			1.133		1.448	1.468	1.102	2.378	1.628	2.021	1.541	1.532	2.165	1.314	1.435	1.13	0.722	1.738			1.024	4	4		0.225275	#NUM!	0.321928	#NUM!	0.108357	#NUM!	1.03281	0.533065	-0.14401	0.0482362
P10909-2 [424-437]	1.05	1.427	1.229	1.067	1.025	1.088	1.64	1.056	1.157	1.05		0.974		2.243		1.141	1.205	0.934	1.368	1.336	1.378		1.201			0.967		1.293	1.4	1.393	0.491		0.955	0.826	1.215	0.981	3	5		0.0703893	0.512985	0.297485	0.0935602	0.0356239	0.121679	0.713696	0.0786098	0.210389	0.0703893
P0DJI8 [86-105]	0.844	1.635	1.101	0.894	0.798	1.131	1.139	1.175	0.856	0.738	0.5	1.167	0.919	1.503	4.76	2.048	2.742	0.952	3.312	2.947	3.215	1.285	4.999	1.678	6.825	1.994	2.406	2.933	1.12	2.566	0.872	7.307	1.943	2.156	4.871	0.976	0	0		-0.244685	0.709291	0.138814	-0.161653	-0.325539	0.177599	0.187768	0.232661	-0.224317	-0.438307
P04003 [319-329]									1.202		1.15		1.207	0.981	0.77			5.235				4.966		20.117	11.886		4.151		1.055		2.79	6.372	2.456				11	11		#NUM!	#NUM!	#NUM!	#NUM!	#NUM!	#NUM!	#NUM!	#NUM!	0.265437	#NUM!
A0A075B6Q5 [24-39]	0.882		0.646		0.987		1.338	1.105	1.381	0.603	0.679	3.893	1.122	1.586	1.069			0.864		2.947	5.069	0.877	4.868	1.857	0.776	2.37	0.965	4.549	1.483	2.312	1.103	1.729	2.21			1.017	4	4		-0.181149	#NUM!	-0.630394	#NUM!	-0.018878	#NUM!	0.420078	0.144046	0.465713	-0.72977
P01024 [208-218]	1.129	1.631	0.86	1.018	1.167	1.723	1.757	0.829	1.082	0.815	0.728	0.827	1.08	1.084	0.651	2.547	3.212	1.193	3.88	2.123	2.304	1.309	2.311	2.013	1.684	1.78	1.849	1.651	0.979	2.218	0.625	1.512	0.958	2.567	3.164	1.46	0	0		0.175045	0.705757	-0.217591	0.0257376	0.222805	0.784923	0.813114	-0.270556	0.1137	-0.295128
O75326 [623-639]	1.176	3.344	1.73	1.417	0.992	1.598	1.408	0.834	1.268	1.689	1.719	1.516	1.259	1.651	0.507	1.801	2.592	1.037	2.995	3.114	2.218	0.979	1.953	1.559	1.061	3.328	1.582	1.777	1.229	3.077	0.434	0.644	1.244	2.267	2.809	1.002	0	0		0.233888	1.74157	0.790772	0.50284	-0.011588	0.676267	0.493647	-0.261881	0.342555	0.756169
A0A0B4J1X8 [20-38]	1.098	1.558	1.324	1.186	1.168	1.435	0.927	0.986	1.191	1.123	0.696	1.17	1.382	2.08	1.251	1.297	2.313	1.286	2.613	2.988	2.873	1.49	2.932	3.284	2.888	1.985	1.174	2.279	2.768	2.079	1.242	1.377	2.996	2.128	3.179	1.41	0	0		0.134878	0.639695	0.404903	0.246104	0.22404	0.521051	-0.109359	-0.0203404	0.252173	0.167358
Q99972 [137-147]	1.049	4.026	0.685	0.956	1.211	1.396	2.15	1.874	0.788	0.715	0.97	1.505	1.564	1.88	0.375	2.634	2.672	0.929	2.115	1.397	1.282	0.458	1.277	0.614	0.627	1.585	0.562	1.13	1.418	1.315	0.438	0.3	0.616	2.29	2.474	1.187	0	0		0.0690147	2.00935	-0.545824	-0.0649175	0.276199	0.481299	1.10434	0.906121	-0.343732	-0.483985
A0A087WXL8 [92-106]	1.148	1.48		1.083	0.974	1.173	1.238	1.269	0.508		0.881		1.295	1.877	0.972	1.144	2.79	0.776	4.673		2.999	1.346	4.026	2.058	1.515		1.642	2.638	3.528		1.076	1.462	2.044	3.078	3.804	2.068	3	3		0.199123	0.565597	#NUM!	0.115033	-0.0380063	0.230203	0.308011	0.343692	-0.9771	#NUM!
A0A0C4DH55 [24-41]	0.912				1.169		1.052	1.195	1.084		0.966		0.964	4.047	0.01			1.28			3.592	1.12	4.119	1.508	1.205		1.817	2.379	3.986		1.163	1.446	2.98			1.561	7	7		-0.132894	#NUM!	#NUM!	#NUM!	0.225275	#NUM!	0.0731347	0.257011	0.116365	#NUM!
P69905 [63-75]	1.023		1.287		1.177		1.176	1.553	0.961	1	0.872	1.343	1.547	1.539	0.326			1.417		2.175	3.558	1.791	3.336	2.15	2.529	3.781	2.86	3.016	3.752	3.714	2.232	7.434	3.14			1.252	4	4		0.0328061	#NUM!	0.364012	#NUM!	0.235114	#NUM!	0.233888	0.635058	-0.0573917	0
Q14515 [355-373]	1.097	1.228	1.3	1.281	0.906	0.964	1.4	1.032	1.032	1.167		1.287		1.256		0.833	1.781	0.878	2.075	1.292	2.059		1.71			1.622		1.847	1.209	0.962	0.796		1.338	1.427	1.724	0.859	3	5		0.133564	0.296311	0.378512	0.35727	-0.142417	-0.0528949	0.485427	0.045443	0.045443	0.222805
P07225 [323-330]		1.998		1.326		1.353			1.278		1.674		0.91	3.072	0.01	1.864	1.963	1.45	2.416			0.75		2.174	1.728		0.778		2.217		0.696	0.929	1.846	1.906	2.121		7	7		#NUM!	0.998557	#NUM!	0.407081	#NUM!	0.436162	#NUM!	#NUM!	0.353888	#NUM!
E7ERL8 [31-42]		3.953	2.344	1.573		1.785			1.363	2.456		1.939		1.799		2.482	1.721	0.307	1.691	1.939						1.699			0.904	1.812	0.248		0.476	1.325	1.787		7	9		#NUM!	1.98295	1.22897	0.653519	#NUM!	0.835924	#NUM!	#NUM!	0.446786	1.29631
H3BP20 [500-510]	1.768	2.676	2.908	1.656	0.745	1.805	2.279	0.996	1.391	2.09	1.351	1.908	1.079	2.325	1.162	2.393	1.063	0.682	1.403	1.832	1.008	0.652	0.952	0.817	0.531	1.637	0.356	0.89	1.314	1.747	0.363	0.244	0.797	0.892	1.117	0.903	0	0		0.822118	1.42008	1.54003	0.727703	-0.424688	0.851999	1.1884	-0.00578235	0.476122	1.0635
Q9UHI8 [78-88]									1.212		1.295		0.987	1.287	7.233			1.151				1.11		6.952	2.302		1.204		1.185		0.776	1.117	1.269				11	11		#NUM!	#NUM!	#NUM!	#NUM!	#NUM!	#NUM!	#NUM!	#NUM!	0.27739	#NUM!
Q7Z7M0 [1549-1566]	1.554				0.931		2.233	1.025	1.229					1.717				1.314			4.56		4.652					4.628	1.829		1.46		1.361			1.351	10	12		0.635987	#NUM!	#NUM!	#NUM!	-0.103147	#NUM!	1.15898	0.0356239	0.297485	#NUM!
Q02818 [452-461]		3.509	2.201	1.353		1.851			1.141	1.719		1.885		2.356		2.657	1.886	1.291	2.185	2.718						3.514			1.283	3.487	1.388		0.974	3.108	1.967		7	9		#NUM!	1.81106	1.13816	0.436162	#NUM!	0.888305	#NUM!	#NUM!	0.190299	0.78157
P01624 [1-18]									1.029		0.623		1.764	1.882	0.893			1.331				1.89		2.262	1.536		1.512		3.75		0.94	1.323	2.688				11	11		#NUM!	#NUM!	#NUM!	#NUM!	#NUM!	#NUM!	#NUM!	#NUM!	0.041243	#NUM!
P13521 [58-66]	1.151	2.185	1.389	1.439	0.574	1.098	2.005	0.798	1.13	1.696		1.057		2.279		1.26	0.132	0.562	0.338	0.709	0.315		0.338			1.778		0.324	1.265	0.785	0.415		0.462	0.624	0.18	0.673	3	5		0.202888	1.12763	0.474047	0.525067	-0.800877	0.134878	1.0036	-0.325539	0.176323	0.762136
Q96IY4 [388-399]	1.26	1.643	1.092	0.833	1.353	2.121	1.666	1.916	0.892	0.878	0.581	1.695	1.105	1.376	0.6	2.192	2.714	1.168	3.091	1.764	2.037	1.352	1.857	1.857	1.356	1.019	1.611	2.395	1.278	1.971	1.398	0.702	2.15	2.466	3.103	1.468	0	0		0.333424	0.716332	0.126973	-0.263612	0.436162	1.08474	0.736388	0.938098	-0.164884	-0.187707
P05060 [428-437]		6.012	2.457	2.196		1.615				2.623		1.752				2.403	3.01		4.34	3.359						2.059				3.207				2.04	3.176		9	13		#NUM!	2.58785	1.2969	1.13488	#NUM!	0.691534	#NUM!	#NUM!	#NUM!	1.39122
P10745 [463-474]			1.247						1.413	1.605		1.083		1.752				0.951		1.999						1.999			1.32	1.768	0.705		0.895				11	13		#NUM!	#NUM!	0.318461	#NUM!	#NUM!	#NUM!	#NUM!	#NUM!	0.498761	0.682573
Q8IZJ3 [163-171]									0.967		1.197		1.177	2.045	0.905			0.802				0.924		1.15	1.094		0.55		0.945		0.491	0.509	0.539				11	11		#NUM!	#NUM!	#NUM!	#NUM!	#NUM!	#NUM!	#NUM!	#NUM!	-0.0484122	#NUM!
P01034 [89-96]									1.235					2.779				0.518											1.12		0.296		0.664				14	16		#NUM!	#NUM!	#NUM!	#NUM!	#NUM!	#NUM!	#NUM!	#NUM!	0.304511	#NUM!
Q15113 [92-107]	1.033	0.913		1.005	1.515	1.448	1.282	1.575	1.149		0.64		1.002	2.562	0.705	1.267	2.061	1.085	2.016		2.528	0.909	2.189	1.992	1.023		1.146	2.1	2.926		1.522	1.04	3.909	1.798	2.241	1.365	3	3		0.0468403	-0.131313	#NUM!	0.0071955	0.599318	0.534062	0.358396	0.655352	0.200379	#NUM!
Q14393 [446-457]									0.968					1.755				0.771											5.796		0.75		1.384				14	16		#NUM!	#NUM!	#NUM!	#NUM!	#NUM!	#NUM!	#NUM!	#NUM!	-0.046921	#NUM!
Q15582 [534-548]	0.953	1.121	1.449	0.963	1.857	1.182	1.144	1.072	1.339	1.366	0.717	1.37	0.859	1.51	0.01	2.329	1.875	1.094	2.716	2.202	1.139	0.993	1.307	2.648	0.927	1.958	1.291	1.142	1.58	1.755	0.967	0.932	1.46	1.674	2.406	0.953	0	0		-0.0694519	0.164786	0.535058	-0.0543923	0.892974	0.24123	0.194087	0.100305	0.421156	0.449957
P06753-2 [56-65]		1.819	1.529	0.977		1.395			1.35	1.2	0.845	1.403	0.814	1.859	1.206	1.423	2.164	2.155	3.999	4.569		1.312		2.933	4.643	3.887	3.309		4.054	5.147	2.602	3.449	4.25	3.393	3.439		4	4		#NUM!	0.863146	0.612588	-0.0335695	#NUM!	0.480265	#NUM!	#NUM!	0.432959	0.263034
P23468 [378-392]	1.584				0.808		1.68	0.652	1.086		2.164		1.088	1.734	0.932			0.662			2.666	0.843	2.726	0.837	0.583		0.535	2.185	1.235		0.525	0.413	0.779			0.825	7	7		0.663572	#NUM!	#NUM!	#NUM!	-0.307573	#NUM!	0.748461	-0.617056	0.119024	#NUM!
Q13228-4 [288-296]									1.223		1.558		1.14	1.696	0.931			1.613				0.683		1.184	0.837		1.055		2.389		2.801	2.049	1.446				11	11		#NUM!	#NUM!	#NUM!	#NUM!	#NUM!	#NUM!	#NUM!	#NUM!	0.290424	#NUM!
Q08554 [71-89]	1.421				1.259		1.326	1.446	1.042		0.963		1.092	1.456	2.598			0.868			3.462	1.194	2.929	1.24	3.092		0.972	2.68	1.257		1.703	2.091	2.215			1.026	7	7		0.506907	#NUM!	#NUM!	#NUM!	0.332278	#NUM!	0.407081	0.532068	0.0593553	#NUM!
Q15904 [42-54]			1.706						1.187	1.446	2.053	1.315	1.277	2.135	1.536			0.425		2.902		0.481		0.303	0.453	2.474	0.366		1.001	3.232	0.307	0.256	0.479				8	8		#NUM!	#NUM!	0.770618	#NUM!	#NUM!	#NUM!	#NUM!	#NUM!	0.24732	0.532068
Q15904 [41-54]	1.46				0.892		1.822	1.029	1.122					2.024				0.664			3.876		2.532					3.382	0.929		0.57		0.869			0.819	10	12		0.545968	#NUM!	#NUM!	#NUM!	-0.164884	#NUM!	0.865523	0.041243	0.166073	#NUM!
P02787 [332-339]		3.14		1.25		1.639			1.22		1.131		0.915	2.473	0.01	1.91	1.254	0.888	1.947			1.038		1.47	2.108		0.957		1.833		0.959	1.517	1.761	0.865	1.4		7	7		#NUM!	1.65076	#NUM!	0.321928	#NUM!	0.712816	#NUM!	#NUM!	0.286881	#NUM!
A0A0B4J1V4 [92-106]	0.528	1.182	1.214	1.001	0.984	1.659	0.368	0.8	0.809	0.68	0.678	0.984	0.772	1.416	0.077	1.178	2.086	1.212	2.37	3.139	1.274	2.267	1.834	1.818	1.932	1.446	1.061	1.12	1.355	1.942	0.565	1.19	0.98	1.776	2.324	0.685	0	0		-0.92139	0.24123	0.279768	0.00144197	-0.0232698	0.730314	-1.44222	-0.321928	-0.305788	-0.556393
P10745 [865-879]									1.38					1.848				0.93											1.448		0.826		1.199				14	16		#NUM!	#NUM!	#NUM!	#NUM!	#NUM!	#NUM!	#NUM!	#NUM!	0.464668	#NUM!
P60709 [148-173]									1.643		0.678		0.904	2.063	0.01			1.481				0.812		0.912	1.316		1.285		3.427		0.854	0.529	2.425				11	11		#NUM!	#NUM!	#NUM!	#NUM!	#NUM!	#NUM!	#NUM!	#NUM!	0.716332	#NUM!
P10745 [285-297]									1.246					2.246				0.762											1.87		0.619		1.464				14	16		#NUM!	#NUM!	#NUM!	#NUM!	#NUM!	#NUM!	#NUM!	#NUM!	0.317304	#NUM!
P08123 [1141-1156]	0.826	2.935	1.187	1.047	1.195	1.218	1.565	1.884	1.045	1.151		1.304		2.383		2.663	1.935	1.266	2.534	3.001	3.39		2.925			2.536		3.633	1.33	2.418	0.853		2.488	1.864	2.426	1.592	3	5		-0.275786	1.55336	0.24732	0.0662614	0.257011	0.284514	0.646163	0.913799	0.0635029	0.202888
P10745 [1111-1129]									1.103		1.31		1.302	2.929	0.01			0.602				1.173		7.152	3.449		1.036		1.187		0.622	1.233	1.013				11	11		#NUM!	#NUM!	#NUM!	#NUM!	#NUM!	#NUM!	#NUM!	#NUM!	0.141433	#NUM!
O95897 [214-229]	1.343		1.154		0.748		2.489	1.5	1.435	1.173		1.056		2.337				1.285		3.435	7.056		4.755			2.219		3.776	2.172	2.704	0.353		1.753			1.335	7	9		0.425459	#NUM!	0.206643	#NUM!	-0.41889	#NUM!	1.31557	0.584963	0.521051	0.230203
P55268 [1565-1575]		2.117		1.381		1.61			1.608					2.245		2.193	1.301	0.969	1.883										1.234		0.46		1.209	2.415	1.255		10	12		#NUM!	1.08202	#NUM!	0.465713	#NUM!	0.687061	#NUM!	#NUM!	0.685267	#NUM!
Q99969 [141-155]	1.205	1.57	1.431	1.261	0.913	1.388	1.304	1.074	1.017	1.138	1.141	1.284	1.085	1.413	0.461	1.769	3.121	0.929	3.829	2.997	2.884	0.816	2.792	0.8	0.645	2.498	0.615	2.465	1.41	3.088	0.988	0.545	1.685	2.537	3.997	0.915	0	0		0.269033	0.650765	0.517024	0.334568	-0.131313	0.473008	0.382944	0.102994	0.0243197	0.186501
P08253 [471-482]									1.289		1.147		0.766	2.74	1.359			0.946				0.849		1.15	0.897		0.542		1.996		0.589	0.509	1.82				11	11		#NUM!	#NUM!	#NUM!	#NUM!	#NUM!	#NUM!	#NUM!	#NUM!	0.366252	#NUM!
Q8NFP4-2 [124-144]									1.413					1.56				1.126											1.655		1.126		1.623				14	16		#NUM!	#NUM!	#NUM!	#NUM!	#NUM!	#NUM!	#NUM!	#NUM!	0.498761	#NUM!
K7ES70 [131-143]									1.504		1.867		0.99	1.56	1.269			1.065				0.656		1.065	0.616		0.424		1.036		0.462	0.442	0.754				11	11		#NUM!	#NUM!	#NUM!	#NUM!	#NUM!	#NUM!	#NUM!	#NUM!	0.588805	#NUM!
Q9BQT9-2 [147-160]	1.022		1.474		0.801		2.521	0.561	1.003	0.896	0.989	1.209	1.096	1.226	0.208			1.051		2.055	1.217	0.516	1.023	1.401	0.498	2.953	0.458	1.34	1.054	2.195	0.836	0.777	1.682			1.024	4	4		0.0313952	#NUM!	0.559737	#NUM!	-0.320126	#NUM!	1.334	-0.833927	0.00432161	-0.158429
K7ERG9 [107-125]									1.023					1.755				1.335											1.613		1.558		2.591				14	16		#NUM!	#NUM!	#NUM!	#NUM!	#NUM!	#NUM!	#NUM!	#NUM!	0.0328061	#NUM!
P01033 [83-90]		2.949	1.612	1.328		2.017			1.186	1.395	0.857	1.325	1.022	2.179	0.321	3.901	4.75	1.282	3.788	3.359		0.804		2.483	1.373	3.326	0.813		1.896	3.83	0.879	0.575	1.776	4.433	5.374		4	4		#NUM!	1.56023	0.688852	0.409255	#NUM!	1.01221	#NUM!	#NUM!	0.246104	0.480265
P04217 [474-489]	1.232	1.26	1.253	0.914	1.155	1.089	1.239	1.316	1.101	1.134	0.871	1.414	0.993	2.015	0.182	2.043	2.175	1.109	2.743	2.816	2.73	1.139	2.671	2.622	1.589	2.352	1.56	2.369	1.707	2.713	1.627	1.018	2.162	1.735	2.2	1.226	0	0		0.301002	0.333424	0.325386	-0.129734	0.207893	0.123004	0.309176	0.396159	0.138814	0.181421
P02679 [239-253]									1.238					3.127				2.849											3.987		1.494		4.62				14	16		#NUM!	#NUM!	#NUM!	#NUM!	#NUM!	#NUM!	#NUM!	#NUM!	0.308011	#NUM!
P01024 [463-476]									0.963					1.392				1.271											1.152		1.081		1.244				14	16		#NUM!	#NUM!	#NUM!	#NUM!	#NUM!	#NUM!	#NUM!	#NUM!	-0.0543923	#NUM!
Q9UBM4 [181-198]	1.117	6.204	1.56	1.356	1.243	2.349	1.617	1.191	0.743	2.391	0.953	3.346	1.108	1.427	2.751	6.542	1.601	0.56	2.295	2.102	1.388	0.64	1.258	2.732	1.043	1.971	0.867	1.365	1.065	3.003	1.248	0.802	1.574	1.57	1.944	1.067	0	0		0.159629	2.6332	0.641546	0.439357	0.313826	1.23205	0.69332	0.252173	-0.428566	1.25761
O15031 [1122-1136]	1.583	2.779	2.135	1.572	0.881	1.932	1.646	0.969	1.856	1.77	1.96	1.665	1.176	2.551	1.001	2.474	1.263	0.91	1.672	1.873	0.86	0.888	0.868	0.857	0.838	1.443	0.689	0.673	1.755	1.527	0.429	0.445	1.366	1.107	1.51	0.881	0	0		0.662661	1.47457	1.09424	0.652601	-0.182786	0.950095	0.718964	-0.0454314	0.892197	0.823749
P35858-2 [508-521]	1.524	2.185	1.179	0.968	0.711	2.202	2.446	1.057	1.189	1.189	0.999	1.219	1.109	2.283	1.442	1.96	2.644	1.396	2.564	1.325	1.449	1.036	1.735	3.999	1.693	1.489	1.35	1.739	1.958	1.44	0.726	0.974	2.152	1.812	2.403	0.989	0	0		0.607863	1.12763	0.237564	-0.046921	-0.492079	1.13881	1.29042	0.0799754	0.249749	0.249749
P08603 [755-762]	1.052				0.881		1.798	1.395	1.028		1.004		1.117	2.839	5.9			1.428			2.298	1.575	2.362	2.216	1.948		2.162	2.262	1.259		1.212	1.736	1.431			0.972	7	7		0.0731347	#NUM!	#NUM!	#NUM!	-0.182786	#NUM!	0.846393	0.480265	0.0398403	#NUM!
P02511 [57-69]									0.674		0.354		1.185	1.524	0.813			0.429				1.381		0.563	0.294		0.717		0.626		1.398	1.082	0.634				11	11		#NUM!	#NUM!	#NUM!	#NUM!	#NUM!	#NUM!	#NUM!	#NUM!	-0.56918	#NUM!
P02749 [97-106]		1.361		1.15		1.479			1.086					3.734		1.697	2.958	1.159	3.299										2.726		1.553		4.246	2.911	3.539		10	12		#NUM!	0.444667	#NUM!	0.201634	#NUM!	0.564622	#NUM!	#NUM!	0.119024	#NUM!
P40925-3 [317-328]	1.054		1.067		1.077		1.752	0.78	0.891	0.981	1.241	0.948	1.192	1.57	0.01			0.895		1.709	1.522	0.976	1.47	1.531	0.884	3.074	0.958	1.547	1.446	2.013	0.842	1.51	1.127			1.078	4	4		0.0758749	#NUM!	0.0935602	#NUM!	0.107018	#NUM!	0.809003	-0.358454	-0.166503	-0.027675
Q9UBX1 [266-278]			1.063						1.293	0.924		0.921		1.804				0.552		1.836						1.701			1.051	1.363	0.313		0.624				11	13		#NUM!	#NUM!	0.0881416	#NUM!	#NUM!	#NUM!	#NUM!	#NUM!	0.370722	-0.114035
O75326 [439-460]	1.475	1.531	1.501	1.002	0.713	1.02	1.549	0.798	1.238	1.265	1.629	1.367	0.977	1.597	0.482	1.128	0.725	0.668	0.858	1.238	1.069	0.817	1.157	0.642	0.508	1.223	0.58	0.957	1.193	0.891	0.618	0.541	0.961	0.891	0.717	0.752	0	0		0.560715	0.614474	0.585924	0.00288251	-0.488026	0.0285692	0.631337	-0.325539	0.308011	0.339137
Q13822-3 [854-865]	1.693	3.194	1.546	1.604	0.982	1.602	1.699	0.843	0.978	1.383	1.257	1.495	1.243	1.425	1.075	2.292	0.927	0.719	1.281	1.703	1.013	0.633	1.848	0.404	0.472	1.487	0.319	0.75	0.849	1.5	0.426	0.307	0.68	0.79	1.11	0.82	0	0		0.759582	1.67536	0.62854	0.681674	-0.0262051	0.679874	0.764686	-0.246395	-0.0320936	0.467801
Q13217 [271-280]	1.203	2.614		1.349	1.127	1.602	2.584	1.54	1.618		1.116		1.013	3.205	0.878	2.106	0.88	1.259	1.463		0.79	0.778	0.963	1.327	0.88		0.929	1.128	2.161		0.584	0.584	1.9	1.11	1.145	0.998	3	3		0.266637	1.38626	#NUM!	0.43189	0.172488	0.679874	1.36961	0.62293	0.694212	#NUM!
P30086 [63-76]	1.283	3.026	1.315	1.37	1.816	1.877	1.803	1.212	1.188	1.084	1.434	1.307	0.967	2.155	0.743	2.796	2.361	1.038	3.207	3.589	3.02	0.894	2.664	1.327	0.762	3.068	0.669	2.239	1.541	3.572	0.823	0.661	1.351	1.794	3.305	1.243	0	0		0.359521	1.59741	0.395063	0.454176	0.860764	0.908429	0.850399	0.27739	0.248535	0.116365
O43505 [218-239]	1.594	1.084		0.467	0.877	1.213	1.124	0.536	1.643		7.519		4.087	2.652	2.572	1.449	1.741	1.114	1.452		2.553	1.464	2.14	1.649	0.904		1.182	1.884	2.153		0.831	0.846	1.959	1.125	1.673	0.649	3	3		0.672652	0.116365	#NUM!	-1.09851	-0.189351	0.27858	0.168642	-0.899695	0.716332	#NUM!
Q99972 [406-422]	1.291				1.469		1.781	1.811	0.88		0.813		1.344	2.368	0.467			0.749			3.763	0.647	3.165	1.258	0.927		1.092	3.053	1.618		0.544	0.685	1.333			1.41	7	7		0.368489	#NUM!	#NUM!	#NUM!	0.554834	#NUM!	0.832688	0.856787	-0.184425	#NUM!
Q12860 [125-147]	1.923	4.207	2.075	1.868	0.638	2.38	2.701	0.96	1.301	1.678	1.632	1.69	0.892	2.218	1.361	3.11	2.585	0.51	3.01	2.013	1.798	0.746	1.582	0.849	0.616	1.83	0.418	1.538	1.573	1.744	0.344	0.521	1.115	2.187	2.988	0.94	0	0		0.943359	2.07279	1.05311	0.901494	-0.648372	1.25096	1.43349	-0.0588937	0.379621	0.746743
Q96CW9 [245-253]									0.988					1.997				0.808											2.034		0.62		1.88				14	16		#NUM!	#NUM!	#NUM!	#NUM!	#NUM!	#NUM!	#NUM!	#NUM!	-0.0174171	#NUM!
P07358 [429-451]	1.205	2.473		1.006	0.858	1.7	1.513	1.068	1.262		1.339		1.34	1.94	5.198	1.624	12.109	1.344	10.106		3.278	5.393	3.061	2.242	1.292		1.633	2.751	1.618		1.3	1.772	2.054	6.396	12.899	1.288	3	3		0.269033	1.30626	#NUM!	0.00863031	-0.22095	0.765535	0.597412	0.0949116	0.335712	#NUM!
A0A024R644 [390-400]									1.25		1.169		1.114	1.78	0.995			0.405				0.654		0.496	0.516		0.393		0.932		0.307	0.41	0.453				11	11		#NUM!	#NUM!	#NUM!	#NUM!	#NUM!	#NUM!	#NUM!	#NUM!	0.321928	#NUM!
P04217 [349-362]									1.119		0.841		1.34	1.289	2.291			1.383				0.878		1.789	1.125		1.617		1.379		1.034	1.281	1.747				11	11		#NUM!	#NUM!	#NUM!	#NUM!	#NUM!	#NUM!	#NUM!	#NUM!	0.16221	#NUM!
P01034 [81-89]	1.436	2.366	2.443	1.842	0.707	1.612	1.379	0.788	0.906	2.021	1.221	1.642	0.977	1.229	0.463	1.261	1.566	0.615	1.9	2.956	0.919	0.629	1.065	0.684	0.719	2.074	0.531	0.932	0.975	2.407	0.416	0.69	0.707	1.123	2.154	0.729	0	0		0.522056	1.24245	1.28865	0.881273	-0.500218	0.688852	0.463622	-0.343732	-0.142417	1.01507
Q8IV08 [341-350]									1.395		1.638		0.966	2.398	0.818			1.11				0.706		0.967	0.638		0.611		2.252		0.67	0.317	1.178				11	11		#NUM!	#NUM!	#NUM!	#NUM!	#NUM!	#NUM!	#NUM!	#NUM!	0.480265	#NUM!
Q8IZJ3 [229-237]	1.07	5.194	1.742	1.117	1.497	1.587	1.452	1.228	1.1	1.056	1.346	1.572	1.245	3.182	1.017	3.69	0.603	0.819	0.813	0.775	0.866	0.817	0.678	1.346	0.76	1.103	0.569	0.709	1.223	0.911	0.506	0.436	1.258	0.352	0.888	1.189	0	0		0.0976108	2.37685	0.800745	0.159629	0.582074	0.666302	0.538041	0.296311	0.137504	0.0786098
P10745 [1197-1223]									1.276					2.091				0.738											1.668		0.683		1.349				14	16		#NUM!	#NUM!	#NUM!	#NUM!	#NUM!	#NUM!	#NUM!	#NUM!	0.351628	#NUM!
P10253 [394-411]		1.06		0.844		1.343			1.013		1.497		0.916	1.582	0.077	0.971	0.693	1.442	0.785			0.865		0.922	1.005		0.657		1.851		2.355	0.649	1.06	0.626	0.815		7	7		#NUM!	0.0840643	#NUM!	-0.244685	#NUM!	0.425459	#NUM!	#NUM!	0.0186342	#NUM!
P36955 [107-119]									1.189		0.995		1.087	1.666	0.47			0.899				1.049		1.07	0.683		0.835		1.27		0.8	0.733	0.986				11	11		#NUM!	#NUM!	#NUM!	#NUM!	#NUM!	#NUM!	#NUM!	#NUM!	0.249749	#NUM!
Q10471 [428-438]									1.248		1.458		1.093	2.507	1.115			0.818				0.84		0.938	0.649		0.602		1.331		0.618	0.908	1.22				11	11		#NUM!	#NUM!	#NUM!	#NUM!	#NUM!	#NUM!	#NUM!	#NUM!	0.319618	#NUM!
P02792 [155-169]	1.481	2.193	0.746	1.394	1.186	1.905	1.876	1.239	1.215	0.893	0.972	0.868	0.977	1.315	0.554	2.028	2.312	2.069	5.448	1.239	2.872	1.212	4.64	2.822	0.8	2.077	8.179	2.804	2.364	1.061	1.095	4.41	1.493	2.915	2.419	3.623	0	0		0.566572	1.13291	-0.422752	0.479231	0.246104	0.929791	0.90766	0.309176	0.280956	-0.163268
Q99523 [279-288]									1.275					1.611				0.546											1.33		0.422		0.759				14	16		#NUM!	#NUM!	#NUM!	#NUM!	#NUM!	#NUM!	#NUM!	#NUM!	0.350497	#NUM!
Q9UHG2 [221-241]	1.261	2.966	1.441	1.246	1.005	1.5	1.805	1.197	1.084	1.315	1.596	1.372	1.567	1.865	0.286	2.785	2.057	0.787	2.299	2.948	2.124	0.86	2.033	1.349	0.874	2.716	0.809	2.259	1.455	2.994	0.64	0.847	1.402	1.902	2.363	1.122	0	0		0.334568	1.56852	0.52707	0.317304	0.0071955	0.584963	0.851999	0.259423	0.116365	0.395063
P10745 [463-475]									1.265					2.418				0.563											1.208		0.413		0.501				14	16		#NUM!	#NUM!	#NUM!	#NUM!	#NUM!	#NUM!	#NUM!	#NUM!	0.339137	#NUM!
P19823 [285-297]									1.216		0.71		1.457	1.134	1.075			1.417				1.369		1.657	1.586		2.323		1.67		1.552	1.229	1.904				11	11		#NUM!	#NUM!	#NUM!	#NUM!	#NUM!	#NUM!	#NUM!	#NUM!	0.282143	#NUM!
P30041 [98-106]									0.99					1.98				3.622											5.887		9.091		3.413				14	16		#NUM!	#NUM!	#NUM!	#NUM!	#NUM!	#NUM!	#NUM!	#NUM!	-0.0144996	#NUM!
P18428 [57-67]	1.403	1.692	1.316	1.19	1.109	1.53	1.859	1.45	1.16	0.883	1.389	1.323	0.837	2.765	0.01	1.892	2.071	1.474	2.516	2.23	1.516	1.023	3.039	1.346	1.852	1.415	1.44	2.066	1.152	2.635	1.787	1.173	3.041	3.331	2.054	1.222	0	0		0.488515	0.75873	0.396159	0.250962	0.149259	0.613532	0.894527	0.536053	0.214125	-0.179515
P04406 [310-323]	1.26	2.175	1.763	1.616	1.241	1.77	1.584	1.006	1.31	1.869	1.474	1.502	0.988	2.941	0.842	2.596	1.136	1.162	2.366	1.421	1.398	1.031	1.24	1.026	1.018	2.32	1.093	1.312	2.222	1.89	1.295	0.939	1.797	1.51	1.502	1.535	0	0		0.333424	1.12102	0.818032	0.692427	0.311503	0.823749	0.663572	0.00863031	0.389567	0.902267
P68871 [84-92]									0.768					1.152				3.841											5.411		8.075		3.525				14	16		#NUM!	#NUM!	#NUM!	#NUM!	#NUM!	#NUM!	#NUM!	#NUM!	-0.380822	#NUM!
P01023 [1191-1213]	0.584				1.252		0.425	0.749	1.11		1.209		1.159	0.827	0.01			0.79			1.587	1.151	1.332	1.807	1.191		0.86	1.321	1.365		0.838	0.907	0.758			0.749	7	7		-0.77596	#NUM!	#NUM!	#NUM!	0.324235	#NUM!	-1.23447	-0.416962	0.15056	#NUM!
P08294 [42-52]	1.414	3.039	2.295	1.899	0.77	1.537	2.547	1.201	1.329	2.446	1.902	1.857	0.76	1.848	0.552	2.358	1.129	0.579	1.897	1.418	0.875	0.747	1.149	0.841	0.639	0.816	0.407	0.675	1.086	1.085	0.355	0.324	0.825	0.804	1.042	0.754	0	0		0.499782	1.6036	1.19849	0.92524	-0.37707	0.620117	1.3488	0.264236	0.410341	1.29042
Q99784 [246-261]									1.522					2.336				0.821											1.706		0.421		1.373				14	16		#NUM!	#NUM!	#NUM!	#NUM!	#NUM!	#NUM!	#NUM!	#NUM!	0.605968	#NUM!
Q02818 [153-163]		3.07	2.669	1.67		1.502			1.328	1.52	1.404	1.614	0.933	1.737	1.024	1.918	0.486	0.914	0.855	2.026		0.512		0.459	0.736	1.481	0.344		1.386	0.966	0.489	0.335	0.791	0.74	0.827		4	4		#NUM!	1.61824	1.4163	0.739848	#NUM!	0.586885	#NUM!	#NUM!	0.409255	0.604071
P02787 [332-341]									1.416					2.199				0.934											1.696		1.156		1.59				14	16		#NUM!	#NUM!	#NUM!	#NUM!	#NUM!	#NUM!	#NUM!	#NUM!	0.501821	#NUM!
P02787 [144-151]	1.545	4.139	1.736	1.426	0.768	1.863	2.093	1.135	1.253	2.173	1.373	1.578	0.932	2.323	0.538	2.161	0.983	0.722	2.456	0.795	0.796	0.727	0.981	1.093	0.93	0.821	0.589	0.943	1.476	0.798	0.538	0.612	1.241	1.291	1.311	0.936	0	0		0.627607	2.04928	0.795767	0.511974	-0.380822	0.897628	1.06557	0.182692	0.325386	1.11969
P07225 [547-561]	1.445	1.646	1.851	1.091	1.012	1.455	1.72	1.18	1.239	1.772		1.377		2.77		1.948	1.616	1.222	1.693	1.788	1.497		1.563			1.835		1.785	2.833	1.424	0.952		3.656	1.157	1.688	1.088	3	5		0.531069	0.718964	0.888305	0.125651	0.0172093	0.541019	0.782409	0.238787	0.309176	0.825379
P07358 [260-274]	1.199	0.718		0.76	1.038	0.973	0.907	1.297	1.031		0.649		1.067	1.909	0.01	2.055	2.283	1.271	2.729		1.877	1.415	1.988	1.575	1.353		2.014	1.722	1.368		1.247	1.191	2.264	1.709	2.905	0.917	3	3		0.261832	-0.477944	#NUM!	-0.395929	0.0538064	-0.0394883	-0.140826	0.375178	0.0440443	#NUM!
P10745 [58-74]									1.415		1.381		1.105	3.124	1.627			1.07				0.904		1.155	1.228		0.667		2.379		0.95	0.761	1.982				11	11		#NUM!	#NUM!	#NUM!	#NUM!	#NUM!	#NUM!	#NUM!	#NUM!	0.500802	#NUM!
P04217 [474-490]	0.962				1.144		1.258	1.257	1.24					2.527				1.135			2.746		3.078					2.007	2.669		1.029		2.451			1.028	10	12		-0.0558912	#NUM!	#NUM!	#NUM!	0.194087	#NUM!	0.331132	0.329985	0.31034	#NUM!
O14773 [79-90]	1.645	4.134	2.624	1.682	0.577	1.963	2.948	0.935	1.089	1.479	1.373	1.55	1.202	2.478	0.85	2.929	0.688	0.295	0.805	0.8	0.674	0.661	0.573	0.472	0.483	1.071	0.264	0.551	0.962	0.885	0.248	0.336	0.453	0.682	0.797	0.744	0	0		0.718088	2.04754	1.39177	0.750178	-0.793357	0.97306	1.55974	-0.0969617	0.123004	0.564622
P22914 [42-72]	1.643	2.809	1.345	0.393	0.476	1.892	1.197	4.115		4.399	0.889	1.828	1.25		0.315	0.916	0.389		0.566	1.362	1.819	3.583	1.587	0.466	0.477	2.395	0.426	1.448		1.649		0.432		0.364	0.743	1.96	2	4		0.716332	1.49006	0.427606	-1.3474	-1.07097	0.919912	0.259423	2.04089	#NUM!	2.13718
A0A087X1L7 [22-33]	0.836				1.442		2.452	2.434	1.108					4.127				2.982			2.171		3.036					3.853	2.172		0.696		2.109			1.451	10	12		-0.258425	#NUM!	#NUM!	#NUM!	0.528071	#NUM!	1.29396	1.28333	0.147958	#NUM!
Q16610-4 [361-370]	1.343	2.766	1.342	1.039	1.196	1.88	1.628	1.567	1.058	1.591	1.055	1.32	0.86	2.129	1.58	2.648	1.92	0.99	1.94	1.752	2.055	1.102	1.71	1.503	1.496	1.303	1.478	2.139	2.387	1.672	0.976	0.951	2.839	1.087	2.303	1.105	0	0		0.425459	1.4678	0.424385	0.0551957	0.258217	0.910733	0.703101	0.648005	0.0813396	0.669934
P43251-2 [229-241]		1.697	5.289	1.906		1.454			1.419	3.539	1.833	3.164	1.031	1.265	0.515	2.426	1.56	0.653	2.214	1.92		0.478		0.623	0.379	1.917	0.192		1.214	2.064	0.426	0.171	1.249	1.306	2.024		4	4		#NUM!	0.762987	2.40299	0.930548	#NUM!	0.540027	#NUM!	#NUM!	0.504875	1.82334
O00468-6 [1168-1178]	1.712	1.621	2.364	1.892	0.682	1.864	2.884	0.738	1.578	2.188		1.754		1.672		2.537	0.589	0.675	0.607	0.844	0.54		0.533			0.777		0.49	1.119	0.903	0.602		0.941	0.444	0.799	0.791	3	5		0.775683	0.696884	1.24123	0.919912	-0.552156	0.898402	1.52807	-0.438307	0.658097	1.12961
P69905 [63-88]									1.317		0.668		1.396	1.875	0.01			6.311				1.94		3.912	4.571		3.841		7.712		15.907	9.762	4.809				11	11		#NUM!	#NUM!	#NUM!	#NUM!	#NUM!	#NUM!	#NUM!	#NUM!	0.397255	#NUM!
Q99969 [141-156]	0.971		1.628		1.317		1.269	1.54	1.029	1.357	0.929	1.517	0.954	1.33	0.436			0.829		1.85	2.498	0.965	2.115	1.171	0.877	1.474	0.802	1.86	0.951	2.019	0.737	0.626	1.169			0.995	4	4		-0.0424568	#NUM!	0.703101	#NUM!	0.397255	#NUM!	0.343692	0.62293	0.041243	0.440421
O75752 [128-145]									1.463		1.587		1.007	2.23	0.01			0.829				0.667		0.597	0.565		0.596		1.827		0.639	0.444	1.454				11	11		#NUM!	#NUM!	#NUM!	#NUM!	#NUM!	#NUM!	#NUM!	#NUM!	0.54893	#NUM!
Q99574 [19-36]			2.526						1.375	1.166		1.751		1.794				0.836		1.946						1.62			1.941	1.694	1.074		1.308				11	13		#NUM!	#NUM!	1.33685	#NUM!	#NUM!	#NUM!	#NUM!	#NUM!	0.459432	0.221568
P36955 [360-390]	1.656		2.241		0.722		2.314	0.887	1.417	1.965	1.739	1.92	0.875	2.036	0.479			0.942		2.018	1.935	0.307	1.812	0.948	0.78	2.095	0.39	1.414	1.478	1.507	0.448	0.245	0.834			0.849	4	4		0.727703	#NUM!	1.16414	#NUM!	-0.469929	#NUM!	1.21039	-0.172994	0.50284	0.974529
P01031 [822-835]		0.918		1.086		1.675			1.131		0.925		1.05	1.368	1.988	1.646	1.984	1.389	2.338			1.401		2.596	2.225		2.067		1.669		1.212	1.304	1.881	1.995	2.517		7	7		#NUM!	-0.123434	#NUM!	0.119024	#NUM!	0.744161	#NUM!	#NUM!	0.177599	#NUM!
P10745 [464-479]	1.908	3.009	2.172	2.337	0.392	2.054	2.4	0.434	1.706	1.79	1.59	1.499	0.879	3.014	1.474	2.222	0.451	0.61	0.541	0.559	0.226	0.473	0.143	0.27	0.244	0.744	0.179	0.208	1.415	0.485	0.292	0.2	1.106	0.38	0.483	0.209	0	0		0.932061	1.58928	1.11902	1.22466	-1.35107	1.03844	1.26303	-1.20423	0.770618	0.83996
P08571 [128-138]									1.352		0.851		1.428	1.786	0.01			1.783				1.877		2.336	1.808		1.849		3.167		3.208	1.638	3.413				11	11		#NUM!	#NUM!	#NUM!	#NUM!	#NUM!	#NUM!	#NUM!	#NUM!	0.435095	#NUM!
P0C0L4 [1205-1223]									1.249		1.031		0.909	1.787	0.676			1.176				1.023		1.746	0.949		1.15		1.098		0.869	0.774	1.424				11	11		#NUM!	#NUM!	#NUM!	#NUM!	#NUM!	#NUM!	#NUM!	#NUM!	0.320773	#NUM!
P69905 [63-90]	0.986	0.818	0.827	0.994	1.082	1.181	0.444	0.949	1.372	0.495	0.861	0.623	1.214	1.199	0.01	0.739	2.428	4.995	2.093	2.796	3.822	1.193	2.923	3.315	2.985	14.205	2.889	2.513	6.248	4.604	9.729	8.064	3.029	1.946	2.343	1.457	0	0		-0.0203404	-0.289827	-0.274041	-0.00868224	0.1137	0.240009	-1.17137	-0.07552	0.45628	-1.0145
P01023 [148-164]									1.435					2.124				0.871											1.357		0.58		1.121				14	16		#NUM!	#NUM!	#NUM!	#NUM!	#NUM!	#NUM!	#NUM!	#NUM!	0.521051	#NUM!
Q7Z3B1 [34-51]	1.115	2.268	0.991	1.946	0.918	1.112	1.002	1.053	1.106	0.88	1.423	0.945	1.224	1.495	0.12	1.23	0.743	0.716	0.973	1.34	1.543	0.882	1.638	1.018	0.925	1.291	0.932	1.19	1	1.184	0.599	0.816	0.989	0.965	1.012	0.839	0	0		0.157044	1.18142	-0.013043	0.960512	-0.123434	0.153157	0.00288251	0.0745054	0.145351	-0.184425
Q12860 [297-303]									1.539		1.842		0.864	1.944	0.01			0.518				0.63		0.503	0.6		0.313		0.96		0.338	0.274	0.882				11	11		#NUM!	#NUM!	#NUM!	#NUM!	#NUM!	#NUM!	#NUM!	#NUM!	0.621993	#NUM!
Q9NQ79-2 [516-532]	1.524	3.881	1.978	1.846	0.813	1.68	2.081	1.056	1.19	2.126	1.56	1.595	1.061	1.724	0.678	2.138	1.278	0.615	1.319	1.975	1.85	0.679	1.887	0.622	0.642	1.629	0.648	1.409	0.937	1.77	0.653	0.656	0.823	1.24	1.455	0.914	0	0		0.607863	1.95643	0.984042	0.884403	-0.298673	0.748461	1.05728	0.0786098	0.250962	1.08814
P10745 [107-119]	1.723	1.272	1.205	1.806	0.898	2.146	1.011	0.73	1.187	1.419	0.997	1.127	0.936	1.43	0.204	1.612	1.343	0.644	1.523	1.617	1.112	1.099	0.838	0.771	0.504	1.114	0.641	1.102	1.063	1.239	0.648	0.356	0.827	0.874	1.244	0.571	0	0		0.784923	0.347099	0.269033	0.852798	-0.155213	1.10165	0.015783	-0.454032	0.24732	0.504875
A0A0B4J1X8 [63-69]									0.824					2.653				0.789											4.344		2.504		6.967				14	16		#NUM!	#NUM!	#NUM!	#NUM!	#NUM!	#NUM!	#NUM!	#NUM!	-0.279284	#NUM!
A0A0C4DFZ2 [100-116]	2.074	3.38	1.927	1.511	1.207	1.44	2.784	1.242	1.232	1.567	1.144	1.445	1.052	2.485	0.539	2.511	1.483	1.108	1.459	1.694	3.266	0.926	2.501	1.459	1.078	1.478	1.099	2.373	2.306	1.676	2.007	0.941	1.871	1.088	1.572	1.326	0	0		1.05242	1.75702	0.946357	0.595504	0.271426	0.526069	1.47716	0.312665	0.301002	0.648005
P02751 [1356-1382]	1.297	0.657	1	1.323	1.117	1.096	1.079	1.359	1.236	0.849	0.708	0.995	1.262	1.415	1.116	0.998	2.5	1.731	2.902	1.617	1.694	1.292	1.537	2.853	1.33	1.54	1.398	1.814	1.371	1.494	0.705	1.109	1.672	1.979	3.163	1.327	0	0		0.375178	-0.606035	0	0.403813	0.159629	0.132248	0.109695	0.442545	0.305679	-0.236164
P09104 [270-285]	1.314	4.793	2.582	1.766	1.044	1.853	2.478	1.076	1.263	1.918	1.028	1.537	0.997	2.811	0.944	2.994	1.504	1.138	2.013	2.873	2.407	1.032	1.975	1.232	0.615	2.212	1.151	2.255	1.635	2.054	0.808	0.898	1.691	1.182	2.385	1.472	0	0		0.393965	2.26093	1.36849	0.820485	0.0621217	0.889863	1.30918	0.105678	0.336855	0.939603
P61626 [40-47]	1.12	4.6	1.929	1.72	1.499	1.852	2.252	2.089	0.85	1.809	0.623	0.845	0.535	3.534	0.644	2.344	1.141	0.968	1.992	2.796	1.328	0.582	1.69	1.885	3.957	1.114	0.895	1.163	2.548	4.778	3.005	2.159	3.772	2.009	2.55	1.507	0	0		0.163499	2.20163	0.947853	0.782409	0.584	0.889084	1.17121	1.06281	-0.234465	0.855192
O95428 [197-220]	0.898	0.854	0.595	0.887	1.172	0.77	0.712	0.915	0.946	0.727	0.856	0.52	0.943	0.719	0.121	0.426	0.67	0.826	0.632	1.863	1.038	0.972	0.78	0.61	0.506	1.466	0.916	0.904	0.795	1.112	0.99	0.551	0.87	0.604	0.827	0.796	0	0		-0.155213	-0.227692	-0.749038	-0.172994	0.228973	-0.37707	-0.490051	-0.128156	-0.0800879	-0.459973
P01772 [44-50]									0.712					1.345				1.322											1.448		1.407		2.808				14	16		#NUM!	#NUM!	#NUM!	#NUM!	#NUM!	#NUM!	#NUM!	#NUM!	-0.490051	#NUM!
Q7Z7M0 [724-747]	1.354	2.684	1.007	1.252	0.876	1.349	2.08	0.784	1.329	1.235	1.513	1.072	1.043	1.523	0.616	1.365	2.757	1.153	2.526	2.358	1.348	0.681	1.299	1.03	0.874	1.609	0.67	1.099	1.317	2.851	0.751	0.599	0.952	2.002	2.662	0.647	0	0		0.437228	1.42438	0.0100637	0.324235	-0.190997	0.43189	1.05658	-0.351074	0.410341	0.304511
P43652 [559-574]									1.378					2.454				1.498											1.614		2.044		2.495				14	16		#NUM!	#NUM!	#NUM!	#NUM!	#NUM!	#NUM!	#NUM!	#NUM!	0.462576	#NUM!
O00468-6 [1419-1429]	1.761	0.658	1.37	1.679	0.773	1.336	2.352	0.774	1.585	1.269		1.158		1.546		1.611	0.958	0.59	0.582	1.394	0.664		0.759			0.528		0.532	1.213	0.826	0.443		1.446	0.42	1.119	0.716	3	5		0.816395	-0.603841	0.454176	0.747602	-0.37146	0.41792	1.23389	-0.369595	0.664483	0.343692
Q02818 [54-69]	1.169	3.943	1.848	1.512	0.991	1.635	2.056	1.343	1.115	1.562	1.469	1.697	1.04	2.622	0.418	2.866	0.955	1.029	1.371	1.057	1.141	0.981	1.281	0.767	1.141	1.216	0.716	1.252	1.953	1.068	0.803	0.641	1.699	0.736	1.11	1.061	0	0		0.225275	1.97929	0.885965	0.596458	-0.013043	0.709291	1.03984	0.425459	0.157044	0.643394
G3V2W1 [400-415]	1.32	1.793	1.23	1.048	1.054	2.027	1.321	1.513	1.219	0.911	0.684	1.173	1.231	3.068	1.731	2.123	2.551	1.429	3.026	2.262	2.579	1.578	2.979	2.158	1.8	1.97	1.748	2.703	2.278	2.268	1.756	1.563	3.124	2.752	3.594	1.114	0	0		0.400538	0.842375	0.298658	0.0676387	0.0758749	1.01935	0.40163	0.597412	0.285698	-0.134477
P10745 [63-86]	1.155	0.47	2.001	0.985	0.879	0.597	0.95	0.911	1.559	1.235		1.152		1.22		0.561	1.154	1.286	1.602	2.606	1.252		1.312			2.138		1.192	0.979	2.356	2.479		1.119	1.47	1.535	0.79	3	5		0.207893	-1.08927	1.00072	-0.0218044	-0.186065	-0.744197	-0.0740006	-0.134477	0.640621	0.304511
P36955 [360-395]									1.248					1.545				0.956											0.802		0.21		0.572				14	16		#NUM!	#NUM!	#NUM!	#NUM!	#NUM!	#NUM!	#NUM!	#NUM!	0.319618	#NUM!
P35858-2 [371-381]									1.183					1.863				1.442											1.882		1.957		2.034				14	16		#NUM!	#NUM!	#NUM!	#NUM!	#NUM!	#NUM!	#NUM!	#NUM!	0.24245	#NUM!
P10745 [699-726]									1.467					1.952				0.849											1.664		0.637		1.366				14	16		#NUM!	#NUM!	#NUM!	#NUM!	#NUM!	#NUM!	#NUM!	#NUM!	0.552869	#NUM!
P02787 [332-342]									1.084					2.537				0.836											1.837		0.921		1.699				14	16		#NUM!	#NUM!	#NUM!	#NUM!	#NUM!	#NUM!	#NUM!	#NUM!	0.116365	#NUM!
P04217 [474-491]									1.16					2.367				1.006											2.381		1.317		2.663				14	16		#NUM!	#NUM!	#NUM!	#NUM!	#NUM!	#NUM!	#NUM!	#NUM!	0.214125	#NUM!
O15240 [81-109]	1.609	4.439	1.68	2.216	0.758	1.71	2.374	0.816	1.351	1.874	1.315	1.093	1.057	3.156	0.01	1.867	2.252	0.592	2.328	1.707	1.627	0.692	1.341	0.774	0.609	1.671	0.849	1.182	1.541	1.468	0.5	0.708	0.634	1.797	2.503	0.807	0	0		0.686164	2.15023	0.748461	1.14796	-0.39973	0.773996	1.24732	-0.293359	0.434028	0.906121
P01034 [81-96]	1.796	3.227	3.133	1.466	0.862	2.108	1.989	1.016	1.294	2.585	1.169	1.978	0.976	2.217	0.478	2.225	2.544	0.771	2.088	4.152	3.063	0.589	1.885	0.669	0.643	2.02	0.516	2.7	1.362	3.372	0.796	0.412	1.087	1.125	2.549	0.834	0	0		0.844787	1.69019	1.64754	0.551885	-0.21424	1.07587	0.992043	0.0229004	0.371838	1.37016
[truncated: 14,015 more rows]
[truncated: 30 more columns]
