# Supplementary material for: System-wide vitreous proteome dissection reveals impaired sheddase activity in diabetic retinopathy
Source: Theranostics. 2022 Sep 11;12(15):6682–704. doi: 10.7150/thno.72947 (PMC9516227; doi:10.7150/thno.72947)
Supplement: Supplementary file 7 — Supplementary table 6. [file thnov12p6682s7.xlsx]

## Sheet: Sheet1
Supplementary Table S6: Putative proteolytically cleaved protein substrates from altered vitreous proteome
Name	Start (Norm.Length) in %	End (Norm. Length) in %	Protein Length	Peptide Start	Peptide End	pval	FC	Col (red-up; gray-no change; blue-down)	Category	Status
P04114	99.8028	100	4563	4554	4563	3.55e-05	2.01443	red	C-term UP	UP
P02788	68.3099	70.2817	710	485	499	0.487401	-0.433816	gray	C-term UP	NO CHANGE
P02788	37.8873	39.0141	710	269	277	0.970246	0.190374	gray	C-term UP	NO CHANGE
P02788	95.9155	97.8873	710	681	695	0.000236984	2.12231	red	C-term UP	UP
D6RAR4	73.8671	76.8882	662	489	509	0.303428	0.287571	gray	C-term UP	NO CHANGE
D6RAR4	96.8278	98.3384	662	641	651	0.0112605	0.92057	red	C-term UP	UP
D6RAR4	19.9396	21.6012	662	132	143	0.397296	0.526224	gray	C-term UP	NO CHANGE
D6RAR4	17.8248	19.6375	662	118	130	0.453958	-0.0791922	gray	C-term UP	NO CHANGE
D6RAR4	85.0453	86.5559	662	563	573	0.000707565	0.441146	gray	C-term UP	NO CHANGE
D6RAR4	51.3595	53.3233	662	340	353	0.0395565	0.39778	gray	C-term UP	NO CHANGE
D6RAR4	78.7009	81.7221	662	521	541	0.00475874	0.254771	gray	C-term UP	NO CHANGE
Q9C026-4	95.2618	97.0075	802	764	778	0.000239908	0.970754	red	C-term UP	UP
Q9Y5B6-4	98.2387	99.4129	511	502	508	0.0274775	0.761121	red	C-term UP	UP
Q15485	95.2077	97.1246	313	298	304	3.04e-08	1.86815	red	C-term UP	UP
B1AJZ9	99.0793	99.6459	1412	1399	1407	0.000940843	0.737332	red	C-term UP	UP
P12107-2	10.7811	11.4961	1818	196	209	0.284367	-0.444459	gray	N-term DOWN	NO CHANGE
P12107-2	3.13531	3.52035	1818	57	64	5.29e-06	-2.09726	blue	N-term DOWN	DOWN
P07225	47.7811	48.8166	676	323	330	0.333443	0.448241	gray	C-term DOWN	NO CHANGE
P07225	80.9172	82.9882	676	547	561	0.609322	0.151408	gray	C-term DOWN	NO CHANGE
P07225	87.574	89.0533	676	592	602	0.0365062	-0.107972	gray	C-term DOWN	NO CHANGE
P07225	13.4615	14.7929	676	91	100	0.00421242	0.72668	red	C-term DOWN	UP
P07225	15.0888	16.4201	676	102	111	0.0796041	-0.155838	gray	C-term DOWN	NO CHANGE
P07225	62.8698	63.9053	676	425	432	0.633417	-0.171571	gray	C-term DOWN	NO CHANGE
P07225	13.4615	14.3491	676	91	97	0.310648	0.0645919	gray	C-term DOWN	NO CHANGE
P07225	13.4615	14.9408	676	91	101	0.253793	-0.08774	gray	C-term DOWN	NO CHANGE
P07225	83.1361	85.503	676	562	578	0.730514	0.110623	gray	C-term DOWN	NO CHANGE
P07225	32.3964	34.4675	676	219	233	0.315432	0.117814	gray	C-term DOWN	NO CHANGE
P07225	86.0947	89.0533	676	582	602	0.158423	0.0787367	gray	C-term DOWN	NO CHANGE
P07225	41.568	43.787	676	281	296	0.998548	0.146221	gray	C-term DOWN	NO CHANGE
P07225	16.568	19.9704	676	112	135	0.648037	-0.025246	gray	C-term DOWN	NO CHANGE
P07225	54.8817	58.8757	676	371	398	0.507995	-0.079317	gray	C-term DOWN	NO CHANGE
P07225	89.2012	90.0888	676	603	609	0.267621	0.0215297	gray	C-term DOWN	NO CHANGE
P07225	67.7515	68.6391	676	458	464	0.332842	0.0390342	gray	C-term DOWN	NO CHANGE
P07225	70.1183	71.1538	676	474	481	0.0232312	-0.357531	gray	C-term DOWN	NO CHANGE
P07225	98.0769	99.2604	676	663	671	0.00317303	-0.7534	blue	C-term DOWN	DOWN
P07225	64.0533	65.8284	676	433	445	0.357965	-0.00575497	gray	C-term DOWN	NO CHANGE
P07225	52.6627	53.8462	676	356	364	0.102121	-0.72372	blue	C-term DOWN	DOWN
P07225	20.5621	22.6331	676	139	153	0.00517789	-1.27012	blue	C-term DOWN	DOWN
P07225	29.7337	32.2485	676	201	218	0.398129	-0.489457	gray	C-term DOWN	NO CHANGE
P07225	27.8107	29.142	676	188	197	0.294505	-0.291889	gray	C-term DOWN	NO CHANGE
P07225	98.0769	99.4083	676	663	672	0.013989	-1.09916	blue	C-term DOWN	DOWN
Q14393	88.4882	90.1526	721	638	650	0.821587	-0.352671	gray	C-term DOWN	NO CHANGE
Q14393	65.8807	66.9903	721	475	483	0.000741866	-0.309872	gray	C-term DOWN	NO CHANGE
Q14393	91.5395	94.8682	721	660	684	0.478212	0.181888	gray	C-term DOWN	NO CHANGE
Q14393	95.0069	96.1165	721	685	693	0.00589145	-0.614602	blue	C-term DOWN	DOWN
Q14393	79.7503	81.6921	721	575	589	0.233982	-0.491695	gray	C-term DOWN	NO CHANGE
O43529	96.9101	100	356	345	356	0.000725469	-0.772832	blue	C-term DOWN	DOWN
Q16610-4	61.9048	63.4921	567	351	360	0.00100218	0.36515	gray	N-term UP	NO CHANGE
Q16610-4	63.6684	65.2557	567	361	370	0.66624	0.127978	gray	N-term UP	NO CHANGE
Q16610-4	46.2081	47.619	567	262	270	0.0666417	0.499853	gray	N-term UP	NO CHANGE
Q16610-4	3.52734	5.46737	567	20	31	0.147212	-0.198528	gray	N-term UP	NO CHANGE
Q16610-4	3.7037	5.46737	567	21	31	0.00010108	0.844346	red	N-term UP	UP
Q16610-4	37.5661	40.9171	567	213	232	0.0192444	0.340687	gray	N-term UP	NO CHANGE
Q16610-4	41.0935	43.3862	567	233	246	0.0538269	0.364612	gray	N-term UP	NO CHANGE
Q16610-4	78.3069	80.5996	567	444	457	0.0415045	-0.25378	gray	N-term UP	NO CHANGE
Q16610-4	72.8395	74.9559	567	413	425	0.097212	-0.115241	gray	N-term UP	NO CHANGE
Q16610-4	51.8519	54.4974	567	294	309	0.460619	0.180163	gray	N-term UP	NO CHANGE
Q16610-4	86.9489	88.7125	567	493	503	0.125957	-0.193221	gray	N-term UP	NO CHANGE
Q16610-4	20.8113	22.3986	567	118	127	2.21e-06	0.801255	red	N-term UP	UP
Q16610-4	94.0035	96.1199	567	533	545	0.0266224	0.474075	gray	N-term UP	NO CHANGE
Q16610-4	22.575	25.0441	567	128	142	0.002169	0.595473	red	N-term UP	UP
Q16610-4	68.4303	69.6649	567	388	395	0.767175	-0.117764	gray	N-term UP	NO CHANGE
Q16610-4	47.7954	49.2063	567	271	279	0.486205	0.0759063	gray	N-term UP	NO CHANGE
P04114	99.8028	100	4563	4554	4563	3.55e-05	2.01443	red	C-term UP	UP
P02788	68.3099	70.2817	710	485	499	0.487401	-0.433816	gray	C-term UP	NO CHANGE
P02788	37.8873	39.0141	710	269	277	0.970246	0.190374	gray	C-term UP	NO CHANGE
P02788	95.9155	97.8873	710	681	695	0.000236984	2.12231	red	C-term UP	UP
D6RAR4	73.8671	76.8882	662	489	509	0.303428	0.287571	gray	C-term UP	NO CHANGE
D6RAR4	96.8278	98.3384	662	641	651	0.0112605	0.92057	red	C-term UP	UP
D6RAR4	19.9396	21.6012	662	132	143	0.397296	0.526224	gray	C-term UP	NO CHANGE
D6RAR4	17.8248	19.6375	662	118	130	0.453958	-0.0791922	gray	C-term UP	NO CHANGE
D6RAR4	85.0453	86.5559	662	563	573	0.000707565	0.441146	gray	C-term UP	NO CHANGE
D6RAR4	51.3595	53.3233	662	340	353	0.0395565	0.39778	gray	C-term UP	NO CHANGE
D6RAR4	78.7009	81.7221	662	521	541	0.00475874	0.254771	gray	C-term UP	NO CHANGE
Q9C026-4	95.2618	97.0075	802	764	778	0.000239908	0.970754	red	C-term UP	UP
Q9Y5B6-4	98.2387	99.4129	511	502	508	0.0274775	0.761121	red	C-term UP	UP
Q15485	95.2077	97.1246	313	298	304	3.04e-08	1.86815	red	C-term UP	UP
B1AJZ9	99.0793	99.6459	1412	1399	1407	0.000940843	0.737332	red	C-term UP	UP
P12107-2	10.7811	11.4961	1818	196	209	0.284367	-0.444459	gray	N-term DOWN	NO CHANGE
P12107-2	3.13531	3.52035	1818	57	64	5.29e-06	-2.09726	blue	N-term DOWN	DOWN
Q96PQ0	5.00431	5.69456	1159	58	66	0.00023833	-1.62149	blue	N-term DOWN	DOWN
Q504Y0	3.47323	5.06512	691	24	35	3.42e-06	-2.03899	blue	N-term DOWN	DOWN
P07225	47.7811	48.8166	676	323	330	0.333443	0.448241	gray	C-term DOWN	NO CHANGE
P07225	80.9172	82.9882	676	547	561	0.609322	0.151408	gray	C-term DOWN	NO CHANGE
P07225	87.574	89.0533	676	592	602	0.0365062	-0.107972	gray	C-term DOWN	NO CHANGE
P07225	13.4615	14.7929	676	91	100	0.00421242	0.72668	red	C-term DOWN	UP
P07225	15.0888	16.4201	676	102	111	0.0796041	-0.155838	gray	C-term DOWN	NO CHANGE
P07225	62.8698	63.9053	676	425	432	0.633417	-0.171571	gray	C-term DOWN	NO CHANGE
P07225	13.4615	14.3491	676	91	97	0.310648	0.0645919	gray	C-term DOWN	NO CHANGE
P07225	13.4615	14.9408	676	91	101	0.253793	-0.08774	gray	C-term DOWN	NO CHANGE
P07225	83.1361	85.503	676	562	578	0.730514	0.110623	gray	C-term DOWN	NO CHANGE
P07225	32.3964	34.4675	676	219	233	0.315432	0.117814	gray	C-term DOWN	NO CHANGE
P07225	86.0947	89.0533	676	582	602	0.158423	0.0787367	gray	C-term DOWN	NO CHANGE
P07225	41.568	43.787	676	281	296	0.998548	0.146221	gray	C-term DOWN	NO CHANGE
P07225	16.568	19.9704	676	112	135	0.648037	-0.025246	gray	C-term DOWN	NO CHANGE
P07225	54.8817	58.8757	676	371	398	0.507995	-0.079317	gray	C-term DOWN	NO CHANGE
P07225	89.2012	90.0888	676	603	609	0.267621	0.0215297	gray	C-term DOWN	NO CHANGE
P07225	67.7515	68.6391	676	458	464	0.332842	0.0390342	gray	C-term DOWN	NO CHANGE
P07225	70.1183	71.1538	676	474	481	0.0232312	-0.357531	gray	C-term DOWN	NO CHANGE
P07225	98.0769	99.2604	676	663	671	0.00317303	-0.7534	blue	C-term DOWN	DOWN
P07225	64.0533	65.8284	676	433	445	0.357965	-0.00575497	gray	C-term DOWN	NO CHANGE
P07225	52.6627	53.8462	676	356	364	0.102121	-0.72372	blue	C-term DOWN	DOWN
P07225	20.5621	22.6331	676	139	153	0.00517789	-1.27012	blue	C-term DOWN	DOWN
P07225	29.7337	32.2485	676	201	218	0.398129	-0.489457	gray	C-term DOWN	NO CHANGE
P07225	27.8107	29.142	676	188	197	0.294505	-0.291889	gray	C-term DOWN	NO CHANGE
P07225	98.0769	99.4083	676	663	672	0.013989	-1.09916	blue	C-term DOWN	DOWN
Q9BRK5	56.3536	63.8122	362	204	231	0.245626	-0.16342	gray	C-term DOWN	NO CHANGE
Q9BRK5	94.4751	96.6851	362	342	350	2.59e-05	-1.16645	blue	C-term DOWN	DOWN
Q14508	94.3548	100	124	117	124	7.22e-05	-0.670554	blue	C-term DOWN	DOWN
Q14508	62.0968	75.8065	124	77	94	0.219884	-0.146736	gray	C-term DOWN	NO CHANGE
Q14508	76.6129	87.0968	124	95	108	0.000257572	-0.556948	gray	C-term DOWN	NO CHANGE
Q14508	49.1935	61.2903	124	61	76	0.325877	-0.560396	gray	C-term DOWN	NO CHANGE
O43529	96.9101	100	356	345	356	0.000725469	-0.772832	blue	C-term DOWN	DOWN
Q9Y328	94.152	97.6608	171	161	167	5.08e-05	-1.96473	blue	C-term DOWN	DOWN
Q16610-4	61.9048	63.4921	567	351	360	0.00100218	0.36515	gray	N-term UP	NO CHANGE
Q16610-4	63.6684	65.2557	567	361	370	0.66624	0.127978	gray	N-term UP	NO CHANGE
Q16610-4	46.2081	47.619	567	262	270	0.0666417	0.499853	gray	N-term UP	NO CHANGE
Q16610-4	3.52734	5.46737	567	20	31	0.147212	-0.198528	gray	N-term UP	NO CHANGE
Q16610-4	3.7037	5.46737	567	21	31	0.00010108	0.844346	red	N-term UP	UP
Q16610-4	37.5661	40.9171	567	213	232	0.0192444	0.340687	gray	N-term UP	NO CHANGE
Q16610-4	41.0935	43.3862	567	233	246	0.0538269	0.364612	gray	N-term UP	NO CHANGE
Q16610-4	78.3069	80.5996	567	444	457	0.0415045	-0.25378	gray	N-term UP	NO CHANGE
Q16610-4	72.8395	74.9559	567	413	425	0.097212	-0.115241	gray	N-term UP	NO CHANGE
Q16610-4	51.8519	54.4974	567	294	309	0.460619	0.180163	gray	N-term UP	NO CHANGE
Q16610-4	86.9489	88.7125	567	493	503	0.125957	-0.193221	gray	N-term UP	NO CHANGE
Q16610-4	20.8113	22.3986	567	118	127	2.21e-06	0.801255	red	N-term UP	UP
Q16610-4	94.0035	96.1199	567	533	545	0.0266224	0.474075	gray	N-term UP	NO CHANGE
Q16610-4	22.575	25.0441	567	128	142	0.002169	0.595473	red	N-term UP	UP
Q16610-4	68.4303	69.6649	567	388	395	0.767175	-0.117764	gray	N-term UP	NO CHANGE
Q16610-4	47.7954	49.2063	567	271	279	0.486205	0.0759063	gray	N-term UP	NO CHANGE
P04114	99.8028	100	4563	4554	4563	3.55e-05	2.01443	red	C-term UP	UP
P02788	68.3099	70.2817	710	485	499	0.487401	-0.433816	gray	C-term UP	NO CHANGE
P02788	37.8873	39.0141	710	269	277	0.970246	0.190374	gray	C-term UP	NO CHANGE
P02788	95.9155	97.8873	710	681	695	0.000236984	2.12231	red	C-term UP	UP
D6RAR4	73.8671	76.8882	662	489	509	0.303428	0.287571	gray	C-term UP	NO CHANGE
D6RAR4	96.8278	98.3384	662	641	651	0.0112605	0.92057	red	C-term UP	UP
D6RAR4	19.9396	21.6012	662	132	143	0.397296	0.526224	gray	C-term UP	NO CHANGE
D6RAR4	17.8248	19.6375	662	118	130	0.453958	-0.0791922	gray	C-term UP	NO CHANGE
D6RAR4	85.0453	86.5559	662	563	573	0.000707565	0.441146	gray	C-term UP	NO CHANGE
D6RAR4	51.3595	53.3233	662	340	353	0.0395565	0.39778	gray	C-term UP	NO CHANGE
D6RAR4	78.7009	81.7221	662	521	541	0.00475874	0.254771	gray	C-term UP	NO CHANGE
Q9C026-4	95.2618	97.0075	802	764	778	0.000239908	0.970754	red	C-term UP	UP
Q9Y5B6-4	98.2387	99.4129	511	502	508	0.0274775	0.761121	red	C-term UP	UP
Q15485	95.2077	97.1246	313	298	304	3.04e-08	1.86815	red	C-term UP	UP
B1AJZ9	99.0793	99.6459	1412	1399	1407	0.000940843	0.737332	red	C-term UP	UP
P12107-2	10.7811	11.4961	1818	196	209	0.284367	-0.444459	gray	N-term DOWN	NO CHANGE
P12107-2	3.13531	3.52035	1818	57	64	5.29e-06	-2.09726	blue	N-term DOWN	DOWN
Q96PQ0	5.00431	5.69456	1159	58	66	0.00023833	-1.62149	blue	N-term DOWN	DOWN
Q16620-4	5.13126	6.80191	838	43	57	2.48e-06	-0.897191	blue	N-term DOWN	DOWN
Q9UM47	6.11805	6.59199	2321	142	153	9.75e-06	-1.90495	blue	N-term DOWN	DOWN
Q504Y0	3.47323	5.06512	691	24	35	3.42e-06	-2.03899	blue	N-term DOWN	DOWN
P01033	34.2995	39.6135	207	71	82	0.511787	0.0526597	gray	C-term DOWN	NO CHANGE
P01033	40.0966	43.4783	207	83	90	0.182486	0.672761	red	C-term DOWN	UP
P01033	40.0966	47.343	207	83	98	0.366309	-0.0224889	gray	C-term DOWN	NO CHANGE
P01033	54.1063	65.7005	207	112	136	0.751227	-0.0840615	gray	C-term DOWN	NO CHANGE
P01033	94.2029	98.0676	207	195	203	0.0322848	-0.659646	blue	C-term DOWN	DOWN
P01033	93.2367	98.0676	207	193	203	0.00624349	-0.597877	blue	C-term DOWN	DOWN
P01033	11.5942	20.7729	207	24	43	0.0196387	-0.454477	gray	C-term DOWN	NO CHANGE
P01033	78.2609	86.9565	207	162	180	0.0077	-0.448088	gray	C-term DOWN	NO CHANGE
P01033	68.599	77.7778	207	142	161	0.0186277	-0.381131	gray	C-term DOWN	NO CHANGE
P13284	73.6	77.6	250	184	194	0.0679715	-0.144749	gray	C-term DOWN	NO CHANGE
P13284	93.2	98	250	233	245	0.000145938	-0.754091	blue	C-term DOWN	DOWN
P13284	10.8	17.6	250	27	44	0.0429223	0.50481	gray	C-term DOWN	NO CHANGE
P07225	47.7811	48.8166	676	323	330	0.333443	0.448241	gray	C-term DOWN	NO CHANGE
P07225	80.9172	82.9882	676	547	561	0.609322	0.151408	gray	C-term DOWN	NO CHANGE
P07225	87.574	89.0533	676	592	602	0.0365062	-0.107972	gray	C-term DOWN	NO CHANGE
P07225	13.4615	14.7929	676	91	100	0.00421242	0.72668	red	C-term DOWN	UP
P07225	15.0888	16.4201	676	102	111	0.0796041	-0.155838	gray	C-term DOWN	NO CHANGE
P07225	62.8698	63.9053	676	425	432	0.633417	-0.171571	gray	C-term DOWN	NO CHANGE
P07225	13.4615	14.3491	676	91	97	0.310648	0.0645919	gray	C-term DOWN	NO CHANGE
P07225	13.4615	14.9408	676	91	101	0.253793	-0.08774	gray	C-term DOWN	NO CHANGE
P07225	83.1361	85.503	676	562	578	0.730514	0.110623	gray	C-term DOWN	NO CHANGE
P07225	32.3964	34.4675	676	219	233	0.315432	0.117814	gray	C-term DOWN	NO CHANGE
P07225	86.0947	89.0533	676	582	602	0.158423	0.0787367	gray	C-term DOWN	NO CHANGE
P07225	41.568	43.787	676	281	296	0.998548	0.146221	gray	C-term DOWN	NO CHANGE
P07225	16.568	19.9704	676	112	135	0.648037	-0.025246	gray	C-term DOWN	NO CHANGE
P07225	54.8817	58.8757	676	371	398	0.507995	-0.079317	gray	C-term DOWN	NO CHANGE
P07225	89.2012	90.0888	676	603	609	0.267621	0.0215297	gray	C-term DOWN	NO CHANGE
P07225	67.7515	68.6391	676	458	464	0.332842	0.0390342	gray	C-term DOWN	NO CHANGE
P07225	70.1183	71.1538	676	474	481	0.0232312	-0.357531	gray	C-term DOWN	NO CHANGE
P07225	98.0769	99.2604	676	663	671	0.00317303	-0.7534	blue	C-term DOWN	DOWN
P07225	64.0533	65.8284	676	433	445	0.357965	-0.00575497	gray	C-term DOWN	NO CHANGE
P07225	52.6627	53.8462	676	356	364	0.102121	-0.72372	blue	C-term DOWN	DOWN
P07225	20.5621	22.6331	676	139	153	0.00517789	-1.27012	blue	C-term DOWN	DOWN
P07225	29.7337	32.2485	676	201	218	0.398129	-0.489457	gray	C-term DOWN	NO CHANGE
P07225	27.8107	29.142	676	188	197	0.294505	-0.291889	gray	C-term DOWN	NO CHANGE
P07225	98.0769	99.4083	676	663	672	0.013989	-1.09916	blue	C-term DOWN	DOWN
Q9BRK5	56.3536	63.8122	362	204	231	0.245626	-0.16342	gray	C-term DOWN	NO CHANGE
Q9BRK5	94.4751	96.6851	362	342	350	2.59e-05	-1.16645	blue	C-term DOWN	DOWN
O15230	93.2612	93.4777	3695	3446	3454	0.005311	-0.756309	blue	C-term DOWN	DOWN
Q14508	94.3548	100	124	117	124	7.22e-05	-0.670554	blue	C-term DOWN	DOWN
Q14508	62.0968	75.8065	124	77	94	0.219884	-0.146736	gray	C-term DOWN	NO CHANGE
Q14508	76.6129	87.0968	124	95	108	0.000257572	-0.556948	gray	C-term DOWN	NO CHANGE
Q14508	49.1935	61.2903	124	61	76	0.325877	-0.560396	gray	C-term DOWN	NO CHANGE
O43529	96.9101	100	356	345	356	0.000725469	-0.772832	blue	C-term DOWN	DOWN
Q9Y328	94.152	97.6608	171	161	167	5.08e-05	-1.96473	blue	C-term DOWN	DOWN
Q16610-4	61.9048	63.4921	567	351	360	0.00100218	0.36515	gray	N-term UP	NO CHANGE
Q16610-4	63.6684	65.2557	567	361	370	0.66624	0.127978	gray	N-term UP	NO CHANGE
Q16610-4	46.2081	47.619	567	262	270	0.0666417	0.499853	gray	N-term UP	NO CHANGE
Q16610-4	3.52734	5.46737	567	20	31	0.147212	-0.198528	gray	N-term UP	NO CHANGE
Q16610-4	3.7037	5.46737	567	21	31	0.00010108	0.844346	red	N-term UP	UP
Q16610-4	37.5661	40.9171	567	213	232	0.0192444	0.340687	gray	N-term UP	NO CHANGE
Q16610-4	41.0935	43.3862	567	233	246	0.0538269	0.364612	gray	N-term UP	NO CHANGE
Q16610-4	78.3069	80.5996	567	444	457	0.0415045	-0.25378	gray	N-term UP	NO CHANGE
Q16610-4	72.8395	74.9559	567	413	425	0.097212	-0.115241	gray	N-term UP	NO CHANGE
Q16610-4	51.8519	54.4974	567	294	309	0.460619	0.180163	gray	N-term UP	NO CHANGE
Q16610-4	86.9489	88.7125	567	493	503	0.125957	-0.193221	gray	N-term UP	NO CHANGE
Q16610-4	20.8113	22.3986	567	118	127	2.21e-06	0.801255	red	N-term UP	UP
Q16610-4	94.0035	96.1199	567	533	545	0.0266224	0.474075	gray	N-term UP	NO CHANGE
Q16610-4	22.575	25.0441	567	128	142	0.002169	0.595473	red	N-term UP	UP
Q16610-4	68.4303	69.6649	567	388	395	0.767175	-0.117764	gray	N-term UP	NO CHANGE
Q16610-4	47.7954	49.2063	567	271	279	0.486205	0.0759063	gray	N-term UP	NO CHANGE
P04114	99.8028	100	4563	4554	4563	3.55e-05	2.01443	red	C-term UP	UP
P02788	68.3099	70.2817	710	485	499	0.487401	-0.433816	gray	C-term UP	NO CHANGE
P02788	37.8873	39.0141	710	269	277	0.970246	0.190374	gray	C-term UP	NO CHANGE
P02788	95.9155	97.8873	710	681	695	0.000236984	2.12231	red	C-term UP	UP
D6RAR4	73.8671	76.8882	662	489	509	0.303428	0.287571	gray	C-term UP	NO CHANGE
D6RAR4	96.8278	98.3384	662	641	651	0.0112605	0.92057	red	C-term UP	UP
D6RAR4	19.9396	21.6012	662	132	143	0.397296	0.526224	gray	C-term UP	NO CHANGE
D6RAR4	17.8248	19.6375	662	118	130	0.453958	-0.0791922	gray	C-term UP	NO CHANGE
D6RAR4	85.0453	86.5559	662	563	573	0.000707565	0.441146	gray	C-term UP	NO CHANGE
D6RAR4	51.3595	53.3233	662	340	353	0.0395565	0.39778	gray	C-term UP	NO CHANGE
D6RAR4	78.7009	81.7221	662	521	541	0.00475874	0.254771	gray	C-term UP	NO CHANGE
Q9C026-4	95.2618	97.0075	802	764	778	0.000239908	0.970754	red	C-term UP	UP
Q9Y5B6-4	98.2387	99.4129	511	502	508	0.0274775	0.761121	red	C-term UP	UP
Q15485	95.2077	97.1246	313	298	304	3.04e-08	1.86815	red	C-term UP	UP
B1AJZ9	99.0793	99.6459	1412	1399	1407	0.000940843	0.737332	red	C-term UP	UP
P12107-2	10.7811	11.4961	1818	196	209	0.284367	-0.444459	gray	N-term DOWN	NO CHANGE
P12107-2	3.13531	3.52035	1818	57	64	5.29e-06	-2.09726	blue	N-term DOWN	DOWN
Q96PQ0	5.00431	5.69456	1159	58	66	0.00023833	-1.62149	blue	N-term DOWN	DOWN
Q16620-4	5.13126	6.80191	838	43	57	2.48e-06	-0.897191	blue	N-term DOWN	DOWN
Q9UM47	6.11805	6.59199	2321	142	153	9.75e-06	-1.90495	blue	N-term DOWN	DOWN
Q504Y0	3.47323	5.06512	691	24	35	3.42e-06	-2.03899	blue	N-term DOWN	DOWN
P55283	6.44105	7.20524	916	59	66	1.83e-07	-1.78736	blue	N-term DOWN	DOWN
P01033	34.2995	39.6135	207	71	82	0.511787	0.0526597	gray	C-term DOWN	NO CHANGE
P01033	40.0966	43.4783	207	83	90	0.182486	0.672761	red	C-term DOWN	UP
P01033	40.0966	47.343	207	83	98	0.366309	-0.0224889	gray	C-term DOWN	NO CHANGE
P01033	54.1063	65.7005	207	112	136	0.751227	-0.0840615	gray	C-term DOWN	NO CHANGE
P01033	94.2029	98.0676	207	195	203	0.0322848	-0.659646	blue	C-term DOWN	DOWN
P01033	93.2367	98.0676	207	193	203	0.00624349	-0.597877	blue	C-term DOWN	DOWN
P01033	11.5942	20.7729	207	24	43	0.0196387	-0.454477	gray	C-term DOWN	NO CHANGE
P01033	78.2609	86.9565	207	162	180	0.0077	-0.448088	gray	C-term DOWN	NO CHANGE
P01033	68.599	77.7778	207	142	161	0.0186277	-0.381131	gray	C-term DOWN	NO CHANGE
P13284	73.6	77.6	250	184	194	0.0679715	-0.144749	gray	C-term DOWN	NO CHANGE
P13284	93.2	98	250	233	245	0.000145938	-0.754091	blue	C-term DOWN	DOWN
P13284	10.8	17.6	250	27	44	0.0429223	0.50481	gray	C-term DOWN	NO CHANGE
P07225	47.7811	48.8166	676	323	330	0.333443	0.448241	gray	C-term DOWN	NO CHANGE
P07225	80.9172	82.9882	676	547	561	0.609322	0.151408	gray	C-term DOWN	NO CHANGE
P07225	87.574	89.0533	676	592	602	0.0365062	-0.107972	gray	C-term DOWN	NO CHANGE
P07225	13.4615	14.7929	676	91	100	0.00421242	0.72668	red	C-term DOWN	UP
P07225	15.0888	16.4201	676	102	111	0.0796041	-0.155838	gray	C-term DOWN	NO CHANGE
P07225	62.8698	63.9053	676	425	432	0.633417	-0.171571	gray	C-term DOWN	NO CHANGE
P07225	13.4615	14.3491	676	91	97	0.310648	0.0645919	gray	C-term DOWN	NO CHANGE
P07225	13.4615	14.9408	676	91	101	0.253793	-0.08774	gray	C-term DOWN	NO CHANGE
P07225	83.1361	85.503	676	562	578	0.730514	0.110623	gray	C-term DOWN	NO CHANGE
P07225	32.3964	34.4675	676	219	233	0.315432	0.117814	gray	C-term DOWN	NO CHANGE
P07225	86.0947	89.0533	676	582	602	0.158423	0.0787367	gray	C-term DOWN	NO CHANGE
P07225	41.568	43.787	676	281	296	0.998548	0.146221	gray	C-term DOWN	NO CHANGE
P07225	16.568	19.9704	676	112	135	0.648037	-0.025246	gray	C-term DOWN	NO CHANGE
P07225	54.8817	58.8757	676	371	398	0.507995	-0.079317	gray	C-term DOWN	NO CHANGE
P07225	89.2012	90.0888	676	603	609	0.267621	0.0215297	gray	C-term DOWN	NO CHANGE
P07225	67.7515	68.6391	676	458	464	0.332842	0.0390342	gray	C-term DOWN	NO CHANGE
P07225	70.1183	71.1538	676	474	481	0.0232312	-0.357531	gray	C-term DOWN	NO CHANGE
P07225	98.0769	99.2604	676	663	671	0.00317303	-0.7534	blue	C-term DOWN	DOWN
P07225	64.0533	65.8284	676	433	445	0.357965	-0.00575497	gray	C-term DOWN	NO CHANGE
P07225	52.6627	53.8462	676	356	364	0.102121	-0.72372	blue	C-term DOWN	DOWN
P07225	20.5621	22.6331	676	139	153	0.00517789	-1.27012	blue	C-term DOWN	DOWN
P07225	29.7337	32.2485	676	201	218	0.398129	-0.489457	gray	C-term DOWN	NO CHANGE
P07225	27.8107	29.142	676	188	197	0.294505	-0.291889	gray	C-term DOWN	NO CHANGE
P07225	98.0769	99.4083	676	663	672	0.013989	-1.09916	blue	C-term DOWN	DOWN
Q9BRK5	56.3536	63.8122	362	204	231	0.245626	-0.16342	gray	C-term DOWN	NO CHANGE
Q9BRK5	94.4751	96.6851	362	342	350	2.59e-05	-1.16645	blue	C-term DOWN	DOWN
O15230	93.2612	93.4777	3695	3446	3454	0.005311	-0.756309	blue	C-term DOWN	DOWN
Q14508	94.3548	100	124	117	124	7.22e-05	-0.670554	blue	C-term DOWN	DOWN
Q14508	62.0968	75.8065	124	77	94	0.219884	-0.146736	gray	C-term DOWN	NO CHANGE
Q14508	76.6129	87.0968	124	95	108	0.000257572	-0.556948	gray	C-term DOWN	NO CHANGE
Q14508	49.1935	61.2903	124	61	76	0.325877	-0.560396	gray	C-term DOWN	NO CHANGE
O75095	92.148	92.9916	1541	1420	1433	0.00392721	-0.693907	blue	C-term DOWN	DOWN
O75095	94.4841	95.0681	1541	1456	1465	0.00138578	-1.43718	blue	C-term DOWN	DOWN
O43529	96.9101	100	356	345	356	0.000725469	-0.772832	blue	C-term DOWN	DOWN
Q9Y328	94.152	97.6608	171	161	167	5.08e-05	-1.96473	blue	C-term DOWN	DOWN
Q16610-4	61.9048	63.4921	567	351	360	0.00100218	0.36515	gray	N-term UP	NO CHANGE
Q16610-4	63.6684	65.2557	567	361	370	0.66624	0.127978	gray	N-term UP	NO CHANGE
Q16610-4	46.2081	47.619	567	262	270	0.0666417	0.499853	gray	N-term UP	NO CHANGE
Q16610-4	3.52734	5.46737	567	20	31	0.147212	-0.198528	gray	N-term UP	NO CHANGE
Q16610-4	3.7037	5.46737	567	21	31	0.00010108	0.844346	red	N-term UP	UP
Q16610-4	37.5661	40.9171	567	213	232	0.0192444	0.340687	gray	N-term UP	NO CHANGE
Q16610-4	41.0935	43.3862	567	233	246	0.0538269	0.364612	gray	N-term UP	NO CHANGE
Q16610-4	78.3069	80.5996	567	444	457	0.0415045	-0.25378	gray	N-term UP	NO CHANGE
Q16610-4	72.8395	74.9559	567	413	425	0.097212	-0.115241	gray	N-term UP	NO CHANGE
Q16610-4	51.8519	54.4974	567	294	309	0.460619	0.180163	gray	N-term UP	NO CHANGE
Q16610-4	86.9489	88.7125	567	493	503	0.125957	-0.193221	gray	N-term UP	NO CHANGE
Q16610-4	20.8113	22.3986	567	118	127	2.21e-06	0.801255	red	N-term UP	UP
Q16610-4	94.0035	96.1199	567	533	545	0.0266224	0.474075	gray	N-term UP	NO CHANGE
Q16610-4	22.575	25.0441	567	128	142	0.002169	0.595473	red	N-term UP	UP
Q16610-4	68.4303	69.6649	567	388	395	0.767175	-0.117764	gray	N-term UP	NO CHANGE
Q16610-4	47.7954	49.2063	567	271	279	0.486205	0.0759063	gray	N-term UP	NO CHANGE
Q96IY4	91.7258	94.3262	423	388	399	0.0157814	0.471119	gray	N-term UP	NO CHANGE
Q96IY4	5.43735	8.03783	423	23	34	0.000706785	0.76449	red	N-term UP	UP
Q96IY4	89.8345	91.4894	423	380	387	0.448851	0.180883	gray	N-term UP	NO CHANGE
Q96IY4	40.6619	43.2624	423	172	183	0.158572	0.258563	gray	N-term UP	NO CHANGE
Q96IY4	57.4468	60.7565	423	243	257	0.187927	-0.501909	gray	N-term UP	NO CHANGE
Q96IY4	62.1749	65.2482	423	263	276	0.132199	0.351666	gray	N-term UP	NO CHANGE
Q96IY4	77.305	80.8511	423	327	342	0.00208522	0.714144	red	N-term UP	UP
Q96IY4	83.4515	89.5981	423	353	379	0.327069	0.204684	gray	N-term UP	NO CHANGE
Q96IY4	36.8794	38.2979	423	156	162	0.184466	0.0426472	gray	N-term UP	NO CHANGE
Q96IY4	96.2175	97.8723	423	407	414	0.450424	0.697132	red	N-term UP	UP
Q96IY4	34.7518	36.643	423	147	155	0.156816	0.130502	gray	N-term UP	NO CHANGE
O00187	3.207	4.22741	686	22	29	0.00165467	1.40474	red	N-term UP	UP
O00187	6.85131	8.16327	686	47	56	4.32e-06	1.24776	red	N-term UP	UP
P04114	99.8028	100	4563	4554	4563	3.55e-05	2.01443	red	C-term UP	UP
P02788	68.3099	70.2817	710	485	499	0.487401	-0.433816	gray	C-term UP	NO CHANGE
P02788	37.8873	39.0141	710	269	277	0.970246	0.190374	gray	C-term UP	NO CHANGE
P02788	95.9155	97.8873	710	681	695	0.000236984	2.12231	red	C-term UP	UP
D6RAR4	73.8671	76.8882	662	489	509	0.303428	0.287571	gray	C-term UP	NO CHANGE
D6RAR4	96.8278	98.3384	662	641	651	0.0112605	0.92057	red	C-term UP	UP
D6RAR4	19.9396	21.6012	662	132	143	0.397296	0.526224	gray	C-term UP	NO CHANGE
D6RAR4	17.8248	19.6375	662	118	130	0.453958	-0.0791922	gray	C-term UP	NO CHANGE
D6RAR4	85.0453	86.5559	662	563	573	0.000707565	0.441146	gray	C-term UP	NO CHANGE
D6RAR4	51.3595	53.3233	662	340	353	0.0395565	0.39778	gray	C-term UP	NO CHANGE
D6RAR4	78.7009	81.7221	662	521	541	0.00475874	0.254771	gray	C-term UP	NO CHANGE
Q9C026-4	95.2618	97.0075	802	764	778	0.000239908	0.970754	red	C-term UP	UP
A0A075B7D8	91.5966	100	119	109	119	0.00872737	0.745719	red	C-term UP	UP
Q9Y5B6-4	98.2387	99.4129	511	502	508	0.0274775	0.761121	red	C-term UP	UP
Q15485	95.2077	97.1246	313	298	304	3.04e-08	1.86815	red	C-term UP	UP
B1AJZ9	99.0793	99.6459	1412	1399	1407	0.000940843	0.737332	red	C-term UP	UP
P08571	19.2	21.3333	375	72	80	0.369721	0.0661367	gray	N-term DOWN	NO CHANGE
P08571	51.2	56	375	192	210	0.533754	0.149127	gray	N-term DOWN	NO CHANGE
P08571	34.1333	39.4667	375	128	148	0.483138	0.133996	gray	N-term DOWN	NO CHANGE
P08571	70.1333	72.2667	375	263	271	0.202746	0.264518	gray	N-term DOWN	NO CHANGE
P08571	25.0667	29.6	375	94	111	0.0165716	0.349079	gray	N-term DOWN	NO CHANGE
P08571	67.4667	69.8667	375	253	262	0.259264	-0.503943	gray	N-term DOWN	NO CHANGE
P08571	58.9333	61.3333	375	221	230	0.375446	-0.140436	gray	N-term DOWN	NO CHANGE
P08571	40.2667	42.1333	375	151	158	0.344261	-0.66124	blue	N-term DOWN	DOWN
P08571	61.6	67.2	375	231	252	0.00202658	0.546537	gray	N-term DOWN	NO CHANGE
P08571	61.6	69.8667	375	231	262	0.00130091	0.732794	red	N-term DOWN	UP
P08571	46.4	50.9333	375	174	191	0.128997	0.0664448	gray	N-term DOWN	NO CHANGE
P08571	80.2667	82.1333	375	301	308	0.02577	-0.739797	blue	N-term DOWN	DOWN
P08571	5.33333	8.8	375	20	33	0.00547552	-0.682198	blue	N-term DOWN	DOWN
P08571	56.2667	61.3333	375	211	230	0.676254	-0.118385	gray	N-term DOWN	NO CHANGE
P08571	42.4	45.0667	375	159	169	0.634991	-0.110231	gray	N-term DOWN	NO CHANGE
P08571	21.6	23.2	375	81	87	0.0617138	0.169083	gray	N-term DOWN	NO CHANGE
P08571	32	33.8667	375	120	127	0.00647782	0.328678	gray	N-term DOWN	NO CHANGE
P08571	42.4	46.1333	375	159	173	0.0901849	0.223551	gray	N-term DOWN	NO CHANGE
Q9Y2E5	7.13578	8.02775	1009	72	81	0.000229692	-0.825214	blue	N-term DOWN	DOWN
Q9Y2E5	39.2468	40.7334	1009	396	411	0.187721	-0.267276	gray	N-term DOWN	NO CHANGE
P12107-2	10.7811	11.4961	1818	196	209	0.284367	-0.444459	gray	N-term DOWN	NO CHANGE
P12107-2	3.13531	3.52035	1818	57	64	5.29e-06	-2.09726	blue	N-term DOWN	DOWN
Q6ZSJ9-3	6.1706	8.16697	551	34	45	5.1e-06	-1.12078	blue	N-term DOWN	DOWN
P35613	5.71429	8.83117	385	22	34	5.85e-08	-1.55062	blue	N-term DOWN	DOWN
Q96PQ0	5.00431	5.69456	1159	58	66	0.00023833	-1.62149	blue	N-term DOWN	DOWN
Q16620-4	5.13126	6.80191	838	43	57	2.48e-06	-0.897191	blue	N-term DOWN	DOWN
Q9UM47	6.11805	6.59199	2321	142	153	9.75e-06	-1.90495	blue	N-term DOWN	DOWN
Q504Y0	3.47323	5.06512	691	24	35	3.42e-06	-2.03899	blue	N-term DOWN	DOWN
P55283	6.44105	7.20524	916	59	66	1.83e-07	-1.78736	blue	N-term DOWN	DOWN
O94985-2	7.20906	8.03296	971	70	78	1.1e-12	-2.01334	blue	N-term DOWN	DOWN
P01033	34.2995	39.6135	207	71	82	0.511787	0.0526597	gray	C-term DOWN	NO CHANGE
P01033	40.0966	43.4783	207	83	90	0.182486	0.672761	red	C-term DOWN	UP
P01033	40.0966	47.343	207	83	98	0.366309	-0.0224889	gray	C-term DOWN	NO CHANGE
P01033	54.1063	65.7005	207	112	136	0.751227	-0.0840615	gray	C-term DOWN	NO CHANGE
P01033	94.2029	98.0676	207	195	203	0.0322848	-0.659646	blue	C-term DOWN	DOWN
P01033	93.2367	98.0676	207	193	203	0.00624349	-0.597877	blue	C-term DOWN	DOWN
P01033	11.5942	20.7729	207	24	43	0.0196387	-0.454477	gray	C-term DOWN	NO CHANGE
P01033	78.2609	86.9565	207	162	180	0.0077	-0.448088	gray	C-term DOWN	NO CHANGE
P01033	68.599	77.7778	207	142	161	0.0186277	-0.381131	gray	C-term DOWN	NO CHANGE
P13284	73.6	77.6	250	184	194	0.0679715	-0.144749	gray	C-term DOWN	NO CHANGE
P13284	93.2	98	250	233	245	0.000145938	-0.754091	blue	C-term DOWN	DOWN
P13284	10.8	17.6	250	27	44	0.0429223	0.50481	gray	C-term DOWN	NO CHANGE
P07225	47.7811	48.8166	676	323	330	0.333443	0.448241	gray	C-term DOWN	NO CHANGE
P07225	80.9172	82.9882	676	547	561	0.609322	0.151408	gray	C-term DOWN	NO CHANGE
P07225	87.574	89.0533	676	592	602	0.0365062	-0.107972	gray	C-term DOWN	NO CHANGE
P07225	13.4615	14.7929	676	91	100	0.00421242	0.72668	red	C-term DOWN	UP
P07225	15.0888	16.4201	676	102	111	0.0796041	-0.155838	gray	C-term DOWN	NO CHANGE
P07225	62.8698	63.9053	676	425	432	0.633417	-0.171571	gray	C-term DOWN	NO CHANGE
P07225	13.4615	14.3491	676	91	97	0.310648	0.0645919	gray	C-term DOWN	NO CHANGE
P07225	13.4615	14.9408	676	91	101	0.253793	-0.08774	gray	C-term DOWN	NO CHANGE
P07225	83.1361	85.503	676	562	578	0.730514	0.110623	gray	C-term DOWN	NO CHANGE
P07225	32.3964	34.4675	676	219	233	0.315432	0.117814	gray	C-term DOWN	NO CHANGE
P07225	86.0947	89.0533	676	582	602	0.158423	0.0787367	gray	C-term DOWN	NO CHANGE
P07225	41.568	43.787	676	281	296	0.998548	0.146221	gray	C-term DOWN	NO CHANGE
P07225	16.568	19.9704	676	112	135	0.648037	-0.025246	gray	C-term DOWN	NO CHANGE
P07225	54.8817	58.8757	676	371	398	0.507995	-0.079317	gray	C-term DOWN	NO CHANGE
P07225	89.2012	90.0888	676	603	609	0.267621	0.0215297	gray	C-term DOWN	NO CHANGE
P07225	67.7515	68.6391	676	458	464	0.332842	0.0390342	gray	C-term DOWN	NO CHANGE
P07225	70.1183	71.1538	676	474	481	0.0232312	-0.357531	gray	C-term DOWN	NO CHANGE
P07225	98.0769	99.2604	676	663	671	0.00317303	-0.7534	blue	C-term DOWN	DOWN
P07225	64.0533	65.8284	676	433	445	0.357965	-0.00575497	gray	C-term DOWN	NO CHANGE
P07225	52.6627	53.8462	676	356	364	0.102121	-0.72372	blue	C-term DOWN	DOWN
P07225	20.5621	22.6331	676	139	153	0.00517789	-1.27012	blue	C-term DOWN	DOWN
P07225	29.7337	32.2485	676	201	218	0.398129	-0.489457	gray	C-term DOWN	NO CHANGE
P07225	27.8107	29.142	676	188	197	0.294505	-0.291889	gray	C-term DOWN	NO CHANGE
P07225	98.0769	99.4083	676	663	672	0.013989	-1.09916	blue	C-term DOWN	DOWN
Q9BRK5	56.3536	63.8122	362	204	231	0.245626	-0.16342	gray	C-term DOWN	NO CHANGE
Q9BRK5	94.4751	96.6851	362	342	350	2.59e-05	-1.16645	blue	C-term DOWN	DOWN
E7EQR8	91.8539	94.382	356	327	336	0.000417867	-1.11637	blue	C-term DOWN	DOWN
Q9Y287	78.5714	83.0827	266	209	221	6.44e-08	-1.3522	blue	C-term DOWN	DOWN
Q9Y287	92.4812	94.7368	266	246	252	7.86e-12	-2.2178	blue	C-term DOWN	DOWN
Q9Y287	92.1053	94.7368	266	245	252	4.02e-08	-1.82642	blue	C-term DOWN	DOWN
Q9Y287	91.7293	94.7368	266	244	252	3.1e-10	-2.01382	blue	C-term DOWN	DOWN
Q9Y287	96.9925	100	266	258	266	1.47e-07	-1.48981	blue	C-term DOWN	DOWN
Q9Y287	42.1053	45.1128	266	112	120	0.290409	-0.395604	gray	C-term DOWN	NO CHANGE
Q8NBS9	91.4352	93.287	432	395	403	0.0354249	-0.633534	blue	C-term DOWN	DOWN
Q5SGD2	91.6667	93.8889	360	330	338	0.0382658	-0.828247	blue	C-term DOWN	DOWN
O15230	93.2612	93.4777	3695	3446	3454	0.005311	-0.756309	blue	C-term DOWN	DOWN
Q14508	94.3548	100	124	117	124	7.22e-05	-0.670554	blue	C-term DOWN	DOWN
Q14508	62.0968	75.8065	124	77	94	0.219884	-0.146736	gray	C-term DOWN	NO CHANGE
Q14508	76.6129	87.0968	124	95	108	0.000257572	-0.556948	gray	C-term DOWN	NO CHANGE
Q14508	49.1935	61.2903	124	61	76	0.325877	-0.560396	gray	C-term DOWN	NO CHANGE
O75095	92.148	92.9916	1541	1420	1433	0.00392721	-0.693907	blue	C-term DOWN	DOWN
O75095	94.4841	95.0681	1541	1456	1465	0.00138578	-1.43718	blue	C-term DOWN	DOWN
O43529	96.9101	100	356	345	356	0.000725469	-0.772832	blue	C-term DOWN	DOWN
Q9Y328	94.152	97.6608	171	161	167	5.08e-05	-1.96473	blue	C-term DOWN	DOWN
Q16610-4	61.9048	63.4921	567	351	360	0.00100218	0.36515	gray	N-term UP	NO CHANGE
Q16610-4	63.6684	65.2557	567	361	370	0.66624	0.127978	gray	N-term UP	NO CHANGE
Q16610-4	46.2081	47.619	567	262	270	0.0666417	0.499853	gray	N-term UP	NO CHANGE
Q16610-4	3.52734	5.46737	567	20	31	0.147212	-0.198528	gray	N-term UP	NO CHANGE
Q16610-4	3.7037	5.46737	567	21	31	0.00010108	0.844346	red	N-term UP	UP
Q16610-4	37.5661	40.9171	567	213	232	0.0192444	0.340687	gray	N-term UP	NO CHANGE
Q16610-4	41.0935	43.3862	567	233	246	0.0538269	0.364612	gray	N-term UP	NO CHANGE
Q16610-4	78.3069	80.5996	567	444	457	0.0415045	-0.25378	gray	N-term UP	NO CHANGE
Q16610-4	72.8395	74.9559	567	413	425	0.097212	-0.115241	gray	N-term UP	NO CHANGE
Q16610-4	51.8519	54.4974	567	294	309	0.460619	0.180163	gray	N-term UP	NO CHANGE
Q16610-4	86.9489	88.7125	567	493	503	0.125957	-0.193221	gray	N-term UP	NO CHANGE
Q16610-4	20.8113	22.3986	567	118	127	2.21e-06	0.801255	red	N-term UP	UP
Q16610-4	94.0035	96.1199	567	533	545	0.0266224	0.474075	gray	N-term UP	NO CHANGE
Q16610-4	22.575	25.0441	567	128	142	0.002169	0.595473	red	N-term UP	UP
Q16610-4	68.4303	69.6649	567	388	395	0.767175	-0.117764	gray	N-term UP	NO CHANGE
Q16610-4	47.7954	49.2063	567	271	279	0.486205	0.0759063	gray	N-term UP	NO CHANGE
Q96IY4	91.7258	94.3262	423	388	399	0.0157814	0.471119	gray	N-term UP	NO CHANGE
Q96IY4	5.43735	8.03783	423	23	34	0.000706785	0.76449	red	N-term UP	UP
Q96IY4	89.8345	91.4894	423	380	387	0.448851	0.180883	gray	N-term UP	NO CHANGE
Q96IY4	40.6619	43.2624	423	172	183	0.158572	0.258563	gray	N-term UP	NO CHANGE
Q96IY4	57.4468	60.7565	423	243	257	0.187927	-0.501909	gray	N-term UP	NO CHANGE
Q96IY4	62.1749	65.2482	423	263	276	0.132199	0.351666	gray	N-term UP	NO CHANGE
Q96IY4	77.305	80.8511	423	327	342	0.00208522	0.714144	red	N-term UP	UP
Q96IY4	83.4515	89.5981	423	353	379	0.327069	0.204684	gray	N-term UP	NO CHANGE
Q96IY4	36.8794	38.2979	423	156	162	0.184466	0.0426472	gray	N-term UP	NO CHANGE
Q96IY4	96.2175	97.8723	423	407	414	0.450424	0.697132	red	N-term UP	UP
Q96IY4	34.7518	36.643	423	147	155	0.156816	0.130502	gray	N-term UP	NO CHANGE
O00187	3.207	4.22741	686	22	29	0.00165467	1.40474	red	N-term UP	UP
O00187	6.85131	8.16327	686	47	56	4.32e-06	1.24776	red	N-term UP	UP
P04114	99.8028	100	4563	4554	4563	3.55e-05	2.01443	red	C-term UP	UP
P02788	68.3099	70.2817	710	485	499	0.487401	-0.433816	gray	C-term UP	NO CHANGE
P02788	37.8873	39.0141	710	269	277	0.970246	0.190374	gray	C-term UP	NO CHANGE
P02788	95.9155	97.8873	710	681	695	0.000236984	2.12231	red	C-term UP	UP
D6RAR4	73.8671	76.8882	662	489	509	0.303428	0.287571	gray	C-term UP	NO CHANGE
D6RAR4	96.8278	98.3384	662	641	651	0.0112605	0.92057	red	C-term UP	UP
D6RAR4	19.9396	21.6012	662	132	143	0.397296	0.526224	gray	C-term UP	NO CHANGE
D6RAR4	17.8248	19.6375	662	118	130	0.453958	-0.0791922	gray	C-term UP	NO CHANGE
D6RAR4	85.0453	86.5559	662	563	573	0.000707565	0.441146	gray	C-term UP	NO CHANGE
D6RAR4	51.3595	53.3233	662	340	353	0.0395565	0.39778	gray	C-term UP	NO CHANGE
D6RAR4	78.7009	81.7221	662	521	541	0.00475874	0.254771	gray	C-term UP	NO CHANGE
Q9C026-4	95.2618	97.0075	802	764	778	0.000239908	0.970754	red	C-term UP	UP
A0A075B7D8	91.5966	100	119	109	119	0.00872737	0.745719	red	C-term UP	UP
Q9Y5B6-4	98.2387	99.4129	511	502	508	0.0274775	0.761121	red	C-term UP	UP
Q15485	95.2077	97.1246	313	298	304	3.04e-08	1.86815	red	C-term UP	UP
B1AJZ9	99.0793	99.6459	1412	1399	1407	0.000940843	0.737332	red	C-term UP	UP
P08571	19.2	21.3333	375	72	80	0.369721	0.0661367	gray	N-term DOWN	NO CHANGE
P08571	51.2	56	375	192	210	0.533754	0.149127	gray	N-term DOWN	NO CHANGE
P08571	34.1333	39.4667	375	128	148	0.483138	0.133996	gray	N-term DOWN	NO CHANGE
P08571	70.1333	72.2667	375	263	271	0.202746	0.264518	gray	N-term DOWN	NO CHANGE
P08571	25.0667	29.6	375	94	111	0.0165716	0.349079	gray	N-term DOWN	NO CHANGE
P08571	67.4667	69.8667	375	253	262	0.259264	-0.503943	gray	N-term DOWN	NO CHANGE
P08571	58.9333	61.3333	375	221	230	0.375446	-0.140436	gray	N-term DOWN	NO CHANGE
P08571	40.2667	42.1333	375	151	158	0.344261	-0.66124	blue	N-term DOWN	DOWN
P08571	61.6	67.2	375	231	252	0.00202658	0.546537	gray	N-term DOWN	NO CHANGE
P08571	61.6	69.8667	375	231	262	0.00130091	0.732794	red	N-term DOWN	UP
P08571	46.4	50.9333	375	174	191	0.128997	0.0664448	gray	N-term DOWN	NO CHANGE
P08571	80.2667	82.1333	375	301	308	0.02577	-0.739797	blue	N-term DOWN	DOWN
P08571	5.33333	8.8	375	20	33	0.00547552	-0.682198	blue	N-term DOWN	DOWN
P08571	56.2667	61.3333	375	211	230	0.676254	-0.118385	gray	N-term DOWN	NO CHANGE
P08571	42.4	45.0667	375	159	169	0.634991	-0.110231	gray	N-term DOWN	NO CHANGE
P08571	21.6	23.2	375	81	87	0.0617138	0.169083	gray	N-term DOWN	NO CHANGE
P08571	32	33.8667	375	120	127	0.00647782	0.328678	gray	N-term DOWN	NO CHANGE
P08571	42.4	46.1333	375	159	173	0.0901849	0.223551	gray	N-term DOWN	NO CHANGE
Q9Y2E5	7.13578	8.02775	1009	72	81	0.000229692	-0.825214	blue	N-term DOWN	DOWN
Q9Y2E5	39.2468	40.7334	1009	396	411	0.187721	-0.267276	gray	N-term DOWN	NO CHANGE
Q03167	8.34313	9.51821	851	71	81	3.87e-05	-0.948285	blue	N-term DOWN	DOWN
P12107-2	10.7811	11.4961	1818	196	209	0.284367	-0.444459	gray	N-term DOWN	NO CHANGE
P12107-2	3.13531	3.52035	1818	57	64	5.29e-06	-2.09726	blue	N-term DOWN	DOWN
Q6ZSJ9-3	6.1706	8.16697	551	34	45	5.1e-06	-1.12078	blue	N-term DOWN	DOWN
P35613	5.71429	8.83117	385	22	34	5.85e-08	-1.55062	blue	N-term DOWN	DOWN
Q96PQ0	5.00431	5.69456	1159	58	66	0.00023833	-1.62149	blue	N-term DOWN	DOWN
Q16620-4	5.13126	6.80191	838	43	57	2.48e-06	-0.897191	blue	N-term DOWN	DOWN
P11717	9.11281	9.5544	2491	227	238	0.020093	-1.26787	blue	N-term DOWN	DOWN
Q9UM47	6.11805	6.59199	2321	142	153	9.75e-06	-1.90495	blue	N-term DOWN	DOWN
Q504Y0	3.47323	5.06512	691	24	35	3.42e-06	-2.03899	blue	N-term DOWN	DOWN
P55283	6.44105	7.20524	916	59	66	1.83e-07	-1.78736	blue	N-term DOWN	DOWN
O94985-2	7.20906	8.03296	971	70	78	1.1e-12	-2.01334	blue	N-term DOWN	DOWN
P01033	34.2995	39.6135	207	71	82	0.511787	0.0526597	gray	C-term DOWN	NO CHANGE
P01033	40.0966	43.4783	207	83	90	0.182486	0.672761	red	C-term DOWN	UP
P01033	40.0966	47.343	207	83	98	0.366309	-0.0224889	gray	C-term DOWN	NO CHANGE
P01033	54.1063	65.7005	207	112	136	0.751227	-0.0840615	gray	C-term DOWN	NO CHANGE
P01033	94.2029	98.0676	207	195	203	0.0322848	-0.659646	blue	C-term DOWN	DOWN
P01033	93.2367	98.0676	207	193	203	0.00624349	-0.597877	blue	C-term DOWN	DOWN
P01033	11.5942	20.7729	207	24	43	0.0196387	-0.454477	gray	C-term DOWN	NO CHANGE
P01033	78.2609	86.9565	207	162	180	0.0077	-0.448088	gray	C-term DOWN	NO CHANGE
P01033	68.599	77.7778	207	142	161	0.0186277	-0.381131	gray	C-term DOWN	NO CHANGE
P13284	73.6	77.6	250	184	194	0.0679715	-0.144749	gray	C-term DOWN	NO CHANGE
P13284	93.2	98	250	233	245	0.000145938	-0.754091	blue	C-term DOWN	DOWN
P13284	10.8	17.6	250	27	44	0.0429223	0.50481	gray	C-term DOWN	NO CHANGE
P07225	47.7811	48.8166	676	323	330	0.333443	0.448241	gray	C-term DOWN	NO CHANGE
P07225	80.9172	82.9882	676	547	561	0.609322	0.151408	gray	C-term DOWN	NO CHANGE
P07225	87.574	89.0533	676	592	602	0.0365062	-0.107972	gray	C-term DOWN	NO CHANGE
P07225	13.4615	14.7929	676	91	100	0.00421242	0.72668	red	C-term DOWN	UP
P07225	15.0888	16.4201	676	102	111	0.0796041	-0.155838	gray	C-term DOWN	NO CHANGE
P07225	62.8698	63.9053	676	425	432	0.633417	-0.171571	gray	C-term DOWN	NO CHANGE
P07225	13.4615	14.3491	676	91	97	0.310648	0.0645919	gray	C-term DOWN	NO CHANGE
P07225	13.4615	14.9408	676	91	101	0.253793	-0.08774	gray	C-term DOWN	NO CHANGE
P07225	83.1361	85.503	676	562	578	0.730514	0.110623	gray	C-term DOWN	NO CHANGE
P07225	32.3964	34.4675	676	219	233	0.315432	0.117814	gray	C-term DOWN	NO CHANGE
P07225	86.0947	89.0533	676	582	602	0.158423	0.0787367	gray	C-term DOWN	NO CHANGE
P07225	41.568	43.787	676	281	296	0.998548	0.146221	gray	C-term DOWN	NO CHANGE
P07225	16.568	19.9704	676	112	135	0.648037	-0.025246	gray	C-term DOWN	NO CHANGE
P07225	54.8817	58.8757	676	371	398	0.507995	-0.079317	gray	C-term DOWN	NO CHANGE
P07225	89.2012	90.0888	676	603	609	0.267621	0.0215297	gray	C-term DOWN	NO CHANGE
P07225	67.7515	68.6391	676	458	464	0.332842	0.0390342	gray	C-term DOWN	NO CHANGE
P07225	70.1183	71.1538	676	474	481	0.0232312	-0.357531	gray	C-term DOWN	NO CHANGE
P07225	98.0769	99.2604	676	663	671	0.00317303	-0.7534	blue	C-term DOWN	DOWN
P07225	64.0533	65.8284	676	433	445	0.357965	-0.00575497	gray	C-term DOWN	NO CHANGE
P07225	52.6627	53.8462	676	356	364	0.102121	-0.72372	blue	C-term DOWN	DOWN
P07225	20.5621	22.6331	676	139	153	0.00517789	-1.27012	blue	C-term DOWN	DOWN
P07225	29.7337	32.2485	676	201	218	0.398129	-0.489457	gray	C-term DOWN	NO CHANGE
P07225	27.8107	29.142	676	188	197	0.294505	-0.291889	gray	C-term DOWN	NO CHANGE
P07225	98.0769	99.4083	676	663	672	0.013989	-1.09916	blue	C-term DOWN	DOWN
Q9BRK5	56.3536	63.8122	362	204	231	0.245626	-0.16342	gray	C-term DOWN	NO CHANGE
Q9BRK5	94.4751	96.6851	362	342	350	2.59e-05	-1.16645	blue	C-term DOWN	DOWN
E7EQR8	91.8539	94.382	356	327	336	0.000417867	-1.11637	blue	C-term DOWN	DOWN
Q9Y287	78.5714	83.0827	266	209	221	6.44e-08	-1.3522	blue	C-term DOWN	DOWN
Q9Y287	92.4812	94.7368	266	246	252	7.86e-12	-2.2178	blue	C-term DOWN	DOWN
Q9Y287	92.1053	94.7368	266	245	252	4.02e-08	-1.82642	blue	C-term DOWN	DOWN
Q9Y287	91.7293	94.7368	266	244	252	3.1e-10	-2.01382	blue	C-term DOWN	DOWN
Q9Y287	96.9925	100	266	258	266	1.47e-07	-1.48981	blue	C-term DOWN	DOWN
Q9Y287	42.1053	45.1128	266	112	120	0.290409	-0.395604	gray	C-term DOWN	NO CHANGE
Q8NBS9	91.4352	93.287	432	395	403	0.0354249	-0.633534	blue	C-term DOWN	DOWN
Q5SGD2	91.6667	93.8889	360	330	338	0.0382658	-0.828247	blue	C-term DOWN	DOWN
O15230	93.2612	93.4777	3695	3446	3454	0.005311	-0.756309	blue	C-term DOWN	DOWN
Q14508	94.3548	100	124	117	124	7.22e-05	-0.670554	blue	C-term DOWN	DOWN
Q14508	62.0968	75.8065	124	77	94	0.219884	-0.146736	gray	C-term DOWN	NO CHANGE
Q14508	76.6129	87.0968	124	95	108	0.000257572	-0.556948	gray	C-term DOWN	NO CHANGE
Q14508	49.1935	61.2903	124	61	76	0.325877	-0.560396	gray	C-term DOWN	NO CHANGE
O75095	92.148	92.9916	1541	1420	1433	0.00392721	-0.693907	blue	C-term DOWN	DOWN
O75095	94.4841	95.0681	1541	1456	1465	0.00138578	-1.43718	blue	C-term DOWN	DOWN
O43529	96.9101	100	356	345	356	0.000725469	-0.772832	blue	C-term DOWN	DOWN
Q9Y328	94.152	97.6608	171	161	167	5.08e-05	-1.96473	blue	C-term DOWN	DOWN
Q16610-4	61.9048	63.4921	567	351	360	0.00100218	0.36515	gray	N-term UP	NO CHANGE
Q16610-4	63.6684	65.2557	567	361	370	0.66624	0.127978	gray	N-term UP	NO CHANGE
Q16610-4	46.2081	47.619	567	262	270	0.0666417	0.499853	gray	N-term UP	NO CHANGE
Q16610-4	3.52734	5.46737	567	20	31	0.147212	-0.198528	gray	N-term UP	NO CHANGE
Q16610-4	3.7037	5.46737	567	21	31	0.00010108	0.844346	red	N-term UP	UP
Q16610-4	37.5661	40.9171	567	213	232	0.0192444	0.340687	gray	N-term UP	NO CHANGE
Q16610-4	41.0935	43.3862	567	233	246	0.0538269	0.364612	gray	N-term UP	NO CHANGE
Q16610-4	78.3069	80.5996	567	444	457	0.0415045	-0.25378	gray	N-term UP	NO CHANGE
Q16610-4	72.8395	74.9559	567	413	425	0.097212	-0.115241	gray	N-term UP	NO CHANGE
Q16610-4	51.8519	54.4974	567	294	309	0.460619	0.180163	gray	N-term UP	NO CHANGE
Q16610-4	86.9489	88.7125	567	493	503	0.125957	-0.193221	gray	N-term UP	NO CHANGE
Q16610-4	20.8113	22.3986	567	118	127	2.21e-06	0.801255	red	N-term UP	UP
Q16610-4	94.0035	96.1199	567	533	545	0.0266224	0.474075	gray	N-term UP	NO CHANGE
Q16610-4	22.575	25.0441	567	128	142	0.002169	0.595473	red	N-term UP	UP
Q16610-4	68.4303	69.6649	567	388	395	0.767175	-0.117764	gray	N-term UP	NO CHANGE
Q16610-4	47.7954	49.2063	567	271	279	0.486205	0.0759063	gray	N-term UP	NO CHANGE
Q96IY4	91.7258	94.3262	423	388	399	0.0157814	0.471119	gray	N-term UP	NO CHANGE
Q96IY4	5.43735	8.03783	423	23	34	0.000706785	0.76449	red	N-term UP	UP
Q96IY4	89.8345	91.4894	423	380	387	0.448851	0.180883	gray	N-term UP	NO CHANGE
Q96IY4	40.6619	43.2624	423	172	183	0.158572	0.258563	gray	N-term UP	NO CHANGE
Q96IY4	57.4468	60.7565	423	243	257	0.187927	-0.501909	gray	N-term UP	NO CHANGE
Q96IY4	62.1749	65.2482	423	263	276	0.132199	0.351666	gray	N-term UP	NO CHANGE
Q96IY4	77.305	80.8511	423	327	342	0.00208522	0.714144	red	N-term UP	UP
Q96IY4	83.4515	89.5981	423	353	379	0.327069	0.204684	gray	N-term UP	NO CHANGE
Q96IY4	36.8794	38.2979	423	156	162	0.184466	0.0426472	gray	N-term UP	NO CHANGE
Q96IY4	96.2175	97.8723	423	407	414	0.450424	0.697132	red	N-term UP	UP
Q96IY4	34.7518	36.643	423	147	155	0.156816	0.130502	gray	N-term UP	NO CHANGE
O00187	3.207	4.22741	686	22	29	0.00165467	1.40474	red	N-term UP	UP
O00187	6.85131	8.16327	686	47	56	4.32e-06	1.24776	red	N-term UP	UP
P04114	99.8028	100	4563	4554	4563	3.55e-05	2.01443	red	C-term UP	UP
P02788	68.3099	70.2817	710	485	499	0.487401	-0.433816	gray	C-term UP	NO CHANGE
P02788	37.8873	39.0141	710	269	277	0.970246	0.190374	gray	C-term UP	NO CHANGE
P02788	95.9155	97.8873	710	681	695	0.000236984	2.12231	red	C-term UP	UP
D6RAR4	73.8671	76.8882	662	489	509	0.303428	0.287571	gray	C-term UP	NO CHANGE
D6RAR4	96.8278	98.3384	662	641	651	0.0112605	0.92057	red	C-term UP	UP
D6RAR4	19.9396	21.6012	662	132	143	0.397296	0.526224	gray	C-term UP	NO CHANGE
D6RAR4	17.8248	19.6375	662	118	130	0.453958	-0.0791922	gray	C-term UP	NO CHANGE
D6RAR4	85.0453	86.5559	662	563	573	0.000707565	0.441146	gray	C-term UP	NO CHANGE
D6RAR4	51.3595	53.3233	662	340	353	0.0395565	0.39778	gray	C-term UP	NO CHANGE
D6RAR4	78.7009	81.7221	662	521	541	0.00475874	0.254771	gray	C-term UP	NO CHANGE
Q9C026-4	95.2618	97.0075	802	764	778	0.000239908	0.970754	red	C-term UP	UP
P39059	89.5533	90.1297	1388	1243	1251	0.0494242	0.758047	red	C-term UP	UP
A0A075B7D8	91.5966	100	119	109	119	0.00872737	0.745719	red	C-term UP	UP
Q9Y5B6-4	98.2387	99.4129	511	502	508	0.0274775	0.761121	red	C-term UP	UP
Q15485	95.2077	97.1246	313	298	304	3.04e-08	1.86815	red	C-term UP	UP
B1AJZ9	99.0793	99.6459	1412	1399	1407	0.000940843	0.737332	red	C-term UP	UP
P08571	19.2	21.3333	375	72	80	0.369721	0.0661367	gray	N-term DOWN	NO CHANGE
P08571	51.2	56	375	192	210	0.533754	0.149127	gray	N-term DOWN	NO CHANGE
P08571	34.1333	39.4667	375	128	148	0.483138	0.133996	gray	N-term DOWN	NO CHANGE
P08571	70.1333	72.2667	375	263	271	0.202746	0.264518	gray	N-term DOWN	NO CHANGE
P08571	25.0667	29.6	375	94	111	0.0165716	0.349079	gray	N-term DOWN	NO CHANGE
P08571	67.4667	69.8667	375	253	262	0.259264	-0.503943	gray	N-term DOWN	NO CHANGE
P08571	58.9333	61.3333	375	221	230	0.375446	-0.140436	gray	N-term DOWN	NO CHANGE
P08571	40.2667	42.1333	375	151	158	0.344261	-0.66124	blue	N-term DOWN	DOWN
P08571	61.6	67.2	375	231	252	0.00202658	0.546537	gray	N-term DOWN	NO CHANGE
P08571	61.6	69.8667	375	231	262	0.00130091	0.732794	red	N-term DOWN	UP
P08571	46.4	50.9333	375	174	191	0.128997	0.0664448	gray	N-term DOWN	NO CHANGE
P08571	80.2667	82.1333	375	301	308	0.02577	-0.739797	blue	N-term DOWN	DOWN
P08571	5.33333	8.8	375	20	33	0.00547552	-0.682198	blue	N-term DOWN	DOWN
P08571	56.2667	61.3333	375	211	230	0.676254	-0.118385	gray	N-term DOWN	NO CHANGE
P08571	42.4	45.0667	375	159	169	0.634991	-0.110231	gray	N-term DOWN	NO CHANGE
P08571	21.6	23.2	375	81	87	0.0617138	0.169083	gray	N-term DOWN	NO CHANGE
P08571	32	33.8667	375	120	127	0.00647782	0.328678	gray	N-term DOWN	NO CHANGE
P08571	42.4	46.1333	375	159	173	0.0901849	0.223551	gray	N-term DOWN	NO CHANGE
E9PKP3	7.08661	10.4987	381	27	40	0.0185533	-0.798285	blue	N-term DOWN	DOWN
Q9Y2E5	7.13578	8.02775	1009	72	81	0.000229692	-0.825214	blue	N-term DOWN	DOWN
Q9Y2E5	39.2468	40.7334	1009	396	411	0.187721	-0.267276	gray	N-term DOWN	NO CHANGE
Q03167	8.34313	9.51821	851	71	81	3.87e-05	-0.948285	blue	N-term DOWN	DOWN
Q6ZSJ9-3	6.1706	8.16697	551	34	45	5.1e-06	-1.12078	blue	N-term DOWN	DOWN
P35613	5.71429	8.83117	385	22	34	5.85e-08	-1.55062	blue	N-term DOWN	DOWN
Q96PQ0	5.00431	5.69456	1159	58	66	0.00023833	-1.62149	blue	N-term DOWN	DOWN
Q16620-4	5.13126	6.80191	838	43	57	2.48e-06	-0.897191	blue	N-term DOWN	DOWN
P11717	9.11281	9.5544	2491	227	238	0.020093	-1.26787	blue	N-term DOWN	DOWN
Q9UM47	6.11805	6.59199	2321	142	153	9.75e-06	-1.90495	blue	N-term DOWN	DOWN
P14210	8.65385	10.0275	728	63	73	2.99e-05	-1.88763	blue	N-term DOWN	DOWN
Q96KN2	7.49507	10.6509	507	38	54	0.000162662	-0.830589	blue	N-term DOWN	DOWN
Q504Y0	3.47323	5.06512	691	24	35	3.42e-06	-2.03899	blue	N-term DOWN	DOWN
P55283	6.44105	7.20524	916	59	66	1.83e-07	-1.78736	blue	N-term DOWN	DOWN
O94985-2	7.20906	8.03296	971	70	78	1.1e-12	-2.01334	blue	N-term DOWN	DOWN
P01033	34.2995	39.6135	207	71	82	0.511787	0.0526597	gray	C-term DOWN	NO CHANGE
P01033	40.0966	43.4783	207	83	90	0.182486	0.672761	red	C-term DOWN	UP
P01033	40.0966	47.343	207	83	98	0.366309	-0.0224889	gray	C-term DOWN	NO CHANGE
P01033	54.1063	65.7005	207	112	136	0.751227	-0.0840615	gray	C-term DOWN	NO CHANGE
P01033	94.2029	98.0676	207	195	203	0.0322848	-0.659646	blue	C-term DOWN	DOWN
P01033	93.2367	98.0676	207	193	203	0.00624349	-0.597877	blue	C-term DOWN	DOWN
P01033	11.5942	20.7729	207	24	43	0.0196387	-0.454477	gray	C-term DOWN	NO CHANGE
P01033	78.2609	86.9565	207	162	180	0.0077	-0.448088	gray	C-term DOWN	NO CHANGE
P01033	68.599	77.7778	207	142	161	0.0186277	-0.381131	gray	C-term DOWN	NO CHANGE
P13284	73.6	77.6	250	184	194	0.0679715	-0.144749	gray	C-term DOWN	NO CHANGE
P13284	93.2	98	250	233	245	0.000145938	-0.754091	blue	C-term DOWN	DOWN
P13284	10.8	17.6	250	27	44	0.0429223	0.50481	gray	C-term DOWN	NO CHANGE
Q9BRK5	56.3536	63.8122	362	204	231	0.245626	-0.16342	gray	C-term DOWN	NO CHANGE
Q9BRK5	94.4751	96.6851	362	342	350	2.59e-05	-1.16645	blue	C-term DOWN	DOWN
E7EQR8	91.8539	94.382	356	327	336	0.000417867	-1.11637	blue	C-term DOWN	DOWN
Q9Y287	78.5714	83.0827	266	209	221	6.44e-08	-1.3522	blue	C-term DOWN	DOWN
Q9Y287	92.4812	94.7368	266	246	252	7.86e-12	-2.2178	blue	C-term DOWN	DOWN
Q9Y287	92.1053	94.7368	266	245	252	4.02e-08	-1.82642	blue	C-term DOWN	DOWN
Q9Y287	91.7293	94.7368	266	244	252	3.1e-10	-2.01382	blue	C-term DOWN	DOWN
Q9Y287	96.9925	100	266	258	266	1.47e-07	-1.48981	blue	C-term DOWN	DOWN
Q9Y287	42.1053	45.1128	266	112	120	0.290409	-0.395604	gray	C-term DOWN	NO CHANGE
P62873	89.7059	92.3529	340	305	314	0.0161935	-0.881808	blue	C-term DOWN	DOWN
P07093-3	89.2421	91.9315	409	365	376	0.00238211	-0.976125	blue	C-term DOWN	DOWN
Q8NBS9	91.4352	93.287	432	395	403	0.0354249	-0.633534	blue	C-term DOWN	DOWN
Q5SGD2	91.6667	93.8889	360	330	338	0.0382658	-0.828247	blue	C-term DOWN	DOWN
O15230	93.2612	93.4777	3695	3446	3454	0.005311	-0.756309	blue	C-term DOWN	DOWN
Q14508	94.3548	100	124	117	124	7.22e-05	-0.670554	blue	C-term DOWN	DOWN
Q14508	62.0968	75.8065	124	77	94	0.219884	-0.146736	gray	C-term DOWN	NO CHANGE
Q14508	76.6129	87.0968	124	95	108	0.000257572	-0.556948	gray	C-term DOWN	NO CHANGE
Q14508	49.1935	61.2903	124	61	76	0.325877	-0.560396	gray	C-term DOWN	NO CHANGE
Q9BY79	89.6373	91.019	579	519	527	6.52e-08	-2.6194	blue	C-term DOWN	DOWN
O75095	92.148	92.9916	1541	1420	1433	0.00392721	-0.693907	blue	C-term DOWN	DOWN
O75095	94.4841	95.0681	1541	1456	1465	0.00138578	-1.43718	blue	C-term DOWN	DOWN
O43529	96.9101	100	356	345	356	0.000725469	-0.772832	blue	C-term DOWN	DOWN
Q9Y328	94.152	97.6608	171	161	167	5.08e-05	-1.96473	blue	C-term DOWN	DOWN
Q16610-4	61.9048	63.4921	567	351	360	0.00100218	0.36515	gray	N-term UP	NO CHANGE
Q16610-4	63.6684	65.2557	567	361	370	0.66624	0.127978	gray	N-term UP	NO CHANGE
Q16610-4	46.2081	47.619	567	262	270	0.0666417	0.499853	gray	N-term UP	NO CHANGE
Q16610-4	3.52734	5.46737	567	20	31	0.147212	-0.198528	gray	N-term UP	NO CHANGE
Q16610-4	3.7037	5.46737	567	21	31	0.00010108	0.844346	red	N-term UP	UP
Q16610-4	37.5661	40.9171	567	213	232	0.0192444	0.340687	gray	N-term UP	NO CHANGE
Q16610-4	41.0935	43.3862	567	233	246	0.0538269	0.364612	gray	N-term UP	NO CHANGE
Q16610-4	78.3069	80.5996	567	444	457	0.0415045	-0.25378	gray	N-term UP	NO CHANGE
Q16610-4	72.8395	74.9559	567	413	425	0.097212	-0.115241	gray	N-term UP	NO CHANGE
Q16610-4	51.8519	54.4974	567	294	309	0.460619	0.180163	gray	N-term UP	NO CHANGE
Q16610-4	86.9489	88.7125	567	493	503	0.125957	-0.193221	gray	N-term UP	NO CHANGE
Q16610-4	20.8113	22.3986	567	118	127	2.21e-06	0.801255	red	N-term UP	UP
Q16610-4	94.0035	96.1199	567	533	545	0.0266224	0.474075	gray	N-term UP	NO CHANGE
Q16610-4	22.575	25.0441	567	128	142	0.002169	0.595473	red	N-term UP	UP
Q16610-4	68.4303	69.6649	567	388	395	0.767175	-0.117764	gray	N-term UP	NO CHANGE
Q16610-4	47.7954	49.2063	567	271	279	0.486205	0.0759063	gray	N-term UP	NO CHANGE
Q96IY4	91.7258	94.3262	423	388	399	0.0157814	0.471119	gray	N-term UP	NO CHANGE
Q96IY4	5.43735	8.03783	423	23	34	0.000706785	0.76449	red	N-term UP	UP
Q96IY4	89.8345	91.4894	423	380	387	0.448851	0.180883	gray	N-term UP	NO CHANGE
Q96IY4	40.6619	43.2624	423	172	183	0.158572	0.258563	gray	N-term UP	NO CHANGE
Q96IY4	57.4468	60.7565	423	243	257	0.187927	-0.501909	gray	N-term UP	NO CHANGE
Q96IY4	62.1749	65.2482	423	263	276	0.132199	0.351666	gray	N-term UP	NO CHANGE
Q96IY4	77.305	80.8511	423	327	342	0.00208522	0.714144	red	N-term UP	UP
Q96IY4	83.4515	89.5981	423	353	379	0.327069	0.204684	gray	N-term UP	NO CHANGE
Q96IY4	36.8794	38.2979	423	156	162	0.184466	0.0426472	gray	N-term UP	NO CHANGE
Q96IY4	96.2175	97.8723	423	407	414	0.450424	0.697132	red	N-term UP	UP
Q96IY4	34.7518	36.643	423	147	155	0.156816	0.130502	gray	N-term UP	NO CHANGE
O00187	3.207	4.22741	686	22	29	0.00165467	1.40474	red	N-term UP	UP
O00187	6.85131	8.16327	686	47	56	4.32e-06	1.24776	red	N-term UP	UP
P04114	99.8028	100	4563	4554	4563	3.55e-05	2.01443	red	C-term UP	UP
P02792	88.5714	96.5714	175	155	169	0.000619095	0.962754	red	C-term UP	UP
P02788	68.3099	70.2817	710	485	499	0.487401	-0.433816	gray	C-term UP	NO CHANGE
P02788	37.8873	39.0141	710	269	277	0.970246	0.190374	gray	C-term UP	NO CHANGE
P02788	95.9155	97.8873	710	681	695	0.000236984	2.12231	red	C-term UP	UP
D6RAR4	73.8671	76.8882	662	489	509	0.303428	0.287571	gray	C-term UP	NO CHANGE
D6RAR4	96.8278	98.3384	662	641	651	0.0112605	0.92057	red	C-term UP	UP
D6RAR4	19.9396	21.6012	662	132	143	0.397296	0.526224	gray	C-term UP	NO CHANGE
D6RAR4	17.8248	19.6375	662	118	130	0.453958	-0.0791922	gray	C-term UP	NO CHANGE
D6RAR4	85.0453	86.5559	662	563	573	0.000707565	0.441146	gray	C-term UP	NO CHANGE
D6RAR4	51.3595	53.3233	662	340	353	0.0395565	0.39778	gray	C-term UP	NO CHANGE
D6RAR4	78.7009	81.7221	662	521	541	0.00475874	0.254771	gray	C-term UP	NO CHANGE
Q9C026-4	95.2618	97.0075	802	764	778	0.000239908	0.970754	red	C-term UP	UP
P39059	89.5533	90.1297	1388	1243	1251	0.0494242	0.758047	red	C-term UP	UP
A0A075B7D8	91.5966	100	119	109	119	0.00872737	0.745719	red	C-term UP	UP
Q9Y5B6-4	98.2387	99.4129	511	502	508	0.0274775	0.761121	red	C-term UP	UP
Q15485	95.2077	97.1246	313	298	304	3.04e-08	1.86815	red	C-term UP	UP
B1AJZ9	99.0793	99.6459	1412	1399	1407	0.000940843	0.737332	red	C-term UP	UP
P08571	19.2	21.3333	375	72	80	0.369721	0.0661367	gray	N-term DOWN	NO CHANGE
P08571	51.2	56	375	192	210	0.533754	0.149127	gray	N-term DOWN	NO CHANGE
P08571	34.1333	39.4667	375	128	148	0.483138	0.133996	gray	N-term DOWN	NO CHANGE
P08571	70.1333	72.2667	375	263	271	0.202746	0.264518	gray	N-term DOWN	NO CHANGE
P08571	25.0667	29.6	375	94	111	0.0165716	0.349079	gray	N-term DOWN	NO CHANGE
P08571	67.4667	69.8667	375	253	262	0.259264	-0.503943	gray	N-term DOWN	NO CHANGE
P08571	58.9333	61.3333	375	221	230	0.375446	-0.140436	gray	N-term DOWN	NO CHANGE
P08571	40.2667	42.1333	375	151	158	0.344261	-0.66124	blue	N-term DOWN	DOWN
P08571	61.6	67.2	375	231	252	0.00202658	0.546537	gray	N-term DOWN	NO CHANGE
P08571	61.6	69.8667	375	231	262	0.00130091	0.732794	red	N-term DOWN	UP
P08571	46.4	50.9333	375	174	191	0.128997	0.0664448	gray	N-term DOWN	NO CHANGE
P08571	80.2667	82.1333	375	301	308	0.02577	-0.739797	blue	N-term DOWN	DOWN
P08571	5.33333	8.8	375	20	33	0.00547552	-0.682198	blue	N-term DOWN	DOWN
P08571	56.2667	61.3333	375	211	230	0.676254	-0.118385	gray	N-term DOWN	NO CHANGE
P08571	42.4	45.0667	375	159	169	0.634991	-0.110231	gray	N-term DOWN	NO CHANGE
P08571	21.6	23.2	375	81	87	0.0617138	0.169083	gray	N-term DOWN	NO CHANGE
P08571	32	33.8667	375	120	127	0.00647782	0.328678	gray	N-term DOWN	NO CHANGE
P08571	42.4	46.1333	375	159	173	0.0901849	0.223551	gray	N-term DOWN	NO CHANGE
E9PKP3	7.08661	10.4987	381	27	40	0.0185533	-0.798285	blue	N-term DOWN	DOWN
Q9Y2E5	7.13578	8.02775	1009	72	81	0.000229692	-0.825214	blue	N-term DOWN	DOWN
Q9Y2E5	39.2468	40.7334	1009	396	411	0.187721	-0.267276	gray	N-term DOWN	NO CHANGE
Q03167	8.34313	9.51821	851	71	81	3.87e-05	-0.948285	blue	N-term DOWN	DOWN
Q6ZSJ9-3	6.1706	8.16697	551	34	45	5.1e-06	-1.12078	blue	N-term DOWN	DOWN
O60241	10.8517	11.4196	1585	172	181	6.76e-07	-1.77394	blue	N-term DOWN	DOWN
P35613	5.71429	8.83117	385	22	34	5.85e-08	-1.55062	blue	N-term DOWN	DOWN
Q96PQ0	5.00431	5.69456	1159	58	66	0.00023833	-1.62149	blue	N-term DOWN	DOWN
P08779	8.87949	11.6279	473	42	55	0.00466222	-1.45518	blue	N-term DOWN	DOWN
P08779	93.4461	95.7717	473	442	453	0.478552	0.563186	gray	N-term DOWN	NO CHANGE
Q16620-4	5.13126	6.80191	838	43	57	2.48e-06	-0.897191	blue	N-term DOWN	DOWN
P11717	9.11281	9.5544	2491	227	238	0.020093	-1.26787	blue	N-term DOWN	DOWN
Q9UM47	6.11805	6.59199	2321	142	153	9.75e-06	-1.90495	blue	N-term DOWN	DOWN
P14210	8.65385	10.0275	728	63	73	2.99e-05	-1.88763	blue	N-term DOWN	DOWN
Q96KN2	7.49507	10.6509	507	38	54	0.000162662	-0.830589	blue	N-term DOWN	DOWN
Q504Y0	3.47323	5.06512	691	24	35	3.42e-06	-2.03899	blue	N-term DOWN	DOWN
P55283	6.44105	7.20524	916	59	66	1.83e-07	-1.78736	blue	N-term DOWN	DOWN
O94985-2	7.20906	8.03296	971	70	78	1.1e-12	-2.01334	blue	N-term DOWN	DOWN
P01033	34.2995	39.6135	207	71	82	0.511787	0.0526597	gray	C-term DOWN	NO CHANGE
P01033	40.0966	43.4783	207	83	90	0.182486	0.672761	red	C-term DOWN	UP
P01033	40.0966	47.343	207	83	98	0.366309	-0.0224889	gray	C-term DOWN	NO CHANGE
P01033	54.1063	65.7005	207	112	136	0.751227	-0.0840615	gray	C-term DOWN	NO CHANGE
P01033	94.2029	98.0676	207	195	203	0.0322848	-0.659646	blue	C-term DOWN	DOWN
P01033	93.2367	98.0676	207	193	203	0.00624349	-0.597877	blue	C-term DOWN	DOWN
P01033	11.5942	20.7729	207	24	43	0.0196387	-0.454477	gray	C-term DOWN	NO CHANGE
P01033	78.2609	86.9565	207	162	180	0.0077	-0.448088	gray	C-term DOWN	NO CHANGE
P01033	68.599	77.7778	207	142	161	0.0186277	-0.381131	gray	C-term DOWN	NO CHANGE
P13284	73.6	77.6	250	184	194	0.0679715	-0.144749	gray	C-term DOWN	NO CHANGE
P13284	93.2	98	250	233	245	0.000145938	-0.754091	blue	C-term DOWN	DOWN
P13284	10.8	17.6	250	27	44	0.0429223	0.50481	gray	C-term DOWN	NO CHANGE
Q9BRK5	56.3536	63.8122	362	204	231	0.245626	-0.16342	gray	C-term DOWN	NO CHANGE
Q9BRK5	94.4751	96.6851	362	342	350	2.59e-05	-1.16645	blue	C-term DOWN	DOWN
E7EQR8	91.8539	94.382	356	327	336	0.000417867	-1.11637	blue	C-term DOWN	DOWN
Q9Y287	78.5714	83.0827	266	209	221	6.44e-08	-1.3522	blue	C-term DOWN	DOWN
Q9Y287	92.4812	94.7368	266	246	252	7.86e-12	-2.2178	blue	C-term DOWN	DOWN
Q9Y287	92.1053	94.7368	266	245	252	4.02e-08	-1.82642	blue	C-term DOWN	DOWN
Q9Y287	91.7293	94.7368	266	244	252	3.1e-10	-2.01382	blue	C-term DOWN	DOWN
Q9Y287	96.9925	100	266	258	266	1.47e-07	-1.48981	blue	C-term DOWN	DOWN
Q9Y287	42.1053	45.1128	266	112	120	0.290409	-0.395604	gray	C-term DOWN	NO CHANGE
P62873	89.7059	92.3529	340	305	314	0.0161935	-0.881808	blue	C-term DOWN	DOWN
P07093-3	89.2421	91.9315	409	365	376	0.00238211	-0.976125	blue	C-term DOWN	DOWN
Q8NBS9	91.4352	93.287	432	395	403	0.0354249	-0.633534	blue	C-term DOWN	DOWN
Q5SGD2	91.6667	93.8889	360	330	338	0.0382658	-0.828247	blue	C-term DOWN	DOWN
O15230	93.2612	93.4777	3695	3446	3454	0.005311	-0.756309	blue	C-term DOWN	DOWN
Q14508	94.3548	100	124	117	124	7.22e-05	-0.670554	blue	C-term DOWN	DOWN
Q14508	62.0968	75.8065	124	77	94	0.219884	-0.146736	gray	C-term DOWN	NO CHANGE
Q14508	76.6129	87.0968	124	95	108	0.000257572	-0.556948	gray	C-term DOWN	NO CHANGE
Q14508	49.1935	61.2903	124	61	76	0.325877	-0.560396	gray	C-term DOWN	NO CHANGE
Q9BY79	89.6373	91.019	579	519	527	6.52e-08	-2.6194	blue	C-term DOWN	DOWN
O75095	92.148	92.9916	1541	1420	1433	0.00392721	-0.693907	blue	C-term DOWN	DOWN
O75095	94.4841	95.0681	1541	1456	1465	0.00138578	-1.43718	blue	C-term DOWN	DOWN
O43529	96.9101	100	356	345	356	0.000725469	-0.772832	blue	C-term DOWN	DOWN
Q5VZE7	88.9908	96.3303	109	97	105	0.0178563	-1.70156	blue	C-term DOWN	DOWN
Q9Y328	94.152	97.6608	171	161	167	5.08e-05	-1.96473	blue	C-term DOWN	DOWN
Q16610-4	61.9048	63.4921	567	351	360	0.00100218	0.36515	gray	N-term UP	NO CHANGE
Q16610-4	63.6684	65.2557	567	361	370	0.66624	0.127978	gray	N-term UP	NO CHANGE
Q16610-4	46.2081	47.619	567	262	270	0.0666417	0.499853	gray	N-term UP	NO CHANGE
Q16610-4	3.52734	5.46737	567	20	31	0.147212	-0.198528	gray	N-term UP	NO CHANGE
Q16610-4	3.7037	5.46737	567	21	31	0.00010108	0.844346	red	N-term UP	UP
Q16610-4	37.5661	40.9171	567	213	232	0.0192444	0.340687	gray	N-term UP	NO CHANGE
Q16610-4	41.0935	43.3862	567	233	246	0.0538269	0.364612	gray	N-term UP	NO CHANGE
Q16610-4	78.3069	80.5996	567	444	457	0.0415045	-0.25378	gray	N-term UP	NO CHANGE
Q16610-4	72.8395	74.9559	567	413	425	0.097212	-0.115241	gray	N-term UP	NO CHANGE
Q16610-4	51.8519	54.4974	567	294	309	0.460619	0.180163	gray	N-term UP	NO CHANGE
Q16610-4	86.9489	88.7125	567	493	503	0.125957	-0.193221	gray	N-term UP	NO CHANGE
Q16610-4	20.8113	22.3986	567	118	127	2.21e-06	0.801255	red	N-term UP	UP
Q16610-4	94.0035	96.1199	567	533	545	0.0266224	0.474075	gray	N-term UP	NO CHANGE
Q16610-4	22.575	25.0441	567	128	142	0.002169	0.595473	red	N-term UP	UP
Q16610-4	68.4303	69.6649	567	388	395	0.767175	-0.117764	gray	N-term UP	NO CHANGE
Q16610-4	47.7954	49.2063	567	271	279	0.486205	0.0759063	gray	N-term UP	NO CHANGE
Q96IY4	91.7258	94.3262	423	388	399	0.0157814	0.471119	gray	N-term UP	NO CHANGE
Q96IY4	5.43735	8.03783	423	23	34	0.000706785	0.76449	red	N-term UP	UP
Q96IY4	89.8345	91.4894	423	380	387	0.448851	0.180883	gray	N-term UP	NO CHANGE
Q96IY4	40.6619	43.2624	423	172	183	0.158572	0.258563	gray	N-term UP	NO CHANGE
Q96IY4	57.4468	60.7565	423	243	257	0.187927	-0.501909	gray	N-term UP	NO CHANGE
Q96IY4	62.1749	65.2482	423	263	276	0.132199	0.351666	gray	N-term UP	NO CHANGE
Q96IY4	77.305	80.8511	423	327	342	0.00208522	0.714144	red	N-term UP	UP
Q96IY4	83.4515	89.5981	423	353	379	0.327069	0.204684	gray	N-term UP	NO CHANGE
Q96IY4	36.8794	38.2979	423	156	162	0.184466	0.0426472	gray	N-term UP	NO CHANGE
Q96IY4	96.2175	97.8723	423	407	414	0.450424	0.697132	red	N-term UP	UP
Q96IY4	34.7518	36.643	423	147	155	0.156816	0.130502	gray	N-term UP	NO CHANGE
O00187	3.207	4.22741	686	22	29	0.00165467	1.40474	red	N-term UP	UP
O00187	6.85131	8.16327	686	47	56	4.32e-06	1.24776	red	N-term UP	UP
P04114	99.8028	100	4563	4554	4563	3.55e-05	2.01443	red	C-term UP	UP
P02792	88.5714	96.5714	175	155	169	0.000619095	0.962754	red	C-term UP	UP
P02788	68.3099	70.2817	710	485	499	0.487401	-0.433816	gray	C-term UP	NO CHANGE
P02788	37.8873	39.0141	710	269	277	0.970246	0.190374	gray	C-term UP	NO CHANGE
P02788	95.9155	97.8873	710	681	695	0.000236984	2.12231	red	C-term UP	UP
D6RAR4	73.8671	76.8882	662	489	509	0.303428	0.287571	gray	C-term UP	NO CHANGE
D6RAR4	96.8278	98.3384	662	641	651	0.0112605	0.92057	red	C-term UP	UP
D6RAR4	19.9396	21.6012	662	132	143	0.397296	0.526224	gray	C-term UP	NO CHANGE
D6RAR4	17.8248	19.6375	662	118	130	0.453958	-0.0791922	gray	C-term UP	NO CHANGE
D6RAR4	85.0453	86.5559	662	563	573	0.000707565	0.441146	gray	C-term UP	NO CHANGE
D6RAR4	51.3595	53.3233	662	340	353	0.0395565	0.39778	gray	C-term UP	NO CHANGE
D6RAR4	78.7009	81.7221	662	521	541	0.00475874	0.254771	gray	C-term UP	NO CHANGE
Q9C026-4	95.2618	97.0075	802	764	778	0.000239908	0.970754	red	C-term UP	UP
P39059	89.5533	90.1297	1388	1243	1251	0.0494242	0.758047	red	C-term UP	UP
A0A075B7D8	91.5966	100	119	109	119	0.00872737	0.745719	red	C-term UP	UP
Q9Y5B6-4	98.2387	99.4129	511	502	508	0.0274775	0.761121	red	C-term UP	UP
Q15485	95.2077	97.1246	313	298	304	3.04e-08	1.86815	red	C-term UP	UP
B1AJZ9	99.0793	99.6459	1412	1399	1407	0.000940843	0.737332	red	C-term UP	UP
P08571	19.2	21.3333	375	72	80	0.369721	0.0661367	gray	N-term DOWN	NO CHANGE
P08571	51.2	56	375	192	210	0.533754	0.149127	gray	N-term DOWN	NO CHANGE
P08571	34.1333	39.4667	375	128	148	0.483138	0.133996	gray	N-term DOWN	NO CHANGE
P08571	70.1333	72.2667	375	263	271	0.202746	0.264518	gray	N-term DOWN	NO CHANGE
P08571	25.0667	29.6	375	94	111	0.0165716	0.349079	gray	N-term DOWN	NO CHANGE
P08571	67.4667	69.8667	375	253	262	0.259264	-0.503943	gray	N-term DOWN	NO CHANGE
P08571	58.9333	61.3333	375	221	230	0.375446	-0.140436	gray	N-term DOWN	NO CHANGE
P08571	40.2667	42.1333	375	151	158	0.344261	-0.66124	blue	N-term DOWN	DOWN
P08571	61.6	67.2	375	231	252	0.00202658	0.546537	gray	N-term DOWN	NO CHANGE
P08571	61.6	69.8667	375	231	262	0.00130091	0.732794	red	N-term DOWN	UP
P08571	46.4	50.9333	375	174	191	0.128997	0.0664448	gray	N-term DOWN	NO CHANGE
P08571	80.2667	82.1333	375	301	308	0.02577	-0.739797	blue	N-term DOWN	DOWN
P08571	5.33333	8.8	375	20	33	0.00547552	-0.682198	blue	N-term DOWN	DOWN
P08571	56.2667	61.3333	375	211	230	0.676254	-0.118385	gray	N-term DOWN	NO CHANGE
P08571	42.4	45.0667	375	159	169	0.634991	-0.110231	gray	N-term DOWN	NO CHANGE
P08571	21.6	23.2	375	81	87	0.0617138	0.169083	gray	N-term DOWN	NO CHANGE
P08571	32	33.8667	375	120	127	0.00647782	0.328678	gray	N-term DOWN	NO CHANGE
P08571	42.4	46.1333	375	159	173	0.0901849	0.223551	gray	N-term DOWN	NO CHANGE
P98164	12.4168	12.696	4655	578	591	0.000143808	-0.806392	blue	N-term DOWN	DOWN
P98164	11.6219	11.7723	4655	541	548	0.00756954	-1.05573	blue	N-term DOWN	DOWN
P98164	11.9441	12.2234	4655	556	569	1.46e-06	-1.59006	blue	N-term DOWN	DOWN
P98164	11.0419	11.536	4655	514	537	2.4e-07	-1.51331	blue	N-term DOWN	DOWN
E9PKP3	7.08661	10.4987	381	27	40	0.0185533	-0.798285	blue	N-term DOWN	DOWN
Q9Y2E5	7.13578	8.02775	1009	72	81	0.000229692	-0.825214	blue	N-term DOWN	DOWN
Q9Y2E5	39.2468	40.7334	1009	396	411	0.187721	-0.267276	gray	N-term DOWN	NO CHANGE
Q03167	8.34313	9.51821	851	71	81	3.87e-05	-0.948285	blue	N-term DOWN	DOWN
Q6ZSJ9-3	6.1706	8.16697	551	34	45	5.1e-06	-1.12078	blue	N-term DOWN	DOWN
O60241	10.8517	11.4196	1585	172	181	6.76e-07	-1.77394	blue	N-term DOWN	DOWN
P35613	5.71429	8.83117	385	22	34	5.85e-08	-1.55062	blue	N-term DOWN	DOWN
Q96PQ0	5.00431	5.69456	1159	58	66	0.00023833	-1.62149	blue	N-term DOWN	DOWN
P08779	8.87949	11.6279	473	42	55	0.00466222	-1.45518	blue	N-term DOWN	DOWN
P08779	93.4461	95.7717	473	442	453	0.478552	0.563186	gray	N-term DOWN	NO CHANGE
Q16620-4	5.13126	6.80191	838	43	57	2.48e-06	-0.897191	blue	N-term DOWN	DOWN
Q9NRN5	10.0985	12.3153	406	41	50	0.000425229	-1.1943	blue	N-term DOWN	DOWN
P14138	7.98319	12.605	238	19	30	1.64e-05	-1.94442	blue	N-term DOWN	DOWN
P11717	9.11281	9.5544	2491	227	238	0.020093	-1.26787	blue	N-term DOWN	DOWN
Q9UM47	6.11805	6.59199	2321	142	153	9.75e-06	-1.90495	blue	N-term DOWN	DOWN
P14210	8.65385	10.0275	728	63	73	2.99e-05	-1.88763	blue	N-term DOWN	DOWN
Q96KN2	7.49507	10.6509	507	38	54	0.000162662	-0.830589	blue	N-term DOWN	DOWN
Q504Y0	3.47323	5.06512	691	24	35	3.42e-06	-2.03899	blue	N-term DOWN	DOWN
P55283	6.44105	7.20524	916	59	66	1.83e-07	-1.78736	blue	N-term DOWN	DOWN
O94985-2	7.20906	8.03296	971	70	78	1.1e-12	-2.01334	blue	N-term DOWN	DOWN
O75882-2	99.5283	100	1272	1266	1272	0.221089	0.121301	gray	C-term DOWN	NO CHANGE
O75882-2	30.2673	30.8176	1272	385	392	0.0046183	-0.515915	gray	C-term DOWN	NO CHANGE
O75882-2	66.9025	67.6101	1272	851	860	0.257241	-0.253813	gray	C-term DOWN	NO CHANGE
O75882-2	12.4214	13.2075	1272	158	168	0.0705458	-0.432744	gray	C-term DOWN	NO CHANGE
O75882-2	51.3365	52.2799	1272	653	665	0.252001	-0.251323	gray	C-term DOWN	NO CHANGE
O75882-2	66.1164	66.8239	1272	841	850	0.0196161	-0.312948	gray	C-term DOWN	NO CHANGE
O75882-2	42.217	43.0818	1272	537	548	0.978115	0.0565386	gray	C-term DOWN	NO CHANGE
O75882-2	64.3082	65.2516	1272	818	830	0.541163	0.127706	gray	C-term DOWN	NO CHANGE
O75882-2	87.3428	88.3648	1272	1111	1124	0.0655266	-0.662276	blue	C-term DOWN	DOWN
O75882-2	10.8491	12.0283	1272	138	153	0.195454	0.119492	gray	C-term DOWN	NO CHANGE
O75882-2	6.60377	7.78302	1272	84	99	0.499182	-0.261704	gray	C-term DOWN	NO CHANGE
O75882-2	85.5346	86.8711	1272	1088	1105	0.531918	-0.14801	gray	C-term DOWN	NO CHANGE
O75882-2	88.9151	90.0157	1272	1131	1145	0.000187006	-0.680168	blue	C-term DOWN	DOWN
O75882-2	79.8742	80.3459	1272	1016	1022	0.0074024	-0.544379	gray	C-term DOWN	NO CHANGE
O75882-2	30.8962	31.5252	1272	393	401	0.0482559	-0.300199	gray	C-term DOWN	NO CHANGE
O75882-2	40.3302	40.9591	1272	513	521	0.000233247	-0.427662	gray	C-term DOWN	NO CHANGE
O75882-2	65.3302	65.8019	1272	831	837	0.278563	-0.0206274	gray	C-term DOWN	NO CHANGE
O75882-2	54.1667	54.717	1272	689	696	0.0121672	-0.874466	blue	C-term DOWN	DOWN
O75882-2	96.934	97.6415	1272	1233	1242	0.0415409	1.22441	red	C-term DOWN	UP
O75882-2	58.9623	59.6698	1272	750	759	0.837542	-0.466688	gray	C-term DOWN	NO CHANGE
P01033	34.2995	39.6135	207	71	82	0.511787	0.0526597	gray	C-term DOWN	NO CHANGE
P01033	40.0966	43.4783	207	83	90	0.182486	0.672761	red	C-term DOWN	UP
P01033	40.0966	47.343	207	83	98	0.366309	-0.0224889	gray	C-term DOWN	NO CHANGE
P01033	54.1063	65.7005	207	112	136	0.751227	-0.0840615	gray	C-term DOWN	NO CHANGE
P01033	94.2029	98.0676	207	195	203	0.0322848	-0.659646	blue	C-term DOWN	DOWN
P01033	93.2367	98.0676	207	193	203	0.00624349	-0.597877	blue	C-term DOWN	DOWN
P01033	11.5942	20.7729	207	24	43	0.0196387	-0.454477	gray	C-term DOWN	NO CHANGE
P01033	78.2609	86.9565	207	162	180	0.0077	-0.448088	gray	C-term DOWN	NO CHANGE
P01033	68.599	77.7778	207	142	161	0.0186277	-0.381131	gray	C-term DOWN	NO CHANGE
P13284	73.6	77.6	250	184	194	0.0679715	-0.144749	gray	C-term DOWN	NO CHANGE
P13284	93.2	98	250	233	245	0.000145938	-0.754091	blue	C-term DOWN	DOWN
P13284	10.8	17.6	250	27	44	0.0429223	0.50481	gray	C-term DOWN	NO CHANGE
Q9BRK5	56.3536	63.8122	362	204	231	0.245626	-0.16342	gray	C-term DOWN	NO CHANGE
Q9BRK5	94.4751	96.6851	362	342	350	2.59e-05	-1.16645	blue	C-term DOWN	DOWN
E7EQR8	91.8539	94.382	356	327	336	0.000417867	-1.11637	blue	C-term DOWN	DOWN
P24592	69.1667	75	240	166	180	0.324216	0.0349862	gray	C-term DOWN	NO CHANGE
P24592	75.4167	80.4167	240	181	193	0.100286	-0.400998	gray	C-term DOWN	NO CHANGE
P24592	27.9167	32.0833	240	67	77	0.187086	-0.314689	gray	C-term DOWN	NO CHANGE
P24592	87.5	90.4167	240	210	217	0.00754839	-0.501655	gray	C-term DOWN	NO CHANGE
P24592	87.0833	90.4167	240	209	217	4.91e-05	-1.8731	blue	C-term DOWN	DOWN
P24592	45.4167	49.1667	240	109	118	0.288396	-0.446159	gray	C-term DOWN	NO CHANGE
P24592	27.9167	39.5833	240	67	95	0.876765	-0.417081	gray	C-term DOWN	NO CHANGE
Q9Y287	78.5714	83.0827	266	209	221	6.44e-08	-1.3522	blue	C-term DOWN	DOWN
Q9Y287	92.4812	94.7368	266	246	252	7.86e-12	-2.2178	blue	C-term DOWN	DOWN
Q9Y287	92.1053	94.7368	266	245	252	4.02e-08	-1.82642	blue	C-term DOWN	DOWN
Q9Y287	91.7293	94.7368	266	244	252	3.1e-10	-2.01382	blue	C-term DOWN	DOWN
Q9Y287	96.9925	100	266	258	266	1.47e-07	-1.48981	blue	C-term DOWN	DOWN
Q9Y287	42.1053	45.1128	266	112	120	0.290409	-0.395604	gray	C-term DOWN	NO CHANGE
P62873	89.7059	92.3529	340	305	314	0.0161935	-0.881808	blue	C-term DOWN	DOWN
P07093-3	89.2421	91.9315	409	365	376	0.00238211	-0.976125	blue	C-term DOWN	DOWN
Q8NBS9	91.4352	93.287	432	395	403	0.0354249	-0.633534	blue	C-term DOWN	DOWN
Q5SGD2	91.6667	93.8889	360	330	338	0.0382658	-0.828247	blue	C-term DOWN	DOWN
O15230	93.2612	93.4777	3695	3446	3454	0.005311	-0.756309	blue	C-term DOWN	DOWN
Q9BY79	89.6373	91.019	579	519	527	6.52e-08	-2.6194	blue	C-term DOWN	DOWN
O75095	92.148	92.9916	1541	1420	1433	0.00392721	-0.693907	blue	C-term DOWN	DOWN
O75095	94.4841	95.0681	1541	1456	1465	0.00138578	-1.43718	blue	C-term DOWN	DOWN
O43529	96.9101	100	356	345	356	0.000725469	-0.772832	blue	C-term DOWN	DOWN
Q5VZE7	88.9908	96.3303	109	97	105	0.0178563	-1.70156	blue	C-term DOWN	DOWN
Q9Y328	94.152	97.6608	171	161	167	5.08e-05	-1.96473	blue	C-term DOWN	DOWN
Q16610-4	61.9048	63.4921	567	351	360	0.00100218	0.36515	gray	N-term UP	NO CHANGE
Q16610-4	63.6684	65.2557	567	361	370	0.66624	0.127978	gray	N-term UP	NO CHANGE
Q16610-4	46.2081	47.619	567	262	270	0.0666417	0.499853	gray	N-term UP	NO CHANGE
Q16610-4	3.52734	5.46737	567	20	31	0.147212	-0.198528	gray	N-term UP	NO CHANGE
Q16610-4	3.7037	5.46737	567	21	31	0.00010108	0.844346	red	N-term UP	UP
Q16610-4	37.5661	40.9171	567	213	232	0.0192444	0.340687	gray	N-term UP	NO CHANGE
Q16610-4	41.0935	43.3862	567	233	246	0.0538269	0.364612	gray	N-term UP	NO CHANGE
Q16610-4	78.3069	80.5996	567	444	457	0.0415045	-0.25378	gray	N-term UP	NO CHANGE
Q16610-4	72.8395	74.9559	567	413	425	0.097212	-0.115241	gray	N-term UP	NO CHANGE
Q16610-4	51.8519	54.4974	567	294	309	0.460619	0.180163	gray	N-term UP	NO CHANGE
Q16610-4	86.9489	88.7125	567	493	503	0.125957	-0.193221	gray	N-term UP	NO CHANGE
Q16610-4	20.8113	22.3986	567	118	127	2.21e-06	0.801255	red	N-term UP	UP
Q16610-4	94.0035	96.1199	567	533	545	0.0266224	0.474075	gray	N-term UP	NO CHANGE
Q16610-4	22.575	25.0441	567	128	142	0.002169	0.595473	red	N-term UP	UP
Q16610-4	68.4303	69.6649	567	388	395	0.767175	-0.117764	gray	N-term UP	NO CHANGE
Q16610-4	47.7954	49.2063	567	271	279	0.486205	0.0759063	gray	N-term UP	NO CHANGE
Q96IY4	91.7258	94.3262	423	388	399	0.0157814	0.471119	gray	N-term UP	NO CHANGE
Q96IY4	5.43735	8.03783	423	23	34	0.000706785	0.76449	red	N-term UP	UP
Q96IY4	89.8345	91.4894	423	380	387	0.448851	0.180883	gray	N-term UP	NO CHANGE
Q96IY4	40.6619	43.2624	423	172	183	0.158572	0.258563	gray	N-term UP	NO CHANGE
Q96IY4	57.4468	60.7565	423	243	257	0.187927	-0.501909	gray	N-term UP	NO CHANGE
Q96IY4	62.1749	65.2482	423	263	276	0.132199	0.351666	gray	N-term UP	NO CHANGE
Q96IY4	77.305	80.8511	423	327	342	0.00208522	0.714144	red	N-term UP	UP
Q96IY4	83.4515	89.5981	423	353	379	0.327069	0.204684	gray	N-term UP	NO CHANGE
Q96IY4	36.8794	38.2979	423	156	162	0.184466	0.0426472	gray	N-term UP	NO CHANGE
Q96IY4	96.2175	97.8723	423	407	414	0.450424	0.697132	red	N-term UP	UP
Q96IY4	34.7518	36.643	423	147	155	0.156816	0.130502	gray	N-term UP	NO CHANGE
O00187	3.207	4.22741	686	22	29	0.00165467	1.40474	red	N-term UP	UP
O00187	6.85131	8.16327	686	47	56	4.32e-06	1.24776	red	N-term UP	UP
Q9NQ38-3	22.1207	23.0347	1094	242	252	0.0232975	0.518382	gray	N-term UP	NO CHANGE
Q9NQ38-3	12.7057	13.3455	1094	139	146	0.00060487	0.990422	red	N-term UP	UP
P04114	99.8028	100	4563	4554	4563	3.55e-05	2.01443	red	C-term UP	UP
P02792	88.5714	96.5714	175	155	169	0.000619095	0.962754	red	C-term UP	UP
P02788	68.3099	70.2817	710	485	499	0.487401	-0.433816	gray	C-term UP	NO CHANGE
P02788	37.8873	39.0141	710	269	277	0.970246	0.190374	gray	C-term UP	NO CHANGE
P02788	95.9155	97.8873	710	681	695	0.000236984	2.12231	red	C-term UP	UP
D6RAR4	73.8671	76.8882	662	489	509	0.303428	0.287571	gray	C-term UP	NO CHANGE
D6RAR4	96.8278	98.3384	662	641	651	0.0112605	0.92057	red	C-term UP	UP
D6RAR4	19.9396	21.6012	662	132	143	0.397296	0.526224	gray	C-term UP	NO CHANGE
D6RAR4	17.8248	19.6375	662	118	130	0.453958	-0.0791922	gray	C-term UP	NO CHANGE
D6RAR4	85.0453	86.5559	662	563	573	0.000707565	0.441146	gray	C-term UP	NO CHANGE
D6RAR4	51.3595	53.3233	662	340	353	0.0395565	0.39778	gray	C-term UP	NO CHANGE
D6RAR4	78.7009	81.7221	662	521	541	0.00475874	0.254771	gray	C-term UP	NO CHANGE
Q9C026-4	95.2618	97.0075	802	764	778	0.000239908	0.970754	red	C-term UP	UP
P39059	89.5533	90.1297	1388	1243	1251	0.0494242	0.758047	red	C-term UP	UP
A0A075B7D8	91.5966	100	119	109	119	0.00872737	0.745719	red	C-term UP	UP
J3KQ18	86.3636	93.9394	132	114	124	5.28e-07	1.80493	red	C-term UP	UP
Q9Y5B6-4	98.2387	99.4129	511	502	508	0.0274775	0.761121	red	C-term UP	UP
P35498	86.9587	87.2573	2009	1747	1753	0.00462798	0.717704	red	C-term UP	UP
Q15485	95.2077	97.1246	313	298	304	3.04e-08	1.86815	red	C-term UP	UP
B1AJZ9	99.0793	99.6459	1412	1399	1407	0.000940843	0.737332	red	C-term UP	UP
P08571	19.2	21.3333	375	72	80	0.369721	0.0661367	gray	N-term DOWN	NO CHANGE
P08571	51.2	56	375	192	210	0.533754	0.149127	gray	N-term DOWN	NO CHANGE
P08571	34.1333	39.4667	375	128	148	0.483138	0.133996	gray	N-term DOWN	NO CHANGE
P08571	70.1333	72.2667	375	263	271	0.202746	0.264518	gray	N-term DOWN	NO CHANGE
P08571	25.0667	29.6	375	94	111	0.0165716	0.349079	gray	N-term DOWN	NO CHANGE
P08571	67.4667	69.8667	375	253	262	0.259264	-0.503943	gray	N-term DOWN	NO CHANGE
P08571	58.9333	61.3333	375	221	230	0.375446	-0.140436	gray	N-term DOWN	NO CHANGE
P08571	40.2667	42.1333	375	151	158	0.344261	-0.66124	blue	N-term DOWN	DOWN
P08571	61.6	67.2	375	231	252	0.00202658	0.546537	gray	N-term DOWN	NO CHANGE
P08571	61.6	69.8667	375	231	262	0.00130091	0.732794	red	N-term DOWN	UP
P08571	46.4	50.9333	375	174	191	0.128997	0.0664448	gray	N-term DOWN	NO CHANGE
P08571	80.2667	82.1333	375	301	308	0.02577	-0.739797	blue	N-term DOWN	DOWN
P08571	5.33333	8.8	375	20	33	0.00547552	-0.682198	blue	N-term DOWN	DOWN
P08571	56.2667	61.3333	375	211	230	0.676254	-0.118385	gray	N-term DOWN	NO CHANGE
P08571	42.4	45.0667	375	159	169	0.634991	-0.110231	gray	N-term DOWN	NO CHANGE
P08571	21.6	23.2	375	81	87	0.0617138	0.169083	gray	N-term DOWN	NO CHANGE
P08571	32	33.8667	375	120	127	0.00647782	0.328678	gray	N-term DOWN	NO CHANGE
P08571	42.4	46.1333	375	159	173	0.0901849	0.223551	gray	N-term DOWN	NO CHANGE
P98164	12.4168	12.696	4655	578	591	0.000143808	-0.806392	blue	N-term DOWN	DOWN
P98164	11.6219	11.7723	4655	541	548	0.00756954	-1.05573	blue	N-term DOWN	DOWN
P98164	11.9441	12.2234	4655	556	569	1.46e-06	-1.59006	blue	N-term DOWN	DOWN
P98164	11.0419	11.536	4655	514	537	2.4e-07	-1.51331	blue	N-term DOWN	DOWN
E9PKP3	7.08661	10.4987	381	27	40	0.0185533	-0.798285	blue	N-term DOWN	DOWN
Q9Y2E5	7.13578	8.02775	1009	72	81	0.000229692	-0.825214	blue	N-term DOWN	DOWN
Q9Y2E5	39.2468	40.7334	1009	396	411	0.187721	-0.267276	gray	N-term DOWN	NO CHANGE
Q03167	8.34313	9.51821	851	71	81	3.87e-05	-0.948285	blue	N-term DOWN	DOWN
Q6ZSJ9-3	6.1706	8.16697	551	34	45	5.1e-06	-1.12078	blue	N-term DOWN	DOWN
O60241	10.8517	11.4196	1585	172	181	6.76e-07	-1.77394	blue	N-term DOWN	DOWN
P35613	5.71429	8.83117	385	22	34	5.85e-08	-1.55062	blue	N-term DOWN	DOWN
Q96PQ0	5.00431	5.69456	1159	58	66	0.00023833	-1.62149	blue	N-term DOWN	DOWN
P08779	8.87949	11.6279	473	42	55	0.00466222	-1.45518	blue	N-term DOWN	DOWN
P08779	93.4461	95.7717	473	442	453	0.478552	0.563186	gray	N-term DOWN	NO CHANGE
Q16620-4	5.13126	6.80191	838	43	57	2.48e-06	-0.897191	blue	N-term DOWN	DOWN
Q9NRN5	10.0985	12.3153	406	41	50	0.000425229	-1.1943	blue	N-term DOWN	DOWN
P14138	7.98319	12.605	238	19	30	1.64e-05	-1.94442	blue	N-term DOWN	DOWN
Q9H3T3	12.1622	13.1757	888	108	117	1.87e-05	-1.6777	blue	N-term DOWN	DOWN
P11717	9.11281	9.5544	2491	227	238	0.020093	-1.26787	blue	N-term DOWN	DOWN
Q9UM47	6.11805	6.59199	2321	142	153	9.75e-06	-1.90495	blue	N-term DOWN	DOWN
P14210	8.65385	10.0275	728	63	73	2.99e-05	-1.88763	blue	N-term DOWN	DOWN
Q96KV6	11.6041	13.3106	586	68	78	7.7e-08	-1.2151	blue	N-term DOWN	DOWN
Q96KN2	7.49507	10.6509	507	38	54	0.000162662	-0.830589	blue	N-term DOWN	DOWN
Q504Y0	3.47323	5.06512	691	24	35	3.42e-06	-2.03899	blue	N-term DOWN	DOWN
P55283	6.44105	7.20524	916	59	66	1.83e-07	-1.78736	blue	N-term DOWN	DOWN
O94985-2	7.20906	8.03296	971	70	78	1.1e-12	-2.01334	blue	N-term DOWN	DOWN
Q9UBM4	54.8193	59.6386	332	182	198	0.007751	-0.831885	blue	C-term DOWN	DOWN
Q9UBM4	92.1687	96.3855	332	306	320	0.455438	-0.789335	blue	C-term DOWN	DOWN
Q9UBM4	92.1687	96.6867	332	306	321	0.303915	-0.800227	blue	C-term DOWN	DOWN
Q9UBM4	70.1807	73.494	332	233	244	1.81e-07	-1.12158	blue	C-term DOWN	DOWN
Q9UBM4	11.1446	14.1566	332	37	47	0.00205875	-0.933125	blue	C-term DOWN	DOWN
Q9UBM4	75	81.6265	332	249	271	0.677801	-0.0658651	gray	C-term DOWN	NO CHANGE
Q9UBM4	54.5181	59.6386	332	181	198	0.132686	-0.116311	gray	C-term DOWN	NO CHANGE
Q9UBM4	59.9398	64.4578	332	199	214	0.863099	0.0422365	gray	C-term DOWN	NO CHANGE
Q9UBM4	81.9277	84.6386	332	272	281	0.98511	0.0587588	gray	C-term DOWN	NO CHANGE
Q9UBM4	81.9277	85.8434	332	272	285	0.0505554	-0.365682	gray	C-term DOWN	NO CHANGE
Q9UBM4	59.9398	63.253	332	199	210	0.116807	-0.23461	gray	C-term DOWN	NO CHANGE
Q9UBM4	92.1687	97.8916	332	306	325	7.76e-09	-1.66888	blue	C-term DOWN	DOWN
Q9UBM4	90.3614	97.8916	332	300	325	4.09e-06	-1.43096	blue	C-term DOWN	DOWN
Q9UBM4	94.5783	97.8916	332	314	325	0.0091644	-1.58983	blue	C-term DOWN	DOWN
Q9UBM4	86.1446	88.8554	332	286	295	0.000309424	-0.808942	blue	C-term DOWN	DOWN
Q9UBM4	86.1446	89.759	332	286	298	6.16e-07	-1.93697	blue	C-term DOWN	DOWN
P13284	73.6	77.6	250	184	194	0.0679715	-0.144749	gray	C-term DOWN	NO CHANGE
P13284	93.2	98	250	233	245	0.000145938	-0.754091	blue	C-term DOWN	DOWN
P13284	10.8	17.6	250	27	44	0.0429223	0.50481	gray	C-term DOWN	NO CHANGE
Q9BRK5	56.3536	63.8122	362	204	231	0.245626	-0.16342	gray	C-term DOWN	NO CHANGE
Q9BRK5	94.4751	96.6851	362	342	350	2.59e-05	-1.16645	blue	C-term DOWN	DOWN
E7EQR8	91.8539	94.382	356	327	336	0.000417867	-1.11637	blue	C-term DOWN	DOWN
P24592	69.1667	75	240	166	180	0.324216	0.0349862	gray	C-term DOWN	NO CHANGE
P24592	75.4167	80.4167	240	181	193	0.100286	-0.400998	gray	C-term DOWN	NO CHANGE
P24592	27.9167	32.0833	240	67	77	0.187086	-0.314689	gray	C-term DOWN	NO CHANGE
P24592	87.5	90.4167	240	210	217	0.00754839	-0.501655	gray	C-term DOWN	NO CHANGE
P24592	87.0833	90.4167	240	209	217	4.91e-05	-1.8731	blue	C-term DOWN	DOWN
P24592	45.4167	49.1667	240	109	118	0.288396	-0.446159	gray	C-term DOWN	NO CHANGE
P24592	27.9167	39.5833	240	67	95	0.876765	-0.417081	gray	C-term DOWN	NO CHANGE
Q9Y287	78.5714	83.0827	266	209	221	6.44e-08	-1.3522	blue	C-term DOWN	DOWN
Q9Y287	92.4812	94.7368	266	246	252	7.86e-12	-2.2178	blue	C-term DOWN	DOWN
Q9Y287	92.1053	94.7368	266	245	252	4.02e-08	-1.82642	blue	C-term DOWN	DOWN
Q9Y287	91.7293	94.7368	266	244	252	3.1e-10	-2.01382	blue	C-term DOWN	DOWN
Q9Y287	96.9925	100	266	258	266	1.47e-07	-1.48981	blue	C-term DOWN	DOWN
Q9Y287	42.1053	45.1128	266	112	120	0.290409	-0.395604	gray	C-term DOWN	NO CHANGE
Q9HBR0	86.059	87.2207	1119	963	976	0.016298	-0.650211	blue	C-term DOWN	DOWN
P62873	89.7059	92.3529	340	305	314	0.0161935	-0.881808	blue	C-term DOWN	DOWN
P07093-3	89.2421	91.9315	409	365	376	0.00238211	-0.976125	blue	C-term DOWN	DOWN
Q8NBS9	91.4352	93.287	432	395	403	0.0354249	-0.633534	blue	C-term DOWN	DOWN
Q5SGD2	91.6667	93.8889	360	330	338	0.0382658	-0.828247	blue	C-term DOWN	DOWN
O15230	93.2612	93.4777	3695	3446	3454	0.005311	-0.756309	blue	C-term DOWN	DOWN
P02462	88.7957	89.5746	1669	1482	1495	0.141616	-0.717577	blue	C-term DOWN	DOWN
P02462	86.9383	87.7771	1669	1451	1465	0.000535808	-1.29185	blue	C-term DOWN	DOWN
Q9BY79	89.6373	91.019	579	519	527	6.52e-08	-2.6194	blue	C-term DOWN	DOWN
O75095	92.148	92.9916	1541	1420	1433	0.00392721	-0.693907	blue	C-term DOWN	DOWN
O75095	94.4841	95.0681	1541	1456	1465	0.00138578	-1.43718	blue	C-term DOWN	DOWN
P42857	86.4865	92.973	185	160	172	0.00103103	-1.28011	blue	C-term DOWN	DOWN
O43529	96.9101	100	356	345	356	0.000725469	-0.772832	blue	C-term DOWN	DOWN
Q5VZE7	88.9908	96.3303	109	97	105	0.0178563	-1.70156	blue	C-term DOWN	DOWN
Q9Y328	94.152	97.6608	171	161	167	5.08e-05	-1.96473	blue	C-term DOWN	DOWN
Q16610-4	61.9048	63.4921	567	351	360	0.00100218	0.36515	gray	N-term UP	NO CHANGE
Q16610-4	63.6684	65.2557	567	361	370	0.66624	0.127978	gray	N-term UP	NO CHANGE
Q16610-4	46.2081	47.619	567	262	270	0.0666417	0.499853	gray	N-term UP	NO CHANGE
Q16610-4	3.52734	5.46737	567	20	31	0.147212	-0.198528	gray	N-term UP	NO CHANGE
Q16610-4	3.7037	5.46737	567	21	31	0.00010108	0.844346	red	N-term UP	UP
Q16610-4	37.5661	40.9171	567	213	232	0.0192444	0.340687	gray	N-term UP	NO CHANGE
Q16610-4	41.0935	43.3862	567	233	246	0.0538269	0.364612	gray	N-term UP	NO CHANGE
Q16610-4	78.3069	80.5996	567	444	457	0.0415045	-0.25378	gray	N-term UP	NO CHANGE
Q16610-4	72.8395	74.9559	567	413	425	0.097212	-0.115241	gray	N-term UP	NO CHANGE
Q16610-4	51.8519	54.4974	567	294	309	0.460619	0.180163	gray	N-term UP	NO CHANGE
Q16610-4	86.9489	88.7125	567	493	503	0.125957	-0.193221	gray	N-term UP	NO CHANGE
Q16610-4	20.8113	22.3986	567	118	127	2.21e-06	0.801255	red	N-term UP	UP
Q16610-4	94.0035	96.1199	567	533	545	0.0266224	0.474075	gray	N-term UP	NO CHANGE
Q16610-4	22.575	25.0441	567	128	142	0.002169	0.595473	red	N-term UP	UP
Q16610-4	68.4303	69.6649	567	388	395	0.767175	-0.117764	gray	N-term UP	NO CHANGE
Q16610-4	47.7954	49.2063	567	271	279	0.486205	0.0759063	gray	N-term UP	NO CHANGE
Q96IY4	91.7258	94.3262	423	388	399	0.0157814	0.471119	gray	N-term UP	NO CHANGE
Q96IY4	5.43735	8.03783	423	23	34	0.000706785	0.76449	red	N-term UP	UP
Q96IY4	89.8345	91.4894	423	380	387	0.448851	0.180883	gray	N-term UP	NO CHANGE
Q96IY4	40.6619	43.2624	423	172	183	0.158572	0.258563	gray	N-term UP	NO CHANGE
Q96IY4	57.4468	60.7565	423	243	257	0.187927	-0.501909	gray	N-term UP	NO CHANGE
Q96IY4	62.1749	65.2482	423	263	276	0.132199	0.351666	gray	N-term UP	NO CHANGE
Q96IY4	77.305	80.8511	423	327	342	0.00208522	0.714144	red	N-term UP	UP
Q96IY4	83.4515	89.5981	423	353	379	0.327069	0.204684	gray	N-term UP	NO CHANGE
Q96IY4	36.8794	38.2979	423	156	162	0.184466	0.0426472	gray	N-term UP	NO CHANGE
Q96IY4	96.2175	97.8723	423	407	414	0.450424	0.697132	red	N-term UP	UP
Q96IY4	34.7518	36.643	423	147	155	0.156816	0.130502	gray	N-term UP	NO CHANGE
O00187	3.207	4.22741	686	22	29	0.00165467	1.40474	red	N-term UP	UP
O00187	6.85131	8.16327	686	47	56	4.32e-06	1.24776	red	N-term UP	UP
Q9NQ38-3	22.1207	23.0347	1094	242	252	0.0232975	0.518382	gray	N-term UP	NO CHANGE
Q9NQ38-3	12.7057	13.3455	1094	139	146	0.00060487	0.990422	red	N-term UP	UP
P04114	99.8028	100	4563	4554	4563	3.55e-05	2.01443	red	C-term UP	UP
P02792	88.5714	96.5714	175	155	169	0.000619095	0.962754	red	C-term UP	UP
P02788	68.3099	70.2817	710	485	499	0.487401	-0.433816	gray	C-term UP	NO CHANGE
P02788	37.8873	39.0141	710	269	277	0.970246	0.190374	gray	C-term UP	NO CHANGE
P02788	95.9155	97.8873	710	681	695	0.000236984	2.12231	red	C-term UP	UP
D6RAR4	73.8671	76.8882	662	489	509	0.303428	0.287571	gray	C-term UP	NO CHANGE
D6RAR4	96.8278	98.3384	662	641	651	0.0112605	0.92057	red	C-term UP	UP
D6RAR4	19.9396	21.6012	662	132	143	0.397296	0.526224	gray	C-term UP	NO CHANGE
D6RAR4	17.8248	19.6375	662	118	130	0.453958	-0.0791922	gray	C-term UP	NO CHANGE
D6RAR4	85.0453	86.5559	662	563	573	0.000707565	0.441146	gray	C-term UP	NO CHANGE
D6RAR4	51.3595	53.3233	662	340	353	0.0395565	0.39778	gray	C-term UP	NO CHANGE
D6RAR4	78.7009	81.7221	662	521	541	0.00475874	0.254771	gray	C-term UP	NO CHANGE
Q9C026-4	95.2618	97.0075	802	764	778	0.000239908	0.970754	red	C-term UP	UP
P39059	89.5533	90.1297	1388	1243	1251	0.0494242	0.758047	red	C-term UP	UP
A0A075B7D8	91.5966	100	119	109	119	0.00872737	0.745719	red	C-term UP	UP
J3KQ18	86.3636	93.9394	132	114	124	5.28e-07	1.80493	red	C-term UP	UP
Q9Y5B6-4	98.2387	99.4129	511	502	508	0.0274775	0.761121	red	C-term UP	UP
P35498	86.9587	87.2573	2009	1747	1753	0.00462798	0.717704	red	C-term UP	UP
Q15485	95.2077	97.1246	313	298	304	3.04e-08	1.86815	red	C-term UP	UP
B1AJZ9	99.0793	99.6459	1412	1399	1407	0.000940843	0.737332	red	C-term UP	UP
P08571	19.2	21.3333	375	72	80	0.369721	0.0661367	gray	N-term DOWN	NO CHANGE
P08571	51.2	56	375	192	210	0.533754	0.149127	gray	N-term DOWN	NO CHANGE
P08571	34.1333	39.4667	375	128	148	0.483138	0.133996	gray	N-term DOWN	NO CHANGE
P08571	70.1333	72.2667	375	263	271	0.202746	0.264518	gray	N-term DOWN	NO CHANGE
P08571	25.0667	29.6	375	94	111	0.0165716	0.349079	gray	N-term DOWN	NO CHANGE
P08571	67.4667	69.8667	375	253	262	0.259264	-0.503943	gray	N-term DOWN	NO CHANGE
P08571	58.9333	61.3333	375	221	230	0.375446	-0.140436	gray	N-term DOWN	NO CHANGE
P08571	40.2667	42.1333	375	151	158	0.344261	-0.66124	blue	N-term DOWN	DOWN
P08571	61.6	67.2	375	231	252	0.00202658	0.546537	gray	N-term DOWN	NO CHANGE
P08571	61.6	69.8667	375	231	262	0.00130091	0.732794	red	N-term DOWN	UP
P08571	46.4	50.9333	375	174	191	0.128997	0.0664448	gray	N-term DOWN	NO CHANGE
P08571	80.2667	82.1333	375	301	308	0.02577	-0.739797	blue	N-term DOWN	DOWN
P08571	5.33333	8.8	375	20	33	0.00547552	-0.682198	blue	N-term DOWN	DOWN
P08571	56.2667	61.3333	375	211	230	0.676254	-0.118385	gray	N-term DOWN	NO CHANGE
P08571	42.4	45.0667	375	159	169	0.634991	-0.110231	gray	N-term DOWN	NO CHANGE
P08571	21.6	23.2	375	81	87	0.0617138	0.169083	gray	N-term DOWN	NO CHANGE
P08571	32	33.8667	375	120	127	0.00647782	0.328678	gray	N-term DOWN	NO CHANGE
P08571	42.4	46.1333	375	159	173	0.0901849	0.223551	gray	N-term DOWN	NO CHANGE
P98164	12.4168	12.696	4655	578	591	0.000143808	-0.806392	blue	N-term DOWN	DOWN
P98164	11.6219	11.7723	4655	541	548	0.00756954	-1.05573	blue	N-term DOWN	DOWN
P98164	11.9441	12.2234	4655	556	569	1.46e-06	-1.59006	blue	N-term DOWN	DOWN
P98164	11.0419	11.536	4655	514	537	2.4e-07	-1.51331	blue	N-term DOWN	DOWN
E9PKP3	7.08661	10.4987	381	27	40	0.0185533	-0.798285	blue	N-term DOWN	DOWN
Q9Y2E5	7.13578	8.02775	1009	72	81	0.000229692	-0.825214	blue	N-term DOWN	DOWN
Q9Y2E5	39.2468	40.7334	1009	396	411	0.187721	-0.267276	gray	N-term DOWN	NO CHANGE
Q03167	8.34313	9.51821	851	71	81	3.87e-05	-0.948285	blue	N-term DOWN	DOWN
P13647	6.44068	8.13559	590	38	48	0.418951	-0.469881	gray	N-term DOWN	NO CHANGE
P13647	12.5424	14.2373	590	74	84	0.144673	-0.605817	blue	N-term DOWN	DOWN
P13647	5.08475	6.27119	590	30	37	0.112259	-0.649522	blue	N-term DOWN	DOWN
P13647	2.71186	4.91525	590	16	29	0.106871	-0.867874	blue	N-term DOWN	DOWN
P13647	8.30508	10.678	590	49	63	0.0195377	-0.620317	blue	N-term DOWN	DOWN
P13647	10.8475	12.3729	590	64	73	0.0528397	-0.622466	blue	N-term DOWN	DOWN
Q6ZSJ9-3	6.1706	8.16697	551	34	45	5.1e-06	-1.12078	blue	N-term DOWN	DOWN
O60241	10.8517	11.4196	1585	172	181	6.76e-07	-1.77394	blue	N-term DOWN	DOWN
P35613	5.71429	8.83117	385	22	34	5.85e-08	-1.55062	blue	N-term DOWN	DOWN
O75509	7.17557	8.39695	655	47	55	1.23e-05	-1.44675	blue	N-term DOWN	DOWN
O75509	13.2824	14.9618	655	87	98	1.87e-06	-1.85661	blue	N-term DOWN	DOWN
O94919	13	14.4	500	65	72	7.74e-05	-0.996495	blue	N-term DOWN	DOWN
Q96PQ0	5.00431	5.69456	1159	58	66	0.00023833	-1.62149	blue	N-term DOWN	DOWN
P08779	8.87949	11.6279	473	42	55	0.00466222	-1.45518	blue	N-term DOWN	DOWN
P08779	93.4461	95.7717	473	442	453	0.478552	0.563186	gray	N-term DOWN	NO CHANGE
Q16620-4	5.13126	6.80191	838	43	57	2.48e-06	-0.897191	blue	N-term DOWN	DOWN
Q9NRN5	10.0985	12.3153	406	41	50	0.000425229	-1.1943	blue	N-term DOWN	DOWN
P14138	7.98319	12.605	238	19	30	1.64e-05	-1.94442	blue	N-term DOWN	DOWN
Q9H3T3	12.1622	13.1757	888	108	117	1.87e-05	-1.6777	blue	N-term DOWN	DOWN
P11717	9.11281	9.5544	2491	227	238	0.020093	-1.26787	blue	N-term DOWN	DOWN
Q9UM47	6.11805	6.59199	2321	142	153	9.75e-06	-1.90495	blue	N-term DOWN	DOWN
P14210	8.65385	10.0275	728	63	73	2.99e-05	-1.88763	blue	N-term DOWN	DOWN
Q96KV6	11.6041	13.3106	586	68	78	7.7e-08	-1.2151	blue	N-term DOWN	DOWN
Q96KN2	7.49507	10.6509	507	38	54	0.000162662	-0.830589	blue	N-term DOWN	DOWN
Q9H4F8-2	11.4943	14.023	435	50	61	6.84e-08	-1.63104	blue	N-term DOWN	DOWN
Q504Y0	3.47323	5.06512	691	24	35	3.42e-06	-2.03899	blue	N-term DOWN	DOWN
P55283	6.44105	7.20524	916	59	66	1.83e-07	-1.78736	blue	N-term DOWN	DOWN
Q9UJA9	13.2075	14.8847	477	63	71	0.00460476	-0.806682	blue	N-term DOWN	DOWN
Q14114	13.7072	14.5379	963	132	140	0.00370244	-1.10516	blue	N-term DOWN	DOWN
O94985-2	7.20906	8.03296	971	70	78	1.1e-12	-2.01334	blue	N-term DOWN	DOWN
P06396	78.7724	79.6675	782	616	623	0.635753	-0.205621	gray	C-term DOWN	NO CHANGE
P06396	99.2327	100	782	776	782	0.101526	-0.480702	gray	C-term DOWN	NO CHANGE
P06396	25.5754	26.5985	782	200	208	0.795615	0.298581	gray	C-term DOWN	NO CHANGE
P06396	58.5678	61.509	782	458	481	0.847362	0.114914	gray	C-term DOWN	NO CHANGE
P06396	70.844	72.1228	782	554	564	0.891563	-0.0920171	gray	C-term DOWN	NO CHANGE
P06396	32.9923	34.2711	782	258	268	0.209432	0.508231	gray	C-term DOWN	NO CHANGE
P06396	18.9258	20.0767	782	148	157	0.401831	0.329903	gray	C-term DOWN	NO CHANGE
P06396	80.179	82.2251	782	627	643	0.00346585	0.509223	gray	C-term DOWN	NO CHANGE
P06396	50.5115	52.8133	782	395	413	0.190849	-0.103141	gray	C-term DOWN	NO CHANGE
P06396	86.8286	88.3632	782	679	691	0.465723	0.108867	gray	C-term DOWN	NO CHANGE
P06396	93.3504	94.6292	782	730	740	0.995611	-0.0119343	gray	C-term DOWN	NO CHANGE
P06396	93.3504	94.3734	782	730	738	0.41506	-0.00618122	gray	C-term DOWN	NO CHANGE
P06396	50.5115	53.5806	782	395	419	0.0280644	0.425723	gray	C-term DOWN	NO CHANGE
P06396	13.4271	14.4501	782	105	113	0.975306	0.235496	gray	C-term DOWN	NO CHANGE
P06396	8.31202	9.20716	782	65	72	0.560837	-0.341328	gray	C-term DOWN	NO CHANGE
P06396	53.7084	54.7315	782	420	428	0.285988	0.0382281	gray	C-term DOWN	NO CHANGE
P06396	22.7621	24.0409	782	178	188	0.955903	-0.0110051	gray	C-term DOWN	NO CHANGE
P06396	4.21995	5.49872	782	33	43	0.77661	-0.475256	gray	C-term DOWN	NO CHANGE
P06396	25.5754	29.9233	782	200	234	0.114621	-0.388045	gray	C-term DOWN	NO CHANGE
P06396	84.5269	85.422	782	661	668	0.314546	-0.137457	gray	C-term DOWN	NO CHANGE
P06396	41.9437	43.2225	782	328	338	0.00295703	-0.42994	gray	C-term DOWN	NO CHANGE
P06396	74.8082	76.3427	782	585	597	0.0220497	0.295676	gray	C-term DOWN	NO CHANGE
P06396	18.9258	20.7161	782	148	162	0.0968602	0.199038	gray	C-term DOWN	NO CHANGE
P06396	76.7263	78.6445	782	600	615	0.00337602	0.251473	gray	C-term DOWN	NO CHANGE
P06396	47.8261	49.8721	782	374	390	0.235348	0.0248216	gray	C-term DOWN	NO CHANGE
P06396	76.4706	78.6445	782	598	615	0.0273704	0.25753	gray	C-term DOWN	NO CHANGE
P06396	5.6266	7.80051	782	44	61	0.845984	0.0432403	gray	C-term DOWN	NO CHANGE
P06396	76.4706	79.6675	782	598	623	0.000118604	3.59021	red	C-term DOWN	UP
P06396	80.179	82.8645	782	627	648	0.0242426	0.294671	gray	C-term DOWN	NO CHANGE
P06396	9.71867	12.6598	782	76	99	0.017568	-0.478103	gray	C-term DOWN	NO CHANGE
P06396	38.7468	41.8159	782	303	327	0.0888768	0.123242	gray	C-term DOWN	NO CHANGE
P06396	53.7084	57.1611	782	420	447	0.226704	0.362585	gray	C-term DOWN	NO CHANGE
P06396	7.92839	9.20716	782	62	72	0.0485203	0.302472	gray	C-term DOWN	NO CHANGE
P06396	57.8005	61.509	782	452	481	0.0506269	0.177466	gray	C-term DOWN	NO CHANGE
P06396	57.8005	60.6138	782	452	474	0.0313836	0.29243	gray	C-term DOWN	NO CHANGE
P06396	73.913	74.6803	782	578	584	0.0285113	0.216009	gray	C-term DOWN	NO CHANGE
P06396	85.5499	86.3171	782	669	675	0.000860899	-1.42169	blue	C-term DOWN	DOWN
P06396	92.1995	93.0946	782	721	728	0.10393	-0.260607	gray	C-term DOWN	NO CHANGE
P06396	46.1637	47.0588	782	361	368	0.0242912	0.148022	gray	C-term DOWN	NO CHANGE
P06396	21.7391	22.6343	782	170	177	0.520981	0.00618865	gray	C-term DOWN	NO CHANGE
P06396	21.6113	22.6343	782	169	177	0.036238	0.131693	gray	C-term DOWN	NO CHANGE
P06396	41.9437	43.6061	782	328	341	0.226869	-1.16256	blue	C-term DOWN	DOWN
P06396	67.9028	70.0767	782	531	548	0.549778	-0.00886846	gray	C-term DOWN	NO CHANGE
P06396	32.9923	36.9565	782	258	289	0.496326	-0.149724	gray	C-term DOWN	NO CHANGE
P06396	9.33504	12.6598	782	73	99	0.0271669	0.456045	gray	C-term DOWN	NO CHANGE
P06396	67.2634	69.5652	782	526	544	0.113751	0.199571	gray	C-term DOWN	NO CHANGE
P06396	68.6701	70.0767	782	537	548	0.781221	-0.0940199	gray	C-term DOWN	NO CHANGE
P06396	91.3043	93.0946	782	714	728	0.162675	0.459079	gray	C-term DOWN	NO CHANGE
P06396	32.9923	37.8517	782	258	296	0.916365	-0.151196	gray	C-term DOWN	NO CHANGE
P06396	67.2634	70.0767	782	526	548	0.015234	0.521181	gray	C-term DOWN	NO CHANGE
P60174	81.1189	84.965	286	232	243	0.802953	-0.0988045	gray	C-term DOWN	NO CHANGE
P60174	43.007	47.5524	286	123	136	0.932504	-0.015825	gray	C-term DOWN	NO CHANGE
P60174	33.9161	37.0629	286	97	106	0.000114091	-1.63329	blue	C-term DOWN	DOWN
P60174	48.2517	52.4476	286	138	150	0.930459	0.235323	gray	C-term DOWN	NO CHANGE
P60174	74.4755	78.6713	286	213	225	0.094553	-0.254633	gray	C-term DOWN	NO CHANGE
P60174	85.3147	89.5105	286	244	256	0.000819894	-0.818997	blue	C-term DOWN	DOWN
P60174	19.9301	24.4755	286	57	70	0.0568671	-0.442133	gray	C-term DOWN	NO CHANGE
P60174	69.2308	74.1259	286	198	212	0.145311	-0.295207	gray	C-term DOWN	NO CHANGE
P60174	37.4126	42.6573	286	107	122	0.37656	-0.408304	gray	C-term DOWN	NO CHANGE
P60174	52.7972	58.7413	286	151	168	0.792582	-0.225954	gray	C-term DOWN	NO CHANGE
P60174	62.9371	65.035	286	180	186	0.361533	0.00159866	gray	C-term DOWN	NO CHANGE
P60174	15.3846	17.8322	286	44	51	0.0272395	-0.452561	gray	C-term DOWN	NO CHANGE
Q9BXJ4-3	90.2821	92.163	319	288	294	3.26e-06	-1.85465	blue	C-term DOWN	DOWN
Q9BXJ4-3	12.5392	15.3605	319	40	49	0.000809273	-1.34533	blue	C-term DOWN	DOWN
Q9BXJ4-3	36.0502	38.558	319	115	123	0.256688	-0.115587	gray	C-term DOWN	NO CHANGE
Q9BXJ4-3	85.8934	89.0282	319	274	284	1.09e-07	-1.80403	blue	C-term DOWN	DOWN
Q9BXJ4-3	96.2382	100	319	307	319	0.000122925	-0.977964	blue	C-term DOWN	DOWN
Q9BXJ4-3	89.3417	92.163	319	285	294	0.0770031	-1.12739	blue	C-term DOWN	DOWN
Q9BXJ4-3	85.2665	89.0282	319	272	284	0.0325066	-0.805827	blue	C-term DOWN	DOWN
P13284	73.6	77.6	250	184	194	0.0679715	-0.144749	gray	C-term DOWN	NO CHANGE
P13284	93.2	98	250	233	245	0.000145938	-0.754091	blue	C-term DOWN	DOWN
P13284	10.8	17.6	250	27	44	0.0429223	0.50481	gray	C-term DOWN	NO CHANGE
Q9BRK5	56.3536	63.8122	362	204	231	0.245626	-0.16342	gray	C-term DOWN	NO CHANGE
Q9BRK5	94.4751	96.6851	362	342	350	2.59e-05	-1.16645	blue	C-term DOWN	DOWN
E7EQR8	91.8539	94.382	356	327	336	0.000417867	-1.11637	blue	C-term DOWN	DOWN
P24592	69.1667	75	240	166	180	0.324216	0.0349862	gray	C-term DOWN	NO CHANGE
P24592	75.4167	80.4167	240	181	193	0.100286	-0.400998	gray	C-term DOWN	NO CHANGE
P24592	27.9167	32.0833	240	67	77	0.187086	-0.314689	gray	C-term DOWN	NO CHANGE
P24592	87.5	90.4167	240	210	217	0.00754839	-0.501655	gray	C-term DOWN	NO CHANGE
P24592	87.0833	90.4167	240	209	217	4.91e-05	-1.8731	blue	C-term DOWN	DOWN
P24592	45.4167	49.1667	240	109	118	0.288396	-0.446159	gray	C-term DOWN	NO CHANGE
P24592	27.9167	39.5833	240	67	95	0.876765	-0.417081	gray	C-term DOWN	NO CHANGE
Q9Y287	78.5714	83.0827	266	209	221	6.44e-08	-1.3522	blue	C-term DOWN	DOWN
Q9Y287	92.4812	94.7368	266	246	252	7.86e-12	-2.2178	blue	C-term DOWN	DOWN
Q9Y287	92.1053	94.7368	266	245	252	4.02e-08	-1.82642	blue	C-term DOWN	DOWN
Q9Y287	91.7293	94.7368	266	244	252	3.1e-10	-2.01382	blue	C-term DOWN	DOWN
Q9Y287	96.9925	100	266	258	266	1.47e-07	-1.48981	blue	C-term DOWN	DOWN
Q9Y287	42.1053	45.1128	266	112	120	0.290409	-0.395604	gray	C-term DOWN	NO CHANGE
Q9HBR0	86.059	87.2207	1119	963	976	0.016298	-0.650211	blue	C-term DOWN	DOWN
P05408	85.8491	90.0943	212	182	191	2.09e-10	-1.7383	blue	C-term DOWN	DOWN
P05408	20.283	25.9434	212	43	55	0.516851	0.0941485	gray	C-term DOWN	NO CHANGE
P05408	14.6226	19.8113	212	31	42	0.132731	-0.60708	blue	C-term DOWN	DOWN
P05408	94.3396	100	212	200	212	0.0007492	-1.5695	blue	C-term DOWN	DOWN
P05408	90.566	93.3962	212	192	198	2.25e-05	-1.35125	blue	C-term DOWN	DOWN
P05408	93.8679	100	212	199	212	0.0712518	-1.29652	blue	C-term DOWN	DOWN
P05408	90.566	93.8679	212	192	199	0.0191166	-1.82625	blue	C-term DOWN	DOWN
P62873	89.7059	92.3529	340	305	314	0.0161935	-0.881808	blue	C-term DOWN	DOWN
P07093-3	89.2421	91.9315	409	365	376	0.00238211	-0.976125	blue	C-term DOWN	DOWN
Q8NBS9	91.4352	93.287	432	395	403	0.0354249	-0.633534	blue	C-term DOWN	DOWN
Q5SGD2	91.6667	93.8889	360	330	338	0.0382658	-0.828247	blue	C-term DOWN	DOWN
O15230	93.2612	93.4777	3695	3446	3454	0.005311	-0.756309	blue	C-term DOWN	DOWN
P02462	88.7957	89.5746	1669	1482	1495	0.141616	-0.717577	blue	C-term DOWN	DOWN
P02462	86.9383	87.7771	1669	1451	1465	0.000535808	-1.29185	blue	C-term DOWN	DOWN
Q9BY79	89.6373	91.019	579	519	527	6.52e-08	-2.6194	blue	C-term DOWN	DOWN
O75095	92.148	92.9916	1541	1420	1433	0.00392721	-0.693907	blue	C-term DOWN	DOWN
O75095	94.4841	95.0681	1541	1456	1465	0.00138578	-1.43718	blue	C-term DOWN	DOWN
A0A0A0MTB2	85.9838	88.6792	371	319	329	0.0479575	-1.73061	blue	C-term DOWN	DOWN
P42857	86.4865	92.973	185	160	172	0.00103103	-1.28011	blue	C-term DOWN	DOWN
O43529	96.9101	100	356	345	356	0.000725469	-0.772832	blue	C-term DOWN	DOWN
Q5VZE7	88.9908	96.3303	109	97	105	0.0178563	-1.70156	blue	C-term DOWN	DOWN
Q9Y328	94.152	97.6608	171	161	167	5.08e-05	-1.96473	blue	C-term DOWN	DOWN
Q16610-4	61.9048	63.4921	567	351	360	0.00100218	0.36515	gray	N-term UP	NO CHANGE
Q16610-4	63.6684	65.2557	567	361	370	0.66624	0.127978	gray	N-term UP	NO CHANGE
Q16610-4	46.2081	47.619	567	262	270	0.0666417	0.499853	gray	N-term UP	NO CHANGE
Q16610-4	3.52734	5.46737	567	20	31	0.147212	-0.198528	gray	N-term UP	NO CHANGE
Q16610-4	3.7037	5.46737	567	21	31	0.00010108	0.844346	red	N-term UP	UP
Q16610-4	37.5661	40.9171	567	213	232	0.0192444	0.340687	gray	N-term UP	NO CHANGE
Q16610-4	41.0935	43.3862	567	233	246	0.0538269	0.364612	gray	N-term UP	NO CHANGE
Q16610-4	78.3069	80.5996	567	444	457	0.0415045	-0.25378	gray	N-term UP	NO CHANGE
Q16610-4	72.8395	74.9559	567	413	425	0.097212	-0.115241	gray	N-term UP	NO CHANGE
Q16610-4	51.8519	54.4974	567	294	309	0.460619	0.180163	gray	N-term UP	NO CHANGE
Q16610-4	86.9489	88.7125	567	493	503	0.125957	-0.193221	gray	N-term UP	NO CHANGE
Q16610-4	20.8113	22.3986	567	118	127	2.21e-06	0.801255	red	N-term UP	UP
Q16610-4	94.0035	96.1199	567	533	545	0.0266224	0.474075	gray	N-term UP	NO CHANGE
Q16610-4	22.575	25.0441	567	128	142	0.002169	0.595473	red	N-term UP	UP
Q16610-4	68.4303	69.6649	567	388	395	0.767175	-0.117764	gray	N-term UP	NO CHANGE
Q16610-4	47.7954	49.2063	567	271	279	0.486205	0.0759063	gray	N-term UP	NO CHANGE
Q96IY4	91.7258	94.3262	423	388	399	0.0157814	0.471119	gray	N-term UP	NO CHANGE
Q96IY4	5.43735	8.03783	423	23	34	0.000706785	0.76449	red	N-term UP	UP
Q96IY4	89.8345	91.4894	423	380	387	0.448851	0.180883	gray	N-term UP	NO CHANGE
Q96IY4	40.6619	43.2624	423	172	183	0.158572	0.258563	gray	N-term UP	NO CHANGE
Q96IY4	57.4468	60.7565	423	243	257	0.187927	-0.501909	gray	N-term UP	NO CHANGE
Q96IY4	62.1749	65.2482	423	263	276	0.132199	0.351666	gray	N-term UP	NO CHANGE
Q96IY4	77.305	80.8511	423	327	342	0.00208522	0.714144	red	N-term UP	UP
Q96IY4	83.4515	89.5981	423	353	379	0.327069	0.204684	gray	N-term UP	NO CHANGE
Q96IY4	36.8794	38.2979	423	156	162	0.184466	0.0426472	gray	N-term UP	NO CHANGE
Q96IY4	96.2175	97.8723	423	407	414	0.450424	0.697132	red	N-term UP	UP
Q96IY4	34.7518	36.643	423	147	155	0.156816	0.130502	gray	N-term UP	NO CHANGE
P80748	0.854701	15.3846	117	1	18	1.1e-05	0.908184	red	N-term UP	UP
O00187	3.207	4.22741	686	22	29	0.00165467	1.40474	red	N-term UP	UP
O00187	6.85131	8.16327	686	47	56	4.32e-06	1.24776	red	N-term UP	UP
Q9NQ38-3	22.1207	23.0347	1094	242	252	0.0232975	0.518382	gray	N-term UP	NO CHANGE
Q9NQ38-3	12.7057	13.3455	1094	139	146	0.00060487	0.990422	red	N-term UP	UP
P04114	99.8028	100	4563	4554	4563	3.55e-05	2.01443	red	C-term UP	UP
P02792	88.5714	96.5714	175	155	169	0.000619095	0.962754	red	C-term UP	UP
P02788	68.3099	70.2817	710	485	499	0.487401	-0.433816	gray	C-term UP	NO CHANGE
P02788	37.8873	39.0141	710	269	277	0.970246	0.190374	gray	C-term UP	NO CHANGE
P02788	95.9155	97.8873	710	681	695	0.000236984	2.12231	red	C-term UP	UP
P43320	71.2195	78.0488	205	146	160	0.353618	0.190652	gray	C-term UP	NO CHANGE
P43320	84.3902	91.7073	205	173	188	0.0117702	0.765284	red	C-term UP	UP
P43320	40	43.4146	205	82	89	0.515435	0.345507	gray	C-term UP	NO CHANGE
P43320	9.26829	19.5122	205	19	40	0.179984	0.325446	gray	C-term UP	NO CHANGE
P43320	53.1707	58.5366	205	109	120	0.777124	0.189389	gray	C-term UP	NO CHANGE
P43320	82.439	91.7073	205	169	188	0.145669	0.667728	red	C-term UP	UP
P43320	33.6585	37.0732	205	69	76	0.383561	0.507398	gray	C-term UP	NO CHANGE
P43320	78.5366	81.9512	205	161	168	0.548975	0.18331	gray	C-term UP	NO CHANGE
P43320	59.0244	68.2927	205	121	140	0.597009	-0.0786382	gray	C-term UP	NO CHANGE
P43320	23.9024	37.0732	205	49	76	0.311216	0.452512	gray	C-term UP	NO CHANGE
D6RAR4	73.8671	76.8882	662	489	509	0.303428	0.287571	gray	C-term UP	NO CHANGE
D6RAR4	96.8278	98.3384	662	641	651	0.0112605	0.92057	red	C-term UP	UP
D6RAR4	19.9396	21.6012	662	132	143	0.397296	0.526224	gray	C-term UP	NO CHANGE
D6RAR4	17.8248	19.6375	662	118	130	0.453958	-0.0791922	gray	C-term UP	NO CHANGE
D6RAR4	85.0453	86.5559	662	563	573	0.000707565	0.441146	gray	C-term UP	NO CHANGE
D6RAR4	51.3595	53.3233	662	340	353	0.0395565	0.39778	gray	C-term UP	NO CHANGE
D6RAR4	78.7009	81.7221	662	521	541	0.00475874	0.254771	gray	C-term UP	NO CHANGE
Q07507	84.5771	89.5522	201	170	180	4.49e-05	1.22562	red	C-term UP	UP
Q9C026-4	95.2618	97.0075	802	764	778	0.000239908	0.970754	red	C-term UP	UP
P39059	89.5533	90.1297	1388	1243	1251	0.0494242	0.758047	red	C-term UP	UP
A0A075B7D8	91.5966	100	119	109	119	0.00872737	0.745719	red	C-term UP	UP
J3KQ18	86.3636	93.9394	132	114	124	5.28e-07	1.80493	red	C-term UP	UP
Q9Y5B6-4	98.2387	99.4129	511	502	508	0.0274775	0.761121	red	C-term UP	UP
P35498	86.9587	87.2573	2009	1747	1753	0.00462798	0.717704	red	C-term UP	UP
Q15485	95.2077	97.1246	313	298	304	3.04e-08	1.86815	red	C-term UP	UP
B1AJZ9	99.0793	99.6459	1412	1399	1407	0.000940843	0.737332	red	C-term UP	UP
P08571	19.2	21.3333	375	72	80	0.369721	0.0661367	gray	N-term DOWN	NO CHANGE
P08571	51.2	56	375	192	210	0.533754	0.149127	gray	N-term DOWN	NO CHANGE
P08571	34.1333	39.4667	375	128	148	0.483138	0.133996	gray	N-term DOWN	NO CHANGE
P08571	70.1333	72.2667	375	263	271	0.202746	0.264518	gray	N-term DOWN	NO CHANGE
P08571	25.0667	29.6	375	94	111	0.0165716	0.349079	gray	N-term DOWN	NO CHANGE
P08571	67.4667	69.8667	375	253	262	0.259264	-0.503943	gray	N-term DOWN	NO CHANGE
P08571	58.9333	61.3333	375	221	230	0.375446	-0.140436	gray	N-term DOWN	NO CHANGE
P08571	40.2667	42.1333	375	151	158	0.344261	-0.66124	blue	N-term DOWN	DOWN
P08571	61.6	67.2	375	231	252	0.00202658	0.546537	gray	N-term DOWN	NO CHANGE
P08571	61.6	69.8667	375	231	262	0.00130091	0.732794	red	N-term DOWN	UP
P08571	46.4	50.9333	375	174	191	0.128997	0.0664448	gray	N-term DOWN	NO CHANGE
P08571	80.2667	82.1333	375	301	308	0.02577	-0.739797	blue	N-term DOWN	DOWN
P08571	5.33333	8.8	375	20	33	0.00547552	-0.682198	blue	N-term DOWN	DOWN
P08571	56.2667	61.3333	375	211	230	0.676254	-0.118385	gray	N-term DOWN	NO CHANGE
P08571	42.4	45.0667	375	159	169	0.634991	-0.110231	gray	N-term DOWN	NO CHANGE
P08571	21.6	23.2	375	81	87	0.0617138	0.169083	gray	N-term DOWN	NO CHANGE
P08571	32	33.8667	375	120	127	0.00647782	0.328678	gray	N-term DOWN	NO CHANGE
P08571	42.4	46.1333	375	159	173	0.0901849	0.223551	gray	N-term DOWN	NO CHANGE
P98164	12.4168	12.696	4655	578	591	0.000143808	-0.806392	blue	N-term DOWN	DOWN
P98164	11.6219	11.7723	4655	541	548	0.00756954	-1.05573	blue	N-term DOWN	DOWN
P98164	11.9441	12.2234	4655	556	569	1.46e-06	-1.59006	blue	N-term DOWN	DOWN
P98164	11.0419	11.536	4655	514	537	2.4e-07	-1.51331	blue	N-term DOWN	DOWN
E9PKP3	7.08661	10.4987	381	27	40	0.0185533	-0.798285	blue	N-term DOWN	DOWN
Q9Y2E5	7.13578	8.02775	1009	72	81	0.000229692	-0.825214	blue	N-term DOWN	DOWN
Q9Y2E5	39.2468	40.7334	1009	396	411	0.187721	-0.267276	gray	N-term DOWN	NO CHANGE
Q03167	8.34313	9.51821	851	71	81	3.87e-05	-0.948285	blue	N-term DOWN	DOWN
P13647	6.44068	8.13559	590	38	48	0.418951	-0.469881	gray	N-term DOWN	NO CHANGE
P13647	12.5424	14.2373	590	74	84	0.144673	-0.605817	blue	N-term DOWN	DOWN
P13647	5.08475	6.27119	590	30	37	0.112259	-0.649522	blue	N-term DOWN	DOWN
P13647	2.71186	4.91525	590	16	29	0.106871	-0.867874	blue	N-term DOWN	DOWN
P13647	8.30508	10.678	590	49	63	0.0195377	-0.620317	blue	N-term DOWN	DOWN
P13647	10.8475	12.3729	590	64	73	0.0528397	-0.622466	blue	N-term DOWN	DOWN
Q6ZSJ9-3	6.1706	8.16697	551	34	45	5.1e-06	-1.12078	blue	N-term DOWN	DOWN
O60241	10.8517	11.4196	1585	172	181	6.76e-07	-1.77394	blue	N-term DOWN	DOWN
P35613	5.71429	8.83117	385	22	34	5.85e-08	-1.55062	blue	N-term DOWN	DOWN
O75509	7.17557	8.39695	655	47	55	1.23e-05	-1.44675	blue	N-term DOWN	DOWN
O75509	13.2824	14.9618	655	87	98	1.87e-06	-1.85661	blue	N-term DOWN	DOWN
O94919	13	14.4	500	65	72	7.74e-05	-0.996495	blue	N-term DOWN	DOWN
Q96PQ0	5.00431	5.69456	1159	58	66	0.00023833	-1.62149	blue	N-term DOWN	DOWN
P10586	14.8401	15.312	1907	283	292	0.0164296	-0.632288	blue	N-term DOWN	DOWN
P08779	8.87949	11.6279	473	42	55	0.00466222	-1.45518	blue	N-term DOWN	DOWN
P08779	93.4461	95.7717	473	442	453	0.478552	0.563186	gray	N-term DOWN	NO CHANGE
Q16620-4	5.13126	6.80191	838	43	57	2.48e-06	-0.897191	blue	N-term DOWN	DOWN
Q9NRN5	10.0985	12.3153	406	41	50	0.000425229	-1.1943	blue	N-term DOWN	DOWN
P14138	7.98319	12.605	238	19	30	1.64e-05	-1.94442	blue	N-term DOWN	DOWN
Q9H3T3	12.1622	13.1757	888	108	117	1.87e-05	-1.6777	blue	N-term DOWN	DOWN
P11717	9.11281	9.5544	2491	227	238	0.020093	-1.26787	blue	N-term DOWN	DOWN
Q9UM47	6.11805	6.59199	2321	142	153	9.75e-06	-1.90495	blue	N-term DOWN	DOWN
P14210	8.65385	10.0275	728	63	73	2.99e-05	-1.88763	blue	N-term DOWN	DOWN
Q96KV6	11.6041	13.3106	586	68	78	7.7e-08	-1.2151	blue	N-term DOWN	DOWN
Q96KN2	7.49507	10.6509	507	38	54	0.000162662	-0.830589	blue	N-term DOWN	DOWN
A0A087X117	13.8911	15.2328	1267	176	193	0.00566896	-0.779896	blue	N-term DOWN	DOWN
Q9H4F8-2	11.4943	14.023	435	50	61	6.84e-08	-1.63104	blue	N-term DOWN	DOWN
Q504Y0	3.47323	5.06512	691	24	35	3.42e-06	-2.03899	blue	N-term DOWN	DOWN
P55283	6.44105	7.20524	916	59	66	1.83e-07	-1.78736	blue	N-term DOWN	DOWN
Q9UJA9	13.2075	14.8847	477	63	71	0.00460476	-0.806682	blue	N-term DOWN	DOWN
Q14114	13.7072	14.5379	963	132	140	0.00370244	-1.10516	blue	N-term DOWN	DOWN
O94985-2	7.20906	8.03296	971	70	78	1.1e-12	-2.01334	blue	N-term DOWN	DOWN
P06396	78.7724	79.6675	782	616	623	0.635753	-0.205621	gray	C-term DOWN	NO CHANGE
P06396	99.2327	100	782	776	782	0.101526	-0.480702	gray	C-term DOWN	NO CHANGE
P06396	25.5754	26.5985	782	200	208	0.795615	0.298581	gray	C-term DOWN	NO CHANGE
P06396	58.5678	61.509	782	458	481	0.847362	0.114914	gray	C-term DOWN	NO CHANGE
P06396	70.844	72.1228	782	554	564	0.891563	-0.0920171	gray	C-term DOWN	NO CHANGE
P06396	32.9923	34.2711	782	258	268	0.209432	0.508231	gray	C-term DOWN	NO CHANGE
P06396	18.9258	20.0767	782	148	157	0.401831	0.329903	gray	C-term DOWN	NO CHANGE
P06396	80.179	82.2251	782	627	643	0.00346585	0.509223	gray	C-term DOWN	NO CHANGE
P06396	50.5115	52.8133	782	395	413	0.190849	-0.103141	gray	C-term DOWN	NO CHANGE
P06396	86.8286	88.3632	782	679	691	0.465723	0.108867	gray	C-term DOWN	NO CHANGE
P06396	93.3504	94.6292	782	730	740	0.995611	-0.0119343	gray	C-term DOWN	NO CHANGE
P06396	93.3504	94.3734	782	730	738	0.41506	-0.00618122	gray	C-term DOWN	NO CHANGE
P06396	50.5115	53.5806	782	395	419	0.0280644	0.425723	gray	C-term DOWN	NO CHANGE
P06396	13.4271	14.4501	782	105	113	0.975306	0.235496	gray	C-term DOWN	NO CHANGE
P06396	8.31202	9.20716	782	65	72	0.560837	-0.341328	gray	C-term DOWN	NO CHANGE
P06396	53.7084	54.7315	782	420	428	0.285988	0.0382281	gray	C-term DOWN	NO CHANGE
P06396	22.7621	24.0409	782	178	188	0.955903	-0.0110051	gray	C-term DOWN	NO CHANGE
P06396	4.21995	5.49872	782	33	43	0.77661	-0.475256	gray	C-term DOWN	NO CHANGE
P06396	25.5754	29.9233	782	200	234	0.114621	-0.388045	gray	C-term DOWN	NO CHANGE
P06396	84.5269	85.422	782	661	668	0.314546	-0.137457	gray	C-term DOWN	NO CHANGE
P06396	41.9437	43.2225	782	328	338	0.00295703	-0.42994	gray	C-term DOWN	NO CHANGE
P06396	74.8082	76.3427	782	585	597	0.0220497	0.295676	gray	C-term DOWN	NO CHANGE
P06396	18.9258	20.7161	782	148	162	0.0968602	0.199038	gray	C-term DOWN	NO CHANGE
P06396	76.7263	78.6445	782	600	615	0.00337602	0.251473	gray	C-term DOWN	NO CHANGE
P06396	47.8261	49.8721	782	374	390	0.235348	0.0248216	gray	C-term DOWN	NO CHANGE
P06396	76.4706	78.6445	782	598	615	0.0273704	0.25753	gray	C-term DOWN	NO CHANGE
P06396	5.6266	7.80051	782	44	61	0.845984	0.0432403	gray	C-term DOWN	NO CHANGE
P06396	76.4706	79.6675	782	598	623	0.000118604	3.59021	red	C-term DOWN	UP
P06396	80.179	82.8645	782	627	648	0.0242426	0.294671	gray	C-term DOWN	NO CHANGE
P06396	9.71867	12.6598	782	76	99	0.017568	-0.478103	gray	C-term DOWN	NO CHANGE
P06396	38.7468	41.8159	782	303	327	0.0888768	0.123242	gray	C-term DOWN	NO CHANGE
P06396	53.7084	57.1611	782	420	447	0.226704	0.362585	gray	C-term DOWN	NO CHANGE
P06396	7.92839	9.20716	782	62	72	0.0485203	0.302472	gray	C-term DOWN	NO CHANGE
P06396	57.8005	61.509	782	452	481	0.0506269	0.177466	gray	C-term DOWN	NO CHANGE
P06396	57.8005	60.6138	782	452	474	0.0313836	0.29243	gray	C-term DOWN	NO CHANGE
P06396	73.913	74.6803	782	578	584	0.0285113	0.216009	gray	C-term DOWN	NO CHANGE
P06396	85.5499	86.3171	782	669	675	0.000860899	-1.42169	blue	C-term DOWN	DOWN
P06396	92.1995	93.0946	782	721	728	0.10393	-0.260607	gray	C-term DOWN	NO CHANGE
P06396	46.1637	47.0588	782	361	368	0.0242912	0.148022	gray	C-term DOWN	NO CHANGE
P06396	21.7391	22.6343	782	170	177	0.520981	0.00618865	gray	C-term DOWN	NO CHANGE
P06396	21.6113	22.6343	782	169	177	0.036238	0.131693	gray	C-term DOWN	NO CHANGE
P06396	41.9437	43.6061	782	328	341	0.226869	-1.16256	blue	C-term DOWN	DOWN
P06396	67.9028	70.0767	782	531	548	0.549778	-0.00886846	gray	C-term DOWN	NO CHANGE
P06396	32.9923	36.9565	782	258	289	0.496326	-0.149724	gray	C-term DOWN	NO CHANGE
P06396	9.33504	12.6598	782	73	99	0.0271669	0.456045	gray	C-term DOWN	NO CHANGE
P06396	67.2634	69.5652	782	526	544	0.113751	0.199571	gray	C-term DOWN	NO CHANGE
P06396	68.6701	70.0767	782	537	548	0.781221	-0.0940199	gray	C-term DOWN	NO CHANGE
P06396	91.3043	93.0946	782	714	728	0.162675	0.459079	gray	C-term DOWN	NO CHANGE
P06396	32.9923	37.8517	782	258	296	0.916365	-0.151196	gray	C-term DOWN	NO CHANGE
P06396	67.2634	70.0767	782	526	548	0.015234	0.521181	gray	C-term DOWN	NO CHANGE
P60174	81.1189	84.965	286	232	243	0.802953	-0.0988045	gray	C-term DOWN	NO CHANGE
P60174	43.007	47.5524	286	123	136	0.932504	-0.015825	gray	C-term DOWN	NO CHANGE
P60174	33.9161	37.0629	286	97	106	0.000114091	-1.63329	blue	C-term DOWN	DOWN
P60174	48.2517	52.4476	286	138	150	0.930459	0.235323	gray	C-term DOWN	NO CHANGE
P60174	74.4755	78.6713	286	213	225	0.094553	-0.254633	gray	C-term DOWN	NO CHANGE
P60174	85.3147	89.5105	286	244	256	0.000819894	-0.818997	blue	C-term DOWN	DOWN
P60174	19.9301	24.4755	286	57	70	0.0568671	-0.442133	gray	C-term DOWN	NO CHANGE
P60174	69.2308	74.1259	286	198	212	0.145311	-0.295207	gray	C-term DOWN	NO CHANGE
P60174	37.4126	42.6573	286	107	122	0.37656	-0.408304	gray	C-term DOWN	NO CHANGE
P60174	52.7972	58.7413	286	151	168	0.792582	-0.225954	gray	C-term DOWN	NO CHANGE
P60174	62.9371	65.035	286	180	186	0.361533	0.00159866	gray	C-term DOWN	NO CHANGE
P60174	15.3846	17.8322	286	44	51	0.0272395	-0.452561	gray	C-term DOWN	NO CHANGE
Q9BXJ4-3	90.2821	92.163	319	288	294	3.26e-06	-1.85465	blue	C-term DOWN	DOWN
Q9BXJ4-3	12.5392	15.3605	319	40	49	0.000809273	-1.34533	blue	C-term DOWN	DOWN
Q9BXJ4-3	36.0502	38.558	319	115	123	0.256688	-0.115587	gray	C-term DOWN	NO CHANGE
Q9BXJ4-3	85.8934	89.0282	319	274	284	1.09e-07	-1.80403	blue	C-term DOWN	DOWN
Q9BXJ4-3	96.2382	100	319	307	319	0.000122925	-0.977964	blue	C-term DOWN	DOWN
Q9BXJ4-3	89.3417	92.163	319	285	294	0.0770031	-1.12739	blue	C-term DOWN	DOWN
Q9BXJ4-3	85.2665	89.0282	319	272	284	0.0325066	-0.805827	blue	C-term DOWN	DOWN
P13284	73.6	77.6	250	184	194	0.0679715	-0.144749	gray	C-term DOWN	NO CHANGE
P13284	93.2	98	250	233	245	0.000145938	-0.754091	blue	C-term DOWN	DOWN
P13284	10.8	17.6	250	27	44	0.0429223	0.50481	gray	C-term DOWN	NO CHANGE
Q9BRK5	56.3536	63.8122	362	204	231	0.245626	-0.16342	gray	C-term DOWN	NO CHANGE
Q9BRK5	94.4751	96.6851	362	342	350	2.59e-05	-1.16645	blue	C-term DOWN	DOWN
E7EQR8	91.8539	94.382	356	327	336	0.000417867	-1.11637	blue	C-term DOWN	DOWN
Q9H1B5	84.5087	85.7803	865	731	742	1.17e-05	-1.44807	blue	C-term DOWN	DOWN
Q9H1B5	85.896	86.9364	865	743	752	0.121823	-1.52779	blue	C-term DOWN	DOWN
P24592	69.1667	75	240	166	180	0.324216	0.0349862	gray	C-term DOWN	NO CHANGE
P24592	75.4167	80.4167	240	181	193	0.100286	-0.400998	gray	C-term DOWN	NO CHANGE
P24592	27.9167	32.0833	240	67	77	0.187086	-0.314689	gray	C-term DOWN	NO CHANGE
P24592	87.5	90.4167	240	210	217	0.00754839	-0.501655	gray	C-term DOWN	NO CHANGE
P24592	87.0833	90.4167	240	209	217	4.91e-05	-1.8731	blue	C-term DOWN	DOWN
P24592	45.4167	49.1667	240	109	118	0.288396	-0.446159	gray	C-term DOWN	NO CHANGE
P24592	27.9167	39.5833	240	67	95	0.876765	-0.417081	gray	C-term DOWN	NO CHANGE
Q9Y287	78.5714	83.0827	266	209	221	6.44e-08	-1.3522	blue	C-term DOWN	DOWN
Q9Y287	92.4812	94.7368	266	246	252	7.86e-12	-2.2178	blue	C-term DOWN	DOWN
Q9Y287	92.1053	94.7368	266	245	252	4.02e-08	-1.82642	blue	C-term DOWN	DOWN
Q9Y287	91.7293	94.7368	266	244	252	3.1e-10	-2.01382	blue	C-term DOWN	DOWN
Q9Y287	96.9925	100	266	258	266	1.47e-07	-1.48981	blue	C-term DOWN	DOWN
Q9Y287	42.1053	45.1128	266	112	120	0.290409	-0.395604	gray	C-term DOWN	NO CHANGE
Q9HBR0	86.059	87.2207	1119	963	976	0.016298	-0.650211	blue	C-term DOWN	DOWN
P06280	91.8415	93.7063	429	394	402	2.42e-07	-1.03045	blue	C-term DOWN	DOWN
P06280	56.1772	58.7413	429	241	252	0.656917	0.123951	gray	C-term DOWN	NO CHANGE
P06280	84.8485	87.1795	429	364	374	3.82e-07	-0.927275	blue	C-term DOWN	DOWN
P06280	87.4126	91.1422	429	375	391	8.45e-05	-1.85191	blue	C-term DOWN	DOWN
P05408	85.8491	90.0943	212	182	191	2.09e-10	-1.7383	blue	C-term DOWN	DOWN
P05408	20.283	25.9434	212	43	55	0.516851	0.0941485	gray	C-term DOWN	NO CHANGE
P05408	14.6226	19.8113	212	31	42	0.132731	-0.60708	blue	C-term DOWN	DOWN
P05408	94.3396	100	212	200	212	0.0007492	-1.5695	blue	C-term DOWN	DOWN
P05408	90.566	93.3962	212	192	198	2.25e-05	-1.35125	blue	C-term DOWN	DOWN
P05408	93.8679	100	212	199	212	0.0712518	-1.29652	blue	C-term DOWN	DOWN
P05408	90.566	93.8679	212	192	199	0.0191166	-1.82625	blue	C-term DOWN	DOWN
P62873	89.7059	92.3529	340	305	314	0.0161935	-0.881808	blue	C-term DOWN	DOWN
Q9Y2G1	84.6221	85.404	1151	974	983	0.00128308	-0.660165	blue	C-term DOWN	DOWN
P07093-3	89.2421	91.9315	409	365	376	0.00238211	-0.976125	blue	C-term DOWN	DOWN
Q8NBS9	91.4352	93.287	432	395	403	0.0354249	-0.633534	blue	C-term DOWN	DOWN
Q5SGD2	91.6667	93.8889	360	330	338	0.0382658	-0.828247	blue	C-term DOWN	DOWN
O15230	93.2612	93.4777	3695	3446	3454	0.005311	-0.756309	blue	C-term DOWN	DOWN
P02462	88.7957	89.5746	1669	1482	1495	0.141616	-0.717577	blue	C-term DOWN	DOWN
P02462	86.9383	87.7771	1669	1451	1465	0.000535808	-1.29185	blue	C-term DOWN	DOWN
Q9BY79	89.6373	91.019	579	519	527	6.52e-08	-2.6194	blue	C-term DOWN	DOWN
O75095	92.148	92.9916	1541	1420	1433	0.00392721	-0.693907	blue	C-term DOWN	DOWN
O75095	94.4841	95.0681	1541	1456	1465	0.00138578	-1.43718	blue	C-term DOWN	DOWN
A0A0A0MTB2	85.9838	88.6792	371	319	329	0.0479575	-1.73061	blue	C-term DOWN	DOWN
Q92824-2	84.9945	86.1993	913	776	787	0.0592184	-0.626275	blue	C-term DOWN	DOWN
Q92824-2	98.5761	99.3428	913	900	907	1.39e-07	-1.85269	blue	C-term DOWN	DOWN
P42857	86.4865	92.973	185	160	172	0.00103103	-1.28011	blue	C-term DOWN	DOWN
O43529	96.9101	100	356	345	356	0.000725469	-0.772832	blue	C-term DOWN	DOWN
Q5VZE7	88.9908	96.3303	109	97	105	0.0178563	-1.70156	blue	C-term DOWN	DOWN
Q9Y328	94.152	97.6608	171	161	167	5.08e-05	-1.96473	blue	C-term DOWN	DOWN
Q16610-4	61.9048	63.4921	567	351	360	0.00100218	0.36515	gray	N-term UP	NO CHANGE
Q16610-4	63.6684	65.2557	567	361	370	0.66624	0.127978	gray	N-term UP	NO CHANGE
Q16610-4	46.2081	47.619	567	262	270	0.0666417	0.499853	gray	N-term UP	NO CHANGE
Q16610-4	3.52734	5.46737	567	20	31	0.147212	-0.198528	gray	N-term UP	NO CHANGE
Q16610-4	3.7037	5.46737	567	21	31	0.00010108	0.844346	red	N-term UP	UP
Q16610-4	37.5661	40.9171	567	213	232	0.0192444	0.340687	gray	N-term UP	NO CHANGE
Q16610-4	41.0935	43.3862	567	233	246	0.0538269	0.364612	gray	N-term UP	NO CHANGE
Q16610-4	78.3069	80.5996	567	444	457	0.0415045	-0.25378	gray	N-term UP	NO CHANGE
Q16610-4	72.8395	74.9559	567	413	425	0.097212	-0.115241	gray	N-term UP	NO CHANGE
Q16610-4	51.8519	54.4974	567	294	309	0.460619	0.180163	gray	N-term UP	NO CHANGE
Q16610-4	86.9489	88.7125	567	493	503	0.125957	-0.193221	gray	N-term UP	NO CHANGE
Q16610-4	20.8113	22.3986	567	118	127	2.21e-06	0.801255	red	N-term UP	UP
Q16610-4	94.0035	96.1199	567	533	545	0.0266224	0.474075	gray	N-term UP	NO CHANGE
Q16610-4	22.575	25.0441	567	128	142	0.002169	0.595473	red	N-term UP	UP
Q16610-4	68.4303	69.6649	567	388	395	0.767175	-0.117764	gray	N-term UP	NO CHANGE
Q16610-4	47.7954	49.2063	567	271	279	0.486205	0.0759063	gray	N-term UP	NO CHANGE
Q96IY4	91.7258	94.3262	423	388	399	0.0157814	0.471119	gray	N-term UP	NO CHANGE
Q96IY4	5.43735	8.03783	423	23	34	0.000706785	0.76449	red	N-term UP	UP
Q96IY4	89.8345	91.4894	423	380	387	0.448851	0.180883	gray	N-term UP	NO CHANGE
Q96IY4	40.6619	43.2624	423	172	183	0.158572	0.258563	gray	N-term UP	NO CHANGE
Q96IY4	57.4468	60.7565	423	243	257	0.187927	-0.501909	gray	N-term UP	NO CHANGE
Q96IY4	62.1749	65.2482	423	263	276	0.132199	0.351666	gray	N-term UP	NO CHANGE
Q96IY4	77.305	80.8511	423	327	342	0.00208522	0.714144	red	N-term UP	UP
Q96IY4	83.4515	89.5981	423	353	379	0.327069	0.204684	gray	N-term UP	NO CHANGE
Q96IY4	36.8794	38.2979	423	156	162	0.184466	0.0426472	gray	N-term UP	NO CHANGE
Q96IY4	96.2175	97.8723	423	407	414	0.450424	0.697132	red	N-term UP	UP
Q96IY4	34.7518	36.643	423	147	155	0.156816	0.130502	gray	N-term UP	NO CHANGE
P80748	0.854701	15.3846	117	1	18	1.1e-05	0.908184	red	N-term UP	UP
O00187	3.207	4.22741	686	22	29	0.00165467	1.40474	red	N-term UP	UP
O00187	6.85131	8.16327	686	47	56	4.32e-06	1.24776	red	N-term UP	UP
Q9NQ38-3	22.1207	23.0347	1094	242	252	0.0232975	0.518382	gray	N-term UP	NO CHANGE
Q9NQ38-3	12.7057	13.3455	1094	139	146	0.00060487	0.990422	red	N-term UP	UP
P01780	0.854701	16.2393	117	1	19	1.96e-05	1.08876	red	N-term UP	UP
P04114	99.8028	100	4563	4554	4563	3.55e-05	2.01443	red	C-term UP	UP
P02792	88.5714	96.5714	175	155	169	0.000619095	0.962754	red	C-term UP	UP
P02788	68.3099	70.2817	710	485	499	0.487401	-0.433816	gray	C-term UP	NO CHANGE
P02788	37.8873	39.0141	710	269	277	0.970246	0.190374	gray	C-term UP	NO CHANGE
P02788	95.9155	97.8873	710	681	695	0.000236984	2.12231	red	C-term UP	UP
P43320	71.2195	78.0488	205	146	160	0.353618	0.190652	gray	C-term UP	NO CHANGE
P43320	84.3902	91.7073	205	173	188	0.0117702	0.765284	red	C-term UP	UP
P43320	40	43.4146	205	82	89	0.515435	0.345507	gray	C-term UP	NO CHANGE
P43320	9.26829	19.5122	205	19	40	0.179984	0.325446	gray	C-term UP	NO CHANGE
P43320	53.1707	58.5366	205	109	120	0.777124	0.189389	gray	C-term UP	NO CHANGE
P43320	82.439	91.7073	205	169	188	0.145669	0.667728	red	C-term UP	UP
P43320	33.6585	37.0732	205	69	76	0.383561	0.507398	gray	C-term UP	NO CHANGE
P43320	78.5366	81.9512	205	161	168	0.548975	0.18331	gray	C-term UP	NO CHANGE
P43320	59.0244	68.2927	205	121	140	0.597009	-0.0786382	gray	C-term UP	NO CHANGE
P43320	23.9024	37.0732	205	49	76	0.311216	0.452512	gray	C-term UP	NO CHANGE
D6RAR4	73.8671	76.8882	662	489	509	0.303428	0.287571	gray	C-term UP	NO CHANGE
D6RAR4	96.8278	98.3384	662	641	651	0.0112605	0.92057	red	C-term UP	UP
D6RAR4	19.9396	21.6012	662	132	143	0.397296	0.526224	gray	C-term UP	NO CHANGE
D6RAR4	17.8248	19.6375	662	118	130	0.453958	-0.0791922	gray	C-term UP	NO CHANGE
D6RAR4	85.0453	86.5559	662	563	573	0.000707565	0.441146	gray	C-term UP	NO CHANGE
D6RAR4	51.3595	53.3233	662	340	353	0.0395565	0.39778	gray	C-term UP	NO CHANGE
D6RAR4	78.7009	81.7221	662	521	541	0.00475874	0.254771	gray	C-term UP	NO CHANGE
P01701	58.1197	68.3761	117	68	80	0.00368732	0.408056	gray	C-term UP	NO CHANGE
P01701	33.3333	39.3162	117	39	46	0.091216	0.309378	gray	C-term UP	NO CHANGE
P01701	83.7607	90.5983	117	98	106	0.00866605	0.737862	red	C-term UP	UP
Q07507	84.5771	89.5522	201	170	180	4.49e-05	1.22562	red	C-term UP	UP
P08493-2	50	57.8125	128	64	74	0.0222901	0.222444	gray	C-term UP	NO CHANGE
P08493-2	83.5938	89.8438	128	107	115	3.65e-05	1.25962	red	C-term UP	UP
Q9C026-4	95.2618	97.0075	802	764	778	0.000239908	0.970754	red	C-term UP	UP
P39059	89.5533	90.1297	1388	1243	1251	0.0494242	0.758047	red	C-term UP	UP
A0A075B7D8	91.5966	100	119	109	119	0.00872737	0.745719	red	C-term UP	UP
J3KQ18	86.3636	93.9394	132	114	124	5.28e-07	1.80493	red	C-term UP	UP
Q9Y5B6-4	98.2387	99.4129	511	502	508	0.0274775	0.761121	red	C-term UP	UP
P35498	86.9587	87.2573	2009	1747	1753	0.00462798	0.717704	red	C-term UP	UP
Q15485	95.2077	97.1246	313	298	304	3.04e-08	1.86815	red	C-term UP	UP
B1AJZ9	99.0793	99.6459	1412	1399	1407	0.000940843	0.737332	red	C-term UP	UP
P08571	19.2	21.3333	375	72	80	0.369721	0.0661367	gray	N-term DOWN	NO CHANGE
P08571	51.2	56	375	192	210	0.533754	0.149127	gray	N-term DOWN	NO CHANGE
P08571	34.1333	39.4667	375	128	148	0.483138	0.133996	gray	N-term DOWN	NO CHANGE
P08571	70.1333	72.2667	375	263	271	0.202746	0.264518	gray	N-term DOWN	NO CHANGE
P08571	25.0667	29.6	375	94	111	0.0165716	0.349079	gray	N-term DOWN	NO CHANGE
P08571	67.4667	69.8667	375	253	262	0.259264	-0.503943	gray	N-term DOWN	NO CHANGE
P08571	58.9333	61.3333	375	221	230	0.375446	-0.140436	gray	N-term DOWN	NO CHANGE
P08571	40.2667	42.1333	375	151	158	0.344261	-0.66124	blue	N-term DOWN	DOWN
P08571	61.6	67.2	375	231	252	0.00202658	0.546537	gray	N-term DOWN	NO CHANGE
P08571	61.6	69.8667	375	231	262	0.00130091	0.732794	red	N-term DOWN	UP
P08571	46.4	50.9333	375	174	191	0.128997	0.0664448	gray	N-term DOWN	NO CHANGE
P08571	80.2667	82.1333	375	301	308	0.02577	-0.739797	blue	N-term DOWN	DOWN
P08571	5.33333	8.8	375	20	33	0.00547552	-0.682198	blue	N-term DOWN	DOWN
P08571	56.2667	61.3333	375	211	230	0.676254	-0.118385	gray	N-term DOWN	NO CHANGE
P08571	42.4	45.0667	375	159	169	0.634991	-0.110231	gray	N-term DOWN	NO CHANGE
P08571	21.6	23.2	375	81	87	0.0617138	0.169083	gray	N-term DOWN	NO CHANGE
P08571	32	33.8667	375	120	127	0.00647782	0.328678	gray	N-term DOWN	NO CHANGE
P08571	42.4	46.1333	375	159	173	0.0901849	0.223551	gray	N-term DOWN	NO CHANGE
P98164	12.4168	12.696	4655	578	591	0.000143808	-0.806392	blue	N-term DOWN	DOWN
P98164	11.6219	11.7723	4655	541	548	0.00756954	-1.05573	blue	N-term DOWN	DOWN
P98164	11.9441	12.2234	4655	556	569	1.46e-06	-1.59006	blue	N-term DOWN	DOWN
P98164	11.0419	11.536	4655	514	537	2.4e-07	-1.51331	blue	N-term DOWN	DOWN
E9PKP3	7.08661	10.4987	381	27	40	0.0185533	-0.798285	blue	N-term DOWN	DOWN
Q9Y2E5	7.13578	8.02775	1009	72	81	0.000229692	-0.825214	blue	N-term DOWN	DOWN
Q9Y2E5	39.2468	40.7334	1009	396	411	0.187721	-0.267276	gray	N-term DOWN	NO CHANGE
Q03167	8.34313	9.51821	851	71	81	3.87e-05	-0.948285	blue	N-term DOWN	DOWN
P13647	6.44068	8.13559	590	38	48	0.418951	-0.469881	gray	N-term DOWN	NO CHANGE
P13647	12.5424	14.2373	590	74	84	0.144673	-0.605817	blue	N-term DOWN	DOWN
P13647	5.08475	6.27119	590	30	37	0.112259	-0.649522	blue	N-term DOWN	DOWN
P13647	2.71186	4.91525	590	16	29	0.106871	-0.867874	blue	N-term DOWN	DOWN
P13647	8.30508	10.678	590	49	63	0.0195377	-0.620317	blue	N-term DOWN	DOWN
P13647	10.8475	12.3729	590	64	73	0.0528397	-0.622466	blue	N-term DOWN	DOWN
Q6ZSJ9-3	6.1706	8.16697	551	34	45	5.1e-06	-1.12078	blue	N-term DOWN	DOWN
O60241	10.8517	11.4196	1585	172	181	6.76e-07	-1.77394	blue	N-term DOWN	DOWN
P35613	5.71429	8.83117	385	22	34	5.85e-08	-1.55062	blue	N-term DOWN	DOWN
O75509	7.17557	8.39695	655	47	55	1.23e-05	-1.44675	blue	N-term DOWN	DOWN
O75509	13.2824	14.9618	655	87	98	1.87e-06	-1.85661	blue	N-term DOWN	DOWN
O94919	13	14.4	500	65	72	7.74e-05	-0.996495	blue	N-term DOWN	DOWN
Q96PQ0	5.00431	5.69456	1159	58	66	0.00023833	-1.62149	blue	N-term DOWN	DOWN
P10586	14.8401	15.312	1907	283	292	0.0164296	-0.632288	blue	N-term DOWN	DOWN
P08779	8.87949	11.6279	473	42	55	0.00466222	-1.45518	blue	N-term DOWN	DOWN
P08779	93.4461	95.7717	473	442	453	0.478552	0.563186	gray	N-term DOWN	NO CHANGE
Q16620-4	5.13126	6.80191	838	43	57	2.48e-06	-0.897191	blue	N-term DOWN	DOWN
Q9NRN5	10.0985	12.3153	406	41	50	0.000425229	-1.1943	blue	N-term DOWN	DOWN
P14138	7.98319	12.605	238	19	30	1.64e-05	-1.94442	blue	N-term DOWN	DOWN
Q9H3T3	12.1622	13.1757	888	108	117	1.87e-05	-1.6777	blue	N-term DOWN	DOWN
P11717	9.11281	9.5544	2491	227	238	0.020093	-1.26787	blue	N-term DOWN	DOWN
Q9UM47	6.11805	6.59199	2321	142	153	9.75e-06	-1.90495	blue	N-term DOWN	DOWN
P14210	8.65385	10.0275	728	63	73	2.99e-05	-1.88763	blue	N-term DOWN	DOWN
Q9P2S2	15.9463	16.5304	1712	273	283	6.31e-10	-1.68725	blue	N-term DOWN	DOWN
Q96KV6	11.6041	13.3106	586	68	78	7.7e-08	-1.2151	blue	N-term DOWN	DOWN
Q96KN2	7.49507	10.6509	507	38	54	0.000162662	-0.830589	blue	N-term DOWN	DOWN
A0A087X117	13.8911	15.2328	1267	176	193	0.00566896	-0.779896	blue	N-term DOWN	DOWN
Q9H4F8-2	11.4943	14.023	435	50	61	6.84e-08	-1.63104	blue	N-term DOWN	DOWN
Q504Y0	3.47323	5.06512	691	24	35	3.42e-06	-2.03899	blue	N-term DOWN	DOWN
P55283	6.44105	7.20524	916	59	66	1.83e-07	-1.78736	blue	N-term DOWN	DOWN
O75093	16.2973	16.8188	1534	250	258	2.68e-06	-1.23682	blue	N-term DOWN	DOWN
Q9UJA9	13.2075	14.8847	477	63	71	0.00460476	-0.806682	blue	N-term DOWN	DOWN
Q14114	13.7072	14.5379	963	132	140	0.00370244	-1.10516	blue	N-term DOWN	DOWN
O94985-2	7.20906	8.03296	971	70	78	1.1e-12	-2.01334	blue	N-term DOWN	DOWN
P06396	78.7724	79.6675	782	616	623	0.635753	-0.205621	gray	C-term DOWN	NO CHANGE
P06396	99.2327	100	782	776	782	0.101526	-0.480702	gray	C-term DOWN	NO CHANGE
P06396	25.5754	26.5985	782	200	208	0.795615	0.298581	gray	C-term DOWN	NO CHANGE
P06396	58.5678	61.509	782	458	481	0.847362	0.114914	gray	C-term DOWN	NO CHANGE
P06396	70.844	72.1228	782	554	564	0.891563	-0.0920171	gray	C-term DOWN	NO CHANGE
P06396	32.9923	34.2711	782	258	268	0.209432	0.508231	gray	C-term DOWN	NO CHANGE
P06396	18.9258	20.0767	782	148	157	0.401831	0.329903	gray	C-term DOWN	NO CHANGE
P06396	80.179	82.2251	782	627	643	0.00346585	0.509223	gray	C-term DOWN	NO CHANGE
P06396	50.5115	52.8133	782	395	413	0.190849	-0.103141	gray	C-term DOWN	NO CHANGE
P06396	86.8286	88.3632	782	679	691	0.465723	0.108867	gray	C-term DOWN	NO CHANGE
P06396	93.3504	94.6292	782	730	740	0.995611	-0.0119343	gray	C-term DOWN	NO CHANGE
P06396	93.3504	94.3734	782	730	738	0.41506	-0.00618122	gray	C-term DOWN	NO CHANGE
P06396	50.5115	53.5806	782	395	419	0.0280644	0.425723	gray	C-term DOWN	NO CHANGE
P06396	13.4271	14.4501	782	105	113	0.975306	0.235496	gray	C-term DOWN	NO CHANGE
P06396	8.31202	9.20716	782	65	72	0.560837	-0.341328	gray	C-term DOWN	NO CHANGE
P06396	53.7084	54.7315	782	420	428	0.285988	0.0382281	gray	C-term DOWN	NO CHANGE
P06396	22.7621	24.0409	782	178	188	0.955903	-0.0110051	gray	C-term DOWN	NO CHANGE
P06396	4.21995	5.49872	782	33	43	0.77661	-0.475256	gray	C-term DOWN	NO CHANGE
P06396	25.5754	29.9233	782	200	234	0.114621	-0.388045	gray	C-term DOWN	NO CHANGE
P06396	84.5269	85.422	782	661	668	0.314546	-0.137457	gray	C-term DOWN	NO CHANGE
P06396	41.9437	43.2225	782	328	338	0.00295703	-0.42994	gray	C-term DOWN	NO CHANGE
P06396	74.8082	76.3427	782	585	597	0.0220497	0.295676	gray	C-term DOWN	NO CHANGE
P06396	18.9258	20.7161	782	148	162	0.0968602	0.199038	gray	C-term DOWN	NO CHANGE
P06396	76.7263	78.6445	782	600	615	0.00337602	0.251473	gray	C-term DOWN	NO CHANGE
P06396	47.8261	49.8721	782	374	390	0.235348	0.0248216	gray	C-term DOWN	NO CHANGE
P06396	76.4706	78.6445	782	598	615	0.0273704	0.25753	gray	C-term DOWN	NO CHANGE
P06396	5.6266	7.80051	782	44	61	0.845984	0.0432403	gray	C-term DOWN	NO CHANGE
P06396	76.4706	79.6675	782	598	623	0.000118604	3.59021	red	C-term DOWN	UP
P06396	80.179	82.8645	782	627	648	0.0242426	0.294671	gray	C-term DOWN	NO CHANGE
P06396	9.71867	12.6598	782	76	99	0.017568	-0.478103	gray	C-term DOWN	NO CHANGE
P06396	38.7468	41.8159	782	303	327	0.0888768	0.123242	gray	C-term DOWN	NO CHANGE
P06396	53.7084	57.1611	782	420	447	0.226704	0.362585	gray	C-term DOWN	NO CHANGE
P06396	7.92839	9.20716	782	62	72	0.0485203	0.302472	gray	C-term DOWN	NO CHANGE
P06396	57.8005	61.509	782	452	481	0.0506269	0.177466	gray	C-term DOWN	NO CHANGE
P06396	57.8005	60.6138	782	452	474	0.0313836	0.29243	gray	C-term DOWN	NO CHANGE
P06396	73.913	74.6803	782	578	584	0.0285113	0.216009	gray	C-term DOWN	NO CHANGE
P06396	85.5499	86.3171	782	669	675	0.000860899	-1.42169	blue	C-term DOWN	DOWN
P06396	92.1995	93.0946	782	721	728	0.10393	-0.260607	gray	C-term DOWN	NO CHANGE
P06396	46.1637	47.0588	782	361	368	0.0242912	0.148022	gray	C-term DOWN	NO CHANGE
P06396	21.7391	22.6343	782	170	177	0.520981	0.00618865	gray	C-term DOWN	NO CHANGE
P06396	21.6113	22.6343	782	169	177	0.036238	0.131693	gray	C-term DOWN	NO CHANGE
P06396	41.9437	43.6061	782	328	341	0.226869	-1.16256	blue	C-term DOWN	DOWN
P06396	67.9028	70.0767	782	531	548	0.549778	-0.00886846	gray	C-term DOWN	NO CHANGE
P06396	32.9923	36.9565	782	258	289	0.496326	-0.149724	gray	C-term DOWN	NO CHANGE
P06396	9.33504	12.6598	782	73	99	0.0271669	0.456045	gray	C-term DOWN	NO CHANGE
P06396	67.2634	69.5652	782	526	544	0.113751	0.199571	gray	C-term DOWN	NO CHANGE
P06396	68.6701	70.0767	782	537	548	0.781221	-0.0940199	gray	C-term DOWN	NO CHANGE
P06396	91.3043	93.0946	782	714	728	0.162675	0.459079	gray	C-term DOWN	NO CHANGE
P06396	32.9923	37.8517	782	258	296	0.916365	-0.151196	gray	C-term DOWN	NO CHANGE
P06396	67.2634	70.0767	782	526	548	0.015234	0.521181	gray	C-term DOWN	NO CHANGE
P60174	81.1189	84.965	286	232	243	0.802953	-0.0988045	gray	C-term DOWN	NO CHANGE
P60174	43.007	47.5524	286	123	136	0.932504	-0.015825	gray	C-term DOWN	NO CHANGE
P60174	33.9161	37.0629	286	97	106	0.000114091	-1.63329	blue	C-term DOWN	DOWN
P60174	48.2517	52.4476	286	138	150	0.930459	0.235323	gray	C-term DOWN	NO CHANGE
P60174	74.4755	78.6713	286	213	225	0.094553	-0.254633	gray	C-term DOWN	NO CHANGE
P60174	85.3147	89.5105	286	244	256	0.000819894	-0.818997	blue	C-term DOWN	DOWN
P60174	19.9301	24.4755	286	57	70	0.0568671	-0.442133	gray	C-term DOWN	NO CHANGE
P60174	69.2308	74.1259	286	198	212	0.145311	-0.295207	gray	C-term DOWN	NO CHANGE
P60174	37.4126	42.6573	286	107	122	0.37656	-0.408304	gray	C-term DOWN	NO CHANGE
P60174	52.7972	58.7413	286	151	168	0.792582	-0.225954	gray	C-term DOWN	NO CHANGE
P60174	62.9371	65.035	286	180	186	0.361533	0.00159866	gray	C-term DOWN	NO CHANGE
P60174	15.3846	17.8322	286	44	51	0.0272395	-0.452561	gray	C-term DOWN	NO CHANGE
Q9BXJ4-3	90.2821	92.163	319	288	294	3.26e-06	-1.85465	blue	C-term DOWN	DOWN
Q9BXJ4-3	12.5392	15.3605	319	40	49	0.000809273	-1.34533	blue	C-term DOWN	DOWN
Q9BXJ4-3	36.0502	38.558	319	115	123	0.256688	-0.115587	gray	C-term DOWN	NO CHANGE
Q9BXJ4-3	85.8934	89.0282	319	274	284	1.09e-07	-1.80403	blue	C-term DOWN	DOWN
Q9BXJ4-3	96.2382	100	319	307	319	0.000122925	-0.977964	blue	C-term DOWN	DOWN
Q9BXJ4-3	89.3417	92.163	319	285	294	0.0770031	-1.12739	blue	C-term DOWN	DOWN
Q9BXJ4-3	85.2665	89.0282	319	272	284	0.0325066	-0.805827	blue	C-term DOWN	DOWN
P13284	73.6	77.6	250	184	194	0.0679715	-0.144749	gray	C-term DOWN	NO CHANGE
P13284	93.2	98	250	233	245	0.000145938	-0.754091	blue	C-term DOWN	DOWN
P13284	10.8	17.6	250	27	44	0.0429223	0.50481	gray	C-term DOWN	NO CHANGE
Q9BRK5	56.3536	63.8122	362	204	231	0.245626	-0.16342	gray	C-term DOWN	NO CHANGE
Q9BRK5	94.4751	96.6851	362	342	350	2.59e-05	-1.16645	blue	C-term DOWN	DOWN
E7EQR8	91.8539	94.382	356	327	336	0.000417867	-1.11637	blue	C-term DOWN	DOWN
Q9H1B5	84.5087	85.7803	865	731	742	1.17e-05	-1.44807	blue	C-term DOWN	DOWN
Q9H1B5	85.896	86.9364	865	743	752	0.121823	-1.52779	blue	C-term DOWN	DOWN
P24592	69.1667	75	240	166	180	0.324216	0.0349862	gray	C-term DOWN	NO CHANGE
P24592	75.4167	80.4167	240	181	193	0.100286	-0.400998	gray	C-term DOWN	NO CHANGE
P24592	27.9167	32.0833	240	67	77	0.187086	-0.314689	gray	C-term DOWN	NO CHANGE
P24592	87.5	90.4167	240	210	217	0.00754839	-0.501655	gray	C-term DOWN	NO CHANGE
P24592	87.0833	90.4167	240	209	217	4.91e-05	-1.8731	blue	C-term DOWN	DOWN
P24592	45.4167	49.1667	240	109	118	0.288396	-0.446159	gray	C-term DOWN	NO CHANGE
P24592	27.9167	39.5833	240	67	95	0.876765	-0.417081	gray	C-term DOWN	NO CHANGE
Q9Y287	78.5714	83.0827	266	209	221	6.44e-08	-1.3522	blue	C-term DOWN	DOWN
Q9Y287	92.4812	94.7368	266	246	252	7.86e-12	-2.2178	blue	C-term DOWN	DOWN
Q9Y287	92.1053	94.7368	266	245	252	4.02e-08	-1.82642	blue	C-term DOWN	DOWN
Q9Y287	91.7293	94.7368	266	244	252	3.1e-10	-2.01382	blue	C-term DOWN	DOWN
Q9Y287	96.9925	100	266	258	266	1.47e-07	-1.48981	blue	C-term DOWN	DOWN
Q9Y287	42.1053	45.1128	266	112	120	0.290409	-0.395604	gray	C-term DOWN	NO CHANGE
Q9HBR0	86.059	87.2207	1119	963	976	0.016298	-0.650211	blue	C-term DOWN	DOWN
P06280	91.8415	93.7063	429	394	402	2.42e-07	-1.03045	blue	C-term DOWN	DOWN
P06280	56.1772	58.7413	429	241	252	0.656917	0.123951	gray	C-term DOWN	NO CHANGE
P06280	84.8485	87.1795	429	364	374	3.82e-07	-0.927275	blue	C-term DOWN	DOWN
P06280	87.4126	91.1422	429	375	391	8.45e-05	-1.85191	blue	C-term DOWN	DOWN
P05408	85.8491	90.0943	212	182	191	2.09e-10	-1.7383	blue	C-term DOWN	DOWN
P05408	20.283	25.9434	212	43	55	0.516851	0.0941485	gray	C-term DOWN	NO CHANGE
P05408	14.6226	19.8113	212	31	42	0.132731	-0.60708	blue	C-term DOWN	DOWN
P05408	94.3396	100	212	200	212	0.0007492	-1.5695	blue	C-term DOWN	DOWN
P05408	90.566	93.3962	212	192	198	2.25e-05	-1.35125	blue	C-term DOWN	DOWN
P05408	93.8679	100	212	199	212	0.0712518	-1.29652	blue	C-term DOWN	DOWN
P05408	90.566	93.8679	212	192	199	0.0191166	-1.82625	blue	C-term DOWN	DOWN
P62873	89.7059	92.3529	340	305	314	0.0161935	-0.881808	blue	C-term DOWN	DOWN
Q9Y2G1	84.6221	85.404	1151	974	983	0.00128308	-0.660165	blue	C-term DOWN	DOWN
P07093-3	89.2421	91.9315	409	365	376	0.00238211	-0.976125	blue	C-term DOWN	DOWN
Q8NBS9	91.4352	93.287	432	395	403	0.0354249	-0.633534	blue	C-term DOWN	DOWN
Q5SGD2	91.6667	93.8889	360	330	338	0.0382658	-0.828247	blue	C-term DOWN	DOWN
O15230	93.2612	93.4777	3695	3446	3454	0.005311	-0.756309	blue	C-term DOWN	DOWN
P02462	88.7957	89.5746	1669	1482	1495	0.141616	-0.717577	blue	C-term DOWN	DOWN
P02462	86.9383	87.7771	1669	1451	1465	0.000535808	-1.29185	blue	C-term DOWN	DOWN
Q9BY79	89.6373	91.019	579	519	527	6.52e-08	-2.6194	blue	C-term DOWN	DOWN
O75095	92.148	92.9916	1541	1420	1433	0.00392721	-0.693907	blue	C-term DOWN	DOWN
O75095	94.4841	95.0681	1541	1456	1465	0.00138578	-1.43718	blue	C-term DOWN	DOWN
A0A0A0MTB2	85.9838	88.6792	371	319	329	0.0479575	-1.73061	blue	C-term DOWN	DOWN
Q92824-2	84.9945	86.1993	913	776	787	0.0592184	-0.626275	blue	C-term DOWN	DOWN
Q92824-2	98.5761	99.3428	913	900	907	1.39e-07	-1.85269	blue	C-term DOWN	DOWN
P42857	86.4865	92.973	185	160	172	0.00103103	-1.28011	blue	C-term DOWN	DOWN
O43529	96.9101	100	356	345	356	0.000725469	-0.772832	blue	C-term DOWN	DOWN
Q5VZE7	88.9908	96.3303	109	97	105	0.0178563	-1.70156	blue	C-term DOWN	DOWN
Q9Y328	94.152	97.6608	171	161	167	5.08e-05	-1.96473	blue	C-term DOWN	DOWN
Q16610-4	61.9048	63.4921	567	351	360	0.00100218	0.36515	gray	N-term UP	NO CHANGE
Q16610-4	63.6684	65.2557	567	361	370	0.66624	0.127978	gray	N-term UP	NO CHANGE
Q16610-4	46.2081	47.619	567	262	270	0.0666417	0.499853	gray	N-term UP	NO CHANGE
Q16610-4	3.52734	5.46737	567	20	31	0.147212	-0.198528	gray	N-term UP	NO CHANGE
Q16610-4	3.7037	5.46737	567	21	31	0.00010108	0.844346	red	N-term UP	UP
Q16610-4	37.5661	40.9171	567	213	232	0.0192444	0.340687	gray	N-term UP	NO CHANGE
Q16610-4	41.0935	43.3862	567	233	246	0.0538269	0.364612	gray	N-term UP	NO CHANGE
Q16610-4	78.3069	80.5996	567	444	457	0.0415045	-0.25378	gray	N-term UP	NO CHANGE
Q16610-4	72.8395	74.9559	567	413	425	0.097212	-0.115241	gray	N-term UP	NO CHANGE
Q16610-4	51.8519	54.4974	567	294	309	0.460619	0.180163	gray	N-term UP	NO CHANGE
Q16610-4	86.9489	88.7125	567	493	503	0.125957	-0.193221	gray	N-term UP	NO CHANGE
Q16610-4	20.8113	22.3986	567	118	127	2.21e-06	0.801255	red	N-term UP	UP
Q16610-4	94.0035	96.1199	567	533	545	0.0266224	0.474075	gray	N-term UP	NO CHANGE
Q16610-4	22.575	25.0441	567	128	142	0.002169	0.595473	red	N-term UP	UP
Q16610-4	68.4303	69.6649	567	388	395	0.767175	-0.117764	gray	N-term UP	NO CHANGE
Q16610-4	47.7954	49.2063	567	271	279	0.486205	0.0759063	gray	N-term UP	NO CHANGE
Q96IY4	91.7258	94.3262	423	388	399	0.0157814	0.471119	gray	N-term UP	NO CHANGE
Q96IY4	5.43735	8.03783	423	23	34	0.000706785	0.76449	red	N-term UP	UP
Q96IY4	89.8345	91.4894	423	380	387	0.448851	0.180883	gray	N-term UP	NO CHANGE
Q96IY4	40.6619	43.2624	423	172	183	0.158572	0.258563	gray	N-term UP	NO CHANGE
Q96IY4	57.4468	60.7565	423	243	257	0.187927	-0.501909	gray	N-term UP	NO CHANGE
Q96IY4	62.1749	65.2482	423	263	276	0.132199	0.351666	gray	N-term UP	NO CHANGE
Q96IY4	77.305	80.8511	423	327	342	0.00208522	0.714144	red	N-term UP	UP
Q96IY4	83.4515	89.5981	423	353	379	0.327069	0.204684	gray	N-term UP	NO CHANGE
Q96IY4	36.8794	38.2979	423	156	162	0.184466	0.0426472	gray	N-term UP	NO CHANGE
Q96IY4	96.2175	97.8723	423	407	414	0.450424	0.697132	red	N-term UP	UP
Q96IY4	34.7518	36.643	423	147	155	0.156816	0.130502	gray	N-term UP	NO CHANGE
P80748	0.854701	15.3846	117	1	18	1.1e-05	0.908184	red	N-term UP	UP
O00187	3.207	4.22741	686	22	29	0.00165467	1.40474	red	N-term UP	UP
O00187	6.85131	8.16327	686	47	56	4.32e-06	1.24776	red	N-term UP	UP
Q9NQ38-3	22.1207	23.0347	1094	242	252	0.0232975	0.518382	gray	N-term UP	NO CHANGE
Q9NQ38-3	12.7057	13.3455	1094	139	146	0.00060487	0.990422	red	N-term UP	UP
P01780	0.854701	16.2393	117	1	19	1.96e-05	1.08876	red	N-term UP	UP
P04114	99.8028	100	4563	4554	4563	3.55e-05	2.01443	red	C-term UP	UP
Q15582	43.3382	44.5095	683	296	304	0.445675	0.028018	gray	C-term UP	NO CHANGE
Q15582	78.1845	80.2343	683	534	548	0.114576	0.248455	gray	C-term UP	NO CHANGE
Q15582	42.1669	43.1918	683	288	295	0.547127	0.0612743	gray	C-term UP	NO CHANGE
Q15582	58.1259	59.8829	683	397	409	0.908522	-0.054976	gray	C-term UP	NO CHANGE
Q15582	61.7862	63.2504	683	422	432	0.00521178	0.580342	gray	C-term UP	NO CHANGE
Q15582	4.09956	5.56369	683	28	38	0.149254	0.103828	gray	C-term UP	NO CHANGE
Q15582	14.0556	18.1552	683	96	124	0.0517856	0.373784	gray	C-term UP	NO CHANGE
Q15582	6.29575	7.75988	683	43	53	0.00962542	-0.205371	gray	C-term UP	NO CHANGE
Q15582	60.0293	61.6398	683	410	421	0.19954	0.234784	gray	C-term UP	NO CHANGE
Q15582	72.7672	74.6706	683	497	510	0.669175	0.120175	gray	C-term UP	NO CHANGE
Q15582	65.593	67.4963	683	448	461	0.53402	0.230708	gray	C-term UP	NO CHANGE
Q15582	11.2738	13.1772	683	77	90	0.160765	0.356935	gray	C-term UP	NO CHANGE
Q15582	68.8141	70.8638	683	470	484	0.111069	0.235233	gray	C-term UP	NO CHANGE
Q15582	52.123	55.1977	683	356	377	0.34177	0.277727	gray	C-term UP	NO CHANGE
Q15582	14.0556	18.5944	683	96	127	0.906797	-0.531928	gray	C-term UP	NO CHANGE
Q15582	82.5769	83.4553	683	564	570	0.00311443	0.630147	red	C-term UP	UP
Q15582	65.593	67.6428	683	448	462	0.694134	0.750333	red	C-term UP	UP
Q15582	86.53	88.1406	683	591	602	0.375822	0.376231	gray	C-term UP	NO CHANGE
P02792	88.5714	96.5714	175	155	169	0.000619095	0.962754	red	C-term UP	UP
P02788	68.3099	70.2817	710	485	499	0.487401	-0.433816	gray	C-term UP	NO CHANGE
P02788	37.8873	39.0141	710	269	277	0.970246	0.190374	gray	C-term UP	NO CHANGE
P02788	95.9155	97.8873	710	681	695	0.000236984	2.12231	red	C-term UP	UP
P43320	71.2195	78.0488	205	146	160	0.353618	0.190652	gray	C-term UP	NO CHANGE
P43320	84.3902	91.7073	205	173	188	0.0117702	0.765284	red	C-term UP	UP
P43320	40	43.4146	205	82	89	0.515435	0.345507	gray	C-term UP	NO CHANGE
P43320	9.26829	19.5122	205	19	40	0.179984	0.325446	gray	C-term UP	NO CHANGE
P43320	53.1707	58.5366	205	109	120	0.777124	0.189389	gray	C-term UP	NO CHANGE
P43320	82.439	91.7073	205	169	188	0.145669	0.667728	red	C-term UP	UP
P43320	33.6585	37.0732	205	69	76	0.383561	0.507398	gray	C-term UP	NO CHANGE
P43320	78.5366	81.9512	205	161	168	0.548975	0.18331	gray	C-term UP	NO CHANGE
P43320	59.0244	68.2927	205	121	140	0.597009	-0.0786382	gray	C-term UP	NO CHANGE
P43320	23.9024	37.0732	205	49	76	0.311216	0.452512	gray	C-term UP	NO CHANGE
D6RAR4	73.8671	76.8882	662	489	509	0.303428	0.287571	gray	C-term UP	NO CHANGE
D6RAR4	96.8278	98.3384	662	641	651	0.0112605	0.92057	red	C-term UP	UP
D6RAR4	19.9396	21.6012	662	132	143	0.397296	0.526224	gray	C-term UP	NO CHANGE
D6RAR4	17.8248	19.6375	662	118	130	0.453958	-0.0791922	gray	C-term UP	NO CHANGE
D6RAR4	85.0453	86.5559	662	563	573	0.000707565	0.441146	gray	C-term UP	NO CHANGE
D6RAR4	51.3595	53.3233	662	340	353	0.0395565	0.39778	gray	C-term UP	NO CHANGE
D6RAR4	78.7009	81.7221	662	521	541	0.00475874	0.254771	gray	C-term UP	NO CHANGE
A0A0J9YX35	82.0513	90.5983	117	96	106	0.00507985	0.764235	red	C-term UP	UP
P01701	58.1197	68.3761	117	68	80	0.00368732	0.408056	gray	C-term UP	NO CHANGE
P01701	33.3333	39.3162	117	39	46	0.091216	0.309378	gray	C-term UP	NO CHANGE
P01701	83.7607	90.5983	117	98	106	0.00866605	0.737862	red	C-term UP	UP
Q07507	84.5771	89.5522	201	170	180	4.49e-05	1.22562	red	C-term UP	UP
P08493-2	50	57.8125	128	64	74	0.0222901	0.222444	gray	C-term UP	NO CHANGE
P08493-2	83.5938	89.8438	128	107	115	3.65e-05	1.25962	red	C-term UP	UP
Q9C026-4	95.2618	97.0075	802	764	778	0.000239908	0.970754	red	C-term UP	UP
P39059	89.5533	90.1297	1388	1243	1251	0.0494242	0.758047	red	C-term UP	UP
A0A075B7D8	91.5966	100	119	109	119	0.00872737	0.745719	red	C-term UP	UP
J3KQ18	86.3636	93.9394	132	114	124	5.28e-07	1.80493	red	C-term UP	UP
Q9Y5B6-4	98.2387	99.4129	511	502	508	0.0274775	0.761121	red	C-term UP	UP
P35498	86.9587	87.2573	2009	1747	1753	0.00462798	0.717704	red	C-term UP	UP
Q15485	95.2077	97.1246	313	298	304	3.04e-08	1.86815	red	C-term UP	UP
B1AJZ9	99.0793	99.6459	1412	1399	1407	0.000940843	0.737332	red	C-term UP	UP
P08571	19.2	21.3333	375	72	80	0.369721	0.0661367	gray	N-term DOWN	NO CHANGE
P08571	51.2	56	375	192	210	0.533754	0.149127	gray	N-term DOWN	NO CHANGE
P08571	34.1333	39.4667	375	128	148	0.483138	0.133996	gray	N-term DOWN	NO CHANGE
P08571	70.1333	72.2667	375	263	271	0.202746	0.264518	gray	N-term DOWN	NO CHANGE
P08571	25.0667	29.6	375	94	111	0.0165716	0.349079	gray	N-term DOWN	NO CHANGE
P08571	67.4667	69.8667	375	253	262	0.259264	-0.503943	gray	N-term DOWN	NO CHANGE
P08571	58.9333	61.3333	375	221	230	0.375446	-0.140436	gray	N-term DOWN	NO CHANGE
P08571	40.2667	42.1333	375	151	158	0.344261	-0.66124	blue	N-term DOWN	DOWN
P08571	61.6	67.2	375	231	252	0.00202658	0.546537	gray	N-term DOWN	NO CHANGE
P08571	61.6	69.8667	375	231	262	0.00130091	0.732794	red	N-term DOWN	UP
P08571	46.4	50.9333	375	174	191	0.128997	0.0664448	gray	N-term DOWN	NO CHANGE
P08571	80.2667	82.1333	375	301	308	0.02577	-0.739797	blue	N-term DOWN	DOWN
P08571	5.33333	8.8	375	20	33	0.00547552	-0.682198	blue	N-term DOWN	DOWN
P08571	56.2667	61.3333	375	211	230	0.676254	-0.118385	gray	N-term DOWN	NO CHANGE
P08571	42.4	45.0667	375	159	169	0.634991	-0.110231	gray	N-term DOWN	NO CHANGE
P08571	21.6	23.2	375	81	87	0.0617138	0.169083	gray	N-term DOWN	NO CHANGE
P08571	32	33.8667	375	120	127	0.00647782	0.328678	gray	N-term DOWN	NO CHANGE
P08571	42.4	46.1333	375	159	173	0.0901849	0.223551	gray	N-term DOWN	NO CHANGE
P98164	12.4168	12.696	4655	578	591	0.000143808	-0.806392	blue	N-term DOWN	DOWN
P98164	11.6219	11.7723	4655	541	548	0.00756954	-1.05573	blue	N-term DOWN	DOWN
P98164	11.9441	12.2234	4655	556	569	1.46e-06	-1.59006	blue	N-term DOWN	DOWN
P98164	11.0419	11.536	4655	514	537	2.4e-07	-1.51331	blue	N-term DOWN	DOWN
E9PKP3	7.08661	10.4987	381	27	40	0.0185533	-0.798285	blue	N-term DOWN	DOWN
Q9Y2E5	7.13578	8.02775	1009	72	81	0.000229692	-0.825214	blue	N-term DOWN	DOWN
Q9Y2E5	39.2468	40.7334	1009	396	411	0.187721	-0.267276	gray	N-term DOWN	NO CHANGE
O60279	16.5342	17.806	629	104	112	0.00288749	-1.09578	blue	N-term DOWN	DOWN
O60279	10.3339	12.0827	629	65	76	0.000863888	-1.069	blue	N-term DOWN	DOWN
P23470	16.609	17.3702	1445	240	251	5.42e-05	-0.606769	blue	N-term DOWN	DOWN
P23470	28.2353	29.2042	1445	408	422	0.104446	-0.304433	gray	N-term DOWN	NO CHANGE
P23470	15.917	16.5398	1445	230	239	0.000461071	-1.18414	blue	N-term DOWN	DOWN
P23470	3.73702	5.60554	1445	54	81	0.000147003	-0.743192	blue	N-term DOWN	DOWN
P23470	14.5329	15.3633	1445	210	222	0.0172916	-0.649056	blue	N-term DOWN	DOWN
P23470	8.51211	9.82699	1445	123	142	0.0875907	-0.414095	gray	N-term DOWN	NO CHANGE
P23470	8.51211	8.92734	1445	123	129	0.001967	-0.641659	blue	N-term DOWN	DOWN
Q03167	8.34313	9.51821	851	71	81	3.87e-05	-0.948285	blue	N-term DOWN	DOWN
P13647	6.44068	8.13559	590	38	48	0.418951	-0.469881	gray	N-term DOWN	NO CHANGE
P13647	12.5424	14.2373	590	74	84	0.144673	-0.605817	blue	N-term DOWN	DOWN
P13647	5.08475	6.27119	590	30	37	0.112259	-0.649522	blue	N-term DOWN	DOWN
P13647	2.71186	4.91525	590	16	29	0.106871	-0.867874	blue	N-term DOWN	DOWN
P13647	8.30508	10.678	590	49	63	0.0195377	-0.620317	blue	N-term DOWN	DOWN
P13647	10.8475	12.3729	590	64	73	0.0528397	-0.622466	blue	N-term DOWN	DOWN
Q6ZSJ9-3	6.1706	8.16697	551	34	45	5.1e-06	-1.12078	blue	N-term DOWN	DOWN
O60241	10.8517	11.4196	1585	172	181	6.76e-07	-1.77394	blue	N-term DOWN	DOWN
Q92729	16.9433	17.704	1446	245	256	6.14e-06	-1.33776	blue	N-term DOWN	DOWN
P35613	5.71429	8.83117	385	22	34	5.85e-08	-1.55062	blue	N-term DOWN	DOWN
Q8IZA0	16.0153	17.5405	1049	168	184	0.00026526	-0.706944	blue	N-term DOWN	DOWN
Q9NR71	16.1538	17.4359	780	126	136	0.000395234	-1.29375	blue	N-term DOWN	DOWN
O75509	7.17557	8.39695	655	47	55	1.23e-05	-1.44675	blue	N-term DOWN	DOWN
O75509	13.2824	14.9618	655	87	98	1.87e-06	-1.85661	blue	N-term DOWN	DOWN
O94919	13	14.4	500	65	72	7.74e-05	-0.996495	blue	N-term DOWN	DOWN
Q96PQ0	5.00431	5.69456	1159	58	66	0.00023833	-1.62149	blue	N-term DOWN	DOWN
P10586	14.8401	15.312	1907	283	292	0.0164296	-0.632288	blue	N-term DOWN	DOWN
P08779	8.87949	11.6279	473	42	55	0.00466222	-1.45518	blue	N-term DOWN	DOWN
P08779	93.4461	95.7717	473	442	453	0.478552	0.563186	gray	N-term DOWN	NO CHANGE
Q16620-4	5.13126	6.80191	838	43	57	2.48e-06	-0.897191	blue	N-term DOWN	DOWN
Q9NRN5	10.0985	12.3153	406	41	50	0.000425229	-1.1943	blue	N-term DOWN	DOWN
P14138	7.98319	12.605	238	19	30	1.64e-05	-1.94442	blue	N-term DOWN	DOWN
Q9H3T3	12.1622	13.1757	888	108	117	1.87e-05	-1.6777	blue	N-term DOWN	DOWN
P11717	9.11281	9.5544	2491	227	238	0.020093	-1.26787	blue	N-term DOWN	DOWN
Q9UM47	6.11805	6.59199	2321	142	153	9.75e-06	-1.90495	blue	N-term DOWN	DOWN
P14210	8.65385	10.0275	728	63	73	2.99e-05	-1.88763	blue	N-term DOWN	DOWN
Q9P2S2	15.9463	16.5304	1712	273	283	6.31e-10	-1.68725	blue	N-term DOWN	DOWN
Q96KV6	11.6041	13.3106	586	68	78	7.7e-08	-1.2151	blue	N-term DOWN	DOWN
Q96KN2	7.49507	10.6509	507	38	54	0.000162662	-0.830589	blue	N-term DOWN	DOWN
A0A087X117	13.8911	15.2328	1267	176	193	0.00566896	-0.779896	blue	N-term DOWN	DOWN
Q9H4F8-2	11.4943	14.023	435	50	61	6.84e-08	-1.63104	blue	N-term DOWN	DOWN
Q504Y0	3.47323	5.06512	691	24	35	3.42e-06	-2.03899	blue	N-term DOWN	DOWN
P55283	6.44105	7.20524	916	59	66	1.83e-07	-1.78736	blue	N-term DOWN	DOWN
O75093	16.2973	16.8188	1534	250	258	2.68e-06	-1.23682	blue	N-term DOWN	DOWN
Q9UJA9	13.2075	14.8847	477	63	71	0.00460476	-0.806682	blue	N-term DOWN	DOWN
Q14114	13.7072	14.5379	963	132	140	0.00370244	-1.10516	blue	N-term DOWN	DOWN
O94985-2	7.20906	8.03296	971	70	78	1.1e-12	-2.01334	blue	N-term DOWN	DOWN
P60174	81.1189	84.965	286	232	243	0.802953	-0.0988045	gray	C-term DOWN	NO CHANGE
P60174	43.007	47.5524	286	123	136	0.932504	-0.015825	gray	C-term DOWN	NO CHANGE
P60174	33.9161	37.0629	286	97	106	0.000114091	-1.63329	blue	C-term DOWN	DOWN
P60174	48.2517	52.4476	286	138	150	0.930459	0.235323	gray	C-term DOWN	NO CHANGE
P60174	74.4755	78.6713	286	213	225	0.094553	-0.254633	gray	C-term DOWN	NO CHANGE
P60174	85.3147	89.5105	286	244	256	0.000819894	-0.818997	blue	C-term DOWN	DOWN
P60174	19.9301	24.4755	286	57	70	0.0568671	-0.442133	gray	C-term DOWN	NO CHANGE
P60174	69.2308	74.1259	286	198	212	0.145311	-0.295207	gray	C-term DOWN	NO CHANGE
P60174	37.4126	42.6573	286	107	122	0.37656	-0.408304	gray	C-term DOWN	NO CHANGE
P60174	52.7972	58.7413	286	151	168	0.792582	-0.225954	gray	C-term DOWN	NO CHANGE
P60174	62.9371	65.035	286	180	186	0.361533	0.00159866	gray	C-term DOWN	NO CHANGE
P60174	15.3846	17.8322	286	44	51	0.0272395	-0.452561	gray	C-term DOWN	NO CHANGE
Q9BXJ4-3	90.2821	92.163	319	288	294	3.26e-06	-1.85465	blue	C-term DOWN	DOWN
Q9BXJ4-3	12.5392	15.3605	319	40	49	0.000809273	-1.34533	blue	C-term DOWN	DOWN
Q9BXJ4-3	36.0502	38.558	319	115	123	0.256688	-0.115587	gray	C-term DOWN	NO CHANGE
Q9BXJ4-3	85.8934	89.0282	319	274	284	1.09e-07	-1.80403	blue	C-term DOWN	DOWN
Q9BXJ4-3	96.2382	100	319	307	319	0.000122925	-0.977964	blue	C-term DOWN	DOWN
Q9BXJ4-3	89.3417	92.163	319	285	294	0.0770031	-1.12739	blue	C-term DOWN	DOWN
Q9BXJ4-3	85.2665	89.0282	319	272	284	0.0325066	-0.805827	blue	C-term DOWN	DOWN
P13284	73.6	77.6	250	184	194	0.0679715	-0.144749	gray	C-term DOWN	NO CHANGE
P13284	93.2	98	250	233	245	0.000145938	-0.754091	blue	C-term DOWN	DOWN
P13284	10.8	17.6	250	27	44	0.0429223	0.50481	gray	C-term DOWN	NO CHANGE
Q9BRK5	56.3536	63.8122	362	204	231	0.245626	-0.16342	gray	C-term DOWN	NO CHANGE
Q9BRK5	94.4751	96.6851	362	342	350	2.59e-05	-1.16645	blue	C-term DOWN	DOWN
E7EQR8	91.8539	94.382	356	327	336	0.000417867	-1.11637	blue	C-term DOWN	DOWN
Q9H1B5	84.5087	85.7803	865	731	742	1.17e-05	-1.44807	blue	C-term DOWN	DOWN
Q9H1B5	85.896	86.9364	865	743	752	0.121823	-1.52779	blue	C-term DOWN	DOWN
P24592	69.1667	75	240	166	180	0.324216	0.0349862	gray	C-term DOWN	NO CHANGE
P24592	75.4167	80.4167	240	181	193	0.100286	-0.400998	gray	C-term DOWN	NO CHANGE
P24592	27.9167	32.0833	240	67	77	0.187086	-0.314689	gray	C-term DOWN	NO CHANGE
P24592	87.5	90.4167	240	210	217	0.00754839	-0.501655	gray	C-term DOWN	NO CHANGE
P24592	87.0833	90.4167	240	209	217	4.91e-05	-1.8731	blue	C-term DOWN	DOWN
P24592	45.4167	49.1667	240	109	118	0.288396	-0.446159	gray	C-term DOWN	NO CHANGE
P24592	27.9167	39.5833	240	67	95	0.876765	-0.417081	gray	C-term DOWN	NO CHANGE
Q9Y287	78.5714	83.0827	266	209	221	6.44e-08	-1.3522	blue	C-term DOWN	DOWN
Q9Y287	92.4812	94.7368	266	246	252	7.86e-12	-2.2178	blue	C-term DOWN	DOWN
Q9Y287	92.1053	94.7368	266	245	252	4.02e-08	-1.82642	blue	C-term DOWN	DOWN
Q9Y287	91.7293	94.7368	266	244	252	3.1e-10	-2.01382	blue	C-term DOWN	DOWN
Q9Y287	96.9925	100	266	258	266	1.47e-07	-1.48981	blue	C-term DOWN	DOWN
Q9Y287	42.1053	45.1128	266	112	120	0.290409	-0.395604	gray	C-term DOWN	NO CHANGE
Q9HBR0	86.059	87.2207	1119	963	976	0.016298	-0.650211	blue	C-term DOWN	DOWN
P06280	91.8415	93.7063	429	394	402	2.42e-07	-1.03045	blue	C-term DOWN	DOWN
P06280	56.1772	58.7413	429	241	252	0.656917	0.123951	gray	C-term DOWN	NO CHANGE
P06280	84.8485	87.1795	429	364	374	3.82e-07	-0.927275	blue	C-term DOWN	DOWN
P06280	87.4126	91.1422	429	375	391	8.45e-05	-1.85191	blue	C-term DOWN	DOWN
P05408	85.8491	90.0943	212	182	191	2.09e-10	-1.7383	blue	C-term DOWN	DOWN
P05408	20.283	25.9434	212	43	55	0.516851	0.0941485	gray	C-term DOWN	NO CHANGE
P05408	14.6226	19.8113	212	31	42	0.132731	-0.60708	blue	C-term DOWN	DOWN
P05408	94.3396	100	212	200	212	0.0007492	-1.5695	blue	C-term DOWN	DOWN
P05408	90.566	93.3962	212	192	198	2.25e-05	-1.35125	blue	C-term DOWN	DOWN
P05408	93.8679	100	212	199	212	0.0712518	-1.29652	blue	C-term DOWN	DOWN
P05408	90.566	93.8679	212	192	199	0.0191166	-1.82625	blue	C-term DOWN	DOWN
P62873	89.7059	92.3529	340	305	314	0.0161935	-0.881808	blue	C-term DOWN	DOWN
Q9Y2G1	84.6221	85.404	1151	974	983	0.00128308	-0.660165	blue	C-term DOWN	DOWN
P07315	82.1839	87.3563	174	143	152	0.00154863	-1.57231	blue	C-term DOWN	DOWN
P07093-3	89.2421	91.9315	409	365	376	0.00238211	-0.976125	blue	C-term DOWN	DOWN
Q8NBS9	91.4352	93.287	432	395	403	0.0354249	-0.633534	blue	C-term DOWN	DOWN
Q5SGD2	91.6667	93.8889	360	330	338	0.0382658	-0.828247	blue	C-term DOWN	DOWN
O15230	93.2612	93.4777	3695	3446	3454	0.005311	-0.756309	blue	C-term DOWN	DOWN
[truncated: 70,053 more rows]
